# Supplementary material for: Photoinduced radical emission from flexible organic crystals
Source: Light Sci Appl. 2026 May 19;15:240. doi: 10.1038/s41377-026-02208-6 (PMC13187443; doi:10.1038/s41377-026-02208-6)
Supplement: Supplementary file 3 — CIF of NPBr crystal [file 41377_2026_2208_MOESM3_ESM.cif]

data_npbr_0m
_audit_creation_date               2024-03-13
_audit_creation_method
;
Olex2 1.5-alpha
(compiled 2024.02.16 svn.r378c4104 for OlexSys, GUI svn.r6928)
;
_shelx_SHELXL_version_number       '2019/3'
_audit_contact_author_address      ?
_audit_contact_author_email        ?
_audit_contact_author_name         ''
_audit_contact_author_phone        ?
_publ_contact_author_id_orcid      ?
_publ_section_references
;
Dolomanov, O.V., Bourhis, L.J., Gildea, R.J, Howard, J.A.K. & Puschmann, H.
 (2009), J. Appl. Cryst. 42, 339-341.

Sheldrick, G.M. (2015). Acta Cryst. A71, 3-8.

Sheldrick, G.M. (2015). Acta Cryst. C71, 3-8.
;
_chemical_name_common              ?
_chemical_name_systematic          ?
_chemical_formula_moiety           'C18 H13 Br O3'
_chemical_formula_sum              'C18 H13 Br O3'
_chemical_formula_weight           357.19
_chemical_melting_point            ?
loop_
  _atom_type_symbol
  _atom_type_description
  _atom_type_scat_dispersion_real
  _atom_type_scat_dispersion_imag
  _atom_type_scat_source
 'C' 'C' 0.0033 0.0016 'International Tables Vol C Tables 4.2.6.8 and 6.1.1.4'
 'H' 'H' 0.0000 0.0000 'International Tables Vol C Tables 4.2.6.8 and 6.1.1.4'
 'Br' 'Br' -0.2901 2.4595
 'International Tables Vol C Tables 4.2.6.8 and 6.1.1.4'
 'O' 'O' 0.0106 0.0060 'International Tables Vol C Tables 4.2.6.8 and 6.1.1.4'

_shelx_space_group_comment
;
The symmetry employed for this shelxl refinement is uniquely defined
by the following loop, which should always be used as a source of
symmetry information in preference to the above space-group names.
They are only intended as comments.
;
_space_group_crystal_system        'monoclinic'
_space_group_IT_number             14
_space_group_name_H-M_alt          'P 1 21/n 1'
_space_group_name_Hall             '-P 2yn'
loop_
  _space_group_symop_operation_xyz
 'x, y, z'
 '-x+1/2, y+1/2, -z+1/2'
 '-x, -y, -z'
 'x-1/2, -y-1/2, z-1/2'

_cell_length_a                     11.3851(4)
_cell_length_b                     4.68160(10)
_cell_length_c                     27.3241(9)
_cell_angle_alpha                  90
_cell_angle_beta                   94.9460(10)
_cell_angle_gamma                  90
_cell_volume                       1450.96(8)
_cell_formula_units_Z              4
_cell_measurement_reflns_used      3460
_cell_measurement_temperature      150
_cell_measurement_theta_max        26.288
_cell_measurement_theta_min        2.993
_shelx_estimated_absorpt_T_max     0.945
_shelx_estimated_absorpt_T_min     0.727
_exptl_absorpt_coefficient_mu      2.843
_exptl_absorpt_correction_T_max    0.7454
_exptl_absorpt_correction_T_min    0.5742
_exptl_absorpt_correction_type     multi-scan
_exptl_absorpt_process_details
;
SADABS-2016/2 (Bruker,2016/2) was used for absorption correction.
wR2(int) was 0.0808 before and 0.0602 after correction.
The Ratio of minimum to maximum transmission is 0.7703.
The \l/2 correction factor is Not present.
;
_exptl_absorpt_special_details     ?
_exptl_crystal_colour              colourless
_exptl_crystal_colour_primary      colourless
_exptl_crystal_density_diffrn      1.635
_exptl_crystal_density_meas        ?
_exptl_crystal_density_method      ?
_exptl_crystal_description         needle
_exptl_crystal_F_000               720
_exptl_crystal_size_max            0.12
_exptl_crystal_size_mid            0.04
_exptl_crystal_size_min            0.02
_exptl_transmission_factor_max     ?
_exptl_transmission_factor_min     ?
_diffrn_reflns_av_R_equivalents    0.0512
_diffrn_reflns_av_unetI/netI       0.0524
_diffrn_reflns_Laue_measured_fraction_full  0.993
_diffrn_reflns_Laue_measured_fraction_max  0.992
_diffrn_reflns_limit_h_max         14
_diffrn_reflns_limit_h_min         -14
_diffrn_reflns_limit_k_max         5
_diffrn_reflns_limit_k_min         -5
_diffrn_reflns_limit_l_max         34
_diffrn_reflns_limit_l_min         -32
_diffrn_reflns_number              10493
_diffrn_reflns_point_group_measured_fraction_full  0.993
_diffrn_reflns_point_group_measured_fraction_max  0.992
_diffrn_reflns_theta_full          25.242
_diffrn_reflns_theta_max           26.369
_diffrn_reflns_theta_min           2.004
_diffrn_ambient_temperature        150
_diffrn_detector_area_resol_mean   ?
_diffrn_measured_fraction_theta_full  0.993
_diffrn_measured_fraction_theta_max  0.992
_diffrn_measurement_device_type    'Bruker D8 VENTURE'
_diffrn_measurement_method         '\f and \w scans'
_diffrn_radiation_type             MoK\a
_diffrn_radiation_wavelength       0.71073
_diffrn_source                     ?
_diffrn_source_current             1.4
_diffrn_source_power               0.07
_diffrn_source_voltage             50.0
_diffrn_standards_number           0
_reflns_Friedel_coverage           0.000
_reflns_Friedel_fraction_full      .
_reflns_Friedel_fraction_max       .
_reflns_number_gt                  2204
_reflns_number_total               2937
_reflns_special_details
;
 Reflections were merged by SHELXL according to the crystal
 class for the calculation of statistics and refinement.
 
 _reflns_Friedel_fraction is defined as the number of unique
 Friedel pairs measured divided by the number that would be
 possible theoretically, ignoring centric projections and
 systematic absences.
;
_reflns_threshold_expression       'I > 2\s(I)'
_computing_cell_refinement         'SAINT V8.40A (Bruker, 2019)'
_computing_data_collection         ?
_computing_data_reduction          'SAINT V8.40A (Bruker, 2019)'
_computing_molecular_graphics      'Olex2 1.5-alpha (Dolomanov et al., 2009)'
_computing_publication_material    'Olex2 1.5-alpha (Dolomanov et al., 2009)'
_computing_structure_refinement    'SHELXL 2019/3 (Sheldrick, 2015)'
_computing_structure_solution      'SHELXT 2014/5 (Sheldrick, 2014)'
_refine_diff_density_max           0.567
_refine_diff_density_min           -0.503
_refine_diff_density_rms           0.072
_refine_ls_extinction_coef         .
_refine_ls_extinction_method       none
_refine_ls_goodness_of_fit_ref     1.036
_refine_ls_hydrogen_treatment      constr
_refine_ls_matrix_type             full
_refine_ls_number_parameters       200
_refine_ls_number_reflns           2937
_refine_ls_number_restraints       0
_refine_ls_R_factor_all            0.0541
_refine_ls_R_factor_gt             0.0355
_refine_ls_restrained_S_all        1.036
_refine_ls_shift/su_max            0.000
_refine_ls_shift/su_mean           0.000
_refine_ls_structure_factor_coef   Fsqd
_refine_ls_weighting_details      
 'w=1/[\s^2^(Fo^2^)+(0.0316P)^2^+0.7514P] where P=(Fo^2^+2Fc^2^)/3'
_refine_ls_weighting_scheme        calc
_refine_ls_wR_factor_gt            0.0807
_refine_ls_wR_factor_ref           0.0897
_refine_special_details            ?
_olex2_refinement_description
;
1. Fixed Uiso
 At 1.2 times of:
  All C(H) groups
 At 1.5 times of:
  All C(H,H,H) groups
2.a Aromatic/amide H refined with riding coordinates:
 C10(H10), C17(H17), C16(H16), C13(H13), C12(H12), C2(H2), C11(H11), C5(H5),
 C3(H3), C6(H6)
2.b Idealised Me refined as rotating group:
 C18(H18A,H18B,H18C)
;
_atom_sites_solution_hydrogens     geom
_atom_sites_solution_primary       dual
_atom_sites_solution_secondary     ?
loop_
  _atom_site_label
  _atom_site_type_symbol
  _atom_site_fract_x
  _atom_site_fract_y
  _atom_site_fract_z
  _atom_site_U_iso_or_equiv
  _atom_site_adp_type
  _atom_site_occupancy
  _atom_site_site_symmetry_order
  _atom_site_calc_flag
  _atom_site_refinement_flags_posn
  _atom_site_refinement_flags_adp
  _atom_site_refinement_flags_occupancy
  _atom_site_disorder_assembly
  _atom_site_disorder_group
 Br1 Br 0.03789(2) 1.24329(7) 0.32664(2) 0.04030(13) Uani 1 1 d . . . . .
 O3 O 0.60097(15) 0.4111(4) 0.70530(7) 0.0281(4) Uani 1 1 d . . . . .
 O1 O 0.34906(15) 0.7888(4) 0.53472(7) 0.0278(4) Uani 1 1 d . . . . .
 O2 O 0.18278(16) 0.5413(5) 0.54523(7) 0.0370(5) Uani 1 1 d . . . . .
 C14 C 0.4486(2) 0.6943(5) 0.66718(10) 0.0233(6) Uani 1 1 d . . . . .
 C9 C 0.3818(2) 0.7941(5) 0.62423(10) 0.0220(6) Uani 1 1 d . . . . .
 C15 C 0.5376(2) 0.4829(6) 0.66224(9) 0.0234(6) Uani 1 1 d . . . . .
 C10 C 0.2966(2) 1.0120(6) 0.62864(10) 0.0262(6) Uani 1 1 d . . . . .
 H10 H 0.253191 1.084113 0.600029 0.031 Uiso 1 1 calc R U . . .
 C8 C 0.4061(2) 0.6745(6) 0.57845(10) 0.0241(6) Uani 1 1 d . . . . .
 C1 C 0.1881(2) 0.8551(6) 0.47626(10) 0.0239(6) Uani 1 1 d . . . . .
 C17 C 0.4886(2) 0.4699(6) 0.57474(10) 0.0259(6) Uani 1 1 d . . . . .
 H17 H 0.501574 0.392484 0.543519 0.031 Uiso 1 1 calc R U . . .
 C16 C 0.5557(2) 0.3711(6) 0.61733(10) 0.0262(6) Uani 1 1 d . . . . .
 H16 H 0.613465 0.226751 0.614722 0.031 Uiso 1 1 calc R U . . .
 C13 C 0.4251(2) 0.8094(6) 0.71334(11) 0.0272(6) Uani 1 1 d . . . . .
 H13 H 0.468430 0.743257 0.742408 0.033 Uiso 1 1 calc R U . . .
 C12 C 0.3407(2) 1.0151(6) 0.71635(10) 0.0294(6) Uani 1 1 d . . . . .
 H12 H 0.325199 1.088624 0.747551 0.035 Uiso 1 1 calc R U . . .
 C2 C 0.2510(2) 1.0598(6) 0.45306(10) 0.0280(6) Uani 1 1 d . . . . .
 H2 H 0.326149 1.118445 0.467384 0.034 Uiso 1 1 calc R U . . .
 C4 C 0.0962(2) 1.0924(6) 0.38813(10) 0.0264(6) Uani 1 1 d . . . . .
 C7 C 0.2353(2) 0.7098(6) 0.52176(10) 0.0257(6) Uani 1 1 d . . . . .
 C11 C 0.2766(2) 1.1187(6) 0.67370(11) 0.0287(6) Uani 1 1 d . . . . .
 H11 H 0.219010 1.263681 0.676251 0.034 Uiso 1 1 calc R U . . .
 C5 C 0.0314(2) 0.8909(7) 0.41100(11) 0.0338(7) Uani 1 1 d . . . . .
 H5 H -0.044071 0.834093 0.396748 0.041 Uiso 1 1 calc R U . . .
 C18 C 0.6926(2) 0.2044(6) 0.70252(12) 0.0329(7) Uani 1 1 d . . . . .
 H18A H 0.750864 0.276438 0.681193 0.049 Uiso 1 1 calc R U . . .
 H18B H 0.658760 0.025709 0.688974 0.049 Uiso 1 1 calc R U . . .
 H18C H 0.730873 0.169395 0.735475 0.049 Uiso 1 1 calc R U . . .
 C3 C 0.2056(2) 1.1802(6) 0.40911(11) 0.0329(7) Uani 1 1 d . . . . .
 H3 H 0.248943 1.321744 0.393465 0.039 Uiso 1 1 calc R U . . .
 C6 C 0.0774(2) 0.7728(6) 0.45478(11) 0.0341(7) Uani 1 1 d . . . . .
 H6 H 0.033156 0.633430 0.470570 0.041 Uiso 1 1 calc R U . . .

loop_
  _atom_site_aniso_label
  _atom_site_aniso_U_11
  _atom_site_aniso_U_22
  _atom_site_aniso_U_33
  _atom_site_aniso_U_23
  _atom_site_aniso_U_13
  _atom_site_aniso_U_12
 Br1 0.03578(19) 0.0561(2) 0.02696(19) 0.01307(14) -0.00902(13) -0.00395(15)
 O3 0.0260(10) 0.0310(10) 0.0255(10) 0.0022(9) -0.0076(8) 0.0033(8)
 O1 0.0190(9) 0.0419(11) 0.0213(10) 0.0083(8) -0.0044(7) -0.0057(8)
 O2 0.0290(10) 0.0499(13) 0.0305(12) 0.0147(10) -0.0064(9) -0.0137(10)
 C14 0.0183(12) 0.0268(14) 0.0241(14) 0.0014(11) -0.0013(11) -0.0078(10)
 C9 0.0157(11) 0.0259(14) 0.0239(14) 0.0037(11) -0.0012(10) -0.0075(10)
 C15 0.0188(12) 0.0269(14) 0.0237(14) 0.0054(11) -0.0032(11) -0.0065(11)
 C10 0.0172(12) 0.0299(14) 0.0305(16) 0.0047(12) -0.0036(11) -0.0037(11)
 C8 0.0192(12) 0.0315(15) 0.0207(14) 0.0057(11) -0.0039(11) -0.0073(11)
 C1 0.0195(12) 0.0313(14) 0.0206(14) -0.0003(12) -0.0008(11) -0.0007(11)
 C17 0.0210(13) 0.0353(15) 0.0214(14) -0.0009(12) 0.0015(11) -0.0064(12)
 C16 0.0174(12) 0.0308(14) 0.0298(15) 0.0013(13) -0.0014(11) -0.0015(11)
 C13 0.0264(13) 0.0306(15) 0.0234(15) 0.0019(12) -0.0046(11) -0.0082(11)
 C12 0.0260(14) 0.0340(15) 0.0284(16) -0.0024(13) 0.0029(12) -0.0045(12)
 C2 0.0205(13) 0.0362(15) 0.0259(15) 0.0031(13) -0.0056(11) -0.0023(12)
 C4 0.0250(13) 0.0330(15) 0.0206(14) 0.0021(12) -0.0009(11) 0.0026(12)
 C7 0.0205(12) 0.0332(15) 0.0228(14) 0.0005(12) -0.0016(11) -0.0030(11)
 C11 0.0194(13) 0.0297(14) 0.0368(17) 0.0014(13) 0.0006(12) -0.0029(11)
 C5 0.0214(13) 0.0507(18) 0.0281(16) 0.0042(14) -0.0045(12) -0.0067(13)
 C18 0.0275(14) 0.0306(15) 0.0384(17) 0.0025(13) -0.0092(13) 0.0033(12)
 C3 0.0290(15) 0.0375(16) 0.0318(16) 0.0090(13) 0.0011(12) -0.0073(12)
 C6 0.0228(13) 0.0500(18) 0.0287(16) 0.0108(14) -0.0025(12) -0.0107(13)

_geom_special_details
;
 All esds (except the esd in the dihedral angle between two l.s. planes)
 are estimated using the full covariance matrix.  The cell esds are taken
 into account individually in the estimation of esds in distances, angles
 and torsion angles; correlations between esds in cell parameters are only
 used when they are defined by crystal symmetry.  An approximate (isotropic)
 treatment of cell esds is used for estimating esds involving l.s. planes.
;
loop_
  _geom_bond_atom_site_label_1
  _geom_bond_atom_site_label_2
  _geom_bond_distance
  _geom_bond_site_symmetry_2
  _geom_bond_publ_flag
 Br1 C4 1.890(3) . ?
 O3 C15 1.368(3) . ?
 O3 C18 1.429(3) . ?
 O1 C8 1.415(3) . ?
 O1 C7 1.364(3) . ?
 O2 C7 1.207(3) . ?
 C14 C9 1.421(4) . ?
 C14 C15 1.431(4) . ?
 C14 C13 1.418(4) . ?
 C9 C10 1.420(3) . ?
 C9 C8 1.419(4) . ?
 C15 C16 1.366(4) . ?
 C10 H10 0.9500 . ?
 C10 C11 1.366(4) . ?
 C8 C17 1.351(4) . ?
 C1 C2 1.383(4) . ?
 C1 C7 1.477(4) . ?
 C1 C6 1.398(4) . ?
 C17 H17 0.9500 . ?
 C17 C16 1.413(4) . ?
 C16 H16 0.9500 . ?
 C13 H13 0.9500 . ?
 C13 C12 1.368(4) . ?
 C12 H12 0.9500 . ?
 C12 C11 1.407(4) . ?
 C2 H2 0.9500 . ?
 C2 C3 1.386(4) . ?
 C4 C5 1.380(4) . ?
 C4 C3 1.388(4) . ?
 C11 H11 0.9500 . ?
 C5 H5 0.9500 . ?
 C5 C6 1.380(4) . ?
 C18 H18A 0.9800 . ?
 C18 H18B 0.9800 . ?
 C18 H18C 0.9800 . ?
 C3 H3 0.9500 . ?
 C6 H6 0.9500 . ?

loop_
  _geom_angle_atom_site_label_1
  _geom_angle_atom_site_label_2
  _geom_angle_atom_site_label_3
  _geom_angle
  _geom_angle_site_symmetry_1
  _geom_angle_site_symmetry_3
  _geom_angle_publ_flag
 C15 O3 C18 117.0(2) . . ?
 C7 O1 C8 118.25(19) . . ?
 C9 C14 C15 118.8(2) . . ?
 C13 C14 C9 118.8(2) . . ?
 C13 C14 C15 122.4(2) . . ?
 C10 C9 C14 119.1(2) . . ?
 C8 C9 C14 117.9(2) . . ?
 C8 C9 C10 123.0(2) . . ?
 O3 C15 C14 114.5(2) . . ?
 C16 C15 O3 124.7(2) . . ?
 C16 C15 C14 120.8(2) . . ?
 C9 C10 H10 119.7 . . ?
 C11 C10 C9 120.5(3) . . ?
 C11 C10 H10 119.7 . . ?
 O1 C8 C9 119.0(2) . . ?
 C17 C8 O1 118.4(2) . . ?
 C17 C8 C9 122.4(2) . . ?
 C2 C1 C7 122.7(2) . . ?
 C2 C1 C6 118.9(3) . . ?
 C6 C1 C7 118.4(2) . . ?
 C8 C17 H17 120.0 . . ?
 C8 C17 C16 120.0(2) . . ?
 C16 C17 H17 120.0 . . ?
 C15 C16 C17 120.1(2) . . ?
 C15 C16 H16 119.9 . . ?
 C17 C16 H16 119.9 . . ?
 C14 C13 H13 119.7 . . ?
 C12 C13 C14 120.5(3) . . ?
 C12 C13 H13 119.7 . . ?
 C13 C12 H12 119.7 . . ?
 C13 C12 C11 120.7(3) . . ?
 C11 C12 H12 119.7 . . ?
 C1 C2 H2 119.7 . . ?
 C1 C2 C3 120.6(2) . . ?
 C3 C2 H2 119.7 . . ?
 C5 C4 Br1 119.9(2) . . ?
 C5 C4 C3 120.7(3) . . ?
 C3 C4 Br1 119.4(2) . . ?
 O1 C7 C1 111.2(2) . . ?
 O2 C7 O1 122.8(2) . . ?
 O2 C7 C1 126.0(2) . . ?
 C10 C11 C12 120.3(3) . . ?
 C10 C11 H11 119.8 . . ?
 C12 C11 H11 119.8 . . ?
 C4 C5 H5 120.4 . . ?
 C6 C5 C4 119.3(3) . . ?
 C6 C5 H5 120.4 . . ?
 O3 C18 H18A 109.5 . . ?
 O3 C18 H18B 109.5 . . ?
 O3 C18 H18C 109.5 . . ?
 H18A C18 H18B 109.5 . . ?
 H18A C18 H18C 109.5 . . ?
 H18B C18 H18C 109.5 . . ?
 C2 C3 C4 119.5(3) . . ?
 C2 C3 H3 120.2 . . ?
 C4 C3 H3 120.2 . . ?
 C1 C6 H6 119.5 . . ?
 C5 C6 C1 121.0(3) . . ?
 C5 C6 H6 119.5 . . ?

loop_
  _geom_torsion_atom_site_label_1
  _geom_torsion_atom_site_label_2
  _geom_torsion_atom_site_label_3
  _geom_torsion_atom_site_label_4
  _geom_torsion
  _geom_torsion_site_symmetry_1
  _geom_torsion_site_symmetry_2
  _geom_torsion_site_symmetry_3
  _geom_torsion_site_symmetry_4
  _geom_torsion_publ_flag
 Br1 C4 C5 C6 177.0(2) . . . . ?
 Br1 C4 C3 C2 -176.9(2) . . . . ?
 O3 C15 C16 C17 -177.1(2) . . . . ?
 O1 C8 C17 C16 173.7(2) . . . . ?
 C14 C9 C10 C11 -1.9(4) . . . . ?
 C14 C9 C8 O1 -174.1(2) . . . . ?
 C14 C9 C8 C17 0.7(4) . . . . ?
 C14 C15 C16 C17 1.9(4) . . . . ?
 C14 C13 C12 C11 -0.8(4) . . . . ?
 C9 C14 C15 O3 176.9(2) . . . . ?
 C9 C14 C15 C16 -2.2(4) . . . . ?
 C9 C14 C13 C12 -0.7(4) . . . . ?
 C9 C10 C11 C12 0.4(4) . . . . ?
 C9 C8 C17 C16 -1.1(4) . . . . ?
 C15 C14 C9 C10 -177.5(2) . . . . ?
 C15 C14 C9 C8 0.9(3) . . . . ?
 C15 C14 C13 C12 178.8(2) . . . . ?
 C10 C9 C8 O1 4.3(4) . . . . ?
 C10 C9 C8 C17 179.1(2) . . . . ?
 C8 O1 C7 O2 -2.1(4) . . . . ?
 C8 O1 C7 C1 178.2(2) . . . . ?
 C8 C9 C10 C11 179.8(2) . . . . ?
 C8 C17 C16 C15 -0.2(4) . . . . ?
 C1 C2 C3 C4 -0.5(4) . . . . ?
 C13 C14 C9 C10 2.0(3) . . . . ?
 C13 C14 C9 C8 -179.6(2) . . . . ?
 C13 C14 C15 O3 -2.7(3) . . . . ?
 C13 C14 C15 C16 178.3(2) . . . . ?
 C13 C12 C11 C10 1.0(4) . . . . ?
 C2 C1 C7 O1 -4.5(4) . . . . ?
 C2 C1 C7 O2 175.7(3) . . . . ?
 C2 C1 C6 C5 0.5(4) . . . . ?
 C4 C5 C6 C1 0.2(5) . . . . ?
 C7 O1 C8 C9 -79.0(3) . . . . ?
 C7 O1 C8 C17 106.0(3) . . . . ?
 C7 C1 C2 C3 176.8(3) . . . . ?
 C7 C1 C6 C5 -176.8(3) . . . . ?
 C5 C4 C3 C2 1.2(4) . . . . ?
 C18 O3 C15 C14 -178.9(2) . . . . ?
 C18 O3 C15 C16 0.1(4) . . . . ?
 C3 C4 C5 C6 -1.1(4) . . . . ?
 C6 C1 C2 C3 -0.4(4) . . . . ?
 C6 C1 C7 O1 172.6(2) . . . . ?
 C6 C1 C7 O2 -7.1(4) . . . . ?

loop_
  _diffrn_refln_index_h
  _diffrn_refln_index_k
  _diffrn_refln_index_l
  _diffrn_refln_intensity_net
  _diffrn_refln_intensity_u
 2 0 0 2300.37 130.29
 2 0 0 2348.27 131.19
 -2 0 0 2387.66 131.29
 -2 0 0 2323.47 130.39
 3 0 0 1.9 2.2
 -3 0 0 -4.6 2
 3 0 0 1.7 2.7
 -3 0 0 0.2 1.8
 4 0 0 1728.73 100.49
 -4 0 0 1749.03 100.79
 4 0 0 1809.72 102.29
 -4 0 0 1806.32 102.29
 -5 0 0 1.2 3
 -5 0 0 4.8 4.7
 5 0 0 6 4.6
 5 0 0 3 3.3
 -6 0 0 27.8 6.1
 6 0 0 31.4 7.2
 6 0 0 24.8 5.7
 -6 0 0 43.1 8.5
 -7 0 0 5.1 5
 7 0 0 -7.3 4.1
 -7 0 0 -4 3.9
 7 0 0 1.3 4.3
 -8 0 0 662.63 43.7
 -8 0 0 674.33 46.2
 8 0 0 641.74 42.4
 8 0 0 696.13 46.6
 -9 0 0 3.1 7.9
 9 0 0 -0.9 5.7
 9 0 0 1 5.5
 -9 0 0 -3.2 5.4
 -10 0 0 233.38 23.9
 10 0 0 210.98 19.4
 -10 0 0 234.78 22.1
 -11 0 0 2.7 10.2
 11 0 0 -9.5 7.1
 12 0 0 260.47 25.6
 -12 0 0 329.47 31.3
 -13 0 0 -9.2 10.6
 13 0 0 8.6 8.5
 -14 0 0 202.98 29.5
 0 -1 0 0.3 1.7
 -1 -1 0 1931.61 107.59
 1 -1 0 1974 107.49
 1 1 0 1887.81 107.49
 -1 1 0 1837.12 107.29
 2 -1 0 6812.72 379.56
 -2 -1 0 7115.89 380.26
 -2 -1 0 6753.22 378.36
 -2 1 0 6987.1 379.76
 2 1 0 6859.71 379.96
 2 1 0 6496.35 378.36
 3 -1 0 3420.56 191.08
 3 -1 0 3374.16 191.28
 -3 -1 0 3403.96 189.78
 -3 -1 0 3607.34 192.58
 -3 1 0 3371.36 191.38
 3 1 0 3261.57 189.98
 -3 1 0 3435.96 191.18
 3 1 0 3395.06 192.18
 -4 -1 0 4365.46 241.08
 4 -1 0 4137.39 239.28
 -4 -1 0 4498.65 238.18
 4 -1 0 4262.87 239.68
 -4 1 0 4040.6 239.58
 -4 1 0 4328.87 239.88
 4 1 0 4226.38 240.78
 4 1 0 4297.27 238.18
 -5 -1 0 511.95 33.7
 -5 -1 0 493.95 30.1
 5 -1 0 435.26 39.1
 -5 1 0 467.85 31.5
 5 1 0 480.85 29.9
 -5 1 0 491.95 32.3
 5 1 0 458.15 32.4
 6 -1 0 1142.59 68.79
 -6 -1 0 1152.18 70.09
 -6 -1 0 1185.28 68.19
 6 -1 0 1134.19 67.69
 6 1 0 1123.69 69.59
 -6 1 0 1029 67.59
 6 1 0 1114.59 66.09
 -6 1 0 1127.19 68.69
 7 -1 0 9.3 6.3
 7 -1 0 4.8 5.7
 -7 -1 0 6.2 7
 -7 -1 0 0.1 3.7
 7 1 0 9.6 6.2
 -7 1 0 1.1 5.3
 -7 1 0 2.4 5.9
 7 1 0 8.3 5.6
 -8 -1 0 930.11 55.39
 -8 -1 0 926.11 60.09
 8 -1 0 892.71 56.09
 8 -1 0 878.21 57.79
 8 1 0 842.52 58.09
 -8 1 0 873.11 56.69
 -8 1 0 924.21 58.29
 8 1 0 838.12 54.09
 9 -1 0 7.2 7.4
 9 -1 0 12.1 7.6
 -9 -1 0 11.2 9.5
 -9 -1 0 7.9 6.1
 -9 1 0 0.6 6.5
 9 1 0 11.6 7.6
 -9 1 0 17.8 9.2
 9 1 0 10.2 6.4
 10 -1 0 232.58 21.7
 -10 -1 0 198.78 29.4
 10 -1 0 264.47 24
 -10 -1 0 234.08 21.4
 -10 1 0 215.78 23.3
 10 1 0 217.48 19.4
 11 -1 0 -2.1 7.6
 -11 -1 0 4.7 8.1
 -11 -1 0 -0.8 10.3
 11 1 0 13.4 7.7
 -11 1 0 3.1 9.7
 12 -1 0 43.3 12.4
 -12 -1 0 48.8 14.6
 12 1 0 28 21.3
 -12 1 0 25.2 12.8
 -13 -1 0 23.4 15
 13 -1 0 37.8 12.1
 -13 1 0 23.7 14.6
 13 1 0 38.9 12.6
 0 -2 0 3208.18 180.58
 1 -2 0 625.74 38.2
 -1 -2 0 592.44 38.4
 1 -2 0 675.93 38.7
 1 2 0 597.54 38
 2 -2 0 1895.71 97.69
 -2 -2 0 1519.95 97.09
 2 2 0 1629.94 96.99
 -3 -2 0 40.4 7.9
 -3 -2 0 40.3 5.6
 3 -2 0 36.1 7.3
 3 -2 0 42.3 6.7
 -3 2 0 40.6 7.1
 3 2 0 42.8 7.7
 4 -2 0 143.29 13.6
 -4 -2 0 126.39 15.5
 4 -2 0 138.69 12.2
 -4 -2 0 149.39 11.5
 4 2 0 141.89 13.9
 -4 2 0 133.79 13.1
 5 -2 0 441.06 29.1
 -5 -2 0 412.86 31.2
 -5 -2 0 452.45 27.4
 5 -2 0 433.96 30
 -5 2 0 428.96 29.7
 5 2 0 397.36 27.4
 5 2 0 407.36 30.4
 -6 -2 0 105.29 15.4
 6 -2 0 76.89 12.2
 6 -2 0 116.99 12.1
 -6 2 0 95.69 13.1
 6 2 0 111.29 13.3
 6 2 0 86.89 10.3
 7 -2 0 103.09 14.2
 -7 -2 0 112.79 11.5
 7 -2 0 116.49 15.1
 -7 -2 0 110.99 17
 7 2 0 110.49 15.6
 -7 2 0 126.99 26.9
 8 -2 0 127.49 16.7
 -8 -2 0 148.79 14.3
 8 -2 0 130.49 15.3
 -8 -2 0 129.09 19.5
 8 2 0 141.29 19.3
 -8 2 0 142.99 18.3
 8 2 0 121.49 14.1
 -9 -2 0 7.5 8.9
 9 -2 0 -1.7 7.8
 -9 -2 0 14.1 6.9
 9 -2 0 -2.3 6.9
 9 2 0 2.6 6.2
 10 -2 0 300.57 26.3
 -10 -2 0 252.97 28.7
 -10 -2 0 295.07 23.9
 10 2 0 292.57 24.6
 11 -2 0 7.4 9
 -11 -2 0 2.6 7.3
 -11 -2 0 21.2 12.6
 11 2 0 10.4 8.7
 12 -2 0 255.17 26.3
 -12 -2 0 266.97 30.5
 12 2 0 236.38 23.6
 13 -2 0 34 45.3
 -13 -2 0 -16 10.7
 13 2 0 -0.8 9.4
 0 -3 0 -2 3.6
 0 -3 0 -1.3 4.1
 1 -3 0 72.39 10.2
 1 -3 0 71.29 10.2
 -1 -3 0 64.79 9.9
 -2 -3 0 432.86 31.3
 2 -3 0 439.76 30.6
 2 -3 0 462.35 31.4
 2 3 0 461.95 30.7
 -3 -3 0 31.6 8.2
 3 -3 0 39.7 8.3
 -3 -3 0 33.3 12.7
 3 3 0 45.8 9.4
 -4 -3 0 43.6 9.8
 4 -3 0 41.6 9.2
 4 -3 0 42 8
 -4 -3 0 50.49 12.2
 4 3 0 46.5 9.7
 5 -3 0 18.8 6.3
 -5 -3 0 5.9 7.4
 5 -3 0 5.8 7.4
 -5 -3 0 16.6 5.3
 5 3 0 14.8 7.5
 6 -3 0 1060.49 65.19
 -6 -3 0 901.41 67.19
 6 -3 0 1013.8 66.89
 -6 -3 0 1195.88 63.19
 6 3 0 1055.49 67.79
 7 -3 0 161.88 19.6
 -7 -3 0 107.79 18.5
 -7 -3 0 137.29 13.5
 7 -3 0 164.08 16.5
 7 3 0 122.09 18.6
 8 -3 0 818.02 53.19
 -8 -3 0 708.53 54.29
 -8 -3 0 781.42 48.2
 8 -3 0 749.03 51.69
 9 -3 0 78.79 14.2
 -9 -3 0 80.19 17.1
 -9 -3 0 77.69 11.7
 9 -3 0 72.09 15
 -10 -3 0 138.99 24
 -10 -3 0 191.18 17.9
 10 -3 0 206.18 24.9
 -11 -3 0 14.9 12.3
 11 -3 0 4.5 10
 -11 -3 0 13.7 8.2
 -12 -3 0 -33.8 11.7
 -12 -3 0 -3.7 23.3
 12 -3 0 10.1 10.7
 0 -4 0 612.14 43
 0 -4 0 681.93 44.1
 1 -4 0 148.99 17.4
 -1 -4 0 156.58 15.9
 1 -4 0 156.28 16.5
 -1 -4 0 118.79 14.5
 -2 -4 0 224.28 20.3
 -2 -4 0 214.98 18.4
 2 -4 0 215.48 20.3
 2 -4 0 177.78 20.5
 3 -4 0 1.2 5.6
 -3 -4 0 2.9 5.7
 3 -4 0 5 6
 -3 -4 0 1.4 4.9
 3 4 0 2.4 5.9
 4 -4 0 121.59 17.4
 -4 -4 0 133.29 15.8
 -4 -4 0 130.99 12.9
 4 -4 0 123.69 14.1
 4 -4 0 92.79 14.3
 4 4 0 123.29 17.2
 5 -4 0 114.99 14.7
 -5 -4 0 100.19 12.2
 -5 -4 0 106.69 17.1
 5 4 0 102.69 16.2
 -6 -4 0 73.79 14.7
 6 -4 0 73.59 12.4
 6 -4 0 91.09 15.8
 -6 -4 0 86.29 11.1
 6 4 0 79.29 15.4
 7 -4 0 10.9 9.2
 7 -4 0 19 8.9
 -7 -4 0 1.8 8.5
 -7 -4 0 17.1 6.1
 -8 -4 0 3 6
 8 -4 0 10.6 8.5
 8 -4 0 10.6 9.3
 -8 -4 0 19 10.6
 -9 -4 0 26.2 8
 9 -4 0 25.1 12.5
 -9 -4 0 36.9 13.5
 -10 -4 0 65.39 17.3
 -10 -4 0 69.79 11.6
 10 -4 0 66.99 16.7
 0 -5 0 -5.8 6.9
 0 -5 0 10.4 7.3
 1 -5 0 14.7 9
 -1 -5 0 8 7.8
 -1 -5 0 6.8 7.5
 1 -5 0 -5.6 6.9
 -2 -5 0 7.1 7.7
 2 -5 0 11.2 8
 -2 -5 0 31.7 9.7
 2 -5 0 22.3 8.5
 -3 -5 0 108.89 15.3
 3 -5 0 126.69 14.7
 3 -5 0 117.89 16.5
 -3 -5 0 133.59 14.8
 -3 -5 0 118.89 18.3
 3 -5 0 107.09 17.1
 4 -5 0 44.9 10.9
 -4 -5 0 66.49 10.4
 4 -5 0 47.5 12.4
 4 -5 0 70.19 11.6
 -4 -5 0 47.4 10.1
 -4 -5 0 64.69 14.9
 5 -5 0 4.2 8.1
 5 -5 0 4.6 7.5
 -5 -5 0 7.4 6.6
 5 -5 0 -0.2 6.9
 6 -5 0 46.5 10.9
 6 -5 0 50.39 13
 -6 -5 0 41.9 12.8
 6 -5 0 25.7 9.2
 -6 -5 0 51.09 8.8
 7 -5 0 -5.9 8
 -7 -5 0 11.9 12.6
 -7 -5 0 0.8 6.1
 7 -5 0 -4.9 9.5
 -14 0 1 9.6 13.7
 14 0 -1 12.7 10.1
 -13 0 1 176.38 26.1
 13 0 -1 189.98 21.7
 12 0 -1 0.6 8.1
 -12 0 1 2.6 10.7
 -11 0 1 295.17 48.5
 11 0 -1 280.47 23.5
 -11 0 1 262.37 27.5
 -10 0 1 2 5.9
 10 0 -1 -5.6 14.9
 10 0 -1 1.2 6.7
 -10 0 1 6.9 9.4
 9 0 -1 899.61 55.99
 -9 0 1 926.81 57.69
 9 0 -1 819.92 59.39
 -9 0 1 942.31 60.69
 -8 0 1 -0.9 4.6
 8 0 -1 -7.1 4.3
 8 0 -1 -1.9 5.4
 -8 0 1 1.4 6.7
 -7 0 1 2629.34 150.68
 -7 0 1 2634.24 152.98
 7 0 -1 2655.33 153.18
 7 0 -1 2594.44 149.79
 6 0 -1 0.2 3.9
 -6 0 1 5.1 5.5
 6 0 -1 2.4 4.8
 -6 0 1 -2.2 3.6
 -5 0 1 896.61 52.99
 5 0 -1 852.81 50.49
 -5 0 1 845.12 50.89
 5 0 -1 783.22 63.99
 -4 0 1 -1.2 2.8
 -4 0 1 -0.3 3.3
 4 0 -1 0.8 2.6
 4 0 -1 0.6 2.9
 -3 0 1 1104.19 62.39
 -3 0 1 1079.19 61.29
 3 0 -1 1032 62.09
 3 0 -1 1066.69 61.09
 -2 0 1 0.5 1.4
 -2 0 1 1.2 2.1
 2 0 -1 2.4 2.2
 -1 0 -1 138.79 11.9
 1 0 1 181.88 10.2
 -1 0 -1 169.08 11.2
 1 0 1 157.98 12.3
 2 0 1 -2.4 1.9
 -2 0 -1 0.4 2.2
 2 0 1 -1.7 1.4
 -2 0 -1 0.7 1.6
 -3 0 -1 4089.99 225.38
 -3 0 -1 3997.4 224.18
 3 0 1 4095.69 225.38
 3 0 1 3920.61 224.08
 4 0 1 1.5 3.3
 4 0 1 0.2 2.4
 -4 0 -1 0.8 2.6
 -4 0 -1 0.4 3.4
 5 0 1 6237.58 360.36
 -5 0 -1 6684.13 360.96
 5 0 1 6372.66 358.56
 -5 0 -1 6466.05 358.86
 -6 0 -1 3.1 5.3
 6 0 1 8.3 5.2
 -6 0 -1 -0.1 3.6
 6 0 1 -4.4 3.3
 -7 0 -1 271.47 20.6
 7 0 1 245.38 20.1
 -7 0 -1 312.27 23.7
 7 0 1 270.17 22.3
 8 0 1 3.9 6.2
 -8 0 -1 6.2 5.8
 -8 0 -1 7.7 7.3
 8 0 1 -1.9 4.5
 -9 0 -1 172.48 18.9
 -9 0 -1 159.58 16.4
 9 0 1 137.89 14.7
 9 0 1 135.39 18.9
 -10 0 -1 7 7.1
 10 0 1 -3.4 6
 -10 0 -1 12.5 9.6
 -11 0 -1 181.78 25.1
 11 0 1 182.98 18.7
 -12 0 -1 -2.3 10.3
 12 0 1 -3.1 7.3
 13 0 1 17.5 10.8
 -13 0 -1 19.2 14.3
 14 0 1 -0.3 10.2
 -14 0 -1 0.8 12.9
 13 -1 -1 195.38 21.9
 -13 -1 1 191.28 27.8
 13 1 -1 213.98 21.8
 -13 1 1 151.58 24.6
 12 -1 -1 4.6 8.8
 -12 -1 1 11.2 11.7
 12 1 -1 -2 7.4
 -12 1 1 11.7 11.6
 -11 -1 1 31.4 9.3
 -11 -1 1 7.3 10.6
 11 -1 -1 25.7 10.2
 11 1 -1 31.5 9.4
 -11 1 1 13.3 10.6
 10 -1 -1 -0.2 7
 -10 -1 1 26.8 21.6
 -10 -1 1 0.5 6.3
 10 -1 -1 -16.6 5.9
 10 1 -1 10.5 7.3
 -10 1 1 13.1 9.5
 -9 -1 1 21 10.6
 9 -1 -1 19.3 9.7
 9 -1 -1 4.4 6.6
 -9 -1 1 7.3 6.2
 -9 1 1 6 8.6
 9 1 -1 14.4 7.9
 -9 1 1 12.3 6.6
 9 1 -1 8.3 6.5
 8 -1 -1 28.7 8.6
 8 -1 -1 19.7 8.4
 -8 -1 1 15 7.8
 -8 -1 1 19.3 6.6
 -8 1 1 33.7 9.2
 -8 1 1 22.6 7.6
 8 1 -1 22.5 6.6
 8 1 -1 29.7 9.5
 -7 -1 1 44.5 7.9
 7 -1 -1 38.9 9.1
 7 -1 -1 29.5 7.5
 -7 -1 1 37.3 9.8
 -7 1 1 32.6 8.4
 -7 1 1 30.2 8.4
 7 1 -1 30.6 9
 7 1 -1 43.6 7.5
 -6 -1 1 336.07 24.7
 6 -1 -1 346.57 22.9
 6 -1 -1 310.77 23.2
 -6 -1 1 310.27 21.2
 -6 1 1 267.77 24.5
 -6 1 1 295.17 22.5
 6 1 -1 299.17 24
 6 1 -1 285.17 20.7
 5 -1 -1 2699.53 167.58
 5 -1 -1 3009 166.88
 -5 -1 1 3179.28 164.88
 -5 -1 1 3020 171.68
 -5 1 1 2788.52 166.28
 -5 1 1 2869.71 166.48
 5 1 -1 2927.31 164.48
 5 1 -1 2917.81 167.88
 -4 -1 1 3.8 3.8
 -4 -1 1 5.9 2.8
 4 -1 -1 7.2 4
 4 -1 -1 3 3.6
 -4 1 1 5.8 3.7
 4 1 -1 4.5 4
 -4 1 1 6.2 4.1
 4 1 -1 2.1 2.6
 3 -1 -1 68.99 7.4
 -3 -1 1 72.69 8.2
 3 -1 -1 70.99 7
 -3 -1 1 77.79 6.1
 -3 1 1 69.39 7.2
 3 1 -1 66.69 6.1
 -3 1 1 72.19 7.6
 3 1 -1 80.19 8.3
 -2 -1 1 5895.31 326.57
 2 -1 -1 6020.5 328.37
 -2 -1 1 5969.5 328.87
 2 1 -1 5873.61 328.77
 -2 1 1 5755.12 328.17
 1 -1 -1 277.87 17.4
 -1 -1 1 267.57 17.6
 1 1 -1 266.47 17.4
 0 -1 -1 125.39 8.5
 0 -1 1 140.79 8.9
 0 -1 1 127.39 9.3
 0 1 1 116.89 8.3
 -1 -1 -1 6480.55 335.37
 1 -1 1 6124.09 335.17
 -1 1 -1 5754.72 334.97
 1 1 1 5807.42 334.97
 -2 -1 -1 210.78 14.1
 2 -1 1 220.08 14.8
 -2 -1 -1 235.78 15.6
 2 -1 1 229.18 15.1
 2 1 1 214.08 15.2
 2 1 1 215.18 14.3
 -2 1 -1 223.98 15
 -3 -1 -1 1727.63 93.99
 3 -1 1 1675.93 92.99
 3 -1 1 1553.24 92.59
 -3 -1 -1 1682.03 91.79
 3 1 1 1535.35 93.19
 -3 1 -1 1585.24 92.79
 3 1 1 1585.94 91.79
 -4 -1 -1 3.1 3
 -4 -1 -1 9 5
 4 -1 1 4.2 3.8
 4 -1 1 1.6 3.4
 -4 1 -1 0.6 3.2
 -4 1 -1 6.3 4.3
 4 1 1 5.4 3.3
 4 1 1 0.8 3.8
 5 -1 1 118.49 19.6
 -5 -1 -1 87.09 10.5
 5 -1 1 83.99 9.9
 -5 -1 -1 86.79 8.4
 -5 1 -1 90.29 9.9
 5 1 1 86.89 11.6
 -5 1 -1 86.29 10.1
 5 1 1 83.19 8.9
 6 -1 1 4.2 5.2
 -6 -1 -1 4 4.3
 -6 -1 -1 3.1 5.8
 6 -1 1 9.5 5.5
 6 1 1 3.3 4.4
 -6 1 -1 1.4 4.5
 -6 1 -1 -4.4 4.5
 6 1 1 4.8 5.1
 -7 -1 -1 471.25 34.3
 -7 -1 -1 478.55 30.5
 7 -1 1 466.25 32.8
 7 -1 1 451.95 31.2
 7 1 1 444.36 29.8
 7 1 1 428.06 32.6
 -7 1 -1 433.56 32.4
 -7 1 -1 424.76 31.4
 -8 -1 -1 2.7 5.4
 8 -1 1 4 5.9
 -8 -1 -1 4 6.2
 8 -1 1 -4.4 5.5
 8 1 1 3.7 5.5
 8 1 1 -2.5 5.2
 -8 1 -1 -6.7 5.8
 -8 1 -1 -3.7 5.3
 9 -1 1 312.27 28.2
 -9 -1 -1 385.36 31.6
 -9 -1 -1 393.76 27.4
 9 -1 1 339.07 27.2
 -9 1 -1 328.77 27.6
 -9 1 -1 386.16 30.2
 9 1 1 352.16 26.2
 9 1 1 307.97 29
 -10 -1 -1 -0.6 8.1
 10 -1 1 3.5 7.6
 -10 -1 -1 8.9 12.4
 10 1 1 -4.5 6
 -10 1 -1 1.9 8.4
 -11 -1 -1 571.74 41.4
 11 -1 1 581.74 41.4
 -11 -1 -1 505.85 44.9
 11 1 1 562.14 40.2
 -11 1 -1 604.74 45.1
 -12 -1 -1 22.9 14.3
 12 -1 1 0.7 7.6
 12 1 1 -14.7 7.6
 -12 1 -1 7.8 10.7
 13 -1 1 173.98 22.2
 -13 -1 -1 156.98 24.7
 -13 1 -1 168.18 25.5
 13 1 1 178.78 22
 13 -2 -1 12.2 21.5
 -13 -2 1 4.6 14.3
 13 2 -1 -8.3 9.2
 12 -2 -1 10.7 10.2
 -12 -2 1 14.4 9.5
 -12 -2 1 12.2 13.5
 12 2 -1 -4.6 7.7
 -11 -2 1 288.37 31
 -11 -2 1 326.77 26
 11 -2 -1 313.97 28.1
 11 2 -1 270.67 25
 -10 -2 1 -16.3 5.9
 10 -2 -1 -9.7 6.1
 -10 -2 1 -13.3 7.2
 10 -2 -1 -3.3 7.1
 10 2 -1 -1.5 6.9
 -9 -2 1 174.98 15.9
 -9 -2 1 128.09 20.6
 9 -2 -1 157.38 17.3
 9 -2 -1 161.98 17.8
 9 2 -1 129.49 15.6
 -8 -2 1 -5.6 7.4
 -8 -2 1 0.9 5.4
 8 -2 -1 3.4 6.2
 8 -2 -1 7 6.8
 8 2 -1 14.6 6.8
 -8 2 1 7.7 6.4
 8 2 -1 3.1 5.7
 7 -2 -1 2098.39 122.39
 -7 -2 1 2147.79 125.09
 -7 -2 1 2258.57 119.29
 7 -2 -1 2133.39 121.99
 -7 2 1 2093.59 125.79
 7 2 -1 1959.8 123.29
 7 2 -1 1812.72 118.89
 6 -2 -1 366.16 27.5
 -6 -2 1 391.86 24.5
 -6 -2 1 395.46 29.3
 6 -2 -1 395.26 27.4
 6 2 -1 343.37 28.3
 6 2 -1 336.27 24.7
 -6 2 1 358.76 27.6
 -5 -2 1 14.2 4.3
 -5 -2 1 11 5.7
 5 -2 -1 11.1 6.2
 5 -2 -1 13.4 6.2
 -5 2 1 7.9 5.4
 5 2 -1 3.5 5.6
 5 2 -1 14.3 4.1
 4 -2 -1 680.33 41.6
 4 -2 -1 620.34 39.4
 -4 -2 1 657.53 38.1
 -4 -2 1 560.84 53.89
 4 2 -1 610.44 41.6
 -4 2 1 649.64 41.2
 3 -2 -1 995.5 56.89
 -3 -2 1 886.01 58.79
 -3 -2 1 1013.6 55.99
 3 -2 -1 947.61 60.59
 -2 -2 1 251.87 18.8
 2 -2 -1 264.47 18.9
 2 2 -1 241.78 18.4
 1 -2 -1 19.1 4.2
 -1 -2 1 17.8 4.7
 1 -2 -1 14.3 4.6
 1 2 -1 18.5 4.6
 0 -2 1 99.99 9.2
 0 -2 -1 87.99 8.3
 0 -2 1 85.29 8.5
 -1 -2 -1 1388.46 78.39
 1 -2 1 1309.77 78.19
 1 2 1 1345.27 77.89
 2 -2 1 316.87 21.6
 -2 -2 -1 314.47 21.7
 -2 -2 -1 291.57 19.9
 2 2 1 313.17 21.5
 -3 -2 -1 930.31 58.29
 -3 -2 -1 956.3 56.19
 3 -2 1 1017.2 58.29
 3 -2 1 953.8 57.09
 3 2 1 963.6 58.49
 -3 2 -1 941.91 57.99
 4 -2 1 2.7 4.4
 -4 -2 -1 2.3 4.5
 -4 -2 -1 3.6 3.7
 4 -2 1 4.7 4.6
 4 2 1 4.8 4.7
 -4 2 -1 2.8 4.1
 5 -2 1 1502.25 86.49
 -5 -2 -1 1582.14 84.59
 5 -2 1 1511.45 86.89
 -5 -2 -1 1349.96 87.79
 5 2 1 1438.66 84.89
 5 2 1 1416.36 87.49
 -5 2 -1 1393.96 86.69
 -6 -2 -1 9.4 7
 6 -2 1 5 5.6
 -6 -2 -1 0 4
 6 -2 1 8.4 5.9
 6 2 1 4.4 5
 -6 2 -1 -3.9 4.7
 6 2 1 -3.6 4
 7 -2 1 697.33 47.8
 -7 -2 -1 801.42 46
 -7 -2 -1 691.43 49.9
 7 -2 1 766.42 48.5
 7 2 1 682.73 46.1
 7 2 1 718.83 49.4
 8 -2 1 8.3 7.5
 -8 -2 -1 0.1 5.2
 8 -2 1 -3.9 6.1
 -8 -2 -1 -7.6 7.3
 8 2 1 11.2 6.7
 8 2 1 6.1 6.3
 -8 2 -1 6.9 6.6
 -9 -2 -1 113.99 20
 -9 -2 -1 155.08 16
 9 -2 1 146.39 17.2
 9 2 1 171.58 16.9
 10 -2 1 -1.9 7.8
 -10 -2 -1 0.9 8.8
 -10 -2 -1 12.1 8.1
 10 2 1 -2.5 6.4
 11 -2 1 -1.9 8.3
 -11 -2 -1 12.6 8.4
 -11 -2 -1 -8 9.6
 11 2 1 7.1 8.8
 -12 -2 -1 18.6 13.1
 12 -2 1 -3.7 9
 12 2 1 -10.9 15.5
 -13 -2 -1 17.9 15.5
 13 -2 1 14.2 13.3
 13 2 1 19.7 10.7
 12 -3 -1 16.7 10.9
 -12 -3 1 -24.1 13
 -12 -3 1 -2.8 8.2
 -11 -3 1 -3.3 11.5
 11 -3 -1 11.2 10.7
 -11 -3 1 -8.3 9.8
 -10 -3 1 16.8 7
 -10 -3 1 -0.3 9.6
 10 -3 -1 8.7 9.1
 9 -3 -1 40.1 11.7
 -9 -3 1 31.3 12.1
 9 -3 -1 45.2 12.5
 -9 -3 1 50.49 9.4
 -8 -3 1 2.7 5.4
 -8 -3 1 6.7 8.6
 8 -3 -1 -0.3 7.2
 8 -3 -1 -0.4 8.2
 -7 -3 1 800.12 45
 7 -3 -1 734.23 47.9
 7 -3 -1 716.33 49.2
 -7 -3 1 630.64 50.19
 7 3 -1 664.23 49.7
 -6 -3 1 164.18 22.1
 -6 -3 1 196.68 15.1
 6 -3 -1 166.38 18.5
 6 -3 -1 194.58 17.5
 6 3 -1 192.58 19.7
 5 -3 -1 765.52 47
 5 -3 -1 732.13 49.3
 -5 -3 1 743.23 50.79
 -5 -3 1 775.62 45.3
 5 3 -1 682.23 49.2
 -4 -3 1 78.19 13.2
 4 -3 -1 107.29 14.1
 -4 -3 1 108.19 10.1
 4 3 -1 106.69 12.5
 3 -3 -1 1134.19 70.19
 -3 -3 1 1188.88 67.09
 -3 -3 1 1031.5 70.39
 3 3 -1 1211.98 70.59
 -2 -3 1 6.6 10.6
 2 -3 -1 3.8 4.1
 2 -3 -1 7.8 5.4
 2 3 -1 -4.2 3.5
 -1 -3 1 16.2 6.4
 1 -3 -1 19.3 5.5
 -1 -3 1 13.4 4.8
 1 -3 -1 25.9 6.7
 0 -3 1 176.58 15.7
 0 -3 1 196.38 16.8
 0 -3 -1 200.48 15.9
 0 -3 -1 188.08 16.2
 -1 -3 -1 318.47 23.5
 1 -3 1 319.07 23.6
 1 -3 1 338.77 24.4
 2 -3 1 1.4 4.1
 -2 -3 -1 3.8 4
 2 -3 1 2.9 4.5
 2 3 1 -1.8 3.5
 -3 -3 -1 165.98 14.5
 -3 -3 -1 173.98 16.6
 3 -3 1 186.18 16.7
 3 3 1 198.58 16.9
 -4 -3 -1 45.6 7.5
 4 -3 1 31.2 7.7
 4 -3 1 53.79 10.4
 -4 -3 -1 35.7 9.5
 4 3 1 40.9 8.8
 -5 -3 -1 71.19 13.9
 -5 -3 -1 110.09 10.7
 5 -3 1 97.09 11.3
 5 -3 1 82.29 13.7
 5 3 1 109.49 14.9
 -6 -3 -1 147.79 13
 6 -3 1 122.59 16.6
 -6 -3 -1 125.49 18
 6 -3 1 143.69 14.6
 6 3 1 135.49 18.1
 -6 3 -1 129.29 16.8
 7 -3 1 390.66 30.8
 -7 -3 -1 416.86 27.4
 -7 -3 -1 310.67 30.8
 7 -3 1 422.96 30
 7 3 1 377.66 31.6
 8 -3 1 42.3 13
 -8 -3 -1 58.79 9.6
 -8 -3 -1 67.79 15.2
 8 -3 1 67.29 13.7
 9 -3 1 265.47 24.2
 -9 -3 -1 208.18 19.2
 9 -3 1 224.18 22.1
 -9 -3 -1 170.78 25.5
 -10 -3 -1 24.4 13.2
 10 -3 1 28 11.8
 -10 -3 -1 27.1 9.4
 -11 -3 -1 258.77 29.9
 -11 -3 -1 251.67 23.3
 -12 -3 -1 30.5 19.8
 12 -3 1 33.8 12.9
 -10 -4 1 8 7.2
 10 -4 -1 2.2 10.6
 -10 -4 1 -2.5 10.3
 -9 -4 1 164.78 25.1
 9 -4 -1 146.59 18.1
 9 -4 -1 152.58 23.4
 -9 -4 1 170.18 15.7
 8 -4 -1 -7.1 8.2
 -8 -4 1 0.4 4.4
 -8 -4 1 -5.5 8.5
 8 -4 -1 -2.1 7.9
 -7 -4 1 266.87 21.1
 7 -4 -1 360.16 26.4
 -7 -4 1 330.37 30.5
 7 -4 -1 273.37 27.3
 6 -4 -1 11.6 7.4
 -6 -4 1 20.5 10
 6 -4 -1 10 9.3
 6 4 -1 10.7 9.1
 -5 -4 1 307.97 21.9
 5 -4 -1 243.88 28.2
 5 -4 -1 342.77 24.3
 -5 -4 1 291.37 27.2
 5 4 -1 286.47 26.1
 -4 -4 1 12 5.9
 4 -4 -1 10.9 6.5
 4 -4 -1 7.4 6.4
 -4 -4 1 23.4 9.5
 4 -4 -1 16.8 8.7
 4 4 -1 23.1 8.8
 3 -4 -1 9.8 6.7
 3 -4 -1 1.9 6.6
 -3 -4 1 8.7 5.6
 -3 -4 1 13.7 7.4
 3 4 -1 18.3 7.3
 2 -4 -1 -0.5 5.4
 -2 -4 1 -0.1 4.6
 -2 -4 1 3.5 5.8
 2 -4 -1 -1.3 5
 1 -4 -1 29.9 7.8
 1 -4 -1 21 8.3
 -1 -4 1 28.6 8.9
 -1 -4 1 22.5 7.3
 0 -4 -1 4.1 5.4
 0 -4 1 5.8 5.7
 0 -4 1 -2.7 5.2
 0 -4 -1 -6.9 7.2
 -1 -4 -1 22.2 7.3
 1 -4 1 22.8 7.5
 1 -4 1 19.7 7.8
 -1 -4 -1 11.1 6.9
 -2 -4 -1 9.8 7
 2 -4 1 5.5 6.5
 2 -4 1 14.6 7.2
 3 -4 1 172.78 19.1
 -3 -4 -1 207.98 19.8
 -3 -4 -1 200.58 16.7
 3 -4 1 183.48 18.7
 3 4 1 181.18 18.1
 4 -4 1 2.7 6.5
 -4 -4 -1 5.8 6.5
 -4 -4 -1 17.4 6.6
 4 -4 1 15.2 7.2
 5 -4 1 242.38 41.3
 5 -4 1 249.48 21
 -5 -4 -1 240.58 18.5
 -5 -4 -1 210.38 22.5
 5 4 1 186.68 22.8
 -6 -4 -1 4.3 7.9
 6 -4 1 16.4 9.7
 -6 -4 -1 0.4 5.6
 6 -4 1 0.2 7
 6 4 1 -0.6 6.8
 7 -4 1 36.7 21.1
 -7 -4 -1 35.7 23.5
 7 -4 1 38.8 11.6
 -7 -4 -1 43.8 8.4
 8 -4 1 22.7 9.9
 8 -4 1 18.3 9.3
 -8 -4 -1 9.5 6.4
 -8 -4 -1 11.3 10.8
 -9 -4 -1 45.4 16.2
 -9 -4 -1 53.39 9.6
 9 -4 1 43.5 13.6
 -10 -4 -1 62.69 11.3
 -10 -4 -1 79.19 19
 10 -4 1 85.29 17.3
 7 -5 -1 7.9 17
 7 -5 -1 17.3 8.3
 -7 -5 1 17.2 6.8
 -7 -5 1 12.2 12.7
 7 -5 -1 64.89 16.4
 6 -5 -1 -0.4 9.1
 6 -5 -1 2.8 7.6
 6 -5 -1 -6.5 6.7
 -6 -5 1 21.9 10.8
 -6 -5 1 4.4 5.7
 5 -5 -1 66.99 15.5
 5 -5 -1 94.89 13.1
 5 -5 -1 77.79 13.3
 -5 -5 1 93.39 11.9
 -5 -5 1 118.89 19.3
 -5 -5 1 93.89 12.7
 -4 -5 1 26.7 8
 4 -5 -1 20.6 10
 4 -5 -1 16.2 7.7
 4 -5 -1 46.6 9.2
 -4 -5 1 39.4 11.9
 -4 -5 1 21.6 7.3
 3 -5 -1 106.49 17.3
 -3 -5 1 112.89 15.1
 3 -5 -1 94.59 14.5
 -3 -5 1 124.19 14.1
 3 -5 -1 103.49 13.9
 -3 -5 1 128.19 19.4
 2 -5 -1 -4.9 5.4
 -2 -5 1 0 6.1
 -2 -5 1 5.7 8.3
 2 -5 -1 8.5 8.2
 1 -5 -1 192.48 21.8
 1 -5 -1 245.68 20.9
 -1 -5 1 201.58 21.9
 -1 -5 1 198.18 20.7
 0 -5 -1 -0.7 7.1
 0 -5 1 -5.2 6.3
 0 -5 1 5 7.5
 0 -5 -1 2.6 6.2
 -1 -5 -1 126.69 17.6
 1 -5 1 120.99 17.4
 -1 -5 -1 131.49 15.9
 1 -5 1 117.49 17.2
 -2 -5 -1 -1.4 6.6
 -2 -5 -1 -6.9 6.1
 2 -5 1 10.1 7.6
 2 -5 1 -5.1 16.1
 -3 -5 -1 23.6 9.9
 3 -5 1 -10.8 7.4
 -3 -5 -1 10 7.1
 -3 -5 -1 -16.9 6.2
 3 -5 1 7.2 8.7
 -4 -5 -1 31.4 37.8
 4 -5 1 32.2 11.5
 4 -5 1 46.5 11
 4 -5 1 46.1 10.6
 -4 -5 -1 51.79 13.1
 -5 -5 -1 3.6 7.9
 -5 -5 -1 5.6 11
 5 -5 1 3.3 7.7
 5 -5 1 10.6 7.5
 5 -5 1 1.4 7.3
 6 -5 1 17.9 8.4
 6 -5 1 23.1 11.2
 -6 -5 -1 18.6 14.9
 6 -5 1 36.9 10.1
 -6 -5 -1 8.2 11.2
 7 -5 1 3.9 9.9
 7 -5 1 9.1 9.5
 -7 -5 -1 25.1 12.6
 -14 0 2 -8.2 12.5
 14 0 -2 7.1 9.2
 -13 0 2 3.8 11.8
 13 0 -2 -5.5 8.4
 -12 0 2 90.69 18.5
 12 0 -2 88.49 14.3
 -11 0 2 -2.5 8.7
 -11 0 2 -1.5 7.1
 11 0 -2 -4.8 5.6
 -10 0 2 130.89 19.5
 10 0 -2 148.69 22.9
 -10 0 2 114.89 16
 10 0 -2 113.39 14.9
 9 0 -2 7.3 7.6
 -9 0 2 0.6 7.6
 9 0 -2 -0.6 5
 -9 0 2 -0.8 6
 8 0 -2 36 7.8
 -8 0 2 46.2 10.5
 -8 0 2 56.89 9.7
 8 0 -2 56.09 11.3
 -7 0 2 -0.1 4.4
 7 0 -2 -5.6 4.2
 7 0 -2 4 4.7
 -7 0 2 1.3 5.4
 -6 0 2 1218.38 74.79
 -6 0 2 1257.47 72.99
 6 0 -2 1244.08 72.29
 6 0 -2 1212.48 74.69
 -5 0 2 -1.1 2.8
 5 0 -2 -1.9 3
 -5 0 2 1.9 4.2
 4 0 -2 2231.08 129.79
 4 0 -2 2331.07 131.69
 -4 0 2 2328.37 130.19
 -4 0 2 2338.27 131.69
 -3 0 2 1.1 2.2
 -3 0 2 -1.6 2.3
 3 0 -2 2.6 2.6
 3 0 -2 3 2.1
 1 0 -2 -1.2 0.6
 1 0 -2 0.5 1
 -1 0 2 0.4 1
 -1 0 -2 0.9 1
 1 0 2 0.4 1
 1 0 2 -1.1 0.8
 -1 0 -2 -1.3 0.8
 2 0 2 172.28 11.4
 -2 0 -2 173.38 12.2
 -2 0 -2 173.48 11.5
 2 0 2 179.28 12.3
 -3 0 -2 0.1 2.2
 -3 0 -2 4.2 2.6
 3 0 2 0.1 2.7
 3 0 2 -0.4 1.9
 -4 0 -2 1307.77 74.69
 4 0 2 1280.67 76.09
 4 0 2 1220.08 74.29
 -4 0 -2 1379.06 76.39
 5 0 2 3.2 4.2
 5 0 2 -0.7 3.3
 -5 0 -2 -1.5 3.2
 -5 0 -2 3 7.5
 6 0 2 2241.38 131.19
 -6 0 -2 2295.37 131.59
 -6 0 -2 2241.68 129.29
 6 0 2 2244.48 128.99
 -7 0 -2 6.4 4.7
 7 0 2 -0.3 5.1
 -7 0 -2 0.8 5.8
 7 0 2 3.1 4.6
 -8 0 -2 867.51 54.09
 8 0 2 801.82 52.99
 -8 0 -2 863.71 56.79
 8 0 2 897.01 56.69
 -9 0 -2 11.5 7.5
 9 0 2 4.1 6.2
 -9 0 -2 -3.7 6.9
 9 0 2 3.2 5.7
 10 0 2 934.31 58.99
 -10 0 -2 916.61 63.29
 -11 0 -2 2.8 9.6
 12 0 2 510.35 39.9
 -12 0 -2 600.64 46.6
 13 0 2 -7.8 8.4
 -13 0 -2 -4.1 11.3
 14 0 2 51.89 15
 14 -1 -2 47.5 14.6
 14 1 -2 60.29 14.6
 -14 1 2 89.89 36.3
 13 -1 -2 7.8 9.6
 -13 -1 2 11.4 12.8
 13 1 -2 9.9 9.5
 -13 1 2 -20.6 8.1
 12 -1 -2 356.46 30.5
 -12 -1 2 369.26 34.8
 -12 1 2 340.17 32.8
 12 1 -2 339.37 27.9
 -11 -1 2 -4.4 7.7
 -11 -1 2 8.3 8.7
 11 -1 -2 18.6 10.1
 -11 1 2 7.4 10
 11 1 -2 -4.7 6.4
 10 -1 -2 313.37 29.4
 10 -1 -2 347.57 27.8
 -10 -1 2 400.46 28.4
 -10 1 2 335.87 30
 -10 1 2 351.86 31.9
 10 1 -2 334.87 25.8
 -9 -1 2 4.5 5.9
 -9 -1 2 8.9 7.9
 9 -1 -2 21.9 16.5
 9 -1 -2 0.4 6.4
 9 1 -2 0.4 6.7
 -9 1 2 -10.9 5.7
 -9 1 2 11.7 6.9
 9 1 -2 1.9 5.3
 8 -1 -2 213.58 19.8
 -8 -1 2 215.18 21.8
 -8 -1 2 229.68 17.9
 8 -1 -2 198.08 18.5
 -8 1 2 204.48 18.8
 -8 1 2 230.88 20.7
 8 1 -2 210.78 20.8
 8 1 -2 190.08 16.6
 7 -1 -2 10.2 5.7
 -7 -1 2 2.6 4.5
 -7 -1 2 -8.5 3.1
 7 -1 -2 1.3 4.7
 7 1 -2 4.5 4.2
 -7 1 2 -6.6 3.9
 -7 1 2 3.9 5.5
 7 1 -2 1.1 5.2
 6 -1 -2 1850.61 103.89
 -6 -1 2 1855.11 105.39
 6 -1 -2 1806.62 102.89
 -6 -1 2 1838.02 101.09
 -6 1 2 1576.64 105.09
 -6 1 2 1734.13 102.99
 6 1 -2 1759.72 100.49
 6 1 -2 1645.24 104.39
 5 -1 -2 75.69 9.3
 -5 -1 2 102.39 8.5
 -5 -1 2 83.79 19.3
 5 -1 -2 87.19 9.8
 -5 1 2 90.19 9.8
 5 1 -2 88.29 11.9
 -5 1 2 91.69 10.1
 5 1 -2 89.29 8.1
 4 -1 -2 921.61 54.99
 -4 -1 2 929.31 53.19
 4 -1 -2 934.81 55.29
 -4 -1 2 952.8 56.79
 -4 1 2 922.71 55.39
 -4 1 2 933.91 54.89
 4 1 -2 889.41 52.99
 4 1 -2 908.31 56.39
 3 -1 -2 -0.3 2.4
 3 -1 -2 1.6 2.8
 -3 -1 2 1.4 1.7
 -3 -1 2 0.8 3.3
 3 1 -2 1.7 3.1
 -3 1 2 1.1 2.7
 3 1 -2 0.4 1.8
 -3 1 2 3.8 2.8
 -2 -1 2 56.29 4.2
 -2 -1 2 50.99 6.3
 2 -1 -2 49.4 4.7
 2 -1 -2 55.69 6
 2 1 -2 46.3 6.6
 -1 -1 2 56.79 5.9
 1 1 -2 44.1 5.3
 0 -1 2 4935.01 266.07
 0 -1 2 4795.72 267.27
 0 -1 -2 5049.19 265.77
 0 1 -2 4658.83 265.97
 0 1 2 4568.04 265.57
 -1 -1 -2 5.6 2.4
 1 -1 2 8.2 2.6
 -1 1 -2 1.8 2.2
 1 1 2 8.3 2.5
 -2 -1 -2 6373.66 329.27
 -2 -1 -2 5782.42 328.07
 2 -1 2 5958 328.57
 -2 1 -2 5756.02 328.57
 2 1 2 5744.12 328.17
 2 1 2 5862.21 328.87
 -3 -1 -2 -2.5 2.3
 3 -1 2 1.5 2.9
 3 -1 2 -0.3 2.7
 -3 -1 -2 1.9 3.2
 3 1 2 1.5 2.8
 3 1 2 1.4 2.7
 -3 1 -2 -0.7 2.7
 -4 -1 -2 2106.59 116.59
 4 -1 2 2071.29 117.59
 -4 -1 -2 2189.78 119.19
 4 -1 2 2062.29 118.09
 4 1 2 2044.5 116.69
 -4 1 -2 1852.41 126.29
 4 1 2 2013.8 118.39
 5 -1 2 82.99 10.1
 5 -1 2 80.19 10.3
 -5 -1 -2 104.49 14.8
 -5 -1 -2 87.39 8.7
 -5 1 -2 97.49 11.1
 5 1 2 87.59 10.3
 5 1 2 75.89 9.1
 -5 1 -2 85.59 9.7
 6 -1 2 1908.91 113.39
 -6 -1 -2 2048.79 112.79
 6 -1 2 1909.51 114.79
 -6 -1 -2 2099.29 116.69
 -6 1 -2 1840.82 113.59
 6 1 2 1865.11 115.09
 -6 1 -2 2027.4 115.29
 6 1 2 1961.2 112.59
 7 -1 2 4.5 5.3
 7 -1 2 8.5 6.1
 -7 -1 -2 6.1 4.8
 -7 -1 -2 2.5 6.4
 -7 1 -2 4.8 5.4
 7 1 2 5.7 4.8
 7 1 2 6.5 5.8
 -7 1 -2 8.4 6.8
 8 -1 2 47.2 10
 8 -1 2 52.29 10.9
 -8 -1 -2 41.9 11.8
 -8 -1 -2 54.19 9.4
 8 1 2 49.5 11.4
 8 1 2 41.7 9
 -8 1 -2 53.39 11.7
 -8 1 -2 50.19 10.3
 9 -1 2 7 7.1
 9 -1 2 -2.3 6.3
 -9 -1 -2 9.8 9.2
 -9 -1 -2 -3.3 5.3
 9 1 2 -11.9 5
 9 1 2 6.6 7.3
 -9 1 -2 -10.4 5.8
 -9 1 -2 8.1 8.7
 -10 -1 -2 93.09 13.9
 10 -1 2 81.09 14
 -10 -1 -2 92.19 16.6
 10 1 2 95.59 14.1
 -10 1 -2 94.09 17.1
 -11 -1 -2 -2.4 9.5
 -11 -1 -2 12.2 10
 11 -1 2 6.8 8.1
 -11 1 -2 -0.8 8.5
 11 1 2 6.2 8.8
 -12 -1 -2 46.6 16.1
 12 -1 2 52.79 12.8
 12 1 2 36.7 12
 -12 1 -2 65.79 15.9
 13 -1 2 122.69 18.5
 -13 -1 -2 123.09 23.1
 13 1 2 130.29 18.7
 -13 1 -2 110.49 22.4
 13 -2 -2 -14.4 15.7
 -13 -2 2 7.5 14.4
 13 2 -2 6.2 9.8
 -12 -2 2 40.1 15.7
 -12 -2 2 26.1 10.2
 12 -2 -2 45.9 12.7
 12 2 -2 56.49 12.4
 -11 -2 2 -8.9 9.6
 11 -2 -2 10.3 9.5
 -11 -2 2 -2.9 7.7
 11 2 -2 5.2 8.1
 -11 2 2 7.3 9.5
 -10 -2 2 27.5 12.7
 10 -2 -2 35.4 10.7
 10 -2 -2 45.7 12.2
 -10 -2 2 24.8 8.3
 10 2 -2 33.9 9.1
 -10 2 2 28 10.6
 -9 -2 2 13.9 6.5
 -9 -2 2 8 9.6
 9 -2 -2 12.8 8.4
 -9 2 2 0.9 7.1
 9 2 -2 -1.2 5.8
 -8 -2 2 187.58 15.1
 -8 -2 2 164.38 19.7
 8 -2 -2 179.08 18
 8 -2 -2 175.98 16.9
 8 2 -2 151.08 15
 -8 2 2 144.09 17.2
 8 2 -2 161.38 18
 -7 -2 2 243.58 23.5
 7 -2 -2 250.17 21.1
 7 -2 -2 284.97 22.2
 -7 -2 2 304.07 46
 7 2 -2 217.28 18.6
 7 2 -2 244.08 22.8
 -7 2 2 276.97 37.1
 -6 -2 2 877.01 48.1
 6 -2 -2 838.42 50.59
 6 -2 -2 777.92 51.09
 -6 -2 2 864.51 53.99
 6 2 -2 748.73 48
 -6 2 2 713.93 50.79
 6 2 -2 762.12 52.59
 5 -2 -2 14.9 5.5
 -5 -2 2 17.1 4.2
 -5 -2 2 20.4 7.9
 5 -2 -2 23.1 7
 5 2 -2 14.1 6.5
 -5 2 2 22.8 6.5
 -4 -2 2 5445.46 289.47
 4 -2 -2 5301.87 291.17
 4 -2 -2 5140.09 292.97
 -4 -2 2 5304.97 294.37
 4 2 -2 4826.12 293.47
 -3 -2 2 414.36 29
 -3 -2 2 405.56 25.1
 3 -2 -2 417.96 26.1
 3 2 -2 412.46 28.8
 -2 -2 2 3696.03 219.98
 2 -2 -2 4085.49 219.68
 2 2 -2 3902.71 219.88
 1 -2 -2 135.99 10.2
 -1 -2 2 124.49 11.8
 1 2 -2 128.29 11.4
 0 -2 2 365.66 23.8
 0 -2 2 390.46 25.5
 0 -2 -2 364.16 23.4
 -1 -2 -2 80.29 8
 1 -2 2 82.99 8.1
 1 2 2 86.49 8
 -2 -2 -2 69.49 8.4
 -2 -2 -2 60.29 7.3
 2 -2 2 87.59 8.7
 2 2 2 64.99 7.9
 -2 2 -2 87.59 9.1
 -3 -2 -2 12.3 4.1
 3 -2 2 18.2 5.6
 -3 -2 -2 11.4 5
 -3 2 -2 16.4 5
 3 2 2 21.4 5.6
 4 -2 2 144.69 13.1
 -4 -2 -2 127.99 11.2
 -4 -2 -2 115.89 12.7
 4 -2 2 128.29 12.4
 -4 2 -2 115.29 12.2
 4 2 2 131.59 12.6
 5 -2 2 5.6 5.4
 5 -2 2 2.2 4.5
 -5 -2 -2 4.5 4.7
 -5 -2 -2 -1.9 5.1
 -5 2 -2 0.1 4.3
 5 2 2 0.6 4.2
 5 2 2 0.4 4.2
 -6 -2 -2 510.35 31.6
 6 -2 2 514.45 34.1
 -6 -2 -2 445.96 34.8
 6 -2 2 542.25 34.3
 -6 2 -2 434.06 33
 6 2 2 437.06 33.9
 7 -2 2 19.3 7.4
 -7 -2 -2 9.7 7.9
 7 -2 2 -3.2 6
 -7 -2 -2 17.3 6
 7 2 2 13.8 6.6
 -7 2 -2 12.1 9.1
 7 2 2 9.3 6.5
 8 -2 2 1111.89 67.29
 8 -2 2 1021.1 67.49
 -8 -2 -2 1126.99 64.99
 -8 -2 -2 1111.29 70.69
 8 2 2 1006.7 65.39
 8 2 2 1026 68.19
 -8 2 -2 983 66.79
 9 -2 2 63.19 12.9
 -9 -2 -2 49.9 13.6
 9 -2 2 80.09 23.9
 -9 -2 -2 74.99 11.7
 9 2 2 60.79 11.9
 -10 -2 -2 166.28 25.2
 10 -2 2 224.28 22.3
 -10 -2 -2 224.98 20.8
 10 2 2 229.28 21.2
 -11 -2 -2 5.9 10.8
 -11 -2 -2 6.6 8.3
 11 -2 2 0.6 8.7
 11 2 2 9.4 9
 -12 -2 -2 108.99 21.9
 12 -2 2 123.69 20.1
 12 2 2 161.78 20.4
 -13 -2 -2 32.5 15.8
 13 -2 2 14.4 11.2
 13 2 2 2.1 9.8
 -12 -3 2 119.29 15.9
 -12 -3 2 104.69 27.1
 12 -3 -2 99.49 19.1
 -11 -3 2 13.8 7.3
 11 -3 -2 13.8 12.2
 -11 -3 2 -1.9 9.3
 -10 -3 2 279.87 21.5
 -10 -3 2 197.48 29
 10 -3 -2 392.56 57.09
 9 -3 -2 55.99 13.2
 -9 -3 2 32.5 12.5
 -9 -3 2 45.4 8.6
 9 -3 -2 25.1 9.4
 8 -3 -2 95.89 16.4
 -8 -3 2 117.59 11.6
 8 -3 -2 102.89 15
 -8 -3 2 104.39 33.9
 7 -3 -2 408.56 31.7
 7 -3 -2 405.16 29.4
 -7 -3 2 356.86 31.7
 -7 -3 2 400.76 25.9
 7 3 -2 351.16 31.2
 6 -3 -2 300.27 23.1
 -6 -3 2 297.77 26.9
 6 -3 -2 272.67 25
 -6 -3 2 314.37 20.7
 5 -3 -2 22.9 8.7
 -5 -3 2 15.6 8.4
 -5 -3 2 18.6 4.9
 5 -3 -2 24.1 6.1
 5 3 -2 22.3 7.9
 -4 -3 2 1.2 5.6
 4 -3 -2 -2.1 5.3
 4 -3 -2 3.5 4.1
 -4 -3 2 -1.6 3
 4 3 -2 7.3 5.9
 -3 -3 2 43.4 9.8
 3 -3 -2 55.19 8
 -3 -3 2 47.9 6.9
 3 -3 -2 68.49 10.9
 3 3 -2 58.69 10.5
 -2 -3 2 736.03 49.6
 2 -3 -2 770.12 49.3
 2 -3 -2 735.33 47.1
 2 3 -2 832.02 49.5
 -1 -3 2 17.1 6.6
 1 -3 -2 21.1 5.3
 -1 -3 2 23 5.6
 1 -3 -2 22.6 7.2
 0 -3 2 1649.93 96.89
 0 -3 -2 1690.53 96.69
 0 -3 2 1645.24 98.59
 1 -3 2 65.19 10.4
 -1 -3 -2 63.59 9.1
 1 -3 2 66.29 9.5
 2 -3 2 1056.69 64.09
 -2 -3 -2 1035.3 63.09
 2 -3 2 1005.5 62.99
 -3 -3 -2 6 4.5
 3 -3 2 0.4 4.4
 3 3 2 12.7 5.8
 -4 -3 -2 1113.19 64.99
 4 -3 2 1013.7 66.79
 4 -3 2 1204.38 66.99
 -4 -3 -2 958.3 67.29
 4 3 2 1133.09 67.69
 5 -3 2 74.69 12.5
 -5 -3 -2 91.99 10.4
 -5 -3 -2 61.39 12.3
 5 -3 2 106.29 13.4
 -5 3 -2 112.09 16.1
 5 3 2 80.89 13
 6 -3 2 578.84 40.1
 6 -3 2 543.15 41
 -6 -3 -2 550.34 42.2
 -6 -3 -2 653.93 38.6
 6 3 2 589.94 42
 -6 3 -2 605.64 41.6
 -7 -3 -2 8.2 8.2
 -7 -3 -2 7.3 5.8
 7 -3 2 8 7.8
 7 -3 2 6.9 7.3
 7 3 2 4.3 6.7
 -8 -3 -2 12.6 9.3
 8 -3 2 4.6 7.6
 -8 -3 -2 6.9 6.5
 8 -3 2 17.7 7.7
 -9 -3 -2 6.8 7.3
 9 -3 2 8.5 9.1
 -9 -3 -2 -18.3 8.7
 9 -3 2 10.7 8.8
 10 -3 2 20.1 11.2
 -10 -3 -2 17.2 8.6
 -10 -3 -2 41 14
 -11 -3 -2 102.79 14.6
 11 -3 2 116.59 19.3
 -11 -3 -2 52.69 17.6
 -12 -3 -2 238.88 37.7
 12 3 2 139.79 19.5
 10 -4 -2 -9.5 10.2
 -10 -4 2 24.8 13.8
 -10 -4 2 -4.1 6.6
 -9 -4 2 33.1 12.4
 9 -4 -2 45.5 14.1
 9 -4 -2 32.6 11.7
 -9 -4 2 46.3 8.5
 -8 -4 2 0.5 9.3
 -8 -4 2 9 4.7
 8 -4 -2 2.2 7.6
 8 -4 -2 0.8 9.4
 -7 -4 2 60.79 8
 -7 -4 2 63.79 14.1
 7 -4 -2 88.29 13.7
 7 -4 -2 67.19 14.7
 6 -4 -2 206.78 23.3
 6 -4 -2 270.27 20.7
 -6 -4 2 214.98 23.5
 -6 -4 2 202.78 16.5
 -5 -4 2 26 6.1
 5 -4 -2 44.5 9.1
 5 -4 -2 42.6 11.2
 -5 -4 2 42.7 12.5
 5 4 -2 33.9 10.1
 -4 -4 2 328.67 29.9
 -4 -4 2 395.86 25.3
 4 -4 -2 331.77 25.7
 4 -4 -2 415.46 31
 4 -4 -2 336.17 27
 4 4 -2 432.76 33.8
 -3 -4 2 30 7.7
 3 -4 -2 17.2 8.4
 3 -4 -2 28.2 8.3
 -3 -4 2 34.4 7.4
 -3 -4 2 35.6 11
 3 4 -2 41.6 9.6
 -2 -4 2 382.66 28.4
 2 -4 -2 425.76 29.2
 -2 -4 2 408.76 31.7
 2 -4 -2 397.26 31.5
 1 -4 -2 51.99 9.4
 -1 -4 2 49.8 11.3
 1 -4 -2 39.6 9.6
 -1 -4 2 49.1 9.3
 0 -4 -2 117.39 13
 0 -4 2 122.39 13.6
 0 -4 2 93.99 14.6
 0 -4 -2 132.59 14.9
 1 -4 2 33.2 9.4
 1 -4 2 38.4 9
 -2 -4 -2 4.6 6
 2 -4 2 3.8 6.2
 2 -4 2 -5.5 5.3
 -3 -4 -2 12.6 6.4
 3 -4 2 8.2 6.4
 3 -4 2 17.6 7.8
 -3 -4 -2 20.6 8.1
 3 4 2 5 6
 -4 -4 -2 55.09 11.9
 4 -4 2 72.99 11.9
 -4 -4 -2 64.39 10.3
 4 -4 2 54.09 12.1
 4 4 2 61.89 12.1
 5 -4 2 18.2 10.2
 5 -4 2 20.1 8.8
 -5 -4 -2 10.2 8.4
 -5 -4 -2 11.5 6.4
 5 4 2 21.4 11.5
 6 -4 2 5.8 7.6
 -6 -4 -2 18 9.3
 -6 -4 -2 16.1 6.9
 6 -4 2 20.3 8.2
 6 4 2 5.2 8.4
 -7 -4 -2 18.1 19.8
 7 -4 2 -7.8 6.7
 7 -4 2 14.8 8.8
 -7 -4 -2 3.2 5.5
 8 -4 2 280.27 27.4
 -8 -4 -2 318.57 23.1
 8 -4 2 290.67 26.5
 -8 -4 -2 252.07 29.4
 9 -4 2 25.4 12.6
 -9 -4 -2 15.9 6.6
 -9 -4 -2 16 11.9
 -10 -4 -2 54.49 11.2
 10 -4 2 47.2 15.1
 -10 -4 -2 98.09 21.5
 7 -5 -2 -0.2 6
 -7 -5 2 9.7 6.1
 7 -5 -2 23.9 13.5
 -7 -5 2 15.6 11.4
 7 -5 -2 -8.2 7.3
 -6 -5 2 54.69 15.3
 6 -5 -2 31.6 12.5
 6 -5 -2 56.19 10.8
 6 -5 -2 35.4 9.5
 -6 -5 2 28.7 7.1
 -6 -5 2 44.4 8.3
 5 -5 -2 59.79 11.1
 -5 -5 2 62.19 10.7
 -5 -5 2 80.49 16.4
 -5 -5 2 69.09 9.9
 5 -5 -2 64.19 15
 5 -5 -2 82.59 11.6
 4 -5 -2 1.4 5.7
 4 -5 -2 14.2 8.7
 4 -5 -2 1.1 5.1
 -4 -5 2 -0.5 9.7
 -4 -5 2 5.7 5.7
 -4 -5 2 0.9 5.5
 3 -5 -2 2.8 5.4
 -3 -5 2 5.6 6
 -3 -5 2 -7.6 5.9
 3 -5 -2 0.2 7.1
 3 -5 -2 5.3 5.9
 -3 -5 2 -3 8.1
 -2 -5 2 7.5 9.1
 -2 -5 2 19.2 7.8
 2 -5 -2 9.4 9
 2 -5 -2 4.8 5.9
 -1 -5 2 -1.5 7.4
 -1 -5 2 -5.7 6.3
 1 -5 -2 -2.5 4.6
 0 -5 2 79.69 13.7
 0 -5 -2 73.19 13.9
 0 -5 -2 68.19 12.1
 0 -5 2 72.29 14.8
 1 -5 2 -8.1 6.7
 -1 -5 -2 -2.4 6.4
 1 -5 2 2.9 7.8
 -1 -5 -2 10.6 6.9
 -2 -5 -2 108.79 15.5
 2 -5 2 83.79 15.2
 -2 -5 -2 80.99 13
 -2 -5 -2 102.19 15.8
 2 -5 2 74.39 16.1
 3 -5 2 8.7 7.8
 -3 -5 -2 20.7 9.4
 -3 -5 -2 2.2 7.1
 3 -5 2 19.1 10.3
 -3 -5 -2 -2.2 6.9
 -4 -5 -2 149.79 20
 4 -5 2 151.88 20.8
 4 -5 2 169.88 17.6
 4 -5 2 130.19 18.6
 -4 -5 -2 108.19 15
 5 -5 2 -3.5 6.8
 -5 -5 -2 -11.9 5.3
 5 -5 2 1.7 7.8
 5 -5 2 14.2 8.6
 -5 -5 -2 -6 8.7
 -6 -5 -2 23 10.6
 -6 -5 -2 47.2 9.4
 6 -5 2 8 9.5
 6 -5 2 42.7 11.6
 6 -5 2 36.3 10.7
 -7 -5 -2 -12.4 6.2
 -7 -5 -2 2.6 9.6
 7 -5 2 1.3 10.2
 14 0 -3 -2.8 9.1
 -14 0 3 -22.5 24.6
 13 0 -3 94.29 15.3
 -13 0 3 120.39 21.3
 -12 0 3 -3.2 10.2
 12 0 -3 -10.1 7.1
 -11 0 3 694.53 51.49
 -11 0 3 706.63 48.5
 11 0 -3 683.53 46.6
 10 0 -3 -6.8 6.2
 10 0 -3 -0.5 5.2
 -10 0 3 -1.6 8.3
 -10 0 3 -1.6 6.4
 9 0 -3 250.57 20.6
 -9 0 3 260.97 22.5
 -9 0 3 308.47 25.8
 9 0 -3 237.48 23.9
 -8 0 3 -0.4 6.4
 8 0 -3 -2 4.3
 8 0 -3 4.9 6.4
 -8 0 3 2.7 5.2
 -7 0 3 819.82 52.69
 -7 0 3 808.12 50.39
 7 0 -3 808.02 49.6
 7 0 -3 796.02 52.49
 6 0 -3 -0.7 3.3
 -6 0 3 -3 4.5
 -6 0 3 4.4 3.9
 6 0 -3 2.7 4.7
 5 0 -3 703.13 43.2
 -5 0 3 737.33 43.9
 -5 0 3 728.63 45.4
 -4 0 3 -2 2.1
 4 0 -3 -1.7 2.3
 4 0 -3 2.9 2.9
 -4 0 3 1.4 3.5
 -3 0 3 5711.23 316.97
 -2 0 3 -2.1 1.7
 2 0 -3 -1.8 1.8
 2 0 -3 -0.8 1.3
 -2 0 3 -0.4 1.6
 -1 0 3 28.2 3
 1 0 -3 29.8 3.1
 0 0 -3 -0.4 0.7
 0 0 3 0.6 0.8
 1 0 3 159.18 10.3
 1 0 3 149.79 9.9
 -1 0 -3 151.88 9.9
 -2 0 -3 0.8 1.8
 2 0 3 -1.7 2
 2 0 3 1.5 1.9
 -2 0 -3 -1.8 2.1
 3 0 3 4811.22 275.67
 -3 0 -3 5154.18 277.17
 -3 0 -3 4802.12 275.77
 3 0 3 5061.19 276.97
 4 0 3 3.4 3.2
 -4 0 -3 -0.9 2.8
 4 0 3 2.4 3
 -4 0 -3 -0.7 3.3
 -5 0 -3 270.27 20.5
 -5 0 -3 269.57 19
 5 0 3 255.77 18.5
 5 0 3 266.97 20.4
 -6 0 -3 4.8 5.6
 6 0 3 -1 3.5
 6 0 3 -4.4 2.9
 -6 0 -3 6.6 4.4
 -7 0 -3 635.44 42
 7 0 3 578.34 40.8
 7 0 3 604.34 39
 -7 0 -3 605.04 39.6
 8 0 3 4.5 5.5
 8 0 3 -3.1 5.5
 -8 0 -3 2.2 6.6
 -8 0 -3 6.9 6.3
 -9 0 -3 246.18 23
 9 0 3 184.68 18
 -9 0 -3 173.68 32.8
 9 0 3 199.68 21
 -10 0 -3 -6 6.9
 10 0 3 0.8 7.3
 -10 0 -3 0.8 9.4
 -11 0 -3 49.1 13.8
 11 0 3 36.1 10.2
 12 0 3 -1.2 8
 -12 0 -3 -3.5 10.6
 13 0 3 44.2 12.5
 -13 0 -3 40.1 15.5
 14 0 3 -9 9.3
 -14 -1 3 -5.5 12.4
 14 -1 -3 -0.4 9.5
 -14 1 3 -10.1 12.5
 14 1 -3 11.9 10.4
 -13 -1 3 12.9 12.1
 13 -1 -3 10 8.8
 13 1 -3 -1.1 8.6
 -13 1 3 6.8 10.3
 -12 -1 3 11.4 9.3
 12 -1 -3 -12.3 7.1
 -12 -1 3 2.5 10.3
 12 1 -3 9.4 8
 -12 1 3 -4.7 9.6
 -11 -1 3 51.09 11.5
 -11 -1 3 50.49 14.4
 11 -1 -3 64.79 12.7
 -11 1 3 52.89 13.9
 11 1 -3 36.7 9.5
 -10 -1 3 26.7 9.1
 10 -1 -3 38.5 11.1
 10 -1 -3 28.8 9.2
 -10 1 3 35.8 10.2
 -10 1 3 38.9 11.9
 10 1 -3 37.4 8.7
 -9 -1 3 568.44 37.7
 9 -1 -3 562.04 38.6
 -9 -1 3 579.64 42.6
 9 -1 -3 537.35 40.5
 -9 1 3 540.55 39.4
 9 1 -3 522.85 40.6
 -9 1 3 582.44 40.6
 9 1 -3 548.05 36.3
 8 -1 -3 11 7
 -8 -1 3 9.5 7.8
 -8 -1 3 10.1 5.7
 8 -1 -3 11.7 6.8
 -8 1 3 7.1 6.5
 -8 1 3 5.9 6.7
 8 1 -3 15.9 5.9
 8 1 -3 16.5 6.5
 -7 -1 3 1868.21 113.19
 7 -1 -3 1855.11 110.29
 7 -1 -3 1934.81 111.59
 -7 -1 3 2017.4 109.39
 -7 1 3 1822.22 110.89
 7 1 -3 1862.91 112.99
 7 1 -3 1896.01 108.09
 -7 1 3 1832.92 110.99
 6 -1 -3 561.34 37.3
 -6 -1 3 589.74 39.9
 -6 -1 3 612.34 36
 6 -1 -3 585.44 38.2
 -6 1 3 544.95 37.4
 6 1 -3 578.14 35.4
 -6 1 3 566.74 37.9
 6 1 -3 591.04 39.7
 5 -1 -3 697.63 45.2
 -5 -1 3 763.82 43.2
 -5 -1 3 730.33 59.29
 5 -1 -3 754.42 45.4
 5 1 -3 706.63 46.8
 -5 1 3 714.73 45.3
 5 1 -3 730.53 42.8
 -5 1 3 717.33 44.8
 -4 -1 3 164.98 11
 4 -1 -3 153.58 13.1
 -4 -1 3 170.18 14.6
 4 -1 -3 169.58 12.8
 -4 1 3 151.98 12.4
 4 1 -3 147.89 10.7
 4 1 -3 152.08 14.1
 -4 1 3 166.38 13.3
 3 -1 -3 44.1 5.5
 3 -1 -3 29.5 5.4
 -3 -1 3 25.3 5.6
 -3 -1 3 33.4 3.4
 3 1 -3 29.9 3.4
 -3 1 3 39 5.9
 3 1 -3 34.2 6.4
 -3 1 3 37 5
 2 -1 -3 226.58 14.1
 2 -1 -3 200.68 15.3
 -2 -1 3 240.78 13
 -2 -1 3 229.18 16.4
 -2 1 3 220.88 14
 2 1 -3 213.78 16.1
 -1 -1 3 3009.2 172.28
 -1 -1 3 3161.78 169.78
 1 -1 -3 3232.68 169.58
 1 1 -3 2846.72 171.88
 0 -1 3 110.09 9
 0 -1 3 109.89 7.4
 0 -1 -3 113.99 6.8
 0 1 -3 105.29 7.4
 0 1 3 94.39 6.6
 -1 -1 -3 59.49 5
 -1 -1 -3 45.1 5
 1 -1 3 50.19 4.9
 1 1 3 56.59 5
 -1 1 -3 46.4 5
 -2 -1 -3 1129.79 64.19
 2 -1 3 1153.88 64.39
 -2 -1 -3 1195.28 64.89
 2 1 3 1064.69 64.29
 -2 1 -3 1054.29 64.19
 2 1 3 1105.49 64.49
 3 -1 3 471.35 29.8
 -3 -1 -3 487.85 30.7
 3 -1 3 489.65 30.6
 -3 -1 -3 473.55 29.3
 3 1 3 472.35 30.4
 -3 1 -3 471.45 29.9
 3 1 3 478.95 29.6
 4 -1 3 189.68 14.8
 4 -1 3 208.58 15.8
 -4 -1 -3 202.38 16.1
 -4 -1 -3 215.98 14.6
 4 1 3 168.38 14
 -4 1 -3 173.58 15.7
 4 1 3 188.08 15.6
 -5 -1 -3 1738.13 117.29
 5 -1 3 2072.99 110.89
 5 -1 3 1908.61 111.49
 -5 1 -3 1901.11 110.79
 5 1 3 1990.7 109.89
 -5 1 -3 1889.61 111.59
 5 1 3 1846.92 111.69
 -6 -1 -3 62.99 8.9
 -6 -1 -3 67.89 11.5
 6 -1 3 66.29 9.8
 6 -1 3 66.59 11
 6 1 3 77.79 18.5
 -6 1 -3 59.69 9.7
 6 1 3 68.79 10.8
 -6 1 -3 67.89 11.2
 7 -1 3 1067.69 63.89
 7 -1 3 1004.2 61.39
 -7 -1 -3 1005.8 63.89
 -7 -1 -3 1026.5 60.79
 -7 1 -3 918.91 61.39
 -7 1 -3 1032 63.79
 7 1 3 933.81 63.09
 7 1 3 982.3 60.49
 8 -1 3 0.7 5.9
 -8 -1 -3 9.6 6.4
 8 -1 3 20.9 8.4
 -8 -1 -3 8.2 7.4
 8 1 3 15.3 8.5
 -8 1 -3 17.4 8.6
 8 1 3 5.9 5.8
 -8 1 -3 3.1 6.5
 -9 -1 -3 785.02 50.29
 9 -1 3 811.42 50.99
 9 -1 3 751.32 52.89
 -9 -1 -3 837.42 54.89
 9 1 3 698.63 52.39
 -9 1 -3 754.82 53.19
 -9 1 -3 720.13 51.19
 9 1 3 802.22 49.9
 -10 -1 -3 52.49 11.2
 -10 -1 -3 44.4 12.4
 -10 1 -3 49.7 13.8
 10 1 3 47.8 11
 11 -1 3 38.1 11.9
 -11 -1 -3 66.19 16.5
 -11 1 -3 64.59 15.4
 11 1 3 54.69 11.8
 12 -1 3 -1.6 7.9
 -12 -1 -3 -14.9 9.2
 12 1 3 4.6 9.4
 -12 1 -3 4.7 10.9
 13 -1 3 65.09 15.8
 -13 -1 -3 54.39 18
 13 1 3 52.89 13.6
 -13 1 -3 62.89 17
 -13 -2 3 229.68 31.9
 13 2 -3 193.48 21.6
 -12 -2 3 41 17
 -12 -2 3 28.4 10.3
 12 -2 -3 78.49 15
 -12 2 3 50.99 15.6
 12 2 -3 47 11.4
 -11 -2 3 161.68 17.6
 -11 -2 3 131.99 23
 11 -2 -3 165.08 21.7
 11 2 -3 135.29 17.1
 -11 2 3 153.08 20.9
 10 -2 -3 -2.1 7.5
 -10 -2 3 7.1 10.4
 -10 -2 3 -1.9 6.2
 10 -2 -3 -4.8 7.3
 10 2 -3 14.1 7.4
 -10 2 3 0.6 8.1
 -9 -2 3 965.3 52.69
 -9 -2 3 805.32 58.89
 9 -2 -3 810.72 55.09
 9 -2 -3 834.62 54.99
 -9 2 3 809.02 54.99
 9 2 -3 734.33 51.39
 -8 -2 3 24.5 6.6
 8 -2 -3 18.2 7.3
 -8 -2 3 16.6 9.6
 8 -2 -3 28.6 9.4
 -8 2 3 17.4 7.7
 8 2 -3 11.4 8.7
 8 2 -3 8.7 5.9
 -8 2 3 6 7.3
 -7 -2 3 118.69 10.8
 -7 -2 3 111.79 16.6
 7 -2 -3 87.79 13.6
 7 -2 -3 115.79 12.9
 -7 2 3 86.79 12.6
 7 2 -3 87.19 10.5
 7 2 -3 109.09 16.2
 -7 2 3 119.79 25
 6 -2 -3 53.59 9.9
 6 -2 -3 58.99 9.4
 -6 -2 3 46 11.3
 -6 -2 3 74.49 7.6
 -6 2 3 42 9.3
 6 2 -3 53.69 11.2
 6 2 -3 55.59 7.5
 -5 -2 3 863.91 54.19
 5 -2 -3 796.72 50.39
 5 -2 -3 760.42 51.79
 -5 -2 3 894.61 48.3
 5 2 -3 788.22 53.19
 4 -2 -3 28.5 7.1
 4 -2 -3 27.4 5.8
 -4 -2 3 32.2 8.5
 -4 -2 3 43.1 5
 4 2 -3 24.1 7.7
 -3 -2 3 342.37 25.8
 3 -2 -3 350.96 22.5
 3 -2 -3 364.56 25.7
 -3 -2 3 366.56 21.7
 3 2 -3 349.37 25.5
 -2 -2 3 38.4 7.5
 2 -2 -3 40.6 5.1
 2 -2 -3 30.7 6.8
 2 2 -3 44 8
 -1 -2 3 1821.32 105.99
 1 -2 -3 1873.91 102.89
 -1 -2 3 1757.72 103.09
 1 2 -3 1846.12 105.39
 0 -2 3 0.8 2.6
 0 -2 3 2 3.5
 0 -2 -3 -1.7 2
 1 -2 3 2654.03 149.88
 -1 -2 -3 2643.74 149.49
 1 2 3 2660.23 149.19
 -2 -2 -3 167.78 14.3
 2 -2 3 199.48 15
 -2 -2 -3 202.58 14.7
 -2 2 -3 218.28 15.5
 2 2 3 185.68 14.6
 -3 -2 -3 607.34 40.4
 3 -2 3 687.63 40.8
 -3 -2 -3 645.64 39.3
 -3 2 -3 643.24 40.4
 3 2 3 628.74 40.2
 -4 -2 -3 8.9 5
 4 -2 3 2.6 4.4
 4 -2 3 12.2 5.4
 -4 -2 -3 2.4 4.2
 -4 2 -3 2.7 4.3
 4 2 3 9.4 5.4
 5 -2 3 446.96 30.5
 -5 -2 -3 433.86 28.3
 5 -2 3 417.16 29.9
 -5 -2 -3 450.55 31.6
 -5 2 -3 408.26 29.9
 5 2 3 425.56 30.6
 5 2 3 436.96 29.3
 6 -2 3 7.9 5.5
 -6 -2 -3 -1.5 4.4
 6 -2 3 4.6 5.9
 -6 -2 -3 3.6 6
 6 2 3 -7.7 4.7
 -6 2 -3 8.2 5.6
 6 2 3 -4 4.4
 -7 -2 -3 5.1 5.1
 7 -2 3 6.8 6.4
 7 -2 3 9.9 6.7
 -7 -2 -3 9.1 7.4
 -7 2 -3 0.2 4.9
 7 2 3 6.8 5.3
 7 2 3 -0.1 5.6
 8 -2 3 11.7 7.9
 -8 -2 -3 3.2 7.7
 8 -2 3 27 17.8
 -8 -2 -3 3.4 6.1
 8 2 3 -4.5 6.1
 8 2 3 8.6 7.8
 -8 2 -3 -1.7 5.8
 9 -2 3 9.3 8.1
 -9 -2 -3 14.1 7.6
 9 -2 3 19.2 8.9
 -9 -2 -3 4.2 9.3
 9 2 3 1.3 7.7
 -10 -2 -3 56.89 11.9
 10 -2 3 63.59 13.4
 -10 -2 -3 40.6 13.5
 10 2 3 60.99 12.7
 -11 -2 -3 263.27 30.9
 11 -2 3 351.96 30
 11 2 3 342.87 28.4
 -12 -2 -3 24 14.2
 12 -2 3 14.3 11
 12 2 3 2.5 9.6
 13 -2 3 127.99 20.9
 -13 -2 -3 120.09 24
 13 2 3 127.29 20.3
 -12 -3 3 12 12.7
 -12 -3 3 3.9 12.5
 12 -3 -3 -0.7 10.2
 11 -3 -3 5.1 9.8
 -11 -3 3 15.9 7.9
 -11 -3 3 3.2 11.2
 10 -3 -3 20.3 10
 10 -3 -3 -6.5 7.1
 -10 -3 3 -0.2 5.6
 -10 -3 3 3.7 10
 -9 -3 3 289.07 22.6
 9 -3 -3 265.27 41.8
 9 -3 -3 444.06 31.5
 -9 -3 3 281.37 30.1
 8 -3 -3 172.38 21.3
 -8 -3 3 142.69 36.5
 -8 -3 3 126.99 12.8
 8 -3 -3 178.88 17.5
 7 -3 -3 347.07 27.7
 -7 -3 3 272.17 21
 -7 -3 3 290.07 28.2
 7 -3 -3 345.17 25.1
 7 3 -3 320.57 28.1
 6 -3 -3 77.99 13.8
 -6 -3 3 57.29 13.2
 6 -3 -3 80.09 11.6
 -6 -3 3 54.19 7.2
 6 3 -3 83.19 14.2
 5 -3 -3 783.72 48.7
 -5 -3 3 728.93 49.6
 -5 -3 3 636.04 42.1
 5 3 -3 743.43 48.6
 4 -3 -3 3 6
 -4 -3 3 -4.6 2.4
 -4 -3 3 1.4 6.5
 4 -3 -3 0.3 3.7
 4 3 -3 4.1 5.6
 3 -3 -3 528.45 34.7
 -3 -3 3 431.76 34
 3 -3 -3 430.26 29.8
 -3 -3 3 516.75 30
 3 3 -3 500.35 34.3
 2 -3 -3 82.49 8.8
 -2 -3 3 79.89 12.8
 2 -3 -3 89.29 12.4
 -2 -3 3 91.99 9.2
 2 3 -3 88.59 12.1
 1 -3 -3 234.28 19.3
 -1 -3 3 222.68 17
 -1 -3 3 227.88 22.3
 1 -3 -3 232.58 16.8
 0 -3 3 2.2 3.8
 0 -3 3 -0.4 4.2
 0 -3 -3 1.5 3.4
 1 -3 3 -2.7 4
 1 -3 3 11.6 10.3
 -1 -3 -3 5.1 4.1
 1 3 3 9.3 4.2
 -2 -3 -3 -0.7 3.8
 2 -3 3 -2 4.3
 2 3 3 -8.3 4.3
 -3 -3 -3 558.24 40.3
 -3 -3 -3 657.43 39.5
 3 -3 3 642.34 41.1
 3 3 3 601.54 40
 -4 -3 -3 167.58 15.1
 4 -3 3 177.68 16.8
 4 -3 3 192.78 16.8
 -4 -3 -3 173.68 16.7
 -4 3 -3 184.58 16.8
 4 3 3 164.58 16.7
 -5 -3 -3 849.41 48.6
 5 -3 3 821.72 50.49
 -5 -3 -3 660.13 50.49
 5 -3 3 740.13 50.39
 -5 3 -3 806.82 54.19
 5 3 3 761.72 50.89
 -6 -3 -3 114.09 12.5
 6 -3 3 150.68 16.1
 6 -3 3 129.99 15
 -6 -3 -3 111.69 17.2
 6 3 3 122.49 14.8
 -6 3 -3 124.19 16.4
 -7 -3 -3 221.88 24.4
 7 -3 3 287.07 23.9
 7 -3 3 257.67 23.8
 -7 -3 -3 279.87 21.4
 7 3 3 269.87 24.6
 8 -3 3 0.8 6.8
 8 -3 3 3.5 7.5
 -8 -3 -3 1.1 6.1
 -8 -3 -3 1.7 7.6
 -9 -3 -3 441.16 40.2
 -9 -3 -3 525.75 37.8
 9 -3 3 491.85 38
 -10 -3 -3 13.5 8.2
 -10 -3 -3 25.2 12.8
 10 -3 3 19.5 11.3
 -11 -3 -3 0.4 9.3
 11 -3 3 27.6 13.3
 12 -3 3 25.3 12.3
 12 3 3 -8 7.6
 -10 -4 3 10.8 6.8
 10 -4 -3 7.7 10.9
 -10 -4 3 51.89 16.4
 -9 -4 3 31.7 12.9
 -9 -4 3 70.89 9.2
 9 -4 -3 67.59 12.4
 9 -4 -3 40.1 14.3
 -8 -4 3 12.2 9.8
 8 -4 -3 8 8.6
 -8 -4 3 -5.9 4
 -7 -4 3 28.4 11.9
 7 -4 -3 34.5 8.5
 -7 -4 3 20.6 5.8
 7 -4 -3 37.5 11.7
 6 -4 -3 16.7 8.7
 6 -4 -3 11.4 6.6
 -6 -4 3 5.8 6.3
 -6 -4 3 -0.2 7.9
 -5 -4 3 5.5 4.4
 5 -4 -3 1.3 4.4
 -5 -4 3 -5.5 7.6
 5 -4 -3 4 7.6
 5 4 -3 -12 7.3
 -4 -4 3 22.6 6.4
 4 -4 -3 14.4 9.2
 4 -4 -3 21.8 7
 -4 -4 3 23.9 9.6
 -4 -4 3 11.1 4.7
 4 4 -3 25.8 9.2
 3 -4 -3 171.18 14.6
 3 -4 -3 172.78 19
 -3 -4 3 172.98 19.5
 3 -4 -3 180.98 16.3
 -3 -4 3 205.08 15.5
 -3 -4 3 188.68 17.3
 -2 -4 3 192.08 16.8
 -2 -4 3 196.98 20.7
 2 -4 -3 198.48 20.5
 2 -4 -3 209.58 17.3
 -1 -4 3 106.19 12.6
 -1 -4 3 125.29 16.9
 1 -4 -3 104.49 11.9
 1 -4 -3 120.69 15.6
 0 -4 -3 2.1 5.6
 0 -4 3 12.8 7.7
 0 -4 3 2 5.3
 0 -4 -3 -5.4 4.2
 1 -4 3 578.64 40
 1 -4 3 528.35 37.4
 -1 -4 -3 527.65 36.4
 2 -4 3 2.1 5.7
 2 -4 3 4.9 6.7
 -2 -4 -3 4.5 5.5
 3 -4 3 161.48 18.2
 -3 -4 -3 199.18 17.2
 3 -4 3 167.68 18.3
 -3 -4 -3 148.89 17
 3 4 3 205.88 17.8
 4 -4 3 2.6 6.5
 -4 -4 -3 -7.8 5.4
 -4 -4 -3 0.8 6.3
 4 -4 3 20.2 10.2
 4 4 3 -5.4 6.1
 -5 -4 -3 106.59 13.4
 5 -4 3 161.98 16.7
 -5 -4 -3 150.58 19.2
 5 -4 3 76.59 16.1
 5 4 3 89.99 14.5
 -6 -4 -3 125.19 14.1
 6 -4 3 148.89 31.7
 -6 -4 -3 104.99 17.2
 6 -4 3 99.69 16.6
 6 4 3 137.39 18.4
 -7 -4 -3 34.9 8.3
 -7 -4 -3 35.4 11.7
 7 -4 3 28 10.6
 7 -4 3 31.8 11.1
 8 -4 3 11 10.1
 -8 -4 -3 20 8.2
 -8 -4 -3 13.1 10.3
 9 -4 3 20.1 10.7
 -9 -4 -3 8.3 11
 -9 -4 -3 6.4 7.1
 10 -4 3 -2.1 9.8
 -10 -4 -3 -12.6 11.7
 -10 -4 -3 -44.5 15.8
 7 -5 -3 111.39 33.3
 7 -5 -3 74.79 12.1
 -7 -5 3 65.29 8.7
 -7 -5 3 80.89 18.1
 7 -5 -3 48.9 10.8
 -6 -5 3 -20.2 10
 -6 -5 3 5.5 5.8
 6 -5 -3 7 9.5
 -6 -5 3 10.4 5.2
 6 -5 -3 4.3 7.1
 6 -5 -3 16.2 7
 -5 -5 3 24.9 13.2
 5 -5 -3 24.1 10.5
 -5 -5 3 13.7 6.4
 5 -5 -3 18.4 10.3
 -5 -5 3 27.1 7
 5 -5 -3 41.6 8.3
 -4 -5 3 99.39 10.5
 4 -5 -3 60.69 9.1
 -4 -5 3 62.29 10.6
 4 -5 -3 54.59 14.9
 4 -5 -3 59.39 14.8
 3 -5 -3 93.39 10.9
 -3 -5 3 86.39 12.1
 -3 -5 3 96.39 13.2
 3 -5 -3 91.19 16.3
 -3 -5 3 91.09 18.5
 3 -5 -3 105.69 12
 -2 -5 3 -0.8 6.5
 -2 -5 3 12 9.9
 2 -5 -3 -1.2 7.9
 2 -5 -3 8.1 6.3
 -1 -5 3 4.2 7.3
 1 -5 -3 -0.7 10.5
 1 -5 -3 -1.5 7
 -1 -5 3 12.9 9.2
 0 -5 3 24.9 10.3
 0 -5 3 45 10.2
 0 -5 -3 46 9.2
 0 -5 -3 23 10.2
 -1 -5 -3 -5 5.8
 1 -5 3 2.6 7.3
 1 -5 3 3.5 7.8
 -1 -5 -3 6.2 8
 2 -5 3 5.8 8.4
 2 -5 3 7 8.7
 -2 -5 -3 19.4 9.2
 -2 -5 -3 4.5 7
 -2 -5 -3 7.1 7.4
 3 -5 3 55.99 14.2
 -3 -5 -3 84.09 13.7
 3 -5 3 92.79 15.4
 -3 -5 -3 95.79 13.7
 -4 -5 -3 62.29 13.1
 4 -5 3 42.5 12
 4 -5 3 51.29 12.8
 -4 -5 -3 56.29 10.7
 4 -5 3 42.4 11.3
 5 -5 3 99.79 16.8
 -5 -5 -3 94.29 13.4
 5 -5 3 80.99 16.6
 -5 -5 -3 106.59 17.8
 5 -5 3 131.39 17.2
 5 5 3 102.39 16.2
 -6 -5 -3 -7.1 7
 6 -5 3 11.9 9.2
 -6 -5 -3 6.4 9.2
 6 -5 3 -6.1 6.9
 6 -5 3 13.3 8.9
 -7 -5 -3 112.09 20.7
 7 -5 3 144.49 22.3
 -7 -5 -3 106.99 14.2
 -14 0 4 2.1 24.8
 14 0 -4 13.9 10.3
 -13 0 4 -9.2 9
 13 0 -4 -10.8 7.6
 -12 0 4 114.39 20.8
 12 0 -4 148.59 16.7
 -11 0 4 -3.3 9.2
 -11 0 4 0.6 7.4
 11 0 -4 -2.5 5.7
 -10 0 4 189.38 21.4
 -10 0 4 243.68 39.1
 10 0 -4 187.38 17.4
 10 0 -4 176.98 20
 -9 0 4 -2.3 5.6
 9 0 -4 -0.9 4.8
 9 0 -4 -10.7 3.5
 -9 0 4 -9.6 6.5
 8 0 -4 1245.68 75.19
 -8 0 4 1233.88 78.99
 8 0 -4 1252.17 78.99
 -8 0 4 1329.77 76.99
 -7 0 4 -5.4 4.2
 -7 0 4 4.9 5.9
 7 0 -4 -2.8 4.1
 7 0 -4 -7.9 3.9
 -6 0 4 3527.95 199.98
 6 0 -4 3579.04 200.28
 -6 0 4 3458.05 208.98
 6 0 -4 3441.76 197.08
 -5 0 4 -3.6 3.6
 -5 0 4 -3.7 2.4
 5 0 -4 3.7 3.1
 4 0 -4 42 7.2
 -4 0 4 43.7 7
 -4 0 4 42.5 5.7
 4 0 -4 47.3 5.3
 -3 0 4 -1 2.4
 3 0 -4 -1.6 2.5
 -3 0 4 0.8 1.8
 3 0 -4 0.9 2.1
 2 0 -4 4393.76 239.58
 -2 0 4 4198.68 239.28
 -1 0 4 0.8 1.6
 1 0 -4 0.6 1.6
 0 0 4 1463.95 83.69
 0 0 -4 1526.65 83.69
 1 0 4 1 1.8
 -1 0 -4 -0.1 1.6
 -2 0 -4 3451.85 184.28
 2 0 4 3195.38 183.08
 2 0 4 3326.27 183.98
 -2 0 -4 3165.58 183.08
 -3 0 -4 0 2.4
 -3 0 -4 -2.5 1.9
 3 0 4 -0.5 2.1
 3 0 4 0.8 2.4
 4 0 4 2721.33 155.08
 -4 0 -4 2632.44 155.08
 4 0 4 2812.92 156.78
 -4 0 -4 2839.12 156.98
 5 0 4 -2.8 3.7
 -5 0 -4 1.8 3.5
 -5 0 -4 -5.9 3.8
 5 0 4 0.2 3.3
 6 0 4 1528.95 91.99
 -6 0 -4 1625.54 92.69
 6 0 4 1471.75 89.19
 -6 0 -4 1519.15 89.89
 -7 0 -4 1.4 5.1
 7 0 4 1.3 4.6
 -7 0 -4 0 4.6
 7 0 4 -10.5 3.8
 -8 0 -4 920.51 57.69
 8 0 4 951.7 60.49
 8 0 4 929.11 57.09
 -8 0 -4 857.61 60.09
 9 0 4 0.1 5.8
 -9 0 -4 4.1 8.6
 9 0 4 -0.9 6.4
 -9 0 -4 -3.8 5.6
 10 0 4 164.78 17.1
 -10 0 -4 165.78 18
 -11 0 -4 2.4 10.5
 11 0 4 11.3 8.1
 -12 0 -4 848.62 62.09
 12 0 4 807.32 55.89
 13 0 4 0.8 8.3
 -13 0 -4 -19.8 10.5
 14 -1 -4 206.98 23
 14 1 -4 158.98 21
 13 -1 -4 113.09 17.7
 -13 -1 4 95.19 20.8
 -13 1 4 106.29 19.7
 13 1 -4 121.69 16.8
 -12 -1 4 193.78 20
 -12 -1 4 166.18 25.3
 12 -1 -4 174.08 22.1
 12 1 -4 161.18 18
 -12 1 4 152.68 22.9
 11 -1 -4 -1.2 7.3
 -11 -1 4 18.9 12.4
 -11 -1 4 10.8 17
 11 1 -4 4.4 6.7
 -11 1 4 14.3 10.4
 10 -1 -4 208.98 21.4
 -10 -1 4 192.08 18.8
 10 -1 -4 192.78 20.5
 -10 1 4 194.48 21.1
 -10 1 4 196.48 21.5
 10 1 -4 205.48 18.1
 9 -1 -4 121.49 16.8
 -9 -1 4 112.49 18.1
 -9 -1 4 120.79 13.4
 9 -1 -4 108.89 14.8
 9 1 -4 108.49 13
 -9 1 4 90.19 14.8
 -9 1 4 83.99 14.6
 9 1 -4 129.09 18.5
 8 -1 -4 227.48 21.2
 -8 -1 4 276.97 24.3
 -8 -1 4 282.67 20.6
 8 -1 -4 270.27 22.9
 -8 1 4 281.27 22.8
 8 1 -4 258.57 19.4
 8 1 -4 240.08 23.4
 -8 1 4 268.67 22.2
 7 -1 -4 9.3 5.5
 -7 -1 4 9.7 7.2
 -7 -1 4 5.7 5.2
 7 -1 -4 -4.2 4.6
 7 1 -4 3 5.6
 -7 1 4 4.2 5.3
 7 1 -4 7.5 4.4
 -7 1 4 3.6 6
 -6 -1 4 577.44 38.2
 -6 -1 4 602.84 34.1
 6 -1 -4 556.54 36.4
 6 -1 -4 531.35 35.5
 -6 1 4 487.75 35.4
 -6 1 4 523.55 35.5
 6 1 -4 550.04 33.2
 6 1 -4 511.65 37.3
 5 -1 -4 82.99 10.4
 -5 -1 4 90.09 8
 -5 -1 4 86.49 12.2
 5 -1 -4 92.29 9.6
 5 1 -4 84.69 7.4
 -5 1 4 71.69 10
 -5 1 4 83.99 9.6
 5 1 -4 88.19 12.1
 4 -1 -4 3137.19 172.18
 4 -1 -4 3161.98 173.08
 -4 -1 4 2980.6 173.98
 -4 -1 4 3212.98 170.18
 -4 1 4 3071.69 173.18
 -4 1 4 3078.69 171.98
 4 1 -4 3054.39 169.98
 4 1 -4 2618.34 184.68
 -3 -1 4 171.38 10.3
 3 -1 -4 157.68 11.8
 -3 -1 4 186.58 14.4
 3 -1 -4 150.18 12.8
 -3 1 4 161.88 11.7
 3 1 -4 170.58 14.1
 3 1 -4 167.88 10.3
 -1 -1 4 6866.61 349.67
 -1 -1 4 6214.18 352.66
 1 1 -4 5900.61 352.26
 0 -1 4 1222.48 67.39
 0 -1 -4 1250.17 66.79
 0 1 4 1154.48 66.69
 0 1 -4 1165.08 67.39
 1 -1 4 439.56 25.2
 -1 -1 -4 398.46 25.5
 -1 -1 -4 436.16 25
 -1 1 -4 401.06 25
 1 1 4 407.86 24.8
 2 -1 4 5483.85 292.17
 -2 -1 -4 5582.44 292.57
 -2 -1 -4 5168.28 292.17
 -2 1 -4 5014.1 291.97
 2 1 4 5063.79 292.37
 2 1 4 5181.78 292.17
 3 -1 4 26 5.7
 -3 -1 -4 24.3 4.7
 -3 -1 -4 32.4 5.9
 3 -1 4 36.4 5.6
 3 1 4 28.4 5.3
 3 1 4 33.5 5.8
 -3 1 -4 26.9 5.1
 -4 -1 -4 218.28 17.2
 4 -1 4 226.28 16.5
 4 -1 4 205.98 25.2
 -4 -1 -4 225.28 15.9
 4 1 4 211.38 15.9
 4 1 4 208.08 16.7
 -4 1 -4 204.08 16.1
 5 -1 4 86.09 11.3
 5 -1 4 93.19 9.7
 -5 -1 -4 64.49 8.8
 -5 -1 -4 85.59 13.6
 -5 1 -4 76.09 9
 5 1 4 75.69 9.2
 5 1 4 72.79 9.2
 6 -1 4 308.97 23.1
 -6 -1 -4 282.27 23.4
 -6 -1 -4 272.37 20.3
 6 -1 4 280.47 21.3
 -6 1 -4 274.57 22.8
 6 1 4 269.57 22.3
 -6 1 -4 272.77 21.2
 6 1 4 291.17 21
 -7 -1 -4 6.1 6.9
 7 -1 4 11 6.8
 7 -1 4 7.1 6
 -7 -1 -4 16.4 6.3
 7 1 4 13.1 6.2
 -7 1 -4 3.8 5.5
 7 1 4 -5.5 4.6
 -7 1 -4 6.5 7
 8 -1 4 492.55 34.7
 -8 -1 -4 492.85 34.3
 -8 -1 -4 571.24 39
 8 -1 4 485.45 36.5
 -8 1 -4 541.05 37.9
 8 1 4 496.85 34.4
 -8 1 -4 406.46 46.9
 8 1 4 369.36 48.3
 9 -1 4 65.59 13.6
 -9 -1 -4 60.39 14.6
 9 -1 4 43.8 10.3
 -9 -1 -4 55.49 10.8
 -9 1 -4 55.19 13.4
 9 1 4 61.79 12.5
 9 1 4 78.29 12.8
 -9 1 -4 54.89 11.6
 10 -1 4 841.32 58.49
 -10 -1 -4 854.61 58.09
 -10 -1 -4 1006 64.29
 10 1 4 897.91 58.39
 -10 1 -4 1010.7 134.49
 -11 -1 -4 22.3 11.2
 11 -1 4 30.6 11.3
 -11 1 -4 29.7 13.3
 11 1 4 21.7 17.5
 12 -1 4 455.85 36
 -12 -1 -4 422.46 40.9
 -12 1 -4 486.05 40.6
 12 1 4 438.26 35.2
 13 -1 4 50.29 14
 -13 -1 -4 58.29 19.6
 13 1 4 56.19 14.1
 -13 1 -4 45.4 16
 -13 -2 4 16.4 16.7
 -13 -2 4 11.6 14.7
 13 -2 -4 31.2 13.2
 13 2 -4 11.4 9
 -13 2 4 22.4 12.5
 -12 -2 4 62.59 18.8
 -12 -2 4 24.9 10.6
 12 -2 -4 60.89 14.9
 -12 2 4 35.1 13.5
 12 2 -4 56.79 11.7
 11 -2 -4 85.79 15.4
 -11 -2 4 69.29 12.4
 -11 -2 4 70.69 18.7
 -11 2 4 71.89 28
 11 2 -4 72.89 12.2
 10 -2 -4 603.84 45.6
 -10 -2 4 766.72 43.7
 10 -2 -4 669.33 46.9
 -10 -2 4 694.43 50.59
 10 2 -4 518.35 41.3
 -10 2 4 650.53 46.6
 9 -2 -4 347.37 28.2
 9 -2 -4 365.76 28.6
 -9 -2 4 381.26 36.4
 -9 -2 4 382.86 25.4
 9 2 -4 250.57 23.7
 -9 2 4 356.36 29.2
 8 -2 -4 677.63 44.8
 -8 -2 4 764.62 42
 -8 -2 4 692.53 48.5
 8 -2 -4 644.24 44.8
 -8 2 4 651.53 45.5
 -8 2 4 647.64 44.3
 8 2 -4 521.35 40.3
 8 2 -4 679.03 47.9
 7 -2 -4 57.09 11.2
 -7 -2 4 56.99 12.3
 7 -2 -4 76.29 11.5
 -7 -2 4 67.99 8.2
 7 2 -4 49.5 7.8
 -7 2 4 43 18.4
 -7 2 4 62.69 10.3
 7 2 -4 70.99 13.4
 -6 -2 4 1166.68 68.39
 6 -2 -4 1141.49 64.29
 -6 -2 4 899.41 60.69
 6 -2 -4 1117.39 65.79
 6 2 -4 1014.1 66.99
 6 2 -4 1033.1 61.09
 -5 -2 4 1070.69 66.29
 5 -2 -4 958.7 63.79
 -5 -2 4 1125.09 60.09
 5 -2 -4 1077.59 62.49
 5 2 -4 953.3 65.09
 -4 -2 4 4317.77 227.78
 4 -2 -4 4319.67 229.98
 -4 -2 4 4134.59 233.88
 4 -2 -4 3866.11 231.98
 4 2 -4 3832.92 233.08
 3 -2 -4 31.5 4.7
 3 -2 -4 31.5 7.2
 -3 -2 4 35 8.1
 -3 -2 4 27.5 3.7
 3 2 -4 31.4 7.2
 2 -2 -4 88.49 6.8
 -2 -2 4 75.99 6.7
 -2 -2 4 100.89 10.9
 2 -2 -4 87.99 9.9
 -1 -2 4 410.16 25.5
 1 -2 -4 416.26 24.9
 -1 -2 4 441.16 28.9
 0 -2 4 53.49 6.2
 0 -2 4 47.1 8.4
 0 -2 -4 63.69 5.6
 -1 -2 -4 3.7 2.9
 1 -2 4 6 3.2
 -1 2 -4 -2.4 2.7
 1 2 4 4.9 2.9
 2 -2 4 394.86 26.5
 -2 -2 -4 410.36 26.6
 -2 -2 -4 370.46 26.1
 2 2 4 421.66 26.4
 -2 2 -4 434.46 26.9
 -3 -2 -4 62.69 9.3
 -3 -2 -4 64.89 9.3
 3 -2 4 87.69 10.2
 3 2 4 66.59 9.2
 -3 2 -4 53.09 8.4
 4 -2 4 3494.45 189.18
 -4 -2 -4 3220.08 189.68
 -4 -2 -4 3378.26 187.78
 4 -2 4 3445.66 189.78
 4 2 4 3256.47 189.18
 -4 2 -4 3161.38 188.78
 -5 -2 -4 388.96 26.4
 5 -2 4 395.16 28.2
 5 -2 4 415.96 28.1
 -5 -2 -4 403.16 29
 -5 2 -4 350.66 27.2
 5 2 4 377.16 29.1
 5 2 4 379.46 28.1
 -6 -2 -4 1337.67 84.29
 -6 -2 -4 1455.15 80.99
 6 -2 4 1336.67 82.79
 6 -2 4 1460.45 82.99
 6 2 4 1307.57 81.59
 -6 2 -4 1339.17 82.59
 6 2 4 1323.17 83.39
 7 -2 4 4 6.8
 -7 -2 -4 10.6 7.9
 -7 -2 -4 13.3 6.2
 7 -2 4 36.7 8.7
 7 2 4 21.1 7.6
 -7 2 -4 18.5 6.9
 7 2 4 26.3 8
 8 -2 4 717.23 50.69
 -8 -2 -4 785.82 48.4
 -8 -2 -4 756.52 53.09
 8 -2 4 798.32 50.99
 8 2 4 769.02 49.7
 -8 2 -4 693.83 49.9
 8 2 4 732.53 51.69
 9 -2 4 8.1 7.8
 -9 -2 -4 -3.3 7.9
 -9 -2 -4 4.4 7
 9 -2 4 -9.5 7.8
 9 2 4 -16.6 6.3
 -10 -2 -4 244.38 27.7
 10 -2 4 260.17 25.3
 -10 -2 -4 325.97 25.4
 10 2 4 263.67 25.2
 11 -2 4 28.1 11.4
 -11 -2 -4 -1.2 9.3
 11 2 4 23.8 12.1
 12 -2 4 17.1 11.2
 -12 -2 -4 14.7 13.3
 12 2 4 13.3 10.1
 -13 -2 -4 8.5 13.3
 13 -2 4 11.7 11.5
 13 2 4 8.2 11.5
 12 -3 -4 14.2 11.2
 -12 -3 4 24.4 15.9
 -12 -3 4 4.8 8.5
 -11 -3 4 10.3 6.9
 11 -3 -4 6 9.4
 -11 -3 4 17.4 13.7
 10 -3 -4 -1.1 8.2
 10 -3 -4 -12 7.9
 -10 -3 4 -0.8 8.9
 -10 -3 4 12.1 5.2
 9 -3 -4 109.19 15.7
 -9 -3 4 72.59 9.9
 9 -3 -4 107.19 17.3
 -9 -3 4 58.79 16
 -8 -3 4 43.6 12.9
 8 -3 -4 65.69 11.9
 8 -3 -4 75.79 15.3
 -8 -3 4 47.8 8.5
 -7 -3 4 521.45 43
 -7 -3 4 590.94 35.4
 7 -3 -4 590.14 38.9
 7 -3 -4 577.54 42
 7 3 -4 552.14 42.5
 -6 -3 4 4.7 7.7
 6 -3 -4 6 7.6
 6 -3 -4 0.4 5.5
 -6 -3 4 2.6 3.1
 6 3 -4 2.3 7.6
 5 -3 -4 -10 5.5
 -5 -3 4 -8.2 5.2
 -5 -3 4 2 2.8
 5 -3 -4 -3.7 4.1
 5 3 -4 -3.4 5.4
 4 -3 -4 465.05 31.1
 4 -3 -4 339.77 25
 -4 -3 4 358.46 23.8
 -4 -3 4 419.66 31
 4 3 -4 427.96 30.4
 -3 -3 4 3.9 2.8
 -3 -3 4 11 3.8
 -3 -3 4 7.5 6.2
 3 -3 -4 -4 2.2
 3 -3 -4 10.3 6.6
 3 3 -4 -1.2 4.9
 2 -3 -4 823.02 48.2
 -2 -3 4 693.83 43.4
 -2 -3 4 700.03 48.1
 2 -3 -4 673.33 43.2
 2 3 -4 760.62 47.3
 -1 -3 4 -3.4 3.1
 -1 -3 4 4.2 5.3
 1 -3 -4 0.5 2.8
 0 -3 4 1511.75 89.89
 0 -3 4 1446.36 86.29
 0 -3 -4 1489.05 85.49
 -1 -3 -4 42.2 7.1
 1 -3 4 39.6 9.4
 1 -3 4 33.7 7.9
 1 3 4 47.4 7.1
 2 -3 4 495.75 35
 -2 -3 -4 513.05 34.5
 2 3 4 574.04 34.6
 3 -3 4 16.6 6.3
 -3 -3 -4 -2.6 4.3
 -3 -3 -4 8.5 5.3
 3 3 4 8.7 5.9
 4 -3 4 5.5 6.3
 -4 -3 -4 3.3 4.7
 -4 -3 -4 8.7 5.3
 -4 3 -4 -3.2 5.2
 4 3 4 4.5 5.9
 -5 -3 -4 -13.3 5.1
 5 -3 4 15 6.5
 5 -3 4 2.5 6.5
 -5 -3 -4 -0.2 4.5
 5 3 4 1.8 5.4
 -5 3 -4 11.5 7.1
 -6 -3 -4 299.87 21.5
 -6 -3 -4 247.08 24
 6 -3 4 277.67 23.5
 6 -3 4 242.38 23.4
 -6 3 -4 278.47 23.3
 6 3 4 261.57 23.6
 7 -3 4 32.5 17.5
 7 -3 4 11.9 7.6
 -7 -3 -4 40.5 11.8
 -7 -3 -4 25 7.7
 7 3 4 23.6 9.1
 -8 -3 -4 131.39 13.6
 8 -3 4 79.29 14.5
 8 -3 4 89.39 14.8
 -8 -3 -4 67.59 16
 -9 -3 -4 85.69 12.1
 -9 -3 -4 40.5 13.8
 9 -3 4 50.79 12.8
 -10 -3 -4 432.36 39.9
 10 -3 4 501.65 39.1
 -11 -3 -4 -21.9 8.4
 11 -3 4 17.3 11.7
 -10 -4 4 5.6 5.9
 10 -4 -4 5.5 11.4
 10 -4 -4 9.4 10
 -10 -4 4 -15.7 9.9
 -9 -4 4 26.1 13
 9 -4 -4 86.39 17.4
 -8 -4 4 104.29 13.7
 8 -4 -4 93.89 17.4
 -8 -4 4 146.99 21.6
 8 -4 -4 115.69 15.3
 -7 -4 4 16.3 10.1
 7 -4 -4 9.2 9.5
 7 -4 -4 23.7 7.1
 -7 -4 4 12 4.4
 -6 -4 4 108.29 32
 6 -4 -4 94.49 10.7
 6 -4 -4 91.79 15.9
 -6 -4 4 62.29 8.1
 5 -4 -4 17.4 13.3
 -5 -4 4 9.6 7.7
 -5 -4 4 5 3.8
 5 -4 -4 -1.7 6.6
 -5 -4 4 4.4 4.3
 5 4 -4 -4.5 7.3
 -4 -4 4 70.29 9.4
 -4 -4 4 58.89 11.1
 4 -4 -4 80.09 14.1
 4 -4 -4 78.69 10.5
 -4 -4 4 86.89 15.6
 4 -4 -4 63.29 8.7
 4 4 -4 82.69 13.8
 -3 -4 4 11.1 8.9
 -3 -4 4 1.9 3.9
 -3 -4 4 13.6 5.7
 3 -4 -4 8.7 5.2
 3 -4 -4 3 3.9
 3 -4 -4 -3.6 6.1
 2 -4 -4 28.7 9.4
 -2 -4 4 17.6 9.1
 2 -4 -4 31.2 6.7
 -2 -4 4 28.9 12.4
 -1 -4 4 83.59 14.9
 -1 -4 4 85.79 11.5
 1 -4 -4 91.99 10.2
 1 -4 -4 76.69 13.8
 0 -4 4 3.4 6.7
 0 -4 -4 16.1 5.9
 0 -4 4 6.6 5.5
 -1 -4 -4 2.9 5.1
 1 -4 4 0.3 5.1
 1 -4 4 -3.6 5.6
 2 -4 4 241.38 23
 2 -4 4 251.67 21.7
 -2 -4 -4 260.57 36.6
 -3 -4 -4 9.3 6.7
 3 -4 4 -11.9 5.4
 -3 -4 -4 -2.5 4.8
 3 -4 4 3.3 6.3
 3 4 4 -5.3 5.3
 4 -4 4 255.47 23.8
 -4 -4 -4 263.77 23.7
 -4 -4 -4 293.87 22.7
 4 4 4 282.37 23.5
 5 -4 4 -3.3 7.5
 -5 -4 -4 13.8 9
 -5 -4 -4 7.7 6.5
 5 -4 4 6.5 8.2
 5 4 4 17.4 8.1
 -6 -4 -4 258.37 20.9
 -6 -4 -4 248.18 24.9
 6 -4 4 279.07 24
 6 -4 4 195.18 22.2
 6 4 4 242.08 24
 7 -4 4 78.09 14.3
 -7 -4 -4 58.49 15.4
 7 -4 4 75.69 14.9
 -7 -4 -4 78.79 12.6
 8 -4 4 78.99 15.9
 -8 -4 -4 73.39 11.6
 -8 -4 -4 76.99 16.9
 -9 -4 -4 -1 9.6
 9 -4 4 25.9 11.9
 10 -4 4 35.2 13.6
 -10 -4 -4 0.2 13.4
 7 -5 -4 0.1 7.1
 7 -5 -4 14.2 39.6
 -7 -5 4 1 5.5
 -7 -5 4 10.1 12.2
 7 -5 -4 10.5 7.9
 -6 -5 4 0.4 4.9
 6 -5 -4 -2.5 5.7
 -6 -5 4 -6.5 4.6
 6 -5 -4 -0.8 8.2
 -6 -5 4 -0.3 10.3
 5 -5 -4 -3.9 7.5
 -5 -5 4 -7 9.7
 -5 -5 4 18.8 19.4
 -5 -5 4 7.9 5
 5 -5 -4 -2.8 15.9
 5 -5 -4 17.8 5.9
 -4 -5 4 78.29 10.3
 4 -5 -4 81.19 18
 -4 -5 4 111.79 18.9
 4 -5 -4 64.49 15.4
 4 -5 -4 104.69 11.2
 -4 -5 4 93.39 11.5
 -3 -5 4 10.6 10.4
 -3 -5 4 -3.3 5
 3 -5 -4 11.5 8.7
 -3 -5 4 16.4 6.5
 3 -5 -4 8.3 4.6
 3 -5 -4 10.3 5.4
 -2 -5 4 173.48 24.2
 2 -5 -4 164.68 14.2
 2 -5 -4 157.48 21.5
 2 -5 -4 170.48 14.6
 -2 -5 4 184.78 17.3
 1 -5 -4 0.2 4.5
 1 -5 -4 -2.3 6.6
 -1 -5 4 0.6 8.5
 -1 -5 4 0.8 6.2
 0 -5 4 42.8 10.1
 0 -5 -4 36 20.5
 0 -5 -4 39.6 8.8
 0 -5 4 63.29 14
 1 -5 4 14.1 8.1
 1 -5 4 37 11.5
 -1 -5 -4 11.7 6.7
 -1 -5 -4 24.8 9.7
 2 -5 4 127.19 19.9
 2 -5 4 125.29 17.8
 -2 -5 -4 126.39 14.6
 -2 -5 -4 150.08 18.7
 -3 -5 -4 7 8.6
 3 -5 4 5.6 8.5
 3 -5 4 0.9 8
 -3 -5 -4 -0.7 6.2
 4 -5 4 1.7 9.4
 -4 -5 -4 5.8 7.6
 -4 -5 -4 -7.8 7.6
 4 -5 4 14.4 8.8
 4 -5 4 12.5 8.9
 -5 -5 -4 7.2 7
 -5 -5 -4 9.4 9
 5 -5 4 20.6 10.9
 5 -5 4 22.1 10.3
 5 -5 4 7.5 9.6
 5 5 4 7.6 9
 -6 -5 -4 12.8 10.1
 6 -5 4 8.3 8.4
 6 -5 4 7.9 7.7
 7 -5 4 -5.6 10.6
 -14 0 5 41.1 53.09
 14 0 -5 0 9.3
 13 0 -5 24.4 10.2
 -13 0 5 39.9 14.6
 12 0 -5 -14.9 15
 -12 0 5 8.1 11.2
 -11 0 5 64.69 14.9
 -11 0 5 56.49 13.7
 11 0 -5 66.49 12
 -10 0 5 -0.4 8.4
 10 0 -5 -1.9 5.6
 -10 0 5 -4.7 6.1
 10 0 -5 -4.7 6.5
 9 0 -5 321.77 28.1
 9 0 -5 319.77 24.7
 -9 0 5 325.47 28.8
 -9 0 5 351.36 26.3
 8 0 -5 4.3 5
 -8 0 5 -5.4 5.9
 8 0 -5 1 5.8
 -8 0 5 2 4.5
 -7 0 5 1831.02 111.99
 7 0 -5 1908.11 112.89
 7 0 -5 1873.11 109.29
 -7 0 5 1951.4 110.19
 6 0 -5 -0.9 3.4
 -6 0 5 -0.6 4.4
 6 0 -5 -2.5 4
 -5 0 5 1029 57.39
 -5 0 5 1041 59.19
 5 0 -5 948.41 56.59
 5 0 -5 765.92 67.79
 -4 0 5 2.5 2.7
 4 0 -5 0.2 2.6
 4 0 -5 1.2 3.3
 -4 0 5 -0.4 3.2
 -2 0 5 -1.3 1.9
 2 0 -5 -0.5 2.2
 -1 0 5 584.04 34.4
 1 0 -5 583.64 34.3
 0 0 -5 -0.3 1.6
 0 0 5 -1.1 1.5
 1 0 5 51.89 5.1
 -1 0 -5 49.7 4.9
 2 0 5 5.3 3
 2 0 5 -1.1 2.1
 -2 0 -5 -1.1 1.9
 3 0 5 19.6 4.7
 -3 0 -5 20.4 5
 -3 0 -5 8.5 3.4
 3 0 5 17.8 4
 4 0 5 3.5 4.3
 -4 0 -5 0 3.1
 -4 0 -5 0 4
 4 0 5 -0.2 3.2
 -5 0 -5 6.2 4.3
 5 0 5 7.6 5.1
 5 0 5 0.5 3.6
 -5 0 -5 10.9 11.3
 -6 0 -5 3.4 5.6
 6 0 5 2.2 4.9
 6 0 5 2.9 4.4
 -6 0 -5 1.1 3.8
 -7 0 -5 1710.93 102.49
 7 0 5 1740.93 104.99
 7 0 5 1685.23 101.89
 -7 0 -5 1858.51 105.99
 8 0 5 -0.5 5.2
 -8 0 -5 2.5 5.7
 -8 0 -5 -2.7 5.4
 8 0 5 -4.5 5.5
 -9 0 -5 1040.8 67.89
 9 0 5 998.2 63.19
 -9 0 -5 1010.4 64.19
 9 0 5 994.4 66.49
 10 0 5 -4.4 6.2
 -10 0 -5 -13.3 7.7
 11 0 5 242.98 23.9
 -11 0 -5 257.07 28.2
 12 0 5 5 9.1
 -12 0 -5 -8.9 10.3
 -13 0 -5 312.27 33.4
 13 0 5 274.67 28.1
 13 -1 -5 39.3 12.6
 -13 -1 5 49 15.7
 -13 1 5 15.2 12.7
 13 1 -5 29.5 12.1
 12 -1 -5 22.9 10.2
 -12 -1 5 15.8 10.1
 -12 -1 5 24.9 12.8
 12 1 -5 13.7 8.3
 -12 1 5 14.7 11.1
 -11 -1 5 341.57 31.8
 -11 -1 5 317.27 25.9
 11 -1 -5 320.97 27.6
 11 1 -5 328.67 24.5
 -11 1 5 220.48 29.6
 10 -1 -5 -6.5 6.8
 10 -1 -5 11.6 8.1
 -10 -1 5 -4.3 19.5
 -10 -1 5 -0.6 6.4
 10 1 -5 13.4 6.7
 -10 1 5 9.6 9.9
 -10 1 5 12 7.5
 9 -1 -5 1553.54 92.19
 -9 -1 5 1424.66 95.19
 -9 -1 5 1676.63 91.29
 9 1 -5 1511.25 89.29
 -9 1 5 1533.55 93.09
 9 1 -5 1483.15 95.59
 -9 1 5 1468.35 93.29
 -8 -1 5 99.99 11.2
 -8 -1 5 78.59 14.7
 8 -1 -5 91.79 12.6
 8 -1 -5 87.09 13.5
 8 1 -5 76.39 11.4
 -8 1 5 61.49 11.7
 -8 1 5 74.39 11.9
 8 1 -5 87.69 14.3
 -7 -1 5 604.84 44
 7 -1 -5 673.83 41.9
 -7 -1 5 748.33 40.7
 7 -1 -5 650.63 42.9
 7 1 -5 612.54 39
 -7 1 5 580.44 41.8
 -7 1 5 638.64 42.3
 7 1 -5 610.14 43.8
 -6 -1 5 317.97 20.8
 6 -1 -5 315.87 22.8
 -6 -1 5 333.27 25.2
 6 -1 -5 300.57 22.8
 6 1 -5 305.37 20
 6 1 -5 302.47 24.6
 -6 1 5 283.47 22.2
 -6 1 5 299.67 22.9
 -5 -1 5 423.56 30.2
 5 -1 -5 447.56 28.8
 5 -1 -5 388.76 29.9
 -5 -1 5 448.06 26.4
 5 1 -5 441.06 30.8
 -5 1 5 395.66 27.8
 -5 1 5 422.26 28.8
 5 1 -5 431.26 25.8
 -4 -1 5 575.44 31.2
 -4 -1 5 495.65 35.1
 4 -1 -5 552.44 33.4
 4 -1 -5 522.65 33.9
 4 1 -5 533.55 30.9
 -4 1 5 524.55 32.8
 4 1 -5 495.75 35.2
 -3 -1 5 57.99 8.3
 3 -1 -5 52.69 7.3
 3 -1 -5 55.39 6
 -3 -1 5 59.99 4.2
 3 1 -5 49.4 8.1
 -3 1 5 61.89 5.7
 3 1 -5 54.79 4
 2 -1 -5 142.69 9.2
 -2 -1 5 134.89 11.8
 -2 1 5 129.89 8.9
 2 1 -5 143.09 12
 -1 -1 5 7583.24 421.96
 0 -1 5 13.6 2.5
 0 1 5 14.1 1.9
 0 1 -5 12.4 2.3
 -1 -1 -5 1872.81 99.49
 1 -1 5 1884.41 99.69
 -1 -1 -5 1700.33 100.19
 1 1 5 1708.53 99.19
 -1 1 -5 1666.43 99.39
 -2 -1 -5 2.3 2.7
 2 -1 5 3.6 2.7
 -2 -1 -5 5.2 3
 -2 1 -5 2.2 2.5
 2 1 5 3.1 3.1
 2 1 5 5.9 2.7
 -3 -1 -5 4012.6 207.78
 3 -1 5 3580.84 207.58
 -3 -1 -5 3664.93 206.48
 3 -1 5 3799.12 206.68
 -3 1 -5 3526.65 206.48
 3 1 5 3555.04 206.88
 3 1 5 3634.84 206.88
 4 -1 5 190.48 16.4
 4 -1 5 206.38 15.6
 -4 -1 -5 220.08 17
 -4 -1 -5 189.18 15
 4 1 5 206.58 16.3
 -4 1 -5 178.28 15.1
 4 1 5 213.28 16
 5 -1 5 1168.38 72.29
 5 -1 5 1282.07 71.49
 -5 -1 -5 1273.87 73.39
 -5 -1 -5 1204.58 70.59
 -5 1 -5 1142.89 70.89
 5 1 5 1146.19 70.89
 5 1 5 1165.78 72.29
 -6 -1 -5 30.1 6.8
 -6 -1 -5 29.9 8.7
 6 -1 5 25.4 6.9
 6 -1 5 40.2 9
 6 1 5 39.2 8.8
 6 1 5 26.3 6.9
 -6 1 -5 22.6 6.5
 7 -1 5 286.17 25.2
 -7 -1 -5 337.07 24.1
 -7 -1 -5 342.57 27.1
 7 -1 5 292.87 23.8
 7 1 5 308.07 25.7
 -7 1 -5 338.07 26.3
 -7 1 -5 314.57 24.4
 7 1 5 326.57 24
 8 -1 5 4.5 6.2
 -8 -1 -5 0.9 6.1
 -8 -1 -5 -5.1 6.5
 8 1 5 7.3 6.9
 -8 1 -5 -5.6 4.3
 8 1 5 3.6 6.1
 -8 1 -5 -3.1 5.5
 -9 -1 -5 71.59 12
 -9 -1 -5 60.19 14.9
 9 -1 5 85.09 13.6
 9 -1 5 71.39 13.9
 -9 1 -5 73.29 14.9
 -9 1 -5 55.09 12.2
 9 1 5 82.19 12.9
 9 1 5 69.19 13.7
 -10 -1 -5 281.07 24.6
 10 -1 5 292.37 25.2
 -10 -1 -5 294.17 29
 10 1 5 274.07 24.4
 -10 1 -5 271.67 27.8
 11 -1 5 11.7 8.4
 -11 -1 -5 10.5 10.7
 11 1 5 9.9 9.1
 -11 1 -5 -7.5 8.3
 12 -1 5 30.6 11.2
 -12 -1 -5 29.1 14.8
 -12 1 -5 31.7 13.9
 12 1 5 39.1 11.9
 13 -1 5 31.9 13.4
 -13 -1 -5 25.6 18.6
 13 1 5 28.3 12.3
 -13 -2 5 60.89 18.9
 -13 -2 5 60.59 12.3
 13 -2 -5 81.19 17.9
 13 2 -5 39 11
 -13 2 5 43.6 14.7
 -12 -2 5 16.4 13.8
 12 -2 -5 20 10.8
 -12 -2 5 7.2 8.4
 12 2 -5 8.9 8.2
 -12 2 5 -11.7 9
 -11 -2 5 70.19 11.8
 -11 -2 5 102.99 20.4
 11 -2 -5 65.39 14.1
 -11 2 5 72.59 28.8
 11 2 -5 53.09 10.6
 10 -2 -5 0.2 8
 -10 -2 5 15.2 11.7
 10 -2 -5 8.2 9.2
 -10 -2 5 20.4 7.8
 -10 2 5 26.6 10.6
 10 2 -5 7.2 6.3
 9 -2 -5 188.88 19.9
 -9 -2 5 265.07 48.3
 -9 -2 5 257.77 18.5
 9 -2 -5 180.78 21.8
 9 2 -5 112.39 35.5
 -9 2 5 239.28 21.5
 8 -2 -5 407.46 28.8
 -8 -2 5 386.96 31.8
 -8 -2 5 401.86 24.9
 8 -2 -5 351.96 28.6
 -8 2 5 356.56 27.8
 8 2 -5 296.87 23.9
 8 2 -5 318.47 29.7
 -7 -2 5 141.39 19.4
 7 -2 -5 175.98 17.5
 -7 -2 5 115.09 11.1
 7 -2 -5 164.78 15
 -7 2 5 163.58 15.5
 7 2 -5 186.28 36.1
 7 2 -5 140.39 12.1
 -6 -2 5 49.1 11.6
 6 -2 -5 57.19 10.6
 -6 -2 5 46.3 6
 6 -2 -5 80.29 10.3
 6 2 -5 57.69 6.6
 -6 2 5 56.69 9.2
 6 2 -5 49 10.7
 -5 -2 5 266.47 18.3
 -5 -2 5 319.77 25.5
 5 -2 -5 322.97 23.7
 5 -2 -5 323.77 21.4
 5 2 -5 286.57 24.3
 4 -2 -5 426.16 26.2
 4 -2 -5 408.86 29
 -4 -2 5 398.26 23.9
 -4 -2 5 444.56 30.9
 4 2 -5 378.76 29.6
 -3 -2 5 664.53 38
 3 -2 -5 685.43 42.9
 3 -2 -5 712.83 39.3
 -3 -2 5 654.73 57.99
 3 2 -5 601.14 42.9
 -2 -2 5 148.89 14.1
 2 -2 -5 159.58 9.4
 -2 -2 5 122.69 9.4
 2 2 -5 146.19 13.4
 -1 -2 5 1918.31 98.79
 1 -2 -5 1711.83 92.79
 -1 -2 5 1410.46 93.59
 0 -2 -5 21.4 3.4
 0 -2 5 22.2 4.2
 0 -2 5 26 6.8
 0 2 5 20.8 3.2
 -1 -2 -5 554.94 34.9
 1 -2 5 586.24 35.6
 -1 2 -5 593.74 35.7
 1 2 5 598.44 34.9
 2 -2 5 6.4 3.9
 -2 -2 -5 6.8 7.4
 -2 -2 -5 4.5 3.6
 -2 2 -5 3 3.5
 2 2 5 3.2 3.2
 -3 -2 -5 177.08 15
 3 -2 5 191.28 15.3
 -3 -2 -5 184.78 14.8
 -3 2 -5 205.18 15.8
 3 2 5 185.18 15
 -4 -2 -5 6.8 5.1
 4 -2 5 6.6 4.9
 4 -2 5 -1.9 4.2
 -4 -2 -5 7.9 4.8
 4 2 5 9.5 5.5
 -4 2 -5 5.6 5.4
 -5 -2 -5 973.8 56.89
 5 -2 5 996.5 58.29
 -5 -2 -5 918.11 59.19
 5 -2 5 908.81 58.49
 -5 2 -5 947.21 58.19
 5 2 5 884.91 57.29
 5 2 5 903.81 58.49
 6 -2 5 90.49 13
 6 -2 5 79.19 12.5
 -6 -2 -5 90.89 13.6
 -6 -2 -5 80.69 10.7
 6 2 5 95.99 12.9
 6 2 5 79.09 12.8
 -6 2 -5 84.59 12.3
 -7 -2 -5 87.49 15.2
 -7 -2 -5 98.19 11.1
 7 -2 5 97.09 13.5
 7 -2 5 83.99 13.4
 7 2 5 85.39 12.7
 -7 2 -5 89.79 13.2
 7 2 5 80.09 13.9
 -8 -2 -5 10.7 9.3
 8 -2 5 13.2 8.1
 8 -2 5 18.5 8.7
 -8 -2 -5 8.8 6.1
 8 2 5 13.2 8.2
 8 2 5 9.5 7.6
 -8 2 -5 22.9 8.6
 9 -2 5 614.34 42.8
 -9 -2 -5 583.54 40.3
 -9 -2 -5 548.05 45.3
 9 2 5 598.34 42
 -10 -2 -5 -9 8.2
 -10 -2 -5 -1.4 6.4
 10 -2 5 4.8 8.7
 10 2 5 -6.8 7.4
 -11 -2 -5 170.78 26.5
 11 -2 5 197.18 21.8
 11 2 5 220.28 23.2
 -12 -2 -5 35.4 15.1
 12 -2 5 26.1 12
 12 2 5 33.8 13
 12 -3 -5 -1.6 10.1
 -12 -3 5 16.8 14.4
 -12 -3 5 4.6 6.9
 -11 -3 5 139.59 14.6
 11 -3 -5 117.49 19.5
 -11 -3 5 120.69 23.1
 10 -3 -5 -10.7 7.1
 10 -3 -5 -15.4 7.4
 -10 -3 5 -6.6 8.1
 -10 -3 5 -5.9 4.2
 9 -3 -5 248.48 23.8
 9 -3 -5 208.98 21.3
 -9 -3 5 208.38 24.3
 -8 -3 5 208.48 15.4
 8 -3 -5 224.98 20.2
 -8 -3 5 171.98 24.9
 8 -3 -5 211.48 22.2
 7 -3 -5 11.6 6.8
 -7 -3 5 -2.2 8.1
 -7 -3 5 -1.7 3.4
 7 -3 -5 -2.3 7.8
 7 3 -5 13 8.4
 -6 -3 5 106.59 9.6
 -6 -3 5 134.19 19.4
 6 -3 -5 133.89 17.8
 6 -3 -5 154.08 13.5
 6 3 -5 136.39 16.6
 5 -3 -5 20.5 8.6
 -5 -3 5 14.1 3.5
 -5 -3 5 15.1 8.4
 5 -3 -5 18.2 5.2
 5 3 -5 14.8 7.9
 4 -3 -5 5.4 3.3
 -4 -3 5 4.9 6.7
 4 -3 -5 -0.8 6
 -4 -3 5 4.2 2.7
 4 3 -5 4.1 5.9
 -3 -3 5 74.69 13.2
 3 -3 -5 82.79 7.9
 -3 -3 5 72.79 6.9
 -3 -3 5 74.49 7.5
 3 -3 -5 72.99 6.9
 3 -3 -5 103.49 13.5
 3 3 -5 93.29 13
 2 -3 -5 -0.9 2.6
 -2 -3 5 0.5 3
 2 -3 -5 -7.4 4.6
 -2 -3 5 7.4 6.8
 2 -3 -5 3.3 2.3
 -1 -3 5 459.35 34.2
 -1 -3 5 487.05 30.2
 1 -3 -5 470.95 28.9
 0 -3 5 72.69 9.1
 0 -3 -5 68.19 7.2
 0 -3 5 61.59 11.7
 -1 -3 -5 680.13 41.8
 1 -3 5 630.84 42.5
 1 -3 5 660.33 45.7
 1 3 5 738.93 41.7
 -2 -3 -5 10.2 4.6
 2 -3 5 8.7 5.6
 -2 -3 -5 9.2 5.1
 2 3 5 3.3 4.4
 3 -3 5 1301.77 77.39
 -3 -3 -5 1323.07 76.69
 -3 -3 -5 1220.98 76.89
 3 3 5 1303.77 76.89
 -3 3 -5 1268.67 77.39
 -4 -3 -5 -2.7 4.7
 -4 -3 -5 3.4 4.9
 4 -3 5 8 6.3
 4 3 5 6 5.8
 -4 3 -5 3.1 5.5
 -5 -3 -5 262.77 20.3
 5 -3 5 258.97 21.8
 -5 -3 -5 215.08 21.3
 5 -3 5 272.77 22.3
 5 3 5 256.77 21.7
 -5 3 -5 257.67 37.6
 6 -3 5 7.8 6.9
 6 -3 5 10 7.3
 -6 -3 -5 12.9 7.9
 -6 -3 -5 13 6.6
 -6 3 -5 20.5 7.6
 6 3 5 26.3 8.7
 7 -3 5 98.89 14.6
 7 -3 5 69.79 14.8
 -7 -3 -5 99.69 17.3
 -7 -3 -5 111.79 13.6
 7 3 5 77.79 15.2
 8 -3 5 46.2 12.3
 -8 -3 -5 63.39 14.2
 8 -3 5 70.69 13.4
 -9 -3 -5 7.5 9.5
 -9 -3 -5 6.3 7.4
 9 -3 5 50.29 12.1
 -10 -3 -5 4 11.4
 10 -3 5 15.3 10.9
 -11 -3 -5 43.8 15.3
 11 -3 5 35.7 13.2
 10 -4 -5 19.2 10.4
 -10 -4 5 49.6 16.8
 -10 -4 5 28.5 6.4
 10 -4 -5 39.3 14.7
 9 -4 -5 371.96 29.4
 -9 -4 5 356.66 23.2
 -9 -4 5 326.37 34.8
 8 -4 -5 57.59 14.6
 -8 -4 5 88.59 18.3
 8 -4 -5 45.5 11
 -8 -4 5 49.3 6.4
 -7 -4 5 117.79 21.3
 7 -4 -5 123.99 13.2
 -7 -4 5 120.19 10.1
 7 -4 -5 164.58 21.5
 -6 -4 5 42.7 5.7
 -6 -4 5 47.8 6.5
 -6 -4 5 61.89 14.5
 6 -4 -5 44.7 8.1
 6 -4 -5 45.3 12.2
 5 -4 -5 177.38 14.7
 -5 -4 5 167.18 12.7
 -5 -4 5 154.78 22.5
 -5 -4 5 167.98 13.6
 5 -4 -5 191.28 15.5
 5 -4 -5 166.18 19.6
 5 4 -5 184.88 20.8
 -4 -4 5 -2.1 3.2
 -4 -4 5 5.3 7.2
 4 -4 -5 1 3.7
 -4 -4 5 4.4 4.3
 4 -4 -5 6.2 4.3
 4 -4 -5 9.2 8.9
 4 4 -5 4.4 6.9
 3 -4 -5 207.68 14.9
 3 -4 -5 250.47 22.4
 -3 -4 5 210.78 22.8
 -3 -4 5 230.28 16.7
 3 -4 -5 200.58 15.8
 -3 -4 5 169.88 16.2
 -2 -4 5 118.79 17.6
 2 -4 -5 109.49 10.2
 2 -4 -5 110.59 9.8
 2 -4 -5 116.29 16.3
 -2 -4 5 115.49 11.8
 1 -4 -5 497.25 29.9
 -1 -4 5 466.25 31.2
 1 -4 -5 396.16 33.9
 -1 -4 5 445.96 35.9
 0 -4 5 3.9 5
 0 -4 -5 4.9 4.7
 0 -4 5 -1.1 5.5
 1 -4 5 42.4 10.5
 -1 -4 -5 48.6 8.4
 1 -4 5 36.1 8.5
 2 -4 5 41.9 9.4
 2 -4 5 43.7 11
 -2 -4 -5 42.9 8.6
 -2 -4 -5 27.4 8.6
 -3 -4 -5 18.6 7.6
 -3 -4 -5 29.7 8.8
 3 -4 5 32.4 9.2
 3 -4 5 11.7 7.9
 3 4 5 27 7.9
 -4 -4 -5 106.19 15.3
 4 -4 5 91.49 14.4
 -4 -4 -5 99.89 14.1
 4 4 5 117.59 16
 -5 -4 -5 47.3 9.3
 5 -4 5 51.49 12.7
 5 -4 5 70.49 13.7
 -5 -4 -5 58.59 12
 5 4 5 52.29 11.3
 6 -4 5 44.4 11.8
 -6 -4 -5 35.1 9.4
 6 -4 5 33.5 10.4
 -6 -4 -5 49.4 13.5
 6 4 5 61.49 13.3
 -7 -4 -5 333.87 25.8
 7 -4 5 310.87 28.7
 -7 -4 -5 352.46 31.8
 8 -4 5 7.7 9.4
 -8 -4 -5 4.6 7.3
 -8 -4 -5 15.8 10.2
 9 -4 5 52.49 13.7
 -9 -4 -5 43.7 14.4
 7 -5 -5 41.1 10.8
 -7 -5 5 36.2 5.8
 -7 -5 5 45.1 6.5
 -7 -5 5 38.2 14.6
 7 -5 -5 32.6 16.3
 -6 -5 5 -1.6 4.1
 6 -5 -5 1.3 5.4
 -6 -5 5 11.3 10.3
 -6 -5 5 -2.7 3.7
 6 -5 -5 3.8 9.7
 5 -5 -5 6.1 4.9
 5 -5 -5 -3.5 4.5
 -5 -5 5 14.5 12.3
 5 -5 -5 9.1 9.2
 -5 -5 5 18.6 5.3
 -5 -5 5 7.3 16.9
 4 -5 -5 11.9 4.9
 4 -5 -5 13.2 9.6
 -4 -5 5 11.8 10.2
 -4 -5 5 6 16.7
 4 -5 -5 20.7 5.3
 -4 -5 5 1.3 4.9
 -3 -5 5 30.2 7.3
 -3 -5 5 43.3 8.6
 3 -5 -5 49.3 6.7
 3 -5 -5 49.4 13.5
 3 -5 -5 32 5.8
 2 -5 -5 24 10.1
 -2 -5 5 32.4 8.3
 2 -5 -5 30.5 5.7
 2 -5 -5 25.7 5.8
 -2 -5 5 37.6 13
 -1 -5 5 15.3 7.8
 1 -5 -5 24.8 6
 -1 -5 5 43.2 13.1
 1 -5 -5 47.5 12.3
 0 -5 5 30.4 11.5
 0 -5 -5 38.6 11.3
 0 -5 5 49.6 10
 0 -5 -5 24 6.5
 1 -5 5 54.79 11.7
 1 -5 5 50.19 13.3
 -1 -5 -5 32 24.9
 -1 -5 -5 26.5 17
 -2 -5 -5 59.19 10.8
 2 -5 5 51.69 13.4
 2 -5 5 52.09 11.5
 -3 -5 -5 123.09 14.6
 3 -5 5 106.89 16.6
 3 -5 5 80.99 16.8
 -4 -5 -5 31.5 9.7
 4 -5 5 55.79 13.5
 4 -5 5 14.9 10.2
 4 -5 5 51.89 12.2
 5 -5 5 16.5 9.5
 5 -5 5 8.2 9.1
 -5 -5 -5 17.1 10.3
 5 5 5 -0.9 8.7
 6 -5 5 1.5 8
 6 -5 5 -1 8.5
 13 0 -6 -5.8 7.9
 -13 0 6 9.1 13.1
 -12 0 6 55.89 15.7
 12 0 -6 66.29 20.5
 11 0 -6 6.5 7.6
 -11 0 6 -0.2 7.2
 -11 0 6 11.6 10.7
 10 0 -6 459.05 32.7
 -10 0 6 459.85 34.5
 -10 0 6 458.05 37
 10 0 -6 457.75 37
 9 0 -6 4.6 6.7
 9 0 -6 -5.5 4.8
 -9 0 6 -2 5.3
 -9 0 6 -1.6 7.1
 8 0 -6 1952.8 115.59
 -8 0 6 1875.71 114.69
 -8 0 6 1924.01 112.29
 8 0 -6 1903.01 110.99
 7 0 -6 2.3 5.1
 -7 0 6 2 4.8
 7 0 -6 3.9 5.7
 -7 0 6 3.2 6.1
 -6 0 6 91.29 11
 6 0 -6 82.49 9
 6 0 -6 78.39 11.8
 -6 0 6 67.19 15.8
 -5 0 6 -0.3 4.1
 -5 0 6 0.4 3.2
 5 0 -6 3.2 3.2
 5 0 -6 -0.9 3.8
 -4 0 6 6.1 3.9
 4 0 -6 5.2 3.1
 4 0 -6 5.9 4.1
 3 0 -6 2.8 3.7
 -3 0 6 -3 2.4
 3 0 -6 0.5 2.2
 -2 0 6 968.2 56.49
 2 0 -6 969.9 56.49
 -1 0 6 3.1 2.4
 1 0 -6 1.4 2.1
 0 0 -6 3450.15 193.18
 0 0 6 3491.15 193.28
 1 0 6 2 2.3
 -1 0 -6 -1.1 1.8
 -2 0 -6 1475.95 87.19
 2 0 6 1550.44 87.49
 2 0 6 1578.84 88.29
 3 0 6 -0.6 2.3
 -3 0 -6 -0.2 2.6
 -3 0 -6 0.9 2.7
 3 0 6 2 2.9
 4 0 6 5533.45 298.77
 -4 0 -6 5781.82 300.97
 -4 0 -6 4711.13 306.87
 4 0 6 5280.47 311.77
 -5 0 -6 0.1 3.7
 5 0 6 1.9 3.8
 5 0 6 -1.1 3.5
 -5 0 -6 4.4 4.3
 -6 0 -6 309.07 23.1
 6 0 6 332.17 25.5
 6 0 6 323.77 23
 -6 0 -6 314.07 25.3
 7 0 6 -6.7 4.8
 -7 0 -6 -5.9 5.6
 7 0 6 1.9 4.6
 -7 0 -6 0.9 5.2
 -8 0 -6 189.98 18
 -8 0 -6 182.78 20.5
 8 0 6 169.98 24
 8 0 6 213.98 17.9
 9 0 6 -2.8 5.9
 -9 0 -6 11 7.3
 9 0 6 -8.1 5.5
 -9 0 -6 8.3 9.8
 -10 0 -6 1174.58 76.99
 10 0 6 1118.39 71.49
 -11 0 -6 -8.9 9.9
 11 0 6 -3.2 7.3
 -12 0 -6 1515.25 100.39
 13 0 6 -12.1 7.8
 -13 0 -6 7.2 12.2
 13 -1 -6 -3.7 8.7
 -13 -1 6 22.9 14.5
 13 1 -6 -13.7 7.3
 -13 1 6 19.6 11.8
 12 -1 -6 12.9 9.7
 -12 -1 6 -7.2 10.5
 -12 -1 6 6.9 8.1
 -12 1 6 3.4 9.9
 12 1 -6 7.2 7.5
 -11 -1 6 22.2 11.7
 -11 -1 6 10.4 8.1
 11 -1 -6 24.9 9.8
 11 1 -6 29.9 8.3
 -11 1 6 0 17.2
 -10 -1 6 35.7 9.3
 -10 -1 6 44.3 15.5
 10 -1 -6 46.8 10.7
 10 -1 -6 52.09 12.4
 10 1 -6 47.3 9.1
 -10 1 6 45.2 11.7
 -10 1 6 31.1 10.8
 -9 -1 6 139.39 19.4
 9 -1 -6 98.89 16.1
 9 -1 -6 90.59 14.3
 -9 -1 6 125.39 13.2
 -9 1 6 107.39 16.3
 9 1 -6 147.19 20
 9 1 -6 122.79 12.7
 -9 1 6 91.19 15.2
 8 -1 -6 1879.31 113.09
 -8 -1 6 1832.12 114.39
 8 -1 -6 1868.81 111.29
 -8 -1 6 1921.71 109.49
 8 1 -6 2213.38 141.59
 8 1 -6 1783.92 108.09
 -8 1 6 1855.51 112.29
 -8 1 6 1922.71 112.29
 -7 -1 6 159.98 16.7
 -7 -1 6 162.58 13.7
 7 -1 -6 168.28 15.5
 7 -1 -6 177.18 17
 7 1 -6 185.88 18.1
 7 1 -6 151.38 12.6
 -7 1 6 144.99 15.4
 -7 1 6 164.78 15.7
 -6 -1 6 1769.62 106.09
 6 -1 -6 1833.02 104.49
 6 -1 -6 1759.52 103.69
 -6 -1 6 1852.31 101.29
 -6 1 6 1789.42 104.19
 6 1 -6 1709.13 100.39
 -6 1 6 1704.53 103.29
 6 1 -6 1783.12 106.39
 -5 -1 6 288.27 18.8
 5 -1 -6 310.37 21.5
 -5 -1 6 295.07 23.1
 -5 1 6 307.47 21.1
 5 1 -6 281.47 18.3
 5 1 -6 301.57 23.5
 -4 -1 6 4258.47 249.38
 4 -1 -6 4638.34 247.28
 -4 -1 6 4432.96 244.78
 4 -1 -6 4423.96 247.98
 -4 1 6 4358.96 246.68
 4 1 -6 4397.56 249.68
 4 1 -6 4379.36 244.48
 -3 -1 6 575.24 39.5
 3 -1 -6 614.94 38.6
 3 -1 -6 667.13 37.3
 3 1 -6 629.54 34.9
 3 1 -6 614.84 39.8
 -3 1 6 625.54 36.8
 2 -1 -6 1071.89 58.49
 -2 -1 6 1029.8 61.79
 -2 1 6 1028.9 58.19
 2 1 -6 987.3 61.39
 -1 -1 6 884.71 55.29
 -1 -1 6 1017.5 51.99
 -1 1 6 900.51 51.59
 1 1 -6 892.71 51.79
 0 -1 6 114.79 7.7
 0 1 -6 104.29 7.6
 0 1 6 107.49 7.2
 -1 -1 -6 149.59 11.3
 -1 -1 -6 156.58 10.4
 1 -1 6 143.69 10.3
 -1 1 -6 130.29 10.2
 1 1 6 144.69 10.2
 -2 -1 -6 33 5.3
 2 -1 6 25.2 4.8
 -2 -1 -6 22.6 5
 2 1 6 18.8 4.8
 2 1 6 26.6 4.6
 -2 1 -6 35.4 5.2
 3 -1 6 1072.19 61.79
 -3 -1 -6 1152.38 62.69
 -3 -1 -6 1066.29 61.99
 3 1 6 1035.4 62.09
 -3 1 -6 962.8 61.29
 3 1 6 1017.6 62.09
 -4 -1 -6 1504.35 84.79
 4 -1 6 1442.46 83.39
 -4 -1 -6 1454.35 83.29
 4 -1 6 1392.66 84.69
 -4 1 -6 1391.06 83.39
 4 1 6 1399.46 83.59
 5 -1 6 51.39 8.6
 -5 -1 -6 52.69 8.5
 5 -1 6 58.29 9.9
 -5 -1 -6 62.59 10.5
 -5 1 -6 55.29 8.7
 5 1 6 54.69 9.5
 5 1 6 61.39 9.2
 -6 -1 -6 1229.18 73.69
 -6 -1 -6 1166.88 70.79
 6 -1 6 1187.08 72.99
 6 -1 6 1182.58 71.09
 6 1 6 1139.39 72.69
 -6 1 -6 1164.58 71.39
 6 1 6 1219.38 71.19
 -7 -1 -6 267.27 19.6
 -7 -1 -6 278.67 22.9
 7 -1 6 213.18 20.6
 7 -1 6 273.17 20.3
 -7 1 -6 200.48 19
 7 1 6 203.28 18.7
 7 1 6 204.88 20.3
 8 -1 6 2331.67 135.29
 -8 -1 -6 2480.55 139.29
 -8 -1 -6 2332.37 134.89
 8 -1 6 2389.86 138.29
 -8 1 -6 2107.69 135.09
 8 1 6 2174.38 137.19
 8 1 6 2381.96 135.09
 -9 -1 -6 164.48 17.1
 -9 -1 -6 163.18 21.9
 9 -1 6 144.29 17.7
 9 -1 6 146.49 16.5
 9 1 6 127.69 19.3
 9 1 6 131.59 17
 -9 1 -6 137.19 28
 -10 -1 -6 1378.06 106.99
 10 -1 6 1370.66 85.39
 -10 -1 -6 1433.56 90.59
 10 1 6 1337.37 84.99
 11 -1 6 -10.9 6.8
 -11 -1 -6 1.1 9.5
 11 1 6 -13.1 7.8
 12 -1 6 19.8 10.8
 -12 -1 -6 16.8 13.9
 12 1 6 19.6 10.7
 13 -1 6 55.49 13.8
 13 1 6 32.7 12.7
 -13 -2 6 43.2 18.2
 -13 -2 6 12.6 8.9
 13 -2 -6 27.3 12.5
 -13 2 6 29.8 14.6
 13 2 -6 30.6 9.7
 -12 -2 6 75.39 13.1
 12 -2 -6 97.29 17.9
 -12 -2 6 71.89 19.5
 -12 2 6 74.09 16.7
 12 2 -6 69.39 11.6
 11 -2 -6 71.99 14.9
 -11 -2 6 78.79 11.7
 -11 -2 6 68.69 18
 -11 2 6 68.69 15.2
 11 2 -6 64.89 10.7
 10 -2 -6 136.09 19
 -10 -2 6 207.08 26.2
 10 -2 -6 145.59 19.9
 -10 -2 6 174.58 15.6
 -10 2 6 146.19 19.5
 10 2 -6 111.39 14.5
 -9 -2 6 22.6 19.8
 9 -2 -6 56.09 11.3
 9 -2 -6 20.3 9.8
 -9 -2 6 39.3 7.5
 -9 2 6 46.8 11.4
 9 2 -6 28.4 7.3
 8 -2 -6 29 9.6
 -8 -2 6 40.2 12.6
 8 -2 -6 51.29 10.2
 -8 -2 6 38.7 6.8
 -8 2 6 50.19 10.5
 8 2 -6 24.6 10.1
 8 2 -6 29 6.4
 -7 -2 6 40.7 5.7
 7 -2 -6 34.2 9.3
 -7 -2 6 34.6 11.3
 7 -2 -6 35.3 8.4
 -7 2 6 41.3 8.9
 7 2 -6 41.2 6.2
 7 2 -6 49.4 11.3
 -6 -2 6 0.3 7
 6 -2 -6 11.4 6.8
 -6 -2 6 -0.5 2.4
 6 2 -6 10.4 5.7
 -6 2 6 3.4 4.8
 6 2 -6 3.5 3
 5 -2 -6 440.86 25.5
 5 -2 -6 398.26 27.8
 -5 -2 6 368.56 29
 -5 -2 6 321.47 21.6
 5 2 -6 318.27 27.6
 -5 2 6 387.16 24.6
 -4 -2 6 268.17 17.6
 4 -2 -6 356.76 20.5
 -4 -2 6 338.47 25.2
 4 -2 -6 306.47 23.4
 4 2 -6 309.77 24.3
 -3 -2 6 259.27 16.8
 3 -2 -6 327.67 23
 -3 -2 6 327.87 23.7
 3 -2 -6 320.17 18.4
 3 2 -6 285.97 22.8
 -2 -2 6 191.98 16.3
 -2 -2 6 155.08 10.3
 2 -2 -6 179.58 9.8
 2 -2 -6 148.09 9.7
 2 2 -6 163.18 14.7
 -1 -2 6 134.79 10.2
 -1 -2 6 190.38 15.5
 0 -2 -6 2532.35 152.78
 0 -2 6 2710.23 154.18
 0 -2 6 2929.01 158.28
 0 2 -6 2912.71 154.48
 0 2 6 2692.73 152.78
 1 -2 6 25.1 4.9
 -1 -2 -6 27.3 4.4
 -1 2 -6 35.3 5.7
 1 2 6 27.7 4.5
 -2 -2 -6 3442.56 195.08
 -2 -2 -6 3191.98 194.18
 2 -2 6 3453.85 194.78
 2 2 6 3594.54 194.38
 -2 2 -6 3604.14 194.88
 -3 -2 -6 197.28 16.6
 -3 -2 -6 216.08 16.4
 3 -2 6 191.58 26.5
 -3 2 -6 213.48 16.7
 3 2 6 222.48 16.5
 4 -2 6 1521.85 89.49
 -4 -2 -6 1319.17 88.29
 4 -2 6 1622.94 88.89
 -4 -2 -6 1564.24 87.89
 4 2 6 1475.95 88.29
 -4 2 -6 1501.65 88.39
 5 -2 6 103.99 12.5
 -5 -2 -6 57.89 10.8
 5 -2 6 79.49 12.4
 -5 -2 -6 70.09 9.8
 -5 2 -6 84.69 11.6
 5 2 6 89.89 12.4
 5 2 6 70.89 11.2
 6 -2 6 396.66 30
 -6 -2 -6 419.16 28.2
 6 -2 6 416.16 29.6
 -6 -2 -6 424.46 31.3
 -6 2 -6 372.16 28.8
 6 2 6 396.16 28.9
 6 2 6 357.66 29.6
 -7 -2 -6 3.8 7
 7 -2 6 0.4 6.5
 -7 -2 -6 9.4 6.2
 7 -2 6 8.3 7
 -7 2 -6 4 6.3
 7 2 6 12.9 7.2
 7 2 6 9.5 6.5
 -8 -2 -6 -3.5 5.3
 8 -2 6 12.4 8.3
 8 -2 6 0.9 7.2
 -8 -2 -6 5.6 8.5
 8 2 6 1.5 6.5
 8 2 6 3.6 7.5
 9 -2 6 210.38 21.9
 -9 -2 -6 254.87 43.9
 -9 -2 -6 224.48 20.8
 9 2 6 208.68 21.5
 -10 -2 -6 400.56 39.3
 10 -2 6 528.25 37.9
 10 2 6 530.65 38.2
 11 -2 6 97.09 17.6
 -11 -2 -6 69.69 17.5
 11 2 6 108.49 18
 -12 -2 -6 86.19 19.5
 12 -2 6 85.19 16.6
 12 2 6 72.09 16
 12 -3 -6 1.3 9.8
 -12 -3 6 4 7.4
 -12 -3 6 -15.4 11.4
 11 -3 -6 -6.4 7.9
 -11 -3 6 12.3 6
 -11 -3 6 -4.8 11.8
 -10 -3 6 34.4 13.9
 10 -3 -6 47.3 13.3
 10 -3 -6 59.89 12.2
 -10 -3 6 24.8 22.3
 9 -3 -6 64.29 12.4
 -9 -3 6 38.5 13.6
 -9 -3 6 71.99 7.8
 9 -3 -6 69.99 14.4
 8 -3 -6 296.67 22.6
 -8 -3 6 218.98 16.3
 8 -3 -6 233.38 24.2
 -8 -3 6 229.08 25.5
 -7 -3 6 7.6 3
 -7 -3 6 7.7 8.7
 7 -3 -6 5.3 5.8
 -6 -3 6 444.56 27.9
 6 -3 -6 540.95 36.9
 -6 -3 6 449.76 37
 6 -3 -6 493.75 33.5
 6 3 -6 467.55 36.4
 5 -3 -6 12.2 8
 -5 -3 6 1.5 2.2
 5 -3 -6 -0.2 3.5
 -5 -3 6 5 7.4
 5 3 -6 -3.3 5.6
 4 -3 -6 288.57 22.6
 4 -3 -6 197.28 15.6
 -4 -3 6 270.77 23.2
 -4 -3 6 242.78 14.8
 -4 -3 6 223.28 15
 4 3 -6 241.38 21.6
 -3 -3 6 4.7 2.4
 3 -3 -6 7.2 6.4
 -3 -3 6 13.4 7.5
 3 -3 -6 2.5 2.3
 3 -3 -6 -0.1 2.4
 -3 -3 6 5.9 2.7
 3 3 -6 5.9 5.8
 2 -3 -6 586.74 35.3
 2 -3 -6 684.53 41.8
 2 -3 -6 576.94 35
 -2 -3 6 601.24 36.6
 -2 -3 6 653.43 43.2
 -1 -3 6 3.8 5.8
 -1 -3 6 1.4 3.1
 1 -3 -6 -0.5 1.8
 0 -3 6 84.79 13.3
 0 -3 -6 88.19 7.6
 0 -3 6 79.49 9
 -1 -3 -6 2.9 3.4
 1 -3 6 4.4 6.5
 1 -3 6 5 4.4
 1 3 6 4 3.5
 -2 -3 -6 8.5 4.6
 -2 -3 -6 10.5 5.4
 2 -3 6 11.8 5.6
 2 3 6 10.2 4.8
 -3 -3 -6 123.49 12.6
 -3 -3 -6 142.39 13.2
 3 -3 6 113.69 12.7
 -3 3 -6 129.29 13.3
 3 3 6 118.79 12.5
 4 -3 6 612.94 41.6
 -4 -3 -6 590.24 41.4
 -4 -3 -6 650.03 40.8
 -4 3 -6 622.74 41.4
 4 3 6 629.84 41.4
 5 -3 6 -4.8 5.2
 -5 -3 -6 -4.9 5.4
 5 -3 6 -1.5 5.6
 -5 -3 -6 2.5 5
 5 3 6 2.4 5.4
 -5 3 -6 -10.8 9.4
 -6 -3 -6 496.05 38.1
 6 -3 6 548.25 41.2
 -6 -3 -6 555.24 35.7
 6 -3 6 505.05 37.3
 -6 3 -6 502.55 37.2
 6 3 6 496.45 37.6
 -7 -3 -6 3.5 8.1
 7 -3 6 12.7 16.2
 -7 -3 -6 35.5 8.6
 7 -3 6 20.6 9.6
 7 3 6 16.3 8.8
 8 -3 6 107.19 16.9
 -8 -3 -6 158.58 21.7
 -8 -3 -6 148.99 16
 9 -3 6 15.1 9.1
 -9 -3 -6 -6.7 7.3
 -9 -3 -6 -5.5 9.4
 -10 -3 -6 78.19 17.9
 10 -3 6 87.49 16.4
 11 -3 6 5 17.6
 -11 -3 -6 10.7 11.2
 -10 -4 6 115.39 23.8
 10 -4 -6 88.49 15.2
 -10 -4 6 86.59 7.5
 10 -4 -6 99.29 19.6
 -9 -4 6 80.49 6.5
 9 -4 -6 64.99 12.3
 9 -4 -6 85.59 18
 -9 -4 6 27.8 13
 -8 -4 6 113.09 8.3
 8 -4 -6 110.49 13.6
 -8 -4 6 128.79 22.2
 8 -4 -6 138.09 20.7
 -7 -4 6 -9 7.6
 7 -4 -6 -0.2 7.4
 -7 -4 6 3.6 2.3
 -7 -4 6 -2.6 2.3
 7 -4 -6 -13.6 4.4
 6 -4 -6 16.1 10.1
 -6 -4 6 24.1 3.8
 -6 -4 6 4.5 9.5
 -6 -4 6 22.1 4.1
 6 -4 -6 16.7 5.7
 -5 -4 6 15.2 3.9
 5 -4 -6 14.3 5.3
 5 -4 -6 14.7 8.6
 -5 -4 6 5.7 3.2
 -5 -4 6 3 8.3
 5 -4 -6 18.4 4.9
 -4 -4 6 -0.6 3
 -4 -4 6 0.9 3.4
 4 -4 -6 3.2 3.7
 -4 -4 6 -1.3 6.8
 4 -4 -6 3.7 3.3
 4 -4 -6 -10.7 11.4
 4 4 -6 -0.1 7.3
 3 -4 -6 2.2 2.8
 3 -4 -6 3.2 3.2
 -3 -4 6 -3.2 8.1
 3 -4 -6 -7.7 6.2
 -3 -4 6 -1.1 3
 -3 -4 6 0.1 4
 -2 -4 6 289.57 20.8
 2 -4 -6 294.97 25.6
 -2 -4 6 311.57 27.8
 2 -4 -6 288.27 18.6
 2 -4 -6 264.77 18
 -1 -4 6 32.6 10.1
 1 -4 -6 11.5 8
 1 -4 -6 16.8 4.4
 -1 -4 6 21.5 11.9
 0 -4 -6 507.45 31.1
 0 -4 6 469.55 32.8
 0 -4 6 465.35 37.6
 1 -4 6 54.29 12.4
 -1 -4 -6 30.7 7.1
 1 -4 6 43.7 8.9
 -2 -4 -6 633.34 40.6
 2 -4 6 601.24 41.6
 2 -4 6 595.24 45
 -2 -4 -6 700.73 57.79
 -3 -4 -6 8.5 15.2
 -3 -4 -6 5.8 6.5
 3 -4 6 9.4 6.7
 3 -4 6 15.6 8.4
 3 4 6 5.5 6.1
 4 -4 6 369.46 29.6
 -4 -4 -6 390.26 31.1
 -4 -4 -6 413.06 30.7
 4 4 6 379.66 29.6
 5 -4 6 40.7 12.2
 -5 -4 -6 34.4 11.1
 5 -4 6 44.1 12.6
 -5 -4 -6 28.7 8.5
 5 4 6 29.1 9.6
 6 -4 6 19.7 10.6
 -6 -4 -6 13.2 7.4
 6 -4 6 21.2 8.8
 -6 -4 -6 19.5 10.6
 6 4 6 13.5 8.4
 7 -4 6 -10.5 6.1
 -7 -4 -6 1.5 8.5
 -7 -4 -6 -3.1 7
 8 -4 6 -7.9 8.4
 -8 -4 -6 2 10.9
 9 -4 6 -7.7 8.4
 -9 -4 -6 24 12.9
 -7 -5 6 4.4 10.9
 7 -5 -6 -5 9.5
 7 -5 -6 -3.8 5.6
 6 -5 -6 228.98 16.4
 -6 -5 6 218.18 14.4
 -6 -5 6 166.18 26.4
 6 -5 -6 215.88 27.4
 -6 -5 6 190.58 13.8
 6 -5 -6 226.38 16.4
 -5 -5 6 9.2 5.2
 5 -5 -6 11.4 4.4
 -5 -5 6 14.3 10.4
 -5 -5 6 19.8 4.7
 5 -5 -6 -13 7.9
 5 -5 -6 12.7 4.2
 -4 -5 6 164.98 24.7
 -4 -5 6 110.09 14.4
 -4 -5 6 130.39 12.5
 4 -5 -6 141.69 9.8
 4 -5 -6 144.69 9.7
 4 -5 -6 127.59 20
 3 -5 -6 7.4 8.3
 -3 -5 6 21 5.8
 -3 -5 6 15.1 11.8
 -3 -5 6 30 6.6
 3 -5 -6 9.8 2.8
 3 -5 -6 15.1 3.1
 2 -5 -6 17.7 3.4
 -2 -5 6 10.8 6
 2 -5 -6 14.8 3.5
 -2 -5 6 11.3 11.1
 2 -5 -6 12.9 9
 -1 -5 6 -3.4 5.2
 1 -5 -6 1.1 3.3
 1 -5 -6 8.2 8.4
 -1 -5 6 8.3 10.3
 0 -5 -6 10.8 7.9
 0 -5 6 6.2 7
 0 -5 6 15.5 9.8
 0 -5 -6 7.1 4.7
 1 -5 6 102.19 15.1
 -1 -5 -6 128.39 12.5
 1 -5 6 103.49 19.8
 -1 -5 -6 92.09 15.5
 -2 -5 -6 189.68 17.3
 2 -5 6 170.78 23.5
 2 -5 6 166.88 19.2
 3 -5 6 23.8 10
 -3 -5 -6 27.7 8.9
 3 -5 6 28.1 11.3
 -4 -5 -6 -2.2 6.6
 4 -5 6 7.5 8.2
 4 -5 6 -5 8.2
 -5 -5 -6 15.7 9.5
 5 -5 6 13.5 8.9
 5 -5 6 4.5 8
 5 5 6 8.8 9.8
 6 -5 6 19.8 11.1
 6 -5 6 51.39 12.8
 -6 -5 -6 70.79 15.1
 14 0 -7 -6.3 8.4
 -13 0 7 7.9 12.4
 13 0 -7 6.1 7.8
 12 0 -7 1.7 7.1
 -12 0 7 8.7 10.4
 -11 0 7 11.4 10.9
 11 0 -7 21.8 8.9
 -11 0 7 24.9 9
 -10 0 7 -6.1 8.2
 10 0 -7 -0.8 6.3
 10 0 -7 4.4 6.7
 -10 0 7 -4.7 6.1
 9 0 -7 258.77 24.6
 -9 0 7 258.27 21.9
 9 0 -7 278.97 21.5
 -9 0 7 264.77 24.7
 -8 0 7 1.8 7
 8 0 -7 -8.5 4.8
 8 0 -7 8.8 5
 -8 0 7 6.9 5.4
 -7 0 7 646.24 43
 7 0 -7 614.74 43
 -7 0 7 669.53 40.7
 7 0 -7 563.84 47.5
 -6 0 7 -0.1 4.1
 6 0 -7 -0.5 4.6
 6 0 -7 -0.1 3.5
 -6 0 7 -3.7 4.1
 5 0 -7 2673.83 148.19
 5 0 -7 2546.15 145.19
 -5 0 7 2490.45 147.39
 -4 0 7 -2.6 3.1
 4 0 -7 -0.1 2.7
 4 0 -7 4.9 4.1
 -3 0 7 1736.23 99.39
 3 0 -7 1648.94 97.69
 3 0 -7 1805.22 99.79
 2 0 -7 -1 2.3
 -2 0 7 0.8 2.4
 -1 0 7 880.61 51.49
 0 0 7 -0.3 2.4
 0 0 -7 2.1 2.1
 -1 0 -7 861.61 50.79
 1 0 7 887.81 51.09
 2 0 7 1.1 2.3
 2 0 7 1 2.7
 -2 0 -7 -0.4 2.4
 -3 0 -7 1881.11 110.39
 3 0 7 1914.01 111.59
 3 0 7 2021.4 110.79
 -4 0 -7 -2 4
 4 0 7 3.6 3.7
 -4 0 -7 3.9 3.5
 4 0 7 -1.6 3.6
 -5 0 -7 1286.07 77.79
 -5 0 -7 1360.16 80.19
 5 0 7 1336.57 77.79
 5 0 7 1302.07 79.49
 -6 0 -7 -2 4.1
 6 0 7 -2.1 4.3
 -6 0 -7 -6.1 5.1
 6 0 7 3.5 5.1
 7 0 7 1094.29 67.79
 -7 0 -7 1130.89 68.49
 -7 0 -7 1116.69 70.99
 7 0 7 1125.89 70.69
 -8 0 -7 -4.2 7.1
 -8 0 -7 7.6 12.6
 8 0 7 -1.2 5.1
 8 0 7 -2.7 5.7
 9 0 7 574.14 38.4
 9 0 7 509.55 40.4
 -9 0 -7 529.55 37.9
 -9 0 -7 515.95 41.2
 10 0 7 2.3 15
 -10 0 -7 3 10.3
 -11 0 -7 661.93 51.79
 11 0 7 669.53 47.3
 12 0 7 -10.7 7.6
 -12 0 -7 -4.6 10.3
 13 0 7 107.39 18
 -13 0 -7 109.99 25.3
 -13 -1 7 117.79 22.4
 13 -1 -7 104.99 17.5
 13 1 -7 87.39 14.5
 -13 1 7 99.69 19.3
 12 -1 -7 5.4 8.6
 -12 -1 7 -13.8 9.3
 -12 -1 7 2.4 8.2
 -12 1 7 -0.7 10.5
 12 1 -7 9.2 7.6
 -11 -1 7 200.78 25
 11 -1 -7 221.98 21.5
 -11 -1 7 249.97 21.3
 11 1 -7 194.78 18.4
 10 -1 -7 275.67 26.4
 -10 -1 7 281.97 27.5
 10 -1 -7 302.27 25
 -10 -1 7 326.57 24.4
 -10 1 7 311.77 26.4
 10 1 -7 279.17 22
 -10 1 7 259.57 25.6
 -9 -1 7 42.1 12.6
 -9 -1 7 46 8.9
 9 -1 -7 50.29 10.6
 9 -1 -7 41.6 10.8
 9 1 -7 30.9 7.4
 -9 1 7 32.7 9.7
 9 1 -7 45.9 11.8
 -9 1 7 28 9.2
 8 -1 -7 3.1 6
 8 -1 -7 2.2 7
 -8 -1 7 3.4 7.5
 -8 -1 7 1.9 4.4
 -8 1 7 1 6.1
 -8 1 7 6.4 5.9
 8 1 -7 11.8 13.2
 8 1 -7 -2.8 3.9
 7 -1 -7 25 7.8
 7 -1 -7 19.7 6.8
 -7 -1 7 28.1 9.3
 -7 -1 7 19.4 5.3
 7 1 -7 26 5.2
 -7 1 7 12.8 6.3
 7 1 -7 19.2 8.2
 6 -1 -7 31.3 7.4
 -6 -1 7 27.7 5.2
 6 -1 -7 41.7 8.2
 -6 -1 7 23.7 8
 -6 1 7 26.9 6.7
 6 1 -7 35.5 8.6
 6 1 -7 32.1 5
 5 -1 -7 914.61 57.69
 5 -1 -7 984.5 57.59
 -5 -1 7 930.01 59.59
 -5 -1 7 973.4 54.59
 5 1 -7 926.71 53.99
 5 1 -7 951 59.79
 -5 1 7 937.71 56.79
 4 -1 -7 3 4.4
 4 -1 -7 8.1 3.9
 -4 -1 7 4.4 5.1
 4 1 -7 8.8 2.1
 4 1 -7 3.8 4.7
 -4 1 7 7.7 3.6
 -3 -1 7 5217.38 304.47
 3 -1 -7 5861.61 301.97
 -3 1 7 5277.27 301.27
 3 1 -7 5399.36 299.37
 3 1 -7 5355.66 304.67
 2 -1 -7 35.5 4
 -2 -1 7 39.4 7.1
 2 1 -7 39.1 7.1
 -2 1 7 42.9 4
 -1 -1 7 2326.87 118.09
 -1 -1 7 2055.99 121.49
 -1 1 7 2002.2 117.79
 1 1 -7 2090.39 117.79
 0 -1 7 14.5 2.8
 0 1 7 14.6 2.5
 0 1 -7 13.2 2.7
 -1 -1 -7 1195.98 71.09
 1 -1 7 1290.87 70.09
 -1 1 -7 1185.58 69.89
 1 1 7 1227.88 69.89
 -2 -1 -7 9.4 3.8
 2 -1 7 10.4 3.5
 -2 -1 -7 6.4 3.6
 2 1 7 18.3 4.8
 -2 1 -7 6.4 3.6
 2 1 7 10.5 3.5
 -3 -1 -7 478.05 32.3
 -3 -1 -7 463.85 30.8
 3 -1 7 493.15 30.4
 -3 1 -7 452.75 29.9
 3 1 7 476.15 30.6
 3 1 7 489.05 31
 -4 -1 -7 391.16 27.3
 -4 -1 -7 375.56 26.3
 4 -1 7 402.06 27.6
 4 1 7 386.46 26.9
 4 1 7 406.96 26.8
 -4 1 -7 391.36 26.2
 5 -1 7 63.99 10.6
 5 -1 7 70.99 9.7
 -5 -1 -7 57.99 8.6
 -5 -1 -7 65.99 10.7
 5 1 7 82.89 11.4
 -5 1 -7 51.99 8.5
 5 1 7 62.19 9.5
 6 -1 7 2.6 5.9
 6 -1 7 14.3 5.9
 -6 -1 -7 7.3 5.7
 -6 -1 -7 -1.1 4.2
 -6 1 -7 1.6 4.8
 6 1 7 1.5 5.3
 6 1 7 13.1 6
 -7 -1 -7 62.99 10
 7 -1 7 43.2 9.2
 7 -1 7 52.69 10.8
 -7 -1 -7 49.8 11.4
 -7 1 -7 47.8 9.3
 7 1 7 43.8 10.4
 7 1 7 55.89 9.7
 8 -1 7 20.9 9.4
 8 -1 7 33.9 9.2
 -8 -1 -7 44 9.9
 -8 -1 -7 32.5 11.2
 -8 1 -7 28.9 8.8
 8 1 7 31.9 10.4
 8 1 7 30.3 8.7
 -9 -1 -7 9.7 9.9
 -9 -1 -7 12.8 7.3
 9 -1 7 -2.1 6.4
 9 1 7 4 8.2
 10 -1 7 231.28 22.6
 -10 -1 -7 239.88 26
 10 1 7 226.78 23.1
 11 -1 7 435.96 36.1
 -11 -1 -7 525.35 42.1
 11 1 7 449.06 35.5
 -12 -1 -7 5.9 11.7
 12 -1 7 5.2 9
 12 1 7 8.3 9.8
 -13 -1 -7 301.87 44
 -13 -2 7 72.29 13
 13 -2 -7 92.69 16.9
 -13 -2 7 86.19 20.9
 -13 2 7 83.29 17.9
 13 2 -7 57.99 12.1
 -12 -2 7 11.8 13.6
 -12 -2 7 9.8 8.7
 12 -2 -7 12.9 11.1
 -12 2 7 27.7 12
 12 2 -7 9.3 6.4
 11 -2 -7 162.88 22.7
 -11 -2 7 240.88 19.1
 -11 -2 7 209.68 28.8
 -11 2 7 208.08 23.6
 10 -2 -7 2.7 8.5
 -10 -2 7 17.8 11.5
 10 -2 -7 6.6 9.4
 -10 -2 7 4.7 5.1
 10 2 -7 2.8 5
 -10 2 7 10.2 9.4
 -9 -2 7 104.09 18.6
 9 -2 -7 112.39 18.3
 9 -2 -7 103.99 16
 -9 2 7 109.49 15.5
 9 2 -7 79.59 10.5
 -8 -2 7 10.4 4.3
 8 -2 -7 19.7 9.1
 -8 -2 7 8 9.4
 8 -2 -7 11.6 6.5
 8 2 -7 12 4.7
 -8 2 7 11.6 7.8
 8 2 -7 23.2 9.3
 7 -2 -7 1511.25 85.19
 7 -2 -7 1476.05 86.89
 -7 -2 7 1447.66 88.99
 -7 -2 7 1232.58 80.39
 -7 2 7 1428.36 84.39
 7 2 -7 1437.96 89.09
 7 2 -7 1409.16 80.59
 -6 -2 7 167.98 17.7
 6 -2 -7 151.98 13.6
 6 -2 -7 158.58 16.2
 -6 -2 7 136.79 9.9
 -6 2 7 133.29 13
 6 2 -7 147.59 16.9
 -5 -2 7 244.28 20.7
 -5 -2 7 185.88 12.8
 5 -2 -7 255.17 19.9
 5 -2 -7 254.37 16.9
 -5 2 7 228.38 16.6
 5 2 -7 232.38 20.6
 -4 -2 7 126.79 14.5
 4 -2 -7 104.19 12.7
 4 -2 -7 141.19 10.5
 4 2 -7 120.59 13.8
 3 -2 -7 823.92 52.19
 3 -2 -7 829.82 47.9
 -3 -2 7 900.81 54.59
 3 2 -7 805.42 52.99
 -2 -2 7 141.39 17
 -2 -2 7 142.39 9
 2 2 -7 151.58 13.7
 -1 -2 7 34.8 8.3
 -1 -2 7 29.4 3.9
 0 -2 -7 140.59 9.8
 0 -2 7 181.48 15.7
 0 -2 7 170.28 11.7
 0 2 7 155.28 9.9
 0 2 -7 173.78 11.9
 -1 -2 -7 48.1 5.5
 1 -2 7 61.69 7.4
 -1 2 -7 55.69 7.1
 1 2 7 57.19 5.8
 -2 -2 -7 62.09 8.6
 -2 -2 -7 63.19 7.3
 2 -2 7 58.79 8.1
 -2 2 -7 52.79 8.7
 2 2 7 62.89 7.2
 -3 -2 -7 1470.55 92.69
 -3 -2 -7 1606.44 92.99
 3 -2 7 1583.84 94.99
 -3 2 -7 1670.53 93.29
 3 2 7 1651.83 92.89
 4 -2 7 93.59 10.7
 -4 -2 -7 76.29 11.2
 -4 -2 -7 83.39 9.8
 -4 2 -7 92.39 11.5
 4 2 7 86.69 10.1
 5 -2 7 1568.44 85.79
 -5 -2 -7 1481.35 84.59
 5 -2 7 1462.25 86.69
 -5 -2 -7 1236.48 85.49
 5 2 7 1421.36 85.69
 -5 2 -7 1357.06 85.09
 5 2 7 1467.55 85.99
 6 -2 7 315.97 23.6
 -6 -2 -7 284.27 21.7
 -6 -2 -7 279.57 24.2
 6 -2 7 277.97 23.8
 6 2 7 294.27 23.7
 -6 2 -7 240.28 22.3
 6 2 7 294.37 23.6
 -7 -2 -7 328.57 23.9
 7 -2 7 322.57 25.2
 7 -2 7 283.17 27.6
 -7 -2 -7 312.57 26.6
 7 2 7 298.37 25.1
 7 2 7 284.67 25
 -7 2 -7 248.28 23.6
 -8 -2 -7 148.59 19.6
 -8 -2 -7 170.38 19.8
 8 -2 7 163.78 18.3
 8 -2 7 130.89 19.3
 8 2 7 146.99 18.2
 8 2 7 181.98 18.5
 -9 -2 -7 -7 36.9
 -9 -2 -7 20 7.9
 9 -2 7 16.9 9.5
 9 2 7 5.2 9.1
 10 -2 7 87.39 15.2
 -10 -2 -7 57.29 15.6
 10 2 7 77.49 17.9
 -11 -2 -7 34.7 14.1
 11 -2 7 85.59 15.8
 11 2 7 91.19 16.8
 12 -2 7 -4.6 8.6
 -12 -2 -7 9.3 12.9
 12 2 7 6.3 9.5
 12 -3 -7 31.7 14.4
 -12 -3 7 33.9 20.7
 -12 -3 7 28.6 16.5
 -11 -3 7 104.09 21.8
 -11 -3 7 143.99 17.6
 11 -3 -7 105.09 18.5
 10 -3 -7 2.2 9.2
 -10 -3 7 6.3 4.2
 10 -3 -7 -8.2 8.2
 -10 -3 7 -7.6 6
 -9 -3 7 -3.3 5.8
 -9 -3 7 7.5 3.4
 9 -3 -7 5.9 7.4
 9 -3 -7 -2.5 8.4
 8 -3 -7 55.39 12.7
 -8 -3 7 48.1 5.8
 8 -3 -7 88.19 12.3
 -8 -3 7 47.4 13.6
 7 -3 -7 53.29 9.3
 -7 -3 7 35.9 4.2
 -7 -3 7 45.6 12.4
 7 -3 -7 33.4 12.4
 -6 -3 7 -7.3 6.7
 6 -3 -7 5.4 7.8
 6 -3 -7 -4.1 3.7
 6 3 -7 1.7 7.6
 5 -3 -7 207.78 19.8
 5 -3 -7 166.08 13.7
 -5 -3 7 175.78 20
 5 3 -7 202.88 22.5
 -4 -3 7 50.79 12
 -4 -3 7 39.4 3.8
 -4 -3 7 42.4 4
 4 -3 -7 59.69 11.4
 4 -3 -7 42 5.1
 4 3 -7 63.59 12.4
 -3 -3 7 465.05 32.1
 -3 -3 7 610.14 41.3
 3 -3 -7 534.75 31.8
 -3 -3 7 554.24 32.6
 3 -3 -7 579.94 32
 3 -3 -7 669.03 40.7
 3 3 -7 582.44 39.5
 -2 -3 7 6.3 3
 -2 -3 7 5.5 6.5
 -1 -3 7 473.35 29.9
 -1 -3 7 489.45 35.6
 0 -3 7 42.3 7.1
 0 -3 -7 60.09 5.5
 0 -3 7 52.39 11.2
 1 -3 7 637.94 41.5
 1 -3 7 679.03 45.9
 -1 -3 -7 642.44 40.1
 1 3 7 703.63 40.2
 2 -3 7 3.6 4.3
 -2 -3 -7 7.6 5.4
 -2 -3 -7 5.2 4
 2 3 7 4.2 4.1
 -2 3 -7 -0.4 4.3
 3 -3 7 492.05 36.1
 -3 -3 -7 505.45 35.7
 -3 -3 -7 627.04 37.4
 -3 3 -7 537.65 36.5
 3 3 7 570.84 37.9
 -4 -3 -7 295.87 21.9
 -4 -3 -7 249.58 22
 4 -3 7 273.37 22.2
 4 3 7 279.57 22.3
 -4 3 -7 280.27 22.3
 -5 -3 -7 6.2 6.3
 5 -3 7 8.5 7.1
 5 -3 7 -8 4.8
 -5 -3 -7 -1.2 4.7
 -5 3 -7 6.4 6.8
 5 3 7 0.5 5.2
 6 -3 7 3 6.7
 -6 -3 -7 20.8 8.9
 6 -3 7 9.3 7.5
 -6 -3 -7 -4.3 5.7
 -6 3 -7 4.6 7.1
 6 3 7 -1.2 7.2
 7 -3 7 196.48 19.1
 -7 -3 -7 158.58 16.3
 7 -3 7 140.79 28.4
 -7 -3 -7 140.29 19.7
 7 3 7 128.19 18.4
 8 -3 7 6.7 8.6
 -8 -3 -7 17.4 7.8
 -8 -3 -7 -0.4 7.3
 -9 -3 -7 75.19 16.2
 9 -3 7 61.99 13.6
 10 -3 7 16.2 10.3
 -10 -3 -7 -3.7 9.8
 -11 -3 -7 29 14.2
 11 -3 7 87.39 52.19
 10 -4 -7 -13.9 9.5
 10 -4 -7 2.8 20.6
 -10 -4 7 -11.2 23.8
 -9 -4 7 108.09 22.1
 9 -4 -7 156.88 16.8
 9 -4 -7 143.99 22.8
 -8 -4 7 9.7 10.4
 8 -4 -7 4.7 6.4
 8 -4 -7 0.9 9.9
 -7 -4 7 49.9 15.5
 7 -4 -7 70.99 10.9
 7 -4 -7 62.79 14.9
 6 -4 -7 8.5 4.1
 -6 -4 7 -0.4 8.5
 6 -4 -7 -5.7 7.6
 5 -4 -7 225.08 24.1
 -5 -4 7 249.88 26.6
 -5 -4 7 259.87 15.7
 -5 -4 7 248.68 15.3
 5 -4 -7 251.37 17.6
 5 -4 -7 232.58 17
 4 -4 -7 34.6 4.3
 -4 -4 7 34.9 5.3
 -4 -4 7 35.9 12
 4 -4 -7 29.6 10.9
 -4 -4 7 34.8 4.6
 4 -4 -7 29 4.4
 -3 -4 7 97.79 17.5
 -3 -4 7 80.09 8.1
 -3 -4 7 84.39 8.7
 3 -4 -7 93.59 15.3
 2 -4 -7 -2.4 7.2
 -2 -4 7 2 6.5
 -2 -4 7 0.7 4
 -1 -4 7 1.2 8.6
 1 -4 -7 6.4 2.5
 -1 -4 7 0.6 5.2
 0 -4 7 12.9 5.9
 0 -4 7 21.6 9
 0 -4 -7 20.4 4.6
 -1 -4 -7 110.39 10.9
 1 -4 7 88.99 16.4
 1 -4 7 115.69 12.9
 -2 -4 -7 76.79 10.3
 2 -4 7 52.39 10.1
 -2 -4 -7 74.69 12.6
 2 -4 7 47.8 12.2
 3 -4 7 426.86 36
 -3 -4 -7 520.25 34.3
 3 -4 7 433.36 33.4
 -3 -4 -7 461.05 32.9
 3 4 7 489.45 32.7
 -4 -4 -7 25 8.8
 -4 -4 -7 28.8 8.9
 4 -4 7 24.4 9
 4 4 7 20.2 7.9
 5 -4 7 957.9 59.39
 5 -4 7 852.21 60.89
 -5 -4 -7 848.62 55.49
 -5 -4 -7 826.92 57.49
 5 4 7 849.41 56.69
 -6 -4 -7 67.79 11.5
 -6 -4 -7 66.19 13.1
 6 -4 7 61.79 12.9
 6 4 7 97.39 16
 7 -4 7 314.27 27.8
 -7 -4 -7 294.57 28.3
 8 -4 7 6.4 8.7
 -8 -4 -7 5.2 8.1
 -9 -4 -7 30.5 13.3
 9 -4 7 42.8 14.9
 7 -5 -7 19 12.2
 -6 -5 7 -7.6 11
 6 -5 -7 0.9 9.9
 -5 -5 7 39.9 5.6
 -5 -5 7 64.59 6.1
 5 -5 -7 70.89 16.3
 -5 -5 7 25.5 13.5
 -4 -5 7 35.9 14.2
 -4 -5 7 26 5.4
 -4 -5 7 30.9 6
 4 -5 -7 29.8 11.1
 3 -5 -7 29.3 11.5
 -3 -5 7 86.59 17.4
 -3 -5 7 40.4 6.7
 -3 -5 7 30.7 19.1
 2 -5 -7 6.8 8.9
 -2 -5 7 9.8 9.8
 -2 -5 7 2.5 5.2
 -1 -5 7 174.08 16.7
 1 -5 -7 154.28 21.4
 -1 -5 7 207.28 30.6
 0 -5 -7 25.6 9.7
 0 -5 7 49.9 10
 0 -5 7 36.1 13.8
 0 -5 -7 44.1 6.1
 1 -5 7 127.89 16.2
 1 -5 7 116.39 20.2
 -1 -5 -7 129.99 12.4
 2 -5 7 8.9 7.7
 -2 -5 -7 7 18.3
 2 -5 7 -1.6 7.9
 3 -5 7 47.9 13.1
 -3 -5 -7 61.69 10.6
 3 -5 7 38.2 11.5
 -4 -5 -7 19.2 8.9
 4 -5 7 18.8 10.2
 4 -5 7 47.7 11.9
 4 5 7 37.7 10.8
 5 -5 7 28.4 11.5
 -5 -5 -7 42.9 11.6
 5 -5 7 40.7 12
 5 5 7 36.9 11.7
 -6 -5 -7 17.5 10.2
 6 -5 7 -8 8.5
 6 -5 7 -4.7 8.8
 -14 0 8 248.48 55.29
 14 0 -8 215.18 22.7
 -13 0 8 7.4 12.4
 13 0 -8 5.4 8.2
 -12 0 8 35.1 13.7
 12 0 -8 24.9 9.7
 11 0 -8 5.7 7.6
 -11 0 8 3.2 8.9
 -11 0 8 -1.2 7
 10 0 -8 48.7 10
 -10 0 8 47.7 11.1
 10 0 -8 55.39 12.7
 -10 0 8 47.8 12.9
 -9 0 8 2.3 5.8
 -9 0 8 -8.2 6.6
 9 0 -8 -12.8 5.6
 9 0 -8 1 5.9
 8 0 -8 101.99 11.7
 8 0 -8 122.19 16.6
 -8 0 8 100.09 13.1
 -8 0 8 86.79 14.2
 7 0 -8 4.6 5.6
 -7 0 8 9.6 6.7
 -7 0 8 -5.4 4
 7 0 -8 -12.7 6.3
 6 0 -8 532.35 36.2
 6 0 -8 508.15 32.9
 -6 0 8 523.95 35.7
 -5 0 8 -4.2 3.4
 5 0 -8 3.2 4.5
 5 0 -8 -1.4 3
 -4 0 8 3191.28 184.28
 4 0 -8 3351.56 184.88
 4 0 -8 3213.98 182.38
 -3 0 8 -2.4 2.5
 3 0 -8 4.3 3.4
 -2 0 8 3679.13 210.98
 2 0 -8 3848.42 211.18
 -1 0 8 4.2 3
 0 0 -8 6379.16 366.06
 0 0 8 6823.52 366.66
 1 0 8 -1.2 2.3
 -1 0 -8 1.6 2.5
 2 0 8 634.14 39.7
 2 0 8 654.33 39.2
 -2 0 -8 652.73 39.1
 3 0 8 -2.4 3
 -3 0 -8 2.7 3.3
 3 0 8 2.6 3.4
 -4 0 -8 58.99 8.3
 4 0 8 60.09 8.4
 4 0 8 68.59 9.8
 5 0 8 -6.9 3.3
 -5 0 -8 -4.2 4.6
 5 0 8 -4.8 3.4
 -5 0 -8 -2.8 3.7
 -6 0 -8 162.38 15.1
 -6 0 -8 180.28 18.2
 6 0 8 156.08 16.3
 6 0 8 186.78 15.7
 7 0 8 -2.6 5
 7 0 8 -6.3 4.8
 -7 0 -8 -11.3 5.7
 -7 0 -8 2.6 5.4
 -8 0 -8 925.51 59.09
 8 0 8 902.81 60.89
 8 0 8 897.91 58.09
 -8 0 -8 957.1 62.19
 9 0 8 4.8 7.2
 -9 0 -8 -4.3 6.2
 -9 0 -8 4.1 7.8
 10 0 8 396.06 33.1
 -10 0 -8 530.45 40.4
 -11 0 -8 1.9 8.7
 11 0 8 -7.1 7.5
 -12 0 -8 22.3 14.7
 12 0 8 19.9 10.7
 13 0 8 14.9 11.6
 -13 0 -8 -10.8 21.9
 -13 -1 8 -6.8 10.5
 13 -1 -8 10.1 11.2
 13 1 -8 -1 7.3
 -13 1 8 17.5 13.7
 -12 -1 8 190.48 28.1
 -12 -1 8 256.17 22.3
 12 -1 -8 235.88 24
 -12 1 8 268.37 26.6
 12 1 -8 220.18 20.8
 -11 -1 8 96.59 19.2
 -11 -1 8 94.89 13.7
 11 -1 -8 105.19 16.8
 -11 1 8 113.09 31.3
 11 1 -8 101.39 13.1
 -10 -1 8 963.6 66.59
 -10 -1 8 1004.6 61.09
 10 -1 -8 971.6 62.69
 10 -1 -8 1004.8 65.99
 10 1 -8 951.1 59.29
 -10 1 8 949.4 64.09
 -9 -1 8 -7 4.6
 -9 -1 8 -7.7 7.4
 9 -1 -8 -0.2 6.2
 9 -1 -8 -3.4 5.9
 9 1 -8 -7.1 7.1
 9 1 -8 0.9 4.7
 -9 1 8 -2.4 6
 -8 -1 8 390.36 31.1
 -8 -1 8 381.26 26.3
 8 -1 -8 400.86 29.2
 8 -1 -8 425.96 30.4
 8 1 -8 357.36 25
 8 1 -8 397.96 32.3
 -8 1 8 348.97 28.6
 -7 -1 8 -0.1 6
 7 -1 -8 1.4 5.1
 7 -1 -8 -1.8 5.5
 -7 -1 8 5.3 4
 7 1 -8 -2.5 3.1
 7 1 -8 -2.6 5.9
 -7 1 8 -1.9 4.8
 -6 -1 8 340.07 21.6
 6 -1 -8 328.27 24.6
 6 -1 -8 361.16 25
 -6 -1 8 309.17 26.1
 6 1 -8 334.27 26.4
 -6 1 8 306.47 23.5
 6 1 -8 330.37 20.9
 5 -1 -8 107.49 11.2
 -5 -1 8 123.49 13
 5 -1 -8 125.89 11.8
 -5 1 8 104.69 10.6
 5 1 -8 110.69 13.1
 5 1 -8 102.49 8.1
 4 -1 -8 7.2 3.9
 4 -1 -8 3.1 4
 -4 -1 8 0.5 4.9
 4 1 -8 1.3 1.6
 -4 1 8 4.9 3.4
 4 1 -8 -0.4 4.6
 -3 -1 8 78.39 9.3
 3 -1 -8 79.69 7.6
 3 1 -8 82.09 5.3
 -3 1 8 80.89 7.2
 3 1 -8 88.09 12.7
 -2 -1 8 174.18 15.1
 2 -1 -8 191.68 12.1
 2 1 -8 192.08 10.8
 -2 1 8 172.68 11.8
 2 1 -8 159.68 14.5
 -1 -1 8 824.52 46.7
 -1 -1 8 859.11 50.79
 -1 1 8 765.42 46.5
 1 1 -8 844.12 46.5
 0 -1 8 2476.55 138.79
 0 1 -8 2459.55 138.59
 0 1 8 2505.85 138.49
 -1 -1 -8 43.6 6.5
 1 -1 8 50.79 5.4
 -1 1 -8 48.6 5.9
 1 1 8 44.2 5.2
 2 -1 8 2590.54 134.49
 -2 -1 -8 2274.37 134.39
 -2 -1 -8 2346.57 134.89
 2 1 8 2377.96 134.29
 2 1 8 2362.36 135.49
 -2 1 -8 2288.37 133.99
 -3 -1 -8 322.07 23.7
 -3 -1 -8 334.87 23.5
 3 -1 8 371.66 23.5
 -3 1 -8 322.27 24.5
 3 1 8 344.37 24.1
 3 1 8 373.06 24.1
 4 -1 8 1796.62 110.79
 -4 -1 -8 1900.01 109.19
 -4 -1 -8 1832.92 110.39
 4 -1 8 2047.4 109.59
 4 1 8 1928.71 110.09
 4 1 8 1911.71 110.19
 -4 1 -8 1840.52 109.19
 5 -1 8 78.59 10.6
 -5 -1 -8 70.59 9.9
 5 -1 8 96.69 13.3
 -5 -1 -8 73.49 11.7
 5 1 8 112.49 11.3
 -5 1 -8 70.59 10
 5 1 8 91.79 10.8
 6 -1 8 2479.25 145.19
 -6 -1 -8 2547.75 145.69
 -6 -1 -8 2567.34 143.09
 6 -1 8 2516.35 143.19
 -6 1 -8 2341.57 142.99
 6 1 8 2454.35 144.69
 6 1 8 2467.15 143.19
 -7 -1 -8 46.9 8.8
 7 -1 8 46.7 9.6
 -7 -1 -8 55.69 12.4
 7 -1 8 45.8 11.2
 -7 1 -8 37.6 8.9
 7 1 8 41.2 10
 7 1 8 58.49 10.4
 8 -1 8 510.55 34.4
 -8 -1 -8 431.36 35.4
 -8 -1 -8 474.45 37.2
 8 -1 8 459.25 35.8
 -8 1 -8 451.05 33.8
 8 1 8 475.45 34
 8 1 8 463.05 35.7
 9 -1 8 168.38 17.6
 -9 -1 -8 124.09 20.3
 -9 -1 -8 144.69 16.6
 9 1 8 155.38 17.3
 -10 -1 -8 196.18 24
 10 -1 8 192.88 20.9
 10 1 8 190.08 24.3
 11 -1 8 68.09 13.8
 -11 -1 -8 87.39 18.7
 11 1 8 53.39 13
 -12 -1 -8 58.79 16.9
 12 -1 8 44.2 13.2
 12 1 8 39.9 13
 13 -1 8 48.9 16.4
 -13 -1 -8 24.4 16.4
 13 1 8 20.8 12.8
 -13 -2 8 2 12.5
 13 -2 -8 3.4 9.2
 -13 2 8 3.3 10.7
 13 2 -8 1.2 6.9
 12 -2 -8 63.09 14.7
 -12 -2 8 65.89 18.2
 -12 -2 8 46.4 9.9
 12 2 -8 36 8.6
 -12 2 8 49.9 14.3
 -11 -2 8 34.3 7.9
 11 -2 -8 86.99 15.1
 -11 -2 8 37.6 14.3
 -11 2 8 74.99 15.1
 11 2 -8 28.5 7.2
 -10 -2 8 0.8 4.9
 10 -2 -8 -7.3 7.3
 -10 -2 8 20.9 12.4
 10 -2 -8 15.3 9
 10 2 -8 5.1 8.3
 -10 2 8 12.8 8.4
 -9 -2 8 3.3 4.2
 -9 -2 8 -3.8 8.4
 9 -2 -8 -11.8 13.3
 -9 2 8 -7.6 6.6
 9 2 -8 -1.1 4.1
 -8 -2 8 170.18 14.2
 8 -2 -8 227.98 21.4
 -8 -2 8 207.18 21.8
 8 -2 -8 221.68 19.2
 -8 2 8 212.58 19.1
 8 2 -8 203.48 21.7
 8 2 -8 191.18 14.5
 7 -2 -8 -2.9 5.9
 -7 -2 8 -4.1 7.2
 -7 -2 8 4.1 2.8
 7 -2 -8 -1.2 4.8
 -7 2 8 6.3 7
 7 2 -8 7.4 3.2
 7 2 -8 10.2 8
 6 -2 -8 619.74 38.9
 6 -2 -8 581.04 40.8
 -6 -2 8 596.34 43.6
 6 2 -8 588.34 42.8
 -6 2 8 612.24 38.4
 5 -2 -8 77.39 12.4
 5 -2 -8 100.59 9.9
 -5 -2 8 110.79 15.3
 -5 2 8 101.19 9.5
 5 2 -8 94.29 14.2
 -4 -2 8 827.62 53.19
 4 -2 -8 825.52 47.3
 4 -2 -8 792.12 51.19
 4 2 -8 759.02 52.09
 3 -2 -8 591.84 34
 -3 -2 8 608.54 40.9
 3 2 -8 577.84 40.1
 -2 -2 8 2856.41 174.18
 -2 -2 8 3504.75 182.18
 2 2 -8 3148.98 180.48
 -1 -2 8 47.7 9.7
 -1 -2 8 42.5 4.7
 0 -2 8 757.92 46.6
 0 2 -8 834.02 46.8
 0 2 8 797.52 44.9
 -1 -2 -8 207.38 15
 1 -2 8 220.38 16.1
 -1 2 -8 254.27 16.7
 1 2 8 243.08 15.3
 -2 -2 -8 6.6 3.7
 2 -2 8 18.2 4.9
 -2 -2 -8 8.1 4.6
 -2 2 -8 5.2 8.2
 2 2 8 10.8 4
 3 -2 8 426.06 27.6
 -3 -2 -8 411.06 27.6
 -3 -2 -8 348.07 26.6
 3 2 8 427.46 27.2
 -3 2 -8 413.86 27.4
 4 -2 8 6.4 5
 -4 -2 -8 14.3 5.3
 -4 -2 -8 6.9 5.3
 -4 2 -8 4.8 4.5
 4 2 8 9 5.2
 -5 -2 -8 69.19 10.1
 5 -2 8 71.39 11.8
 -5 -2 -8 55.39 10.6
 5 -2 8 74.79 11.6
 -5 2 -8 53.09 9.6
 5 2 8 55.09 9.9
 5 2 8 65.99 10.6
 -6 -2 -8 674.43 48.2
 6 -2 8 747.53 49
 6 -2 8 724.33 47.4
 -6 -2 -8 742.43 46.4
 6 2 8 733.13 47.8
 6 2 8 705.73 47.5
 -6 2 -8 711.73 47.2
 7 -2 8 32.8 9.3
 -7 -2 -8 11.2 7.9
 7 -2 8 31.2 9.4
 -7 -2 -8 19.5 8.4
 -7 2 -8 18.7 7.9
 7 2 8 30 9.3
 7 2 8 42.8 10.1
 8 -2 8 2746.43 150.08
 8 -2 8 2438.16 150.98
 -8 -2 -8 2778.62 148.99
 -8 -2 -8 2237.18 151.18
 8 2 8 2448.66 150.98
 8 2 8 2627.44 150.18
 -9 -2 -8 16.2 9.9
 -9 -2 -8 -2.6 5.7
 9 -2 8 8.5 8.7
 9 2 8 22 10.8
 10 -2 8 216.48 23
 -10 -2 -8 167.98 24.9
 10 2 8 281.57 25.7
 11 -2 8 12.9 9.8
 -11 -2 -8 14.1 11.5
 11 2 8 16.3 10.7
 -12 -2 -8 272.77 32.1
 12 -2 8 308.67 49
 12 2 8 263.17 27.7
 -11 -3 8 8.8 5.2
 11 -3 -8 20.9 11.8
 -11 -3 8 2.1 12.9
 11 -3 -8 25.2 12.5
 -10 -3 8 187.88 14.3
 -10 -3 8 174.78 26.2
 10 -3 -8 250.97 25.1
 10 -3 -8 241.58 24.1
 9 -3 -8 1.7 7
 -9 -3 8 1.4 9.3
 -9 -3 8 -1.3 2.5
 9 -3 -8 8.6 9.2
 8 -3 -8 408.06 30.9
 -8 -3 8 239.38 28.9
 8 -3 -8 362.26 26.8
 7 -3 -8 0.9 7.5
 7 -3 -8 4.2 5.2
 -7 -3 8 2.6 9.3
 -6 -3 8 375.56 32.8
 6 -3 -8 393.86 31.3
 6 -3 -8 365.56 26
 6 3 -8 423.96 32.9
 5 -3 -8 27.1 9.7
 -5 -3 8 30.9 11
 5 -3 -8 13.4 4.4
 5 3 -8 23.8 9.2
 4 -3 -8 -0.5 6.1
 -4 -3 8 5.8 7.3
 4 -3 -8 3.1 2.3
 4 3 -8 -1.5 5.5
 -3 -3 8 83.89 6.4
 3 -3 -8 130.19 15.9
 -3 -3 8 89.99 15.3
 -3 -3 8 80.29 6.3
 3 3 -8 95.49 14.3
 -2 -3 8 2 2.5
 -2 -3 8 10.3 7.3
 -1 -3 8 16 7.7
 -1 -3 8 13.1 4
 0 -3 8 239.08 17.3
 0 -3 -8 234.78 14.6
 0 -3 8 241.38 22.1
 1 -3 8 109.09 11.1
 -1 -3 -8 109.79 9.2
 1 -3 8 105.89 15.7
 1 3 8 107.39 9.3
 2 -3 8 466.15 33.9
 -2 -3 -8 500.55 33.1
 -2 -3 -8 570.54 36.1
 -2 3 -8 545.05 34.9
 2 3 8 531.55 33.2
 -3 -3 -8 24.8 8.1
 3 -3 8 39.2 8.2
 -3 -3 -8 34.5 7.5
 -3 3 -8 59.89 9.8
 3 3 8 32.7 13.5
 -4 -3 -8 560.94 40
 4 -3 8 612.74 40.7
 -4 -3 -8 644.54 40.5
 -4 3 -8 630.74 41
 4 3 8 580.04 39.9
 5 -3 8 430.66 34.3
 5 -3 8 520.95 40
 -5 -3 -8 492.05 35.7
 -5 -3 -8 493.05 34
 -5 3 -8 499.05 35.6
 5 3 8 526.25 35.4
 6 -3 8 944.71 60.19
 6 -3 8 991.6 61.79
 -6 -3 -8 873.51 60.59
 6 3 8 946.91 60.49
 -6 3 -8 882.71 60.09
 7 -3 8 -7 7.9
 -7 -3 -8 11.3 6.8
 -7 -3 -8 2.2 7
 7 -3 8 1.8 6.4
 7 3 8 3.4 7.7
 8 -3 8 98.89 16.4
 -8 -3 -8 145.49 16.2
 -8 -3 -8 119.99 18.8
 9 -3 8 -2.4 7.3
 -9 -3 -8 -9.7 7.5
 10 -3 8 8.8 10
 -10 -3 -8 -6.4 8.6
 11 -3 8 18.6 11.6
 -11 -3 -8 9.3 10.5
 -10 -4 8 12.9 14.4
 10 -4 -8 27 12.8
 10 -4 -8 13.7 9.6
 9 -4 -8 56.89 15.7
 -9 -4 8 69.19 19.6
 9 -4 -8 81.99 12.6
 8 -4 -8 9.1 11.1
 -8 -4 8 3 9.2
 8 -4 -8 -13.5 5.1
 -7 -4 8 1.3 11
 7 -4 -8 8.1 5.2
 7 -4 -8 -1.5 7.4
 6 -4 -8 70.19 7.8
 -6 -4 8 63.89 16.6
 6 -4 -8 74.69 15
 5 -4 -8 51.59 4.8
 -5 -4 8 41.1 14.4
 5 -4 -8 33.2 4.6
 5 -4 -8 28.7 10.7
 -4 -4 8 338.77 21.2
 -4 -4 8 348.27 31.9
 -4 -4 8 378.06 21.6
 4 -4 -8 329.37 29.9
 -3 -4 8 -0.9 7.9
 -3 -4 8 -0.1 3
 -3 -4 8 0.8 3.1
 3 -4 -8 -2.7 7.8
 2 -4 -8 441.46 34.1
 -2 -4 8 447.76 28.1
 -2 -4 8 383.56 34.9
 -1 -4 8 8.2 8.7
 -1 -4 8 8.1 4.7
 0 -4 8 243.98 24.8
 0 -4 8 277.17 20.5
 0 -4 -8 255.67 16.6
 1 -4 8 5.7 8.5
 -1 -4 -8 3.6 3.8
 1 -4 8 10.9 5.7
 2 -4 8 220.08 20.1
 -2 -4 -8 288.07 23
 2 -4 8 216.28 23.6
 -2 -4 -8 219.98 18.2
 2 4 8 230.98 18.1
 -3 -4 -8 159.78 52.19
 3 -4 8 205.18 19.3
 -3 -4 -8 239.28 20.7
 3 -4 8 165.28 20.7
 3 4 8 215.88 18.2
 -4 -4 -8 32.8 9.1
 4 -4 8 8.8 7.7
 -4 -4 -8 17.3 7.6
 4 4 8 12.5 6.5
 -5 -4 -8 2.8 7.3
 5 -4 8 5.4 8.9
 -5 -4 -8 -13.9 6.2
 5 -4 8 8.5 15.7
 5 4 8 -0.9 6.8
 -6 -4 -8 14.2 15.7
 -6 -4 -8 4.8 8.3
 6 -4 8 4.2 8.2
 6 4 8 4.2 8.3
 -7 -4 -8 -6.1 7
 7 -4 8 8.9 9
 -8 -4 -8 169.88 24.5
 8 -4 8 147.49 21.2
 -9 -4 -8 34.1 14.2
 9 -4 8 35.4 14
 -6 -5 8 33.3 14.2
 6 -5 -8 -1.1 12.4
 5 -5 -8 17.4 11.5
 -5 -5 8 9.8 13.4
 -4 -5 8 8.6 10.7
 -4 -5 8 1.6 3.5
 4 -5 -8 -9.7 8.2
 -4 -5 8 3.9 3.4
 -3 -5 8 6.8 15.3
 3 -5 -8 13.5 9.5
 -3 -5 8 6.6 4.4
 -3 -5 8 8.9 10.6
 -2 -5 8 7.9 5.1
 -2 -5 8 -5.4 10.1
 2 -5 -8 8.8 8.5
 -1 -5 8 59.39 15.6
 1 -5 -8 42.2 13.1
 -1 -5 8 59.39 9.5
 0 -5 8 198.48 17.7
 0 -5 -8 162.28 22.1
 0 -5 8 168.18 29.7
 -1 -5 -8 80.79 8.9
 1 -5 8 64.69 11.8
 2 -5 8 16.4 8.2
 2 -5 8 2.6 10.6
 -2 -5 -8 3.1 5.2
 3 -5 8 -15.1 8.2
 -3 -5 -8 4.5 6
 3 -5 8 -1.5 7.3
 4 -5 8 81.09 17
 -4 -5 -8 132.39 15.1
 4 -5 8 73.19 14.1
 4 5 8 96.59 14.2
 -5 -5 -8 24.4 9.8
 5 -5 8 3.1 8.5
 5 -5 8 22 10.6
 5 5 8 18 11.4
 6 -5 8 75.39 16.5
 6 -5 8 97.79 17.3
 -6 -5 -8 88.39 16.4
 6 5 8 146.79 37.6
 13 0 -9 77.89 13.6
 -13 0 9 78.89 18
 -12 0 9 -10.5 10.3
 12 0 -9 9.2 8.3
 11 0 -9 287.27 24.1
 -11 0 9 300.17 30.3
 -11 0 9 326.57 27.3
 -10 0 9 -11.3 6.4
 10 0 -9 -6 9.1
 -10 0 9 -1.8 8.6
 10 0 -9 3.7 6.6
 -9 0 9 948.31 62.39
 -9 0 9 949.71 59.39
 9 0 -9 929.01 58.19
 9 0 -9 934.41 62.89
 -8 0 9 3.3 6.8
 8 0 -9 -0.3 4.4
 8 0 -9 1.7 6.1
 7 0 -9 487.15 34.1
 7 0 -9 504.85 36
 -7 0 9 491.65 35.3
 -6 0 9 -2.3 4.6
 6 0 -9 2.5 4.1
 6 0 -9 -2.9 4.8
 5 0 -9 37.7 8.1
 -5 0 9 23.6 6.8
 5 0 -9 32.3 6
 4 0 -9 4.4 4.2
 4 0 -9 -0.1 2.7
 -4 0 9 3.8 4.1
 -3 0 9 128.59 11.6
 3 0 -9 138.69 11.9
 2 0 -9 2.7 2.8
 -2 0 9 1.3 2.8
 -1 0 9 663.53 41.1
 1 0 -9 699.43 40.2
 0 0 -9 -0.4 2.4
 0 0 9 1.7 2.8
 -1 0 -9 9335.87 535.85
 1 0 9 9999 536.45
 2 0 9 -1.1 3
 -2 0 -9 2.3 3
 -3 0 -9 368.76 25.1
 3 0 9 366.36 28
 3 0 9 400.86 25.6
 -4 0 -9 2.2 3.7
 4 0 9 -3.1 3.7
 4 0 9 1.4 4.3
 5 0 9 56.49 9.5
 -5 0 -9 55.59 8.7
 5 0 9 54.09 8.7
 -6 0 -9 -3.7 4.2
 -6 0 -9 8.3 7.2
 6 0 9 2 4.8
 6 0 9 -1.2 4.8
 7 0 9 127.59 16.9
 -7 0 -9 116.39 14.6
 7 0 9 96.49 13.1
 -7 0 -9 115.09 16.8
 8 0 9 -11 5.4
 -8 0 -9 4.1 8.5
 -8 0 -9 1.4 6.2
 8 0 9 5.5 6.9
 -9 0 -9 90.89 16.2
 9 0 9 85.99 14.1
 -10 0 -9 -4.6 9.4
 10 0 9 -4.7 7.2
 -11 0 -9 16.3 12.8
 11 0 9 26.9 11.1
 12 0 9 1 9.3
 -12 0 -9 2.2 11.5
 13 0 9 339.17 31.3
 -13 0 -9 334.37 36.1
 -13 -1 9 72.39 19
 13 -1 -9 39.4 12.1
 -13 -1 9 21.6 13.3
 13 1 -9 42.7 10.3
 -13 1 9 31.5 13.8
 -12 -1 9 -7.6 8.4
 -12 -1 9 9.5 11.7
 12 -1 -9 12.1 9.1
 12 1 -9 14.1 7.7
 -12 1 9 12 11
 -11 -1 9 53.19 15.5
 -11 -1 9 61.09 11.9
 -11 1 9 94.89 29.5
 11 1 -9 50.59 9.7
 10 -1 -9 83.99 14.5
 10 -1 -9 104.99 17.4
 -10 -1 9 83.99 16.7
 -10 -1 9 74.29 12.1
 -10 1 9 107.19 16.1
 10 1 -9 82.59 11.3
 -9 -1 9 253.87 20.4
 9 -1 -9 268.57 24
 9 -1 -9 240.78 22
 -9 -1 9 244.68 25.1
 9 1 -9 287.47 26.7
 -9 1 9 241.18 22.7
 9 1 -9 277.37 19.5
 8 -1 -9 82.69 12.4
 8 -1 -9 74.09 13
 -8 -1 9 84.09 15.1
 -8 -1 9 88.79 18.1
 8 1 -9 74.49 8.9
 -8 1 9 58.69 11.3
 8 1 -9 60.29 12.9
 -7 -1 9 742.83 53.09
 7 -1 -9 863.91 52.49
 7 -1 -9 803.62 50.99
 7 1 -9 809.92 47.4
 -7 1 9 792.32 51.09
 7 1 -9 774.32 53.69
 6 -1 -9 99.69 11.9
 -6 -1 9 116.89 14
 6 -1 -9 128.49 12.7
 6 1 -9 106.29 12.9
 6 1 -9 108.19 8.8
 -6 1 9 98.09 11.1
 5 -1 -9 3105.89 166.78
 5 -1 -9 2916.81 166.78
 -5 -1 9 2862.21 168.68
 5 1 -9 3109.29 169.98
 -5 1 9 2758.22 165.38
 5 1 -9 2811.72 162.78
 -4 -1 9 118.89 12.9
 4 -1 -9 128.69 10.9
 4 -1 -9 108.19 11.8
 4 1 -9 110.59 7.8
 -4 1 9 129.39 10.4
 4 1 -9 111.39 12.7
 -3 -1 9 153.08 13.9
 3 -1 -9 153.18 11.2
 3 1 -9 136.49 13.6
 3 1 -9 138.99 8.9
 -3 1 9 135.19 10.5
 3 1 -9 141.99 8.8
 -2 -1 9 -1.9 4
 2 1 -9 -3.9 2.9
 -2 1 9 -2.6 1.8
 2 1 -9 0.2 1.4
 -1 -1 9 2167.88 127.29
 -1 -1 9 2299.77 131.19
 1 1 -9 2443.06 127.19
 -1 1 9 2203.48 127.29
 0 -1 9 770.62 46.5
 0 1 -9 810.72 46.3
 0 1 9 821.02 46.3
 -1 -1 -9 141.09 11.8
 1 -1 9 123.59 10.4
 -1 1 -9 145.59 10.6
 1 1 9 146.39 10.6
 -2 -1 -9 262.17 19.2
 2 -1 9 282.47 18.6
 2 1 9 259.97 19.7
 -2 1 -9 279.47 18.8
 2 1 9 261.37 18.6
 3 -1 9 1546.65 84.39
 -3 -1 -9 1340.27 84.69
 -3 -1 -9 1418.56 84.49
 3 1 9 1433.16 84.49
 -3 1 -9 1460.75 84.19
 3 1 9 1484.45 87.79
 4 -1 9 395.56 28.7
 -4 -1 -9 344.17 27.1
 -4 -1 -9 412.06 26.8
 4 -1 9 399.46 26.7
 4 1 9 362.26 27
 -4 1 -9 413.56 26.9
 4 1 9 413.26 27.8
 -5 -1 -9 931.01 56.89
 5 -1 9 914.31 58.89
 -5 -1 -9 913.81 58.69
 5 -1 9 959.7 57.29
 5 1 9 912.11 58.09
 -5 1 -9 895.91 56.89
 5 1 9 978.5 57.99
 6 -1 9 472.95 33.5
 6 -1 9 452.35 34.9
 -6 -1 -9 546.65 36.5
 -6 -1 -9 503.35 33.6
 6 1 9 477.55 34.9
 -6 1 -9 484.75 33.6
 6 1 9 509.35 34.3
 -7 -1 -9 596.54 39.7
 7 -1 9 596.94 56.99
 7 -1 9 627.74 40.3
 -7 -1 -9 594.74 42.4
 -7 1 -9 440.66 49.6
 7 1 9 624.24 40.4
 7 1 9 599.64 41.4
 -8 -1 -9 48.6 13.3
 8 -1 9 48.6 11.1
 8 -1 9 53.79 11.1
 -8 -1 -9 34.7 9.7
 8 1 9 87.79 14.2
 -8 1 -9 38.6 9.7
 8 1 9 64.29 11.7
 -9 -1 -9 765.22 57.79
 9 -1 9 751.02 57.09
 -9 -1 -9 857.61 57.59
 9 1 9 906.91 55.19
 10 -1 9 0.7 8.6
 -10 -1 -9 -0.3 9.3
 10 1 9 8.8 8.2
 11 -1 9 277.67 25.3
 -11 -1 -9 176.08 27.6
 11 1 9 286.27 25.3
 12 -1 9 8.1 10.1
 -12 -1 -9 -2.4 11.8
 12 1 9 1 8.7
 13 -1 9 83.49 17.4
 -13 -1 -9 117.19 23.4
 13 1 9 86.99 18.3
 -13 -2 9 67.69 19.4
 13 -2 -9 96.19 18.5
 -13 -2 9 90.79 13.3
 -13 2 9 71.99 18.1
 -12 -2 9 4.9 11.3
 12 -2 -9 13.5 11.2
 -12 -2 9 -4.4 6.8
 -12 2 9 13.6 10.5
 12 2 -9 4.3 5.4
 -11 -2 9 153.48 14.4
 11 -2 -9 140.89 20.7
 -11 -2 9 178.58 26
 -11 2 9 155.18 21.2
 10 -2 -9 -2.1 6.5
 10 -2 -9 3.4 8.5
 -10 -2 9 5.9 4.5
 -10 -2 9 4.9 9.8
 10 2 -9 -0.1 4
 -10 2 9 6.1 8.7
 -9 -2 9 436.76 30.7
 9 -2 -9 561.04 37.5
 -9 -2 9 589.94 41.6
 9 -2 -9 547.65 55.49
 -9 2 9 551.94 36.7
 9 2 -9 409.06 30.5
 -8 -2 9 25.9 11.5
 8 -2 -9 39.6 10.1
 8 -2 -9 24.2 9.9
 8 2 -9 33.2 5.4
 8 2 -9 26.2 22.1
 -8 2 9 35.9 9.5
 -7 -2 9 241.78 24.1
 7 -2 -9 246.08 22.1
 7 -2 -9 226.78 19.2
 7 2 -9 216.58 21.9
 7 2 -9 219.08 14.4
 -7 2 9 238.18 32.9
 6 -2 -9 -4.5 5.6
 6 -2 -9 6.6 4.9
 -6 -2 9 7.3 8.1
 6 2 -9 -3.8 3.7
 -6 2 9 -5.9 4.2
 5 -2 -9 47.5 7.1
 -5 -2 9 29.6 8.9
 5 -2 -9 42.1 9.2
 5 2 -9 62.69 11.5
 -5 2 9 48.1 7
 4 -2 -9 -1.5 2.4
 4 -2 -9 -2.3 4.9
 -4 -2 9 5 5.8
 -4 2 9 -1.4 2.7
 4 2 -9 -3.6 4.7
 -3 -2 9 1966.6 103.09
 3 -2 -9 1499.55 94.19
 3 2 -9 1703.73 101.19
 -2 -2 9 47.6 10
 -2 -2 9 37.4 3.1
 -1 -2 9 1101.29 68.29
 -1 -2 9 1317.37 75.09
 1 2 -9 1238.58 68.59
 0 -2 9 18.3 3.9
 0 -2 9 6.2 7.4
 0 2 -9 20.7 4.2
 0 2 9 21 2.5
 -1 -2 -9 3070.59 173.68
 1 -2 9 2957.8 171.88
 -1 -2 -9 2782.72 170.68
 1 2 9 3225.28 170.88
 -1 2 -9 3242.88 172.18
 -2 -2 -9 -4.1 3.6
 -2 -2 -9 3.2 3.3
 2 -2 9 0.2 3.2
 2 2 9 0.1 2.9
 -2 2 -9 0.4 3.7
 -3 -2 -9 2100.59 116.79
 -3 -2 -9 1767.92 115.39
 3 -2 9 2069.49 116.39
 3 2 9 2046.2 115.79
 -3 2 -9 2088.49 116.19
 4 -2 9 11.7 6.1
 -4 -2 -9 21.7 6.2
 -4 -2 -9 12.4 5.5
 4 2 9 7.4 5.3
 -4 2 -9 12.4 5.6
 5 -2 9 194.48 17.9
 -5 -2 -9 178.08 17.4
 -5 -2 -9 212.68 17.6
 5 -2 9 180.38 18.4
 -5 2 -9 175.38 16.8
 5 2 9 213.18 17.8
 5 2 9 223.98 19.1
 -6 -2 -9 9.6 6.7
 6 -2 9 1 5.9
 6 -2 9 -10.4 4.6
 -6 -2 -9 -1.4 6.2
 -6 2 -9 5.5 11.5
 6 2 9 -6.4 5.3
 6 2 9 6.3 5.8
 -7 -2 -9 47.5 18.1
 7 -2 9 30.3 9.5
 -7 -2 -9 43.6 11
 7 -2 9 58.79 11.7
 -7 2 -9 32.4 9.5
 7 2 9 58.09 13
 7 2 9 34.7 10.4
 -8 -2 -9 156.08 22.1
 -8 -2 -9 190.08 18.8
 8 2 9 164.88 19
 8 2 9 203.78 20
 -9 -2 -9 118.69 20.2
 9 -2 9 139.59 18.8
 9 2 9 143.59 19
 10 -2 9 59.69 13.7
 -10 -2 -9 40.9 14.1
 10 2 9 43.2 13.2
 11 -2 9 139.39 20.5
 -11 -2 -9 115.19 21.9
 11 2 9 157.98 22.3
 12 -2 9 -12 10.5
 -12 -2 -9 -4.4 12.9
 12 2 9 -13.3 11.1
 11 -3 -9 3.2 10.3
 -11 -3 9 7.5 12.2
 11 -3 -9 7.8 10.8
 10 -3 -9 92.89 17.2
 -10 -3 9 56.19 16.1
 10 -3 -9 51.79 14.2
 -9 -3 9 -13.4 5
 9 -3 -9 -6 6.6
 9 -3 -9 2.7 8.3
 8 -3 -9 16.5 10.5
 8 -3 -9 39.3 9.1
 -8 -3 9 15.7 10.7
 -7 -3 9 302.97 36.6
 7 -3 -9 509.65 35.3
 7 -3 -9 438.16 38.8
 6 -3 -9 18.8 5.3
 6 -3 -9 25.7 10.2
 -6 -3 9 13.7 10.1
 6 3 -9 20.5 9.4
 5 -3 -9 366.06 23.9
 5 -3 -9 394.76 30.9
 -5 -3 9 372.56 32.6
 5 3 -9 403.96 31.7
 -4 -3 9 0.9 7
 4 -3 -9 5.9 7.8
 4 3 -9 6.6 12
 3 -3 -9 491.65 35.5
 -3 -3 9 478.65 37.3
 -2 -3 9 7.4 3.1
 -2 -3 9 10.1 7.9
 -1 -3 9 337.67 22.7
 -1 -3 9 385.36 29.8
 0 -3 9 69.69 8.4
 0 -3 9 36.4 10.6
 1 -3 9 54.69 11.7
 1 -3 9 51.39 8.2
 -1 -3 -9 57.29 6.3
 -1 3 -9 65.19 9.3
 1 3 9 69.89 6.7
 -2 -3 -9 12.8 6.8
 2 -3 9 17.3 6
 -2 -3 -9 21.2 5.3
 2 3 9 22.5 5.6
 -2 3 -9 18.5 6.5
 3 -3 9 143.49 14.8
 -3 -3 -9 139.89 13.8
 -3 -3 -9 167.68 15.8
 3 3 9 125.69 22.8
 -3 3 -9 170.38 15.6
 -4 -3 -9 72.29 10.9
 4 -3 9 63.29 10.7
 -4 -3 -9 55.49 10.6
 -4 3 -9 77.79 11.5
 4 3 9 58.69 10.2
 5 -3 9 57.49 12.2
 5 -3 9 62.89 11.5
 -5 -3 -9 48.8 10.4
 -5 -3 -9 74.49 13
 5 3 9 64.89 11.3
 -5 3 -9 52.89 11.1
 -6 -3 -9 246.08 24.4
 6 -3 9 292.97 26.4
 6 -3 9 369.76 26.6
 -6 -3 -9 303.97 24
 6 3 9 303.27 25.2
 -6 3 -9 291.67 25.1
 7 -3 9 367.16 30.5
 -7 -3 -9 360.96 31.2
 -7 -3 -9 396.86 29.6
 7 3 9 399.76 31.3
 -8 -3 -9 8.7 9
 8 -3 9 0.3 7.3
 9 -3 9 306.07 27.2
 -9 -3 -9 262.37 28.3
 10 -3 9 4.5 10.5
 -10 -3 -9 9.5 10.3
 -11 -3 -9 313.17 31.6
 11 -3 9 196.38 27.5
 -9 -4 9 15 12.6
 9 -4 -9 4 7.5
 9 -4 -9 -14.2 10
 -8 -4 9 18.9 11.5
 8 -4 -9 -0.6 9.7
 8 -4 -9 -8.7 5.1
 7 -4 -9 85.89 16.4
 7 -4 -9 62.59 8.3
 -7 -4 9 63.49 16.8
 -6 -4 9 28 12.3
 6 -4 -9 10.4 3.5
 6 -4 -9 19.6 4
 6 -4 -9 24.5 10.7
 -5 -4 9 15.3 12.2
 5 -4 -9 15 9.4
 -4 -4 9 84.29 17.6
 4 -4 -9 103.19 16.3
 -3 -4 9 42.3 12.8
 3 -4 -9 26.5 10.1
 -3 -4 9 30.6 4.8
 -3 -4 9 26 4.2
 -2 -4 9 37.4 12.4
 -2 -4 9 53.19 7.2
 2 -4 -9 35.3 11.3
 -1 -4 9 56.29 14
 -1 -4 9 66.59 9
 0 -4 9 11.8 8.5
 0 -4 9 1 4.9
 1 -4 9 746.43 45.5
 1 -4 9 665.33 50.79
 -1 -4 -9 689.53 41.9
 2 -4 9 37.3 9.2
 -2 -4 -9 49.8 11.1
 2 -4 9 37.9 11.9
 -2 -4 -9 60.99 8.8
 2 4 9 56.99 8.4
 3 -4 9 6.6 8
 -3 -4 -9 13.6 8.2
 3 -4 9 5.5 6.4
 -3 -4 -9 10.9 6.8
 3 4 9 9.7 5.8
 -4 -4 -9 102.89 14.1
 4 -4 9 78.09 13.6
 -4 -4 -9 103.29 13.9
 4 4 9 94.19 13.4
 5 -4 9 75.79 23.8
 -5 -4 -9 98.79 15.6
 5 4 9 129.29 15.4
 -6 -4 -9 7.3 8
 6 -4 9 1.6 6.4
 6 4 9 8.3 8.5
 -7 -4 -9 11.7 10
 7 -4 9 12.6 10
 -8 -4 -9 25.6 12.6
 8 -4 9 20.3 10.8
 9 -4 9 -7.4 9.5
 -9 -4 -9 -13 10.5
 -6 -5 9 5.1 12
 -5 -5 9 26 12.4
 5 -5 -9 33.7 12.7
 4 -5 -9 13.6 10.7
 -4 -5 9 19.3 12.6
 -4 -5 9 18.3 3.3
 -3 -5 9 81.99 18.6
 -3 -5 9 71.29 9.5
 3 -5 -9 64.89 15.2
 -3 -5 9 85.99 8.6
 -2 -5 9 43.9 14.2
 2 -5 -9 38 11.8
 -1 -5 9 59.19 9.6
 1 -5 -9 59.89 13.3
 -1 -5 9 55.29 15
 0 -5 9 101.59 13
 0 -5 9 76.19 18.1
 -1 -5 -9 33.7 5
 1 -5 9 34.4 9.4
 1 -5 9 41.1 14.3
 -2 -5 -9 17.8 6.2
 2 -5 9 17.5 8.5
 2 -5 9 36.3 12.5
 3 -5 9 -5.3 7.9
 -3 -5 -9 -0.1 5.4
 3 -5 9 -4 10.6
 4 -5 9 -2.6 8
 4 -5 9 4.5 8.4
 -4 -5 -9 7.2 6.3
 4 5 9 -18.1 6.8
 5 -5 9 108.49 16.8
 -5 -5 -9 123.49 16.6
 5 -5 9 45 14.3
 5 5 9 151.08 33.7
 6 -5 9 -3.9 9.2
 -13 0 10 -0.7 11.7
 13 0 -10 8.7 8
 12 0 -10 -5 7.3
 -12 0 10 1.7 10.6
 -11 0 10 1.3 10.2
 11 0 -10 8.5 7.3
 10 0 -10 1185.18 71.99
 -10 0 10 1170.68 76.99
 9 0 -10 1.8 5.6
 9 0 -10 -5.8 6.7
 -9 0 10 -4 6.7
 8 0 -10 487.75 33.2
 8 0 -10 532.25 38
 -8 0 10 484.65 36.6
 7 0 -10 0.9 5.6
 -7 0 10 -2.8 5.1
 7 0 -10 -1.4 4.7
 6 0 -10 2167.68 121.89
 -6 0 10 1976.7 120.39
 6 0 -10 2030 117.89
 5 0 -10 6.2 3.9
 -5 0 10 3.7 4.4
 5 0 -10 1.4 4.8
 -4 0 10 1688.53 100.79
 4 0 -10 1704.83 98.89
 4 0 -10 1797.72 101.49
 3 0 -10 -0.6 3.1
 -3 0 10 -4.7 2.7
 -2 0 10 155.28 12.7
 2 0 -10 162.58 13
 -1 0 10 1.4 2.9
 1 0 -10 -0.9 2.4
 0 0 -10 12.1 4
 0 0 10 28.7 4.8
 1 0 10 -2.9 2.9
 -1 0 -10 -2 2.9
 2 0 10 122.69 11
 -2 0 -10 117.19 10.5
 -3 0 -10 0.2 3.3
 3 0 10 3.3 4
 3 0 10 -3.9 3.2
 4 0 10 5375.86 301.87
 4 0 10 5563.14 300.77
 -4 0 -10 5125.99 299.87
 -5 0 -10 -1.8 3.9
 5 0 10 2.1 3.5
 5 0 10 3.8 4.8
 6 0 10 4885.91 272.77
 6 0 10 4901.41 275.07
 -6 0 -10 4702.33 272.67
 7 0 10 1.7 5.7
 -7 0 -10 0.5 5.4
 7 0 10 1.4 5.9
 8 0 10 594.14 40.4
 -8 0 -10 616.94 44.2
 -8 0 -10 546.45 40.2
 8 0 10 584.14 42.8
 -9 0 -10 2.3 19.5
 9 0 10 3.5 7.3
 -10 0 -10 122.59 20.5
 10 0 10 128.79 17.8
 11 0 10 0.6 8.8
 -11 0 -10 -0.4 11.1
 12 0 10 16 10.6
 13 0 10 15.6 31.8
 -13 -1 10 7.4 13.1
 13 -1 -10 10.1 10.1
 13 1 -10 6.7 7.5
 -13 1 10 24.2 13.1
 12 -1 -10 295.07 27.3
 -12 -1 10 329.27 33
 -12 1 10 333.27 31.4
 12 1 -10 294.07 24.5
 11 -1 -10 38.7 11.1
 -11 -1 10 13.8 11.8
 -11 1 10 49.2 24.1
 11 1 -10 35 8.3
 10 -1 -10 -3.6 6.4
 10 -1 -10 -1.5 6.8
 -10 -1 10 13.7 10.8
 10 1 -10 3.2 5.1
 -10 1 10 14 8.8
 9 -1 -10 35.9 10.2
 -9 -1 10 26.5 11.3
 9 -1 -10 41.7 10
 -9 1 10 35 9.8
 9 1 -10 35.1 8.2
 9 1 -10 51.99 12.6
 -8 -1 10 61.39 13.5
 8 -1 -10 64.09 12.1
 8 -1 -10 61.89 11.6
 8 1 -10 55.29 13.5
 -8 1 10 66.09 11.6
 8 1 -10 61.89 8.1
 -7 -1 10 -4.4 6
 7 -1 -10 3.1 5.9
 7 -1 -10 7.2 6.6
 -7 1 10 5.2 5.4
 7 1 -10 4.3 3.6
 7 1 -10 0 6.2
 6 -1 -10 40 8.6
 -6 -1 10 31.3 9.4
 6 -1 -10 19.5 7.3
 -6 1 10 32.3 7.2
 6 1 -10 29.1 4.7
 6 1 -10 35.8 10
 -5 -1 10 -6.3 4.4
 5 -1 -10 -1 4.1
 5 -1 -10 0.1 4.4
 5 1 -10 -0.3 2.1
 5 1 -10 7.4 5.8
 -5 1 10 -0.5 3.8
 -4 -1 10 697.33 46.5
 4 -1 -10 762.52 44.1
 4 -1 -10 653.93 53.69
 4 1 -10 716.23 46.7
 -4 1 10 705.43 43.2
 4 1 -10 714.13 40.7
 3 -1 -10 36.1 5.7
 -3 -1 10 31.6 7.7
 3 1 -10 36.6 3.6
 3 1 -10 33.7 7.5
 -3 1 10 34.1 5.1
 -2 -1 10 1601.54 95.09
 -2 1 10 1612.04 91.39
 2 1 -10 1628.14 90.39
 2 1 -10 1615.74 95.09
 -1 -1 10 442.86 29.6
 -1 -1 10 399.86 25.5
 1 1 -10 453.65 25.5
 -1 1 10 412.26 25.7
 0 -1 -10 1824.62 116.39
 0 -1 10 2032.8 113.49
 0 1 -10 2153.68 113.49
 -1 -1 -10 82.49 9.2
 1 -1 10 98.39 8.7
 -1 1 -10 90.89 8.2
 1 1 10 97.49 8.6
 -2 -1 -10 5959.1 332.27
 2 -1 10 5801.42 331.37
 2 1 10 5770.72 332.67
 2 1 10 6172.38 331.87
 -2 1 -10 6016.4 331.47
 -3 -1 -10 867.11 54.89
 3 -1 10 960.9 54.79
 3 1 10 924.61 55.89
 3 1 10 869.21 54.79
 -3 1 -10 909.01 54.59
 -4 -1 -10 631.44 47.9
 -4 -1 -10 718.13 44.6
 4 -1 10 731.73 44.5
 4 -1 10 685.73 46.2
 4 1 10 702.23 45.2
 4 1 10 770.22 45.9
 -4 1 -10 714.03 44.4
 5 -1 10 3.4 5.1
 -5 -1 -10 3.8 4.6
 5 -1 10 8 6.1
 -5 -1 -10 -2 5.1
 5 1 10 -2.5 5.4
 5 1 10 -1.7 4.1
 -5 1 -10 7.6 4.8
 6 -1 10 16.4 6.9
 6 -1 10 18.9 7.5
 -6 -1 -10 19.4 7.1
 -6 -1 -10 21.5 8.3
 6 1 10 18.9 7.2
 -6 1 -10 15.8 6.6
 6 1 10 18.2 7.3
 7 -1 10 90.39 15
 -7 -1 -10 104.49 13.7
 -7 -1 -10 91.79 15.5
 7 -1 10 127.29 14.2
 7 1 10 123.99 14.5
 7 1 10 128.29 14.5
 -7 1 -10 84.49 13.1
 -8 -1 -10 1861.91 107.59
 8 -1 10 1797.02 110.19
 8 -1 10 1870.81 107.69
 -8 1 -10 1800.52 107.99
 8 1 10 1729.83 109.49
 8 1 10 1703.33 107.09
 9 -1 10 0.6 6.9
 9 1 10 7 7.8
 -10 -1 -10 387.16 37.2
 10 -1 10 459.25 34.7
 10 1 10 462.95 34.9
 -11 -1 -10 24.5 12.9
 11 -1 10 14.7 9.1
 11 1 10 7 10.1
 -12 -1 -10 182.98 28.2
 12 -1 10 200.18 23
 12 1 10 209.38 23
 13 -2 -10 5.6 10.1
 -13 -2 10 -14 10.9
 13 2 -10 -1.3 6.4
 -13 2 10 2.2 12.4
 -12 -2 10 4.5 11.9
 12 -2 -10 -7.2 8.3
 -12 2 10 1.7 8.9
 12 2 -10 2.9 4.8
 -11 -2 10 45.4 14.2
 11 -2 -10 33.4 26.3
 11 -2 -10 46.7 12.7
 -11 2 10 45.6 13.6
 -10 -2 10 276.67 28.1
 10 -2 -10 205.48 23.6
 10 -2 -10 242.68 24.1
 -10 2 10 270.77 23.8
 9 -2 -10 -4.3 7.1
 9 -2 -10 -1.6 9.1
 -9 -2 10 2.9 9.5
 9 2 -10 1.7 4
 -9 2 10 4.3 7.4
 -8 -2 10 210.88 23.3
 8 -2 -10 230.38 20.1
 8 -2 -10 218.18 21.7
 -8 2 10 283.07 20.9
 8 2 -10 190.68 14.6
 7 -2 -10 30.2 7.5
 -7 -2 10 24.4 10.2
 7 -2 -10 13 8.4
 -7 2 10 32.2 7.9
 7 2 -10 22.5 9.3
 6 -2 -10 1568.14 101.19
 -6 -2 10 1710.73 104.59
 6 -2 -10 1753.12 99.09
 -6 2 10 1667.13 98.19
 6 2 -10 1841.52 124.89
 5 -2 -10 2.5 3.5
 5 -2 -10 -4.8 5
 -5 -2 10 4.3 7.5
 -5 2 10 3.2 3.9
 5 2 -10 0.9 5.2
 4 -2 -10 1288.97 82.09
 4 -2 -10 1504.85 87.29
 -4 -2 10 1525.45 89.59
 4 2 -10 1419.36 88.39
 -4 2 10 1517.35 81.99
 -3 -2 10 583.94 40.2
 3 2 -10 547.05 38.8
 -2 -2 10 2 1.3
 -2 -2 10 2.5 4.3
 -1 -2 10 273.37 22.9
 -1 -2 10 241.18 16.8
 1 2 -10 304.07 17.3
 0 -2 10 7.8 6.1
 0 -2 10 10.3 3.4
 0 2 10 10.7 2.2
 0 2 -10 11.5 3.6
 -1 -2 -10 420.06 28.2
 1 -2 10 371.46 25.7
 1 2 10 410.96 24.7
 -1 2 -10 402.46 25.8
 -2 -2 -10 1224.58 71.09
 2 -2 10 1106.69 69.39
 -2 -2 -10 1052.99 68.79
 2 2 10 1262.77 69.19
 -2 2 -10 1274.47 70.19
 -3 -2 -10 4.6 4.1
 3 -2 10 1.3 4.3
 -3 -2 -10 4.1 4.6
 -3 2 -10 1.9 4
 3 2 10 6.3 4
 -4 -2 -10 279.97 33.6
 -4 -2 -10 319.27 23.7
 4 -2 10 323.17 23.6
 -4 2 -10 332.17 23.7
 4 2 10 317.37 23.4
 -5 -2 -10 3.8 5.1
 5 -2 10 -6.3 5.1
 5 -2 10 -0.4 5.5
 -5 -2 -10 -0.7 4.8
 5 2 10 9.1 5.9
 5 2 10 7.4 6.4
 -5 2 -10 -5.8 4.1
 -6 -2 -10 1614.34 96.19
 6 -2 10 1670.63 99.19
 -6 -2 -10 1456.05 97.59
 6 -2 10 1675.33 96.99
 6 2 10 1680.83 98.39
 -6 2 -10 1617.84 97.39
 6 2 10 1584.94 97.39
 -7 -2 -10 301.57 28.3
 7 -2 10 323.57 27.2
 -7 -2 -10 334.47 26.5
 7 -2 10 404.16 29.9
 7 2 10 388.46 29.6
 -7 2 -10 329.67 27.3
 7 2 10 352.76 49.4
 8 -2 10 557.44 39.8
 -8 -2 -10 497.25 42
 -8 -2 -10 597.34 39.2
 8 2 10 507.15 40.5
 8 2 10 606.94 42
 -9 -2 -10 22.1 11.2
 9 -2 10 17.8 8.8
 9 2 10 28.3 20.9
 10 -2 10 91.59 16.2
 -10 -2 -10 71.19 16.8
 10 2 10 107.99 17.8
 -11 -2 -10 20.2 11.6
 11 -2 10 0.1 9.6
 11 2 10 5.1 11.4
 -12 -2 -10 27.4 14.7
 12 -2 10 17.7 11.6
 12 2 10 24.1 13.8
 -11 -3 10 10.4 13.5
 11 -3 -10 5.7 12.7
 11 -3 -10 20.8 10.5
 10 -3 -10 24.2 9.1
 -10 -3 10 20.6 12.8
 10 -3 -10 23.4 12.6
 -9 -3 10 10.2 10.7
 9 -3 -10 1.5 8.8
 9 -3 -10 3.5 6.7
 8 -3 -10 17.1 7.3
 8 -3 -10 22.9 10.8
 -8 -3 10 15.7 10.9
 7 -3 -10 36.2 7.5
 -7 -3 10 36 13.4
 7 -3 -10 57.29 13.3
 6 -3 -10 -4 3.3
 6 -3 -10 4.1 7.5
 -6 -3 10 1.7 8.1
 5 -3 -10 86.69 14.2
 -5 -3 10 71.79 15.6
 5 -3 -10 65.69 6.4
 5 3 -10 83.89 14.9
 -4 -3 10 407.66 36.2
 4 -3 -10 557.84 36.4
 4 3 -10 435.26 34.8
 -3 -3 10 529.85 40.2
 -2 -3 10 1376.56 78.79
 -2 -3 10 1425.26 88.49
 -1 -3 10 28.5 10.6
 -1 -3 10 21.5 4.5
 0 -3 10 710.13 43.9
 0 -3 10 741.33 50.59
 1 -3 10 22.9 8.9
 -1 -3 -10 47.7 5.3
 1 -3 10 36.2 7
 -1 3 -10 52.09 8.4
 1 3 10 39.3 5.5
 -2 -3 -10 464.75 31.2
 2 -3 10 456.05 32.6
 -2 -3 -10 497.05 34.6
 -2 3 -10 552.74 33.6
 2 3 10 501.05 31.4
 -3 -3 -10 323.97 24.5
 -3 -3 -10 292.27 22
 3 -3 10 293.87 23.4
 -3 3 -10 313.87 23.8
 3 3 10 304.77 30.7
 4 -3 10 387.56 29.6
 -4 -3 -10 373.06 29.1
 -4 -3 -10 447.76 32.9
 -4 3 -10 412.96 30.1
 4 3 10 448.56 29.7
 -5 -3 -10 42.1 9.5
 5 -3 10 43.1 11.2
 -5 -3 -10 52.19 9.6
 5 -3 10 43.9 10.5
 5 3 10 59.69 10.3
 -5 3 -10 37.8 9.2
 -6 -3 -10 28 8.8
 -6 -3 -10 43.5 10.6
 6 -3 10 31.5 9.9
 6 -3 10 41.3 11.3
 6 3 10 19.2 9.4
 -6 3 -10 53.99 17
 -7 -3 -10 3.4 7
 -7 -3 -10 -3.8 6.7
 7 -3 10 2 6.8
 7 3 10 1.9 7.9
 -8 -3 -10 25.9 10.9
 8 -3 10 39.4 11.3
 -9 -3 -10 8.3 9.8
 9 -3 10 23.2 10.6
 10 -3 10 98.99 17.8
 -10 -3 -10 53.29 17
 11 -3 10 1.4 10
 -11 -3 -10 20.4 13.3
 9 -4 -10 31.3 9.1
 9 -4 -10 61.29 53.29
 -9 -4 10 22.8 14.1
 8 -4 -10 138.49 21.6
 -8 -4 10 101.79 20.6
 8 -4 -10 117.39 13.2
 -7 -4 10 55.49 14.8
 7 -4 -10 49.8 6.5
 7 -4 -10 30.7 13.2
 -6 -4 10 162.28 25.2
 6 -4 -10 203.98 22.9
 5 -4 -10 10.9 8.6
 -5 -4 10 9.7 10.4
 -4 -4 10 90.79 21.1
 4 -4 -10 78.19 15.1
 3 -4 -10 22.4 10.1
 -3 -4 10 41.9 13.6
 -3 -4 10 23.6 3.7
 -3 -4 10 30.6 4.2
 -2 -4 10 25.8 11.1
 -2 -4 10 24 5.1
 -1 -4 10 173.38 14.6
 -1 -4 10 181.18 21.8
 0 -4 10 106.89 18.7
 0 -4 10 135.09 13.2
 1 -4 10 421.96 29.2
 -1 -4 -10 406.16 25.2
 1 -4 10 394.76 34.8
 -2 -4 -10 94.79 16.4
 2 -4 10 91.19 12.3
 -2 -4 -10 71.09 8.8
 2 -4 10 48.8 13.4
 2 4 10 72.09 9.2
 3 -4 10 1.3 8.2
 -3 -4 -10 21 6.8
 -3 -4 -10 30.7 19.7
 3 -4 10 28.7 8.6
 3 4 10 30.1 7.2
 4 -4 10 147.59 17.3
 -4 -4 -10 140.89 16.2
 -4 4 -10 188.48 18.4
 4 4 10 159.58 16.2
 -5 -4 -10 8.2 7.9
 5 -4 10 4.2 8.2
 5 4 10 -5.4 6.6
 -6 -4 -10 81.79 14.8
 6 -4 10 102.59 15.5
 6 4 10 88.39 15.1
 7 -4 10 -5.4 7.4
 -7 -4 -10 -2.2 7.6
 8 -4 10 79.49 15.5
 -8 -4 -10 51.39 14.1
 9 -4 10 70.49 31.1
 -9 -4 -10 10.2 12
 -6 -5 10 11.8 12
 6 -5 -10 -10.6 9.3
 5 -5 -10 2.1 9
 -5 -5 10 6.1 10.7
 -4 -5 10 73.59 18.6
 4 -5 -10 38.3 13.7
 3 -5 -10 -0.1 8.1
 -3 -5 10 33.4 13.7
 -3 -5 10 19 4.4
 -3 -5 10 23.3 4.6
 2 -5 -10 25.9 11.5
 -2 -5 10 28.7 13.2
 -2 -5 10 34.2 6.7
 1 -5 -10 7.7 8.6
 -1 -5 10 2.3 9.9
 -1 -5 10 1.5 5.1
 0 -5 10 26.3 13.1
 0 -5 10 24.6 7.3
 1 -5 10 172.38 17.6
 1 -5 10 160.88 24.2
 -2 -5 -10 70.69 8.5
 2 -5 10 66.69 12.2
 2 -5 10 49 15.6
 3 -5 10 26.2 12.7
 3 -5 10 17.4 10.7
 -3 -5 -10 18.3 22.7
 -4 -5 -10 8.4 6.9
 4 -5 10 3.1 10.4
 4 -5 10 18.6 9.7
 4 5 10 16 8.7
 5 -5 10 10.1 9.9
 5 -5 10 5.5 10.2
 -5 -5 -10 11.4 8.4
 5 5 10 12.7 10.4
 -13 0 11 161.68 25.8
 13 0 -11 206.98 20.9
 12 0 -11 1.8 7.5
 -12 0 11 -8.2 9.4
 -11 0 11 403.26 36.3
 11 0 -11 445.86 32.1
 -10 0 11 -1.1 8.6
 10 0 -11 -7 6
 9 0 -11 257.17 24.8
 9 0 -11 249.78 20.6
 -9 0 11 263.57 24.8
 8 0 -11 3.7 7.3
 -8 0 11 0.7 6.6
 8 0 -11 2.5 5.1
 7 0 -11 507.15 38.6
 7 0 -11 561.64 35.5
 -7 0 11 558.94 38.7
 -6 0 11 -1.9 4.7
 6 0 -11 -0.5 3.9
 6 0 -11 8.5 6.3
 5 0 -11 949.51 57.79
 5 0 -11 882.71 54.49
 -4 0 11 -1.4 3.9
 4 0 -11 -0.7 3.1
 4 0 -11 12.3 10.9
 3 0 -11 508.95 33.2
 -3 0 11 504.35 33
 -2 0 11 2.4 3.5
 -1 0 11 2505.05 145.39
 1 0 -11 2609.14 144.19
 0 0 -11 0.9 3.3
 0 0 11 4 3.2
 1 0 11 3238.48 179.68
 -1 0 -11 3120.29 178.98
 -2 0 -11 1.5 3.4
 2 0 11 0.7 3.7
 -3 0 -11 520.35 33.6
 3 0 11 521.85 36
 3 0 11 530.85 35
 4 0 11 3.2 4.7
 -4 0 -11 -2.4 3.5
 4 0 11 -1.3 4.5
 5 0 11 -2.1 4.5
 5 0 11 -2.1 4.5
 -5 0 -11 3.1 4.4
 6 0 11 5.7 5.9
 6 0 11 -4.1 5
 -6 0 -11 -3.7 5
 7 0 11 285.67 28.1
 7 0 11 271.47 23.4
 -7 0 -11 320.27 24.3
 -8 0 -11 3.7 6.3
 8 0 11 -5.3 5.9
 8 0 11 10.8 8.2
 9 0 11 1677.83 105.79
 10 0 11 -7.9 7.5
 11 0 11 486.35 38.9
 12 0 11 4.3 9.8
 13 0 11 123.59 21.3
 13 -1 -11 15.8 10.7
 -13 -1 11 9.6 12.2
 13 1 -11 -3.6 6.6
 -13 1 11 14.5 12
 -12 -1 11 72.49 17.6
 12 -1 -11 77.89 14.9
 -12 1 11 39.4 13.6
 12 1 -11 47.9 10.4
 11 -1 -11 156.28 18.7
 -11 -1 11 169.48 24.3
 11 1 -11 177.18 16
 -10 -1 11 26.8 12.4
 10 -1 -11 22.1 9.7
 10 -1 -11 33.4 11.4
 10 1 -11 25.6 6.8
 -10 1 11 19.7 10.8
 9 -1 -11 438.56 32.2
 9 -1 -11 421.96 33.9
 -9 -1 11 432.16 35.5
 -9 1 11 424.76 33.2
 -8 -1 11 4.9 8.1
 8 -1 -11 2.7 6.8
 8 -1 -11 10.8 7.5
 8 1 -11 -3.8 4.5
 -8 1 11 5.7 6.2
 8 1 -11 4.8 4.1
 7 -1 -11 280.57 22.5
 7 -1 -11 243.88 21.3
 -7 -1 11 229.08 22.9
 7 1 -11 281.47 24.9
 -7 1 11 231.88 20.5
 7 1 -11 258.07 17.4
 6 -1 -11 73.49 11
 6 -1 -11 57.49 9.9
 -6 -1 11 62.99 12
 6 1 -11 77.79 13.6
 -6 1 11 66.09 9.6
 6 1 -11 58.99 6.5
 5 -1 -11 110.19 12.3
 -5 -1 11 98.59 14.2
 5 -1 -11 117.09 11.5
 5 1 -11 97.69 7.8
 5 1 -11 88.39 13.7
 -5 1 11 101.79 10.3
 4 -1 -11 7.9 4.3
 -4 -1 11 3.6 5.7
 4 1 -11 6 2.3
 -4 1 11 -2.8 3.2
 4 1 -11 2.7 4.9
 -3 -1 11 311.57 23.9
 3 -1 -11 303.07 20.4
 3 1 -11 311.07 23.5
 -3 1 11 310.17 20.1
 3 1 -11 290.37 18.2
 -2 -1 11 599.24 39.2
 -2 1 11 587.24 35.2
 2 1 -11 581.34 34.1
 -1 -1 11 71.99 6.9
 -1 -1 11 92.89 10.6
 -1 1 11 78.19 7.1
 1 1 -11 86.39 7
 0 -1 11 2 2.9
 0 -1 -11 1.1 3.4
 0 1 -11 3 2.8
 -1 -1 -11 2599.44 148.09
 1 -1 11 2410.16 146.69
 -1 1 -11 2649.93 146.69
 1 1 11 2739.63 146.99
 2 -1 11 908.51 54.39
 -2 -1 -11 969.8 55.59
 2 1 11 957.5 54.79
 2 1 11 890.01 55.79
 -2 1 -11 799.62 61.29
 -3 -1 -11 1823.92 107.29
 3 -1 11 1944.31 109.19
 3 1 11 1939.51 108.39
 -3 1 -11 1773.12 106.49
 3 1 11 1752.52 117.59
 4 -1 11 76.19 12.2
 4 -1 11 62.59 9.6
 -4 -1 -11 79.49 10.3
 -4 -1 -11 60.09 10.2
 4 1 11 96.59 12.6
 4 1 11 84.19 11.3
 -4 1 -11 69.59 9.8
 5 -1 11 1809.82 100.69
 -5 -1 -11 1628.54 99.99
 5 -1 11 1714.73 102.59
 -5 -1 -11 1601.04 101.59
 5 1 11 1819.92 101.59
 -5 1 -11 1630.04 100.09
 5 1 11 1738.13 101.69
 -6 -1 -11 0.3 6.2
 6 -1 11 -4.9 5
 -6 -1 -11 -2.4 4.7
 6 -1 11 3 6.3
 6 1 11 2 5.5
 6 1 11 -8.3 5.2
 -6 1 -11 2.8 4.9
 7 -1 11 1396.56 89.69
 -7 -1 -11 1455.35 87.59
 -7 -1 -11 1404.36 90.29
 7 -1 11 1448.66 87.69
 7 1 11 1602.34 111.39
 -7 1 -11 1382.56 87.49
 7 1 11 1513.65 88.49
 8 -1 11 199.28 19.1
 -8 -1 -11 144.79 21.1
 -8 -1 -11 203.98 18.5
 8 1 11 210.58 19.9
 8 1 11 140.39 18.3
 -9 -1 -11 20.2 10.3
 9 -1 11 21.9 9.7
 9 1 11 30.7 18
 -10 -1 -11 -1.4 8.9
 10 -1 11 10.9 9.1
 10 1 11 10.9 9.9
 -11 -1 -11 6.9 11.2
 11 -1 11 15.3 10.3
 11 1 11 -1.8 9.4
 12 -1 11 6.6 10.8
 -12 -1 -11 10.1 14.7
 12 1 11 3.8 10.2
 -12 -2 11 0.3 11.7
 12 -2 -11 -16.9 7.6
 -12 2 11 -13.6 8.2
 12 2 -11 -9.3 4.5
 11 -2 -11 60.69 14.4
 -11 -2 11 62.59 17.1
 11 -2 -11 41.5 15.3
 -11 2 11 40.1 13
 11 2 -11 29.2 7.1
 10 -2 -11 6 8.9
 -10 -2 11 -4.6 8.2
 10 -2 -11 2.7 8.4
 -10 2 11 -2.2 7.5
 10 2 -11 6 4.6
 9 -2 -11 22.7 9.1
 -9 -2 11 12.8 10.9
 9 -2 -11 11 9.1
 -9 2 11 18.3 8.6
 9 2 -11 20.4 4.9
 8 -2 -11 1.2 6.6
 8 -2 -11 6.7 9.1
 -8 -2 11 -1.5 8
 8 2 -11 -1.1 2.7
 -8 2 11 -12.8 5.2
 -7 -2 11 20.8 9.3
 7 -2 -11 18.2 8.8
 7 -2 -11 30.4 7.7
 7 2 -11 23 9.4
 -7 2 11 24.7 7.1
 -6 -2 11 118.79 17.9
 6 -2 -11 120.39 12
 6 -2 -11 94.19 14.3
 -6 2 11 108.69 11.1
 6 2 -11 85.09 15.5
 5 -2 -11 851.61 53.69
 5 -2 -11 720.83 49.1
 -5 -2 11 861.81 55.99
 -5 2 11 867.51 49.2
 5 2 -11 861.71 55.89
 -4 -2 11 115.19 16.5
 4 -2 -11 97.59 8.9
 -4 2 11 135.49 9.2
 4 2 -11 121.19 14.6
 -3 -2 11 1313.77 78.99
 3 2 -11 1201.58 77.49
 -2 -2 11 111.29 14.7
 -2 -2 11 71.09 5.2
 -1 -2 11 1504.75 91.59
 -1 -2 11 1699.83 98.69
 1 2 -11 1692.13 91.79
 0 -2 11 473.15 34.3
 0 -2 11 438.46 29
 0 2 -11 470.25 29
 0 2 11 498.45 27.5
 1 -2 11 775.72 48.9
 -1 -2 -11 844.82 51.39
 -1 2 -11 814.52 48.9
 1 2 11 837.72 47.9
 2 -2 11 437.96 31
 -2 -2 -11 482.85 32.7
 -2 2 -11 519.65 31.5
 2 2 11 489.65 30.4
 -3 -2 -11 -3.5 4.2
 -3 -2 -11 6 4.5
 3 -2 11 1.2 4.5
 -3 2 -11 7.3 5
 3 2 11 1.8 4
 -4 -2 -11 182.88 17.1
 4 -2 11 237.68 17.9
 -4 -2 -11 183.28 17.5
 4 2 11 197.28 16.8
 -4 2 -11 209.28 17.5
 5 -2 11 7.6 5.6
 5 -2 11 1.2 5
 -5 -2 -11 3.6 5.4
 -5 -2 -11 2 5
 -5 2 -11 6.7 5.9
 5 2 11 4.4 5.3
 6 -2 11 265.67 22.1
 6 -2 11 266.37 24
 -6 -2 -11 228.08 22.3
 -6 -2 -11 233.38 23.1
 -6 2 -11 266.37 22.3
 6 2 11 238.98 21.7
 6 2 11 274.37 23.8
 7 -2 11 9.1 7.1
 -7 -2 -11 4.5 6.5
 -7 -2 -11 15.1 8.6
 7 -2 11 5.9 7.8
 -7 2 -11 3.1 6.6
 7 2 11 -7.2 5.6
 7 2 11 4 7.3
 -8 -2 -11 3.2 8.3
 8 -2 11 -8.4 5.7
 8 2 11 0.3 8.1
 8 2 11 13 9.1
 9 -2 11 468.15 37.9
 -9 -2 -11 474.95 41.1
 9 2 11 599.84 40.9
 10 -2 11 -0.4 9.9
 -10 -2 -11 0.8 9.7
 10 2 11 4.3 9.2
 11 -2 11 265.17 27.1
 -11 -2 -11 225.38 28.2
 11 2 11 297.37 29.3
 12 -2 11 0.4 9.7
 12 2 11 -13.3 10.6
 11 -3 -11 27.4 12.2
 -11 -3 11 71.89 36.5
 11 -3 -11 35.3 12.9
 -10 -3 11 -1.7 11.8
 10 -3 -11 10.3 8.6
 10 -3 -11 -4.4 9.1
 9 -3 -11 288.97 27.5
 9 -3 -11 304.77 23.9
 -9 -3 11 198.58 29.5
 8 -3 -11 8.1 9.5
 8 -3 -11 5.9 4.7
 -8 -3 11 -3 9.2
 -7 -3 11 142.69 22.7
 7 -3 -11 143.89 13.3
 7 -3 -11 165.68 20.7
 6 -3 -11 4.2 3.6
 -6 -3 11 5.8 9.3
 5 -3 -11 803.92 54.39
 -5 -3 11 800.82 56.99
 5 3 -11 808.72 55.79
 -4 -3 11 7.4 9.2
 4 -3 -11 -5.9 6.5
 4 3 -11 4.4 6.9
 -3 -3 11 109.19 17.8
 -2 -3 11 125.49 9.2
 -2 -3 11 159.18 20.8
 -1 -3 11 194.28 20.4
 -1 -3 11 170.58 13
 0 -3 11 37.5 6.5
 0 -3 11 37.9 11
 1 -3 11 935.21 65.49
 1 -3 11 1009.7 60.59
 -1 -3 -11 1041.8 62.99
 -1 3 -11 1011.8 60.19
 1 3 11 995.5 57.59
 -2 -3 -11 115.59 14.9
 2 -3 11 106.19 11.9
 -2 -3 -11 101.79 10.2
 2 3 11 111.89 10.5
 -2 3 -11 117.89 12.5
 -3 -3 -11 672.13 44.4
 3 -3 11 686.23 45.5
 -3 3 -11 759.82 46.1
 3 3 11 709.43 53.69
 4 -3 11 601.74 42
 -4 -3 -11 670.63 42.8
 -4 -3 -11 571.24 41.2
 4 3 11 626.54 41.2
 -4 3 -11 659.83 42.6
 -5 -3 -11 145.09 15.7
 5 -3 11 128.19 18.3
 5 -3 11 130.79 16.7
 -5 -3 -11 100.09 14.2
 -5 3 -11 146.79 16.3
 5 3 11 151.68 15.3
 -6 -3 -11 34.3 9.2
 6 -3 11 16.5 8.2
 -6 -3 -11 25.2 9.2
 6 3 11 9.8 7.8
 -7 -3 -11 197.78 22.1
 7 -3 11 232.88 22.2
 7 3 11 218.78 21.7
 8 -3 11 7.3 7.4
 -8 -3 -11 9.8 15.7
 -9 -3 -11 103.39 19
 9 -3 11 95.69 17.3
 10 -3 11 5.7 9.9
 -10 -3 -11 4.8 9.8
 -9 -4 11 -2.6 11.6
 9 -4 -11 -5.3 6.2
 9 -4 -11 -17.1 18.2
 8 -4 -11 2.8 5.3
 8 -4 -11 25.4 13.8
 -8 -4 11 1.6 10.5
 -7 -4 11 34 14.4
 7 -4 -11 55.79 15.5
 6 -4 -11 91.29 16.7
 -6 -4 11 86.29 18.5
 -5 -4 11 210.38 24.5
 5 -4 -11 165.08 23
 -4 -4 11 -1.8 8.4
 4 -4 -11 1.8 7.4
 -3 -4 11 237.48 49
 3 -4 -11 179.68 20.8
 -2 -4 11 48.6 14.1
 -2 -4 11 49.7 6.5
 -1 -4 11 705.83 42
 -1 -4 11 631.94 50.49
 0 -4 11 4.6 8.3
 0 -4 11 13.8 5.8
 1 -4 11 2 8.1
 1 -4 11 11.3 6.3
 2 -4 11 93.79 17.7
 -2 -4 -11 101.29 10.4
 2 -4 11 109.39 13.8
 2 4 11 116.39 10.6
 3 -4 11 51.69 10.7
 -3 -4 -11 48 8.5
 3 -4 11 42.6 12.7
 3 4 11 47.7 8.5
 -4 -4 -11 -1 5.5
 4 -4 11 -12.8 5.9
 -4 4 -11 4.2 7.1
 4 4 11 6.1 6.5
 -5 -4 -11 19.3 8
 5 -4 11 9.1 8.2
 5 4 11 18.1 9.1
 -6 -4 -11 18.2 10
 6 -4 11 45.5 11.9
 6 4 11 52.39 11.7
 7 -4 11 65.89 13.9
 -7 -4 -11 38.4 12.5
 -8 -4 -11 4.9 9.9
 8 -4 11 -2.5 9.9
 -6 -5 11 4.7 12.8
 6 -5 -11 4.4 10
 -5 -5 11 6.1 10.4
 5 -5 -11 6.8 10.9
 4 -5 -11 36.4 14.6
 -4 -5 11 34.9 14.5
 -3 -5 11 7.4 2.9
 -3 -5 11 -7.7 11.4
 3 -5 -11 -0.1 8.1
 -3 -5 11 1 2.6
 2 -5 -11 2.6 8.3
 -2 -5 11 7 4.4
 -2 -5 11 11.3 10.5
 -1 -5 11 51.99 15.2
 -1 -5 11 57.49 8.9
 1 -5 -11 59.59 14.5
 0 -5 11 34.8 8
 0 -5 11 37.4 14.4
 1 -5 11 56.99 16.3
 1 -5 11 76.39 12.1
 2 -5 11 -8.6 5.8
 2 -5 11 -5 9.3
 -3 -5 -11 342.97 25.5
 3 -5 11 374.66 36
 3 -5 11 376.36 32.7
 4 -5 11 4.6 8
 -4 -5 -11 2.1 6.8
 4 -5 11 1.7 10.7
 4 5 11 -1.8 7.7
 5 -5 11 11.7 10.8
 5 -5 11 16.2 10.3
 -5 -5 -11 35.1 10.1
 5 5 11 43 11.4
 -13 0 12 1.4 10.9
 13 0 -12 0 8.2
 -12 0 12 645.74 49.3
 12 0 -12 603.14 42.9
 11 0 -12 10.6 7.5
 -11 0 12 -12.8 8.6
 10 0 -12 454.75 33.4
 -10 0 12 509.05 38.6
 9 0 -12 -2.8 5.5
 -9 0 12 8 8.4
 9 0 -12 -1.8 7
 -8 0 12 264.57 24.1
 8 0 -12 286.47 21.4
 8 0 -12 280.77 25.9
 7 0 -12 4.8 5.2
 7 0 -12 -3.3 5.7
 -7 0 12 -5.8 4.8
 -6 0 12 116.89 13.8
 6 0 -12 129.09 12.3
 6 0 -12 136.79 17.5
 5 0 -12 -3.1 4.9
 5 0 -12 -3.2 3.3
 -5 0 12 -3.3 3.9
 4 0 -12 2901.01 158.08
 -4 0 12 2588.64 156.88
 -3 0 12 1.7 4.4
 3 0 -12 -1.4 3.5
 -2 0 12 2668.23 152.18
 -1 0 12 -2.7 3
 1 0 -12 -0.9 3
 0 0 -12 59.49 7
 -1 0 -12 2.8 4
 1 0 12 1.4 3.7
 2 0 12 7059.99 373.66
 -2 0 -12 6315.27 372.56
 -3 0 -12 5.9 4.2
 3 0 12 -6.4 3.6
 3 0 12 3 4.7
 -4 0 -12 4633.94 270.07
 4 0 12 4900.81 270.67
 4 0 12 4870.71 272.17
 5 0 12 -4 4.3
 5 0 12 -0.9 4.6
 -5 0 -12 -0.4 4.4
 6 0 12 743.73 51.19
 6 0 12 849.12 50.69
 -6 0 -12 725.93 49.2
 7 0 12 -7 5.1
 -7 0 -12 0.2 5.5
 7 0 12 2.7 6.8
 8 0 12 196.48 20
 8 0 12 188.78 20.9
 -8 0 -12 221.48 22.4
 9 0 12 -6.1 7
 10 0 12 104.39 16.7
 11 0 12 -8.1 8.7
 12 0 12 413.46 35.6
 -13 -1 12 4.2 11.4
 13 -1 -12 10.5 10.6
 -13 1 12 28.3 12.6
 13 1 -12 15.7 7.8
 12 -1 -12 5.4 9
 -12 -1 12 5.9 11.3
 -12 1 12 5 10.2
 12 1 -12 7 6.6
 11 -1 -12 -2.2 8.1
 -11 -1 12 -2.6 9.9
 11 1 -12 14.5 6.5
 10 -1 -12 25 9.9
 10 -1 -12 20.4 9
 -10 -1 12 4.8 9.7
 -10 1 12 25.9 9.9
 10 1 -12 17.9 6.3
 9 -1 -12 7 8.7
 -9 -1 12 0.8 8.6
 9 -1 -12 9 8.1
 9 1 -12 20.8 9.4
 -9 1 12 12.3 9.1
 -8 -1 12 431.26 36.3
 8 -1 -12 475.05 34
 8 -1 -12 513.05 35.6
 8 1 -12 459.15 29.8
 8 1 -12 506.85 38.4
 -8 1 12 457.55 33.9
 -7 -1 12 7.6 7.6
 7 -1 -12 11.5 7
 7 -1 -12 7.4 6.3
 -7 1 12 -0.1 5.6
 7 1 -12 4.1 3.6
 7 1 -12 20.6 8
 6 -1 -12 1626.04 90.19
 -6 -1 12 1541.75 92.29
 6 -1 -12 1450.45 89.09
 6 1 -12 1421.26 84.89
 6 1 -12 1493.65 92.39
 -6 1 12 1475.55 88.59
 -5 -1 12 581.74 41.3
 5 -1 -12 581.44 39.4
 5 -1 -12 658.23 39.7
 5 1 -12 628.74 42.1
 5 1 -12 601.54 35.5
 -5 1 12 577.54 38.3
 4 -1 -12 1912.91 103.99
 -4 -1 12 1740.33 106.69
 4 1 -12 1751.22 106.69
 4 1 -12 1836.52 100.79
 -4 1 12 1713.73 102.99
 -3 -1 12 96.29 13.5
 3 -1 -12 113.09 9.7
 3 1 -12 97.39 7.6
 -3 1 12 94.89 9.1
 3 1 -12 109.69 11.8
 -2 -1 12 439.16 33.2
 2 1 -12 411.06 25.5
 -2 1 12 433.76 26.6
 -1 -1 12 168.18 18
 -1 -1 12 176.28 12.8
 -1 1 12 184.88 13.1
 1 1 -12 183.88 12.6
 0 -1 -12 449.66 29.1
 0 -1 12 396.76 27.4
 0 1 -12 470.15 27.5
 -1 -1 -12 690.63 42.4
 1 -1 12 653.83 41.1
 -1 1 -12 686.23 40.9
 1 1 12 673.43 41.1
 2 -1 12 64.59 8.7
 -2 -1 -12 93.59 9.6
 2 1 12 68.69 8.5
 -2 1 -12 71.19 8.2
 -3 -1 -12 -2.1 4.3
 3 -1 12 1.6 4.4
 -3 1 -12 2.9 4.2
 3 1 12 -4.6 3.1
 3 1 12 -0.1 4.6
 4 -1 12 512.75 36.7
 -4 -1 -12 487.15 34.8
 4 -1 12 596.34 35.8
 4 1 12 531.05 35.7
 4 1 12 559.24 36.5
 -4 1 -12 499.35 34.8
 5 -1 12 407.56 30.1
 5 -1 12 420.66 28.3
 -5 -1 -12 367.76 27.5
 -5 1 -12 330.77 27.1
 5 1 12 401.46 29.1
 5 1 12 403.56 29.3
 6 -1 12 1859.01 117.09
 -6 -1 -12 1531.95 96.99
 -6 -1 -12 1534.25 94.69
 6 -1 12 1636.14 95.19
 6 1 12 1641.14 95.99
 -6 1 -12 1488.35 94.79
 6 1 12 1582.04 96.59
 -7 -1 -12 101.29 16.4
 -7 -1 -12 86.99 13.5
 7 -1 12 92.49 13.6
 7 -1 12 61.99 13.3
 7 1 12 113.09 15.7
 -7 1 -12 77.89 12.5
 7 1 12 90.29 14.2
 -8 -1 -12 391.06 35.7
 -8 -1 -12 474.75 49.1
 8 -1 12 468.55 33.8
 8 1 12 454.85 34.1
 8 1 12 442.56 34.9
 9 -1 12 69.09 13.6
 -9 -1 -12 54.99 14.9
 9 1 12 76.39 14
 -10 -1 -12 353.76 36.6
 10 -1 12 450.35 34.9
 10 1 12 475.05 35.5
 11 -1 12 -1.3 9.3
 -11 -1 -12 2.2 10.2
 11 1 12 8.7 9.8
 12 -1 12 120.89 21.3
 -12 -1 -12 90.79 21.6
 12 1 12 128.29 19.7
 12 -2 -12 151.88 20.3
 -12 -2 12 113.99 22.2
 -12 2 12 105.19 19
 12 2 -12 86.69 11.1
 11 -2 -12 -11.9 9.4
 11 -2 -12 0 9.5
 -11 -2 12 15.2 12.1
 -11 2 12 14.1 9.2
 11 2 -12 -4.5 4.1
 -10 -2 12 164.48 24.3
 10 -2 -12 140.19 22.6
 10 -2 -12 148.29 19.8
 10 2 -12 132.39 11.9
 -10 2 12 161.18 18.5
 9 -2 -12 -13 6.1
 -9 -2 12 -1.8 8.9
 9 -2 -12 -6.9 7.6
 -9 2 12 -3.8 6.4
 9 2 -12 3.6 3.5
 8 -2 -12 723.53 49.99
 -8 -2 12 786.12 77.49
 8 -2 -12 800.22 49.4
 -8 2 12 694.63 47
 8 2 -12 708.53 41.3
 7 -2 -12 -1.3 5.6
 -7 -2 12 1.3 8.4
 7 -2 -12 -4.7 6.2
 7 2 -12 3.7 7.1
 -7 2 12 2.4 5.3
 6 -2 -12 89.09 10.4
 6 -2 -12 94.09 14.6
 -6 -2 12 79.09 15.3
 -6 2 12 76.79 9.4
 6 2 -12 58.49 13.1
 5 -2 -12 -3.3 2.9
 -5 -2 12 -0.5 7.1
 5 -2 -12 -2.9 5.3
 -5 2 12 0.4 3.6
 5 2 -12 -4.7 5.4
 -4 -2 12 189.08 19.1
 4 -2 -12 131.29 11.3
 4 2 -12 176.08 17.8
 -4 2 12 183.68 11.5
 -3 -2 12 3.5 5.3
 3 2 -12 21.9 7.3
 -2 -2 12 16.8 7.8
 2 2 -12 25.7 3.1
 -1 -2 12 56.69 6.3
 -1 -2 12 80.29 12.9
 1 2 -12 72.59 6.5
 0 -2 12 1193.78 73.69
 0 -2 12 1312.07 79.79
 0 2 12 1284.07 72.09
 0 2 -12 1338.77 73.79
 1 -2 12 0.6 3.6
 -1 -2 -12 1.4 4.7
 1 2 12 7.2 3.3
 -1 2 -12 9.2 4.3
 2 -2 12 530.25 46.4
 -2 -2 -12 632.24 39.4
 2 2 12 592.74 36.6
 -2 2 -12 578.64 37.3
 -3 -2 -12 21.6 7
 3 -2 12 35.1 7.1
 -3 -2 -12 28.7 6.6
 -3 2 -12 31.2 7.4
 3 2 12 35.2 8.1
 4 -2 12 806.02 50.29
 -4 -2 -12 701.33 49.9
 -4 -2 -12 793.72 50.39
 -4 2 -12 850.21 50.59
 4 2 12 814.82 50.19
 -5 -2 -12 3.4 6.1
 -5 -2 -12 0.2 5.7
 5 -2 12 -5.2 4.5
 5 -2 12 0.3 6.7
 -5 2 -12 0.8 5.6
 5 2 12 4.1 5.6
 -6 -2 -12 167.78 16.7
 6 -2 12 164.58 18.9
 6 -2 12 152.68 17.4
 -6 -2 -12 161.08 17.8
 6 2 12 177.28 19
 -6 2 -12 177.28 17.3
 6 2 12 160.08 16.6
 -7 -2 -12 12.6 9.1
 -7 -2 -12 -1.2 6.3
 7 -2 12 12.2 7.7
 7 2 12 7.4 8.7
 7 2 12 14.2 8.5
 8 -2 12 43.8 10.9
 -8 -2 -12 37.4 12.1
 8 2 12 34.9 22.4
 9 -2 12 13.8 9.5
 -9 -2 -12 4.9 9.4
 9 2 12 36.4 12.2
 10 -2 12 10.5 9.7
 -10 -2 -12 22.8 12.3
 10 2 12 10.1 9.6
 -11 -2 -12 -9.6 10.3
 11 -2 12 -3.5 9.1
 11 2 12 -11.5 8.6
 11 -3 -12 30.2 13
 11 -3 -12 -6.2 8.5
 -11 -3 12 11.8 15.2
 10 -3 -12 -22.7 6.9
 -10 -3 12 -5.5 11.9
 10 -3 -12 12 10.9
 9 -3 -12 -10.7 7.6
 9 -3 -12 -14.4 5.8
 -9 -3 12 5 10.3
 -8 -3 12 30 12.7
 8 -3 -12 13.4 7.2
 8 -3 -12 34.8 11.8
 7 -3 -12 14.6 5.4
 -7 -3 12 19.8 11.1
 7 -3 -12 10.3 9.4
 -6 -3 12 410.06 64.49
 6 -3 -12 378.96 25.1
 6 -3 -12 448.46 34.4
 5 -3 -12 303.17 26.7
 -5 -3 12 317.87 29.7
 5 3 -12 268.97 29.2
 -4 -3 12 1423.76 94.69
 4 -3 -12 1534.15 92.49
 4 3 -12 1508.45 93.69
 -3 -3 12 12 9.2
 -2 -3 12 289.37 18.5
 -2 -3 12 367.46 29.6
 -1 -3 12 3.2 3.3
 -1 -3 12 3.5 8
 0 -3 12 406.26 34.2
 0 -3 12 423.86 27.7
 0 3 -12 443.06 28
 1 -3 12 31.9 10.3
 -1 -3 -12 23.9 14.4
 1 -3 12 33.6 13
 -1 3 -12 45.3 8
 1 3 12 44.8 5.1
 2 -3 12 53.89 9.2
 -2 -3 -12 43.4 10.3
 -2 3 -12 58.09 9.2
 2 3 12 60.99 8.2
 3 -3 12 9.9 6.1
 -3 -3 -12 9 8.3
 -3 -3 -12 17.1 6.1
 -3 3 -12 10.9 6.6
 3 3 12 10.6 10.6
 4 -3 12 424.76 32.2
 -4 -3 -12 444.86 32.1
 -4 -3 -12 463.65 33.2
 4 3 12 473.35 32
 -4 3 -12 469.25 33.1
 -5 -3 -12 25.1 8.3
 5 -3 12 23.6 7.9
 -5 -3 -12 24.7 8.4
 5 3 12 -0.9 5.8
 -5 3 -12 15.2 7.6
 -6 -3 -12 493.55 36.6
 6 -3 12 419.46 34.2
 6 3 12 509.45 36
 7 -3 12 16.1 8.5
 -7 -3 -12 5.4 8.2
 7 3 12 16 8.7
 8 -3 12 111.39 17.1
 -8 -3 -12 124.69 36.9
 9 -3 12 -16.6 7
 -9 -3 -12 -4.5 8.7
 -10 -3 -12 336.77 34.8
 10 -3 12 404.26 34
 -9 -4 12 56.19 36.9
 9 -4 -12 42.2 28.3
 9 -4 -12 4.1 10.2
 8 -4 -12 94.69 18.4
 -8 -4 12 61.59 17.2
 8 -4 -12 101.49 8.9
 -7 -4 12 5.7 9.8
 7 -4 -12 14.1 10.2
 -6 -4 12 15.3 11.1
 6 -4 -12 1.1 9.4
 5 -4 -12 4.7 8.7
 -5 -4 12 13.1 10.3
 4 -4 -12 5 8.2
 -4 -4 12 8.1 9.9
 -3 -4 12 144.79 22.5
 3 -4 -12 118.09 18.5
 -2 -4 12 512.75 31.1
 -2 -4 12 516.85 61.49
 -1 -4 12 321.97 31.8
 -1 -4 12 344.47 23
 0 -4 12 76.79 17.1
 0 -4 12 129.09 12.4
 1 -4 12 240.08 20
 1 -4 12 242.88 25.6
 2 -4 12 522.95 43.9
 2 -4 12 594.54 39.1
 2 4 12 579.04 35.4
 3 -4 12 41.5 10
 -3 -4 -12 16.6 6.4
 3 -4 12 8 16.5
 -3 4 -12 42.8 10.1
 -4 -4 -12 400.66 30.3
 4 -4 12 397.46 31.4
 4 4 12 428.16 30.3
 -4 4 -12 428.06 32.7
 -5 -4 -12 -4.6 6
 5 -4 12 -0.6 6.6
 5 4 12 -1.8 6.4
 -6 -4 -12 13.9 9.6
 6 -4 12 11.9 7.9
 6 4 12 14.1 9
 7 -4 12 -0.2 7.1
 -7 -4 -12 5.6 9.3
 -8 -4 -12 27.3 13
 8 -4 12 38.3 13.3
 -5 -5 12 18.1 12.7
 -4 -5 12 65.59 17.4
 4 -5 -12 66.69 17.3
 -3 -5 12 20.2 13.8
 3 -5 -12 16.7 10.5
 -2 -5 12 114.39 10.1
 -2 -5 12 105.09 20.6
 2 -5 -12 84.19 16.9
 -1 -5 12 87.09 10.2
 -1 -5 12 92.99 18.9
 0 -5 12 106.79 21.8
 0 -5 12 131.39 13.6
 1 -5 12 299.87 31.6
 1 -5 12 327.07 25.6
 2 -5 12 -3.7 7
 2 -5 12 17 13.3
 3 -5 12 49.99 13.3
 -3 -5 -12 49.5 8.6
 3 -5 12 26.1 13
 4 -5 12 1.4 9.3
 -4 -5 -12 2.9 6.6
 4 -5 12 27.3 10.4
 4 5 12 26.4 8.9
 -13 0 13 3.1 11.9
 13 0 -13 8.3 9
 -12 0 13 -4.8 8.8
 12 0 -13 6.1 8.2
 -11 0 13 572.54 45.8
 11 0 -13 612.44 41
 -10 0 13 -10.9 7
 10 0 -13 2.9 6.4
 9 0 -13 165.88 16.5
 -9 0 13 178.98 20.1
 9 0 -13 211.08 22.2
 8 0 -13 8.6 6.6
 8 0 -13 0.5 5.1
 -8 0 13 0.5 7
 7 0 -13 1866.91 108.99
 7 0 -13 1957.7 113.89
 -7 0 13 1810.82 111.99
 6 0 -13 3.9 4.5
 -6 0 13 -7.2 4
 6 0 -13 6 5.6
 5 0 -13 538.85 34.5
 5 0 -13 571.04 37.7
 -5 0 13 524.75 36.7
 -4 0 13 0.1 4.7
 4 0 -13 6.6 4.6
 -3 0 13 2338.77 134.79
 2 0 -13 0.9 2.8
 -2 0 13 -0.2 4.3
 -1 0 13 614.94 40.2
 1 0 -13 659.83 39.1
 0 0 -13 -0.7 3.5
 -1 0 -13 20.6 5.3
 1 0 13 18.9 5.6
 2 0 13 0.1 5.5
 -2 0 -13 -0.2 3.6
 3 0 13 533.85 36.1
 -3 0 -13 498.55 34
 3 0 13 554.14 35.3
 4 0 13 -3.2 4.6
 4 0 13 4.4 4.4
 -4 0 -13 -7.9 2.8
 -5 0 -13 818.32 53.39
 5 0 13 863.71 55.49
 5 0 13 881.61 54.19
 6 0 13 6.3 6.5
 6 0 13 -4.7 5.6
 -6 0 -13 1 5
 7 0 13 3905.51 213.48
 7 0 13 3702.13 214.78
 -7 0 -13 3502.95 211.98
 8 0 13 1.1 7.2
 9 0 13 420.96 33.5
 10 0 13 18.9 10.4
 11 0 13 86.29 16.5
 12 0 13 2.1 10.2
 -13 -1 13 103.49 35.9
 13 -1 -13 92.39 16.6
 -13 1 13 55.59 15.5
 13 1 -13 57.09 10.9
 12 -1 -13 -13.1 6.6
 -12 -1 13 5.5 10.8
 12 1 -13 -6.6 5.9
 -12 1 13 9.6 10.2
 11 -1 -13 330.57 28.1
 -11 -1 13 329.17 31.8
 -11 1 13 274.97 31.3
 11 1 -13 311.77 23.2
 -10 -1 13 70.59 15.9
 10 -1 -13 72.89 15.1
 10 -1 -13 68.29 13
 -10 1 13 78.49 15.4
 10 1 -13 60.49 9.2
 9 -1 -13 23 8.7
 -9 -1 13 15.5 10.4
 9 -1 -13 11.8 8
 -9 1 13 -2 6.8
 9 1 -13 12.7 5.8
 8 -1 -13 78.29 12.6
 -8 -1 13 53.09 13.5
 8 -1 -13 102.19 15.5
 8 1 -13 70.89 14.8
 -8 1 13 76.79 12.4
 8 1 -13 63.99 8.4
 7 -1 -13 19.8 7.8
 7 -1 -13 18.2 8.5
 -7 -1 13 24.4 9.5
 -7 1 13 33 8.4
 7 1 -13 26.6 5.2
 6 -1 -13 49.5 9.6
 -6 -1 13 35.6 10.2
 6 -1 -13 53.59 9.5
 -6 1 13 54.29 10.7
 6 1 -13 34.1 9.9
 6 1 -13 42.7 5.8
 5 -1 -13 24.9 6.7
 -5 -1 13 22.9 8
 5 -1 -13 16 5.7
 5 1 -13 11.3 7.4
 -5 1 13 11.1 5.1
 5 1 -13 15.3 3.7
 4 -1 -13 73.79 9.6
 -4 -1 13 76.19 12.5
 4 1 -13 70.79 6.4
 -4 1 13 58.79 8.5
 4 1 -13 67.39 11.7
 4 1 -13 72.19 6.2
 -3 -1 13 1090.99 67.59
 -3 1 13 1047.4 63.39
 3 1 -13 1060.19 67.19
 3 1 -13 1130.49 61.89
 -2 -1 13 16.7 6
 -2 1 13 15.5 4.1
 2 1 -13 12.3 3.3
 -1 -1 13 2526.55 162.68
 -1 -1 13 3063.79 167.58
 -1 1 13 3030.3 163.48
 1 1 -13 3001.9 162.68
 0 -1 13 167.58 14.1
 0 -1 -13 207.48 15.8
 0 1 -13 208.98 14.3
 1 -1 13 627.54 40.4
 -1 -1 -13 660.43 41.6
 -1 1 -13 674.83 40.4
 1 1 13 667.83 40.6
 -2 -1 -13 263.17 20.2
 2 -1 13 259.37 19.7
 2 1 13 283.37 20.1
 -2 1 -13 274.97 19.6
 -3 -1 -13 1061.99 64.39
 3 -1 13 1021.2 63.69
 -3 1 -13 1065.99 63.89
 3 1 13 1072.99 65.49
 3 1 13 1074.39 64.39
 -4 -1 -13 20.5 6.2
 4 -1 13 19.6 6.5
 4 -1 13 25.3 7.5
 -4 1 -13 15.5 6.1
 4 1 13 19.8 7.3
 4 1 13 15.5 6.4
 5 -1 13 456.15 34.7
 5 -1 13 506.75 33.5
 -5 -1 -13 470.65 32.7
 -5 1 -13 463.75 32.8
 5 1 13 483.15 34.3
 5 1 13 453.65 33.3
 -6 -1 -13 155.98 16.1
 6 -1 13 164.58 21
 6 -1 13 191.88 18
 6 1 13 155.58 17.1
 -6 1 -13 121.09 17.7
 6 1 13 144.49 16.3
 -7 -1 -13 196.28 21
 -7 -1 -13 201.88 19
 7 -1 13 179.58 19.9
 7 -1 13 240.48 20.6
 -7 1 -13 174.68 18.2
 7 1 13 215.48 20.2
 7 1 13 175.78 19.4
 8 -1 13 4.1 14.2
 -8 -1 -13 13.9 10.2
 8 1 13 0.2 7.3
 -9 -1 -13 24 11.6
 9 -1 13 30.5 10.3
 9 1 13 7.2 9.8
 10 -1 13 56.39 14.4
 -10 -1 -13 21 11.7
 10 1 13 29.2 11.2
 11 -1 13 392.06 32.5
 -11 -1 -13 266.57 32.4
 11 1 13 389.46 32.7
 -12 -1 -13 2.7 23.8
 12 -1 13 3.6 10
 12 1 13 -9.4 8.9
 -12 -2 13 19.4 25.3
 12 -2 -13 32.7 12.2
 12 2 -13 19.1 22.8
 -12 2 13 30.1 13.5
 11 -2 -13 80.99 15.6
 -11 -2 13 45.5 15.2
 11 -2 -13 42.7 12.8
 11 2 -13 57.39 7.9
 -11 2 13 38.4 12.7
 10 -2 -13 14.6 16.5
 10 -2 -13 16.6 11.2
 -10 -2 13 2.3 10.3
 10 2 -13 7.3 3.9
 -10 2 13 7.2 8.1
 9 -2 -13 206.18 22
 9 -2 -13 210.98 20.9
 -9 -2 13 250.67 25.9
 9 2 -13 212.48 14.1
 -9 2 13 217.18 20.7
 -8 -2 13 45 13.9
 8 -2 -13 89.89 13.5
 8 -2 -13 74.09 14.1
 -8 2 13 53.19 10.5
 -7 -2 13 21.7 10.5
 7 -2 -13 8.5 6.8
 7 -2 -13 29.7 9.6
 7 2 -13 16.7 11.2
 -7 2 13 17.8 6.6
 6 -2 -13 105.69 11.3
 6 -2 -13 100.89 15
 -6 -2 13 87.69 16.7
 -6 2 13 98.59 10.7
 6 2 -13 95.99 16.7
 5 -2 -13 291.07 24.5
 5 -2 -13 255.17 19.7
 -5 -2 13 294.27 26.7
 -5 2 13 323.17 20
 5 2 -13 320.47 48.5
 -4 -2 13 28 9.5
 4 2 -13 35.1 9.3
 -3 -2 13 1043.7 68.29
 -3 2 13 1073.49 59.29
 -2 -2 13 131.69 15.6
 2 2 -13 112.29 8.1
 -1 -2 13 125.39 14.5
 -1 -2 13 74.89 7.6
 1 2 -13 92.39 7.7
 0 -2 13 269.47 19.9
 0 -2 13 313.67 25.8
 0 2 -13 325.37 20.1
 0 2 13 298.17 18.5
 1 -2 13 52.39 7.8
 -1 -2 -13 74.49 10.7
 1 2 13 59.99 6.6
 -1 2 -13 54.89 14
 2 -2 13 71.89 9.9
 -2 -2 -13 67.09 10.8
 -2 2 -13 88.79 10
 2 2 13 72.49 8.3
 3 -2 13 266.07 22
 -3 -2 -13 309.07 23.4
 3 2 13 301.07 22
 -3 2 -13 307.97 22.2
 -4 -2 -13 -5.9 4.3
 -4 -2 -13 0.3 5.1
 4 -2 13 5.8 5.6
 -4 2 -13 -10.7 4.6
 4 2 13 -1.7 4
 5 -2 13 1465.85 87.29
 5 -2 13 1435.06 89.79
 -5 -2 -13 1382.66 87.89
 -5 -2 -13 1521.35 87.49
 5 2 13 1472.75 87.49
 -5 2 -13 1376.86 86.89
 6 -2 13 75.99 12.3
 6 -2 13 84.49 14.9
 -6 -2 -13 67.09 11.7
 -6 -2 -13 57.09 12.3
 6 2 13 86.19 14.8
 6 2 13 56.09 12
 -6 2 -13 67.49 11.7
 7 -2 13 573.94 42.7
 -7 -2 -13 569.14 44.7
 7 2 13 739.23 46.4
 7 2 13 604.74 43.7
 8 -2 13 -4.1 6.8
 -8 -2 -13 -6.5 6.6
 8 2 13 1.7 8.7
 9 -2 13 262.77 25
 -9 -2 -13 256.67 28.2
 9 2 13 270.37 27.6
 10 -2 13 12 9.2
 -10 -2 -13 -11.3 9.8
 10 2 13 -9.6 9.9
 -11 -2 -13 65.09 17.6
 11 -2 13 94.79 19.9
 11 2 13 93.99 18.5
 11 -3 -13 34.8 44.9
 -11 -3 13 30.1 16.3
 11 -3 -13 5.7 9.8
 10 -3 -13 -24.6 7.6
 10 -3 -13 3.5 8.3
 -10 -3 13 2.1 12.2
 9 -3 -13 15.9 8.1
 9 -3 -13 -0.2 9.9
 -9 -3 13 31.7 14.2
 -8 -3 13 22.5 12.6
 8 -3 -13 10.1 9.9
 8 -3 -13 18.2 6.2
 -7 -3 13 43.7 14.1
 7 -3 -13 46.9 12.6
 7 -3 -13 45.8 7.6
 -6 -3 13 98.79 19.6
 6 -3 -13 117.79 18
 6 -3 -13 106.29 8.7
 -5 -3 13 33.3 12.6
 5 -3 -13 37.3 11.5
 4 -3 -13 800.32 52.99
 -4 -3 13 740.03 55.39
 -3 -3 13 276.07 27.5
 -2 -3 13 14 2.8
 -2 -3 13 14.4 9.8
 -1 -3 13 1677.43 92.59
 -1 -3 13 1546.05 101.29
 0 -3 13 61.29 14.4
 0 -3 13 67.39 8.5
 0 3 -13 80.49 8.8
 1 -3 13 754.32 53.59
 -1 -3 -13 859.11 51.29
 1 -3 13 668.43 48.2
 1 3 13 766.32 44.1
 -1 3 -13 761.22 47.1
 2 -3 13 48 8.8
 -2 -3 -13 41.3 10.2
 -2 3 -13 38.7 8.1
 2 3 13 56.79 7.6
 -3 -3 -13 311.87 23.8
 3 -3 13 320.77 25.2
 -3 -3 -13 340.47 26.7
 -3 3 -13 376.36 26.3
 4 -3 13 33.4 9.5
 -4 -3 -13 42.6 9.2
 -4 -3 -13 47.6 10.5
 4 3 13 37.2 8.8
 -4 3 -13 55.29 10.6
 5 -3 13 29.3 9.5
 -5 -3 -13 38.5 9.8
 -5 3 -13 26.9 9.6
 5 3 13 69.99 11.7
 -6 -3 -13 61.09 12.8
 6 -3 13 38.6 20.2
 6 3 13 31.1 10.9
 -7 -3 -13 -5 6.7
 7 -3 13 -1.7 6.6
 7 3 13 16.9 9.6
 -8 -3 -13 -3.8 8.5
 8 -3 13 -7.9 6.4
 -9 -3 -13 51.79 15.4
 9 -3 13 62.29 14.2
 10 -3 13 -19.3 23.8
 -10 -3 -13 16 11.5
 9 -4 -13 32.3 12.7
 -9 -4 13 16.2 14.7
 9 -4 -13 31.3 7
 -8 -4 13 -7.1 10
 8 -4 -13 10.1 10.7
 7 -4 -13 97.29 18.6
 -7 -4 13 79.39 18.8
 -6 -4 13 -6.7 8.1
 6 -4 -13 16.1 11.7
 -5 -4 13 212.48 29.6
 5 -4 -13 258.27 25.8
 4 -4 -13 -2.8 7.7
 -4 -4 13 6.8 9.9
 -3 -4 13 244.68 27.4
 3 -4 -13 239.58 24.3
 -2 -4 13 33.9 4.7
 -2 -4 13 27.8 13.4
 -1 -4 13 116.99 10.6
 -1 -4 13 65.29 19.7
 0 -4 13 -0.7 4.9
 1 -4 13 -2.8 5.4
 1 -4 13 -1.9 18.5
 2 -4 13 28.2 8.3
 2 -4 13 13.4 9.3
 2 4 13 14.6 4.8
 -3 -4 -13 25.2 6.7
 3 -4 13 25.8 9.2
 3 -4 13 14.1 9.6
 3 4 13 20.5 9.3
 -3 4 -13 35.5 9.2
 4 -4 13 31.5 9.2
 -4 -4 -13 28.9 8.6
 -4 4 -13 9.6 9
 4 4 13 31.1 8.5
 5 -4 13 155.58 17.6
 -5 -4 -13 134.19 16.1
 5 4 13 134.29 16
 6 -4 13 -13.4 6.7
 -6 -4 -13 14.4 9.5
 6 4 13 20.9 9.9
 7 -4 13 150.38 20.6
 -7 -4 -13 179.88 21.7
 8 -4 13 25.1 11.4
 -8 -4 -13 21.7 12.4
 5 -5 -13 8.2 11.6
 -5 -5 13 -12.9 12
 -4 -5 13 -28.5 9.2
 4 -5 -13 8.2 10.3
 -3 -5 13 124.49 24.2
 3 -5 -13 200.68 25.6
 2 -5 -13 12.4 11
 -2 -5 13 24.2 5.1
 -2 -5 13 34 13.6
 -1 -5 13 78.19 19.5
 0 -5 13 118.89 21.9
 0 -5 13 94.29 12.1
 1 -5 13 81.49 11.9
 1 -5 13 60.79 16.7
 2 -5 13 61.29 11.8
 2 -5 13 41.4 14.6
 3 -5 13 69.39 12.9
 3 -5 13 40.5 14.7
 -4 -5 -13 0.4 10.1
 4 -5 13 -0.6 9
 4 -5 13 -9.2 7
 4 5 13 -18.4 6.9
 13 0 -14 -3.5 8.4
 -13 0 14 -14.3 10.7
 12 0 -14 73.39 12.8
 -12 0 14 41.7 14.4
 -11 0 14 5 9.3
 11 0 -14 5.9 7.3
 10 0 -14 447.16 32
 9 0 -14 5 7.6
 9 0 -14 10.5 6.5
 -9 0 14 -1 7.2
 -8 0 14 29.3 9.8
 8 0 -14 10.8 6.6
 8 0 -14 2.9 7.9
 -7 0 14 2.1 6.5
 7 0 -14 11.1 7.5
 7 0 -14 -4.5 4.7
 6 0 -14 864.01 54.39
 6 0 -14 908.91 57.99
 -6 0 14 906.01 57.59
 5 0 -14 -2.6 3.7
 -5 0 14 -2.1 4.3
 5 0 -14 4.6 5.3
 4 0 -14 1366.96 82.39
 -3 0 14 1.3 4.3
 2 0 -14 2142.29 122.79
 -2 0 14 2171.18 124.89
 1 0 -14 -0.6 3.2
 -1 0 14 7.7 4.5
 0 0 -14 4546.04 254.87
 -1 0 -14 3.6 4
 1 0 14 0.5 4.3
 -2 0 -14 44.5 7.7
 2 0 14 63.89 9.5
 -3 0 -14 -5.5 3.2
 3 0 14 0.1 4.5
 3 0 14 -3.2 4.6
 4 0 14 370.06 28.6
 4 0 14 395.16 28.1
 -4 0 -14 380.76 27
 -5 0 -14 2.1 5.1
 5 0 14 1.9 5.6
 5 0 14 4.8 6
 -6 0 -14 614.54 41.4
 6 0 14 631.14 42
 6 0 14 595.24 46.4
 7 0 14 7.2 7.6
 -7 0 -14 -5.8 5.8
 7 0 14 -6.2 6.2
 8 0 14 844.42 75.09
 9 0 14 10.7 8.9
 10 0 14 855.21 58.59
 11 0 14 6.8 9.9
 12 0 14 701.03 119.39
 13 -1 -14 0.7 9.7
 -13 -1 14 17.8 29.3
 13 1 -14 15.6 8.2
 -13 1 14 26.5 12.5
 12 -1 -14 15.1 9.9
 -12 -1 14 2.4 11.1
 -12 1 14 0.5 11.1
 12 1 -14 5.8 6.8
 -11 -1 14 12.2 11.7
 11 -1 -14 9.3 8.8
 -11 1 14 17.2 12.5
 11 1 -14 8 6.2
 -10 -1 14 385.36 34.5
 10 -1 -14 439.46 34.9
 10 -1 -14 413.76 32
 10 1 -14 404.06 27.6
 -10 1 14 399.46 33.3
 9 -1 -14 184.28 19.4
 9 -1 -14 182.18 19.2
 9 1 -14 193.18 15.1
 -9 1 14 161.68 19.5
 8 -1 -14 1887.31 109.39
 8 -1 -14 1781.02 107.39
 -8 -1 14 1763.52 110.59
 8 1 -14 1761.12 102.79
 8 1 -14 1844.32 112.19
 -8 1 14 1766.02 107.39
 7 -1 -14 25.5 8.4
 -7 -1 14 27.3 10.2
 7 -1 -14 28.2 9.1
 7 1 -14 29.7 9.5
 7 1 -14 18.9 4.7
 -7 1 14 10.9 6.6
 -6 -1 14 907.31 58.69
 6 -1 -14 878.81 55.99
 6 -1 -14 959.2 56.69
 6 1 -14 915.11 59.69
 -6 1 14 805.82 57.39
 6 1 -14 867.11 51.59
 5 -1 -14 17.4 6.8
 -5 -1 14 22.5 8.3
 5 1 -14 23.4 4.3
 -5 1 14 11.8 5.4
 5 1 -14 26.8 9
 -4 -1 14 183.88 18.1
 4 -1 -14 194.88 15.5
 4 1 -14 183.18 12.6
 -4 1 14 183.28 14.8
 4 1 -14 181.18 17.7
 -3 -1 14 91.69 13.6
 -3 1 14 86.39 9.1
 3 1 -14 98.69 7.9
 -2 -1 14 1.5 5.6
 -2 1 14 18.9 4.6
 2 1 -14 16.6 3.8
 -1 -1 14 15.5 3.9
 -1 -1 14 6.8 4.7
 -1 1 14 8 3.8
 1 1 -14 12.3 3.7
 0 -1 -14 1118.29 65.29
 0 -1 14 1017.6 63.79
 0 1 -14 1116.99 63.49
 -1 -1 -14 -4.8 3.5
 1 -1 14 -3 3
 -1 1 -14 2.1 3.8
 1 1 14 3.2 3.8
 -2 -1 -14 1235.18 71.29
 2 -1 14 1203.18 70.99
 -2 1 -14 1197.88 70.29
 2 1 14 1078.39 80.29
 3 -1 14 25.8 6.7
 -3 -1 -14 28.5 7
 3 1 14 18.1 7.3
 3 1 14 19.4 5.9
 -3 1 -14 15.6 5.8
 4 -1 14 1706.43 103.19
 -4 -1 -14 1616.14 100.59
 4 -1 14 1817.52 101.39
 -4 1 -14 1642.84 100.49
 4 1 14 1795.82 102.69
 4 1 14 1703.53 101.69
 5 -1 14 15.5 7.2
 5 -1 14 25.8 7.9
 -5 -1 -14 16.2 6.9
 5 1 14 7.6 6.1
 -5 1 -14 22.2 7
 5 1 14 14.2 7.4
 6 -1 14 525.65 35
 6 -1 14 446.46 36
 -6 -1 -14 449.66 34
 -6 1 -14 475.65 34.4
 6 1 14 483.85 35.7
 6 1 14 516.35 36.3
 -7 -1 -14 15.5 7.2
 7 -1 14 6.4 7.6
 7 -1 14 -0.4 11.3
 7 1 14 6.2 6.9
 -7 1 -14 -2.4 5.7
 7 1 14 6.8 7.3
 8 -1 14 772.62 50.99
 8 1 14 715.23 50.79
 9 -1 14 17.4 9.9
 9 1 14 10 9.4
 10 -1 14 96.69 17
 10 1 14 118.39 18.6
 11 -1 14 100.39 17.9
 11 1 14 91.89 17.4
 12 -1 14 7.9 10.1
 12 1 14 30 29.9
 -12 -2 14 19.3 15.1
 12 -2 -14 21.3 13.2
 -12 2 14 13.7 12.2
 12 2 -14 14.5 5.8
 -11 -2 14 4 9.9
 11 -2 -14 2.4 9.3
 11 -2 -14 0.6 9.6
 -11 2 14 4.7 10.1
 11 2 -14 -2.9 4
 10 -2 -14 64.09 25.6
 -10 -2 14 87.39 18.6
 10 -2 -14 81.29 16
 -10 2 14 107.59 16.2
 10 2 -14 92.99 8.4
 9 -2 -14 -5.3 9.2
 9 -2 -14 -0.8 6.9
 -9 -2 14 9.5 10.5
 -9 2 14 6.8 7.5
 8 -2 -14 82.89 14.7
 8 -2 -14 114.69 15
 -8 -2 14 68.49 15.9
 -8 2 14 93.49 12.9
 7 -2 -14 66.99 13.4
 -7 -2 14 72.99 15
 7 -2 -14 82.09 11.8
 -7 2 14 64.89 10.1
 -6 -2 14 927.51 64.29
 6 -2 -14 833.42 57.59
 6 -2 -14 988.2 62.19
 6 2 -14 1028.6 65.39
 -6 2 14 1034.6 57.79
 -5 -2 14 534.75 38.9
 5 -2 -14 445.36 31.5
 5 -2 -14 537.45 36.7
 5 2 -14 470.95 37.8
 -5 2 14 534.45 31.3
 -4 -2 14 547.05 42.2
 -4 2 14 597.34 34.5
 4 2 -14 589.44 42
 -3 -2 14 28.3 9.9
 -3 2 14 29.3 3.3
 -2 -2 14 1519.45 92.39
 2 2 -14 1465.85 83.59
 -1 -2 14 -0.8 5.7
 -1 -2 14 0.8 2.8
 -1 2 14 1.2 1.8
 1 2 -14 1.4 2.9
 -1 2 14 1.1 1.7
 0 -2 14 1995.4 117.59
 0 -2 14 1831.52 111.19
 0 -2 -14 1883.31 113.99
 0 2 -14 2035.8 111.19
 0 2 14 1994.1 109.69
 -1 -2 -14 104.59 13.6
 1 -2 14 107.19 10.8
 -1 2 -14 124.09 11.2
 1 2 14 116.59 10
 2 -2 14 552.14 38.5
 -2 -2 -14 612.64 40.6
 2 2 14 599.34 37.8
 -2 2 -14 665.83 39.3
 3 -2 14 26.7 7.5
 -3 -2 -14 37.8 8.5
 -3 2 -14 37.6 7.8
 3 2 14 25.2 6.6
 4 -2 14 23.4 7.9
 -4 -2 -14 22.7 8.4
 4 2 14 27.2 7.7
 -4 2 -14 17.7 6.8
 5 -2 14 48.4 10.4
 5 -2 14 15.1 8.7
 -5 -2 -14 17 7.5
 -5 2 -14 21.5 14.4
 5 2 14 27 7.8
 -6 -2 -14 131.59 18.5
 6 -2 14 175.98 17.6
 -6 -2 -14 149.49 16.4
 -6 2 -14 148.99 16.7
 6 2 14 152.38 16.8
 6 2 14 186.18 19.6
 7 -2 14 0.7 7
 -7 -2 -14 -7.4 6.1
 7 2 14 5.4 6.7
 7 2 14 9.4 17.4
 -8 -2 -14 184.38 22.2
 8 -2 14 158.78 20.8
 8 2 14 252.17 23.7
 9 -2 14 11.3 9.1
 -9 -2 -14 0.8 9.1
 9 2 14 18.5 11.7
 10 -2 14 557.04 41.8
 10 2 14 497.25 42.5
 11 -2 14 8.6 11.8
 -11 -2 -14 7.9 11.3
 11 2 14 7.2 12.2
 -11 -3 14 2.2 12.8
 11 -3 -14 6.4 11.4
 11 -3 -14 4.8 8.6
 -10 -3 14 208.18 30.3
 10 -3 -14 183.48 25.3
 10 -3 -14 247.38 22.1
 9 -3 -14 14.3 10.6
 -9 -3 14 4.1 11.2
 9 -3 -14 14 6.8
 -8 -3 14 430.16 38.7
 8 -3 -14 391.06 34.2
 7 -3 -14 16.4 4.8
 -7 -3 14 3.3 9.9
 7 -3 -14 17.1 10.4
 6 -3 -14 157.58 21
 -6 -3 14 159.98 23.5
 5 -3 -14 47.2 14.2
 -5 -3 14 87.59 31
 -4 -3 14 8 8.4
 -3 -3 14 233.18 24.2
 -2 -3 14 44.9 4.6
 -2 -3 14 52.09 13.2
 -1 -3 14 441.66 26.6
 -1 -3 14 370.56 34.5
 0 -3 14 647.54 47.5
 0 -3 14 594.14 38.7
 0 3 -14 651.93 39.2
 -1 -3 -14 -0.1 6.7
 1 -3 14 4.4 4.8
 1 -3 14 0.6 8.1
 -1 3 -14 0.6 4
 1 3 14 -0.2 2.6
 -2 -3 -14 325.27 26.4
 2 -3 14 328.37 24.7
 -2 3 -14 339.37 24.8
 2 3 14 340.07 22.7
 3 -3 14 13.4 6
 -3 -3 -14 7.9 7
 -3 3 -14 27.3 8.1
 3 3 14 39.7 13.7
 -4 -3 -14 616.54 44.9
 -4 -3 -14 735.13 68.69
 4 -3 14 693.63 46.2
 -4 3 -14 678.43 61.89
 4 3 14 771.32 45.9
 5 -3 14 6.9 6.4
 -5 -3 -14 -3.8 6
 -5 3 -14 6.8 7.1
 5 3 14 3.9 6.6
 -6 -3 -14 413.46 31.8
 6 -3 14 350.86 29.4
 6 3 14 347.47 29.4
 7 -3 14 33.5 10.2
 -7 -3 -14 33.1 10.9
 7 3 14 23.9 11.4
 8 -3 14 103.49 17.4
 -8 -3 -14 119.79 19.3
 9 -3 14 37.1 12.9
 -9 -3 -14 14.8 11.3
 10 -3 14 7.9 10.4
 -10 -3 -14 10.3 13.8
 9 -4 -14 -11.7 7.2
 -9 -4 14 17.6 13.6
 9 -4 -14 -6.8 9
 -8 -4 14 21.9 14.3
 8 -4 -14 17.7 13.7
 -7 -4 14 20.3 13.1
 7 -4 -14 23.7 11.9
 -6 -4 14 -6 8.9
 6 -4 -14 9.2 11.1
 5 -4 -14 122.59 20.1
 -5 -4 14 84.19 19.7
 -4 -4 14 17.5 11.9
 4 -4 -14 46.1 12.4
 -3 -4 14 -1.8 8.4
 -2 -4 14 113.09 8.6
 -2 -4 14 117.59 21.3
 -1 -4 14 20.7 10.9
 -1 -4 14 18.8 5.1
 0 -4 14 137.59 22.5
 0 -4 14 136.69 14.3
 1 -4 14 -8 7.5
 1 -4 14 -1.1 5.4
 2 -4 14 266.07 29.3
 2 -4 14 299.67 24.3
 2 4 14 329.07 20.3
 3 -4 14 32.5 9.2
 3 -4 14 48.1 13.1
 3 4 14 27.3 6.9
 -3 4 -14 45.7 10.5
 -4 -4 -14 6.2 5.9
 4 -4 14 1.9 7.1
 4 4 14 -3.3 5.8
 -5 -4 -14 2.7 7.6
 5 -4 14 -1.3 6.9
 5 4 14 0.6 7.5
 6 -4 14 17.2 9.8
 -6 -4 -14 14.3 9.5
 6 4 14 -3.6 8.7
 -7 -4 -14 7.2 9.2
 7 -4 14 12.9 9.8
 8 -4 14 109.99 18.7
 -8 -4 -14 60.19 15
 5 -5 -14 -3.4 11.1
 -4 -5 14 28.2 14.3
 -3 -5 14 -4.9 10.5
 3 -5 -14 -3.6 10.5
 2 -5 -14 24.4 11.4
 -2 -5 14 12.7 3.6
 -2 -5 14 -1.6 10.7
 -1 -5 14 51.89 11.6
 -1 -5 14 54.39 16.8
 0 -5 14 16.7 11.4
 0 -5 14 16.6 6
 1 -5 14 7.1 10.3
 1 -5 14 2.2 6.1
 2 -5 14 64.39 11.6
 2 -5 14 57.29 16.9
 3 -5 14 2.4 9.5
 3 -5 14 28.4 9.3
 4 -5 14 26.6 10.1
 13 0 -15 253.37 24.5
 -13 0 15 300.27 31.8
 -12 0 15 3.9 11.3
 12 0 -15 -5.4 8.3
 11 0 -15 184.58 19
 -11 0 15 184.58 24.8
 10 0 -15 -7.3 5.6
 -10 0 15 -13.7 15
 9 0 -15 124.99 19.2
 9 0 -15 118.19 13.8
 -9 0 15 106.99 16.9
 -8 0 15 -8.6 6.1
 8 0 -15 8.5 14.4
 8 0 -15 -2.9 5.2
 7 0 -15 164.08 15.4
 -7 0 15 156.98 18.1
 7 0 -15 181.88 18.6
 6 0 -15 -5.7 4.3
 6 0 -15 0.6 6.8
 -6 0 15 -1.6 5.6
 5 0 -15 476.85 32
 5 0 -15 502.55 35.1
 -5 0 15 500.05 34.7
 4 0 -15 0.6 4.8
 -4 0 15 0.3 4.4
 -3 0 15 264.87 20.9
 -2 0 15 7.9 5
 2 0 -15 -5.7 5.9
 1 0 -15 2207.88 122.09
 -1 0 15 2056.99 123.59
 0 0 -15 1.8 3.6
 -1 0 -15 3584.94 198.88
 1 0 15 3446.26 199.68
 -2 0 -15 1.8 4.1
 2 0 15 11.1 5.6
 3 0 15 2191.78 130.09
 -3 0 -15 2131.69 128.09
 3 0 15 2351.96 129.69
 4 0 15 -7 4.9
 -4 0 -15 5 4.9
 4 0 15 -8.3 4.8
 5 0 15 2576.24 143.19
 5 0 15 2460.85 144.49
 -5 0 -15 2322.97 141.89
 6 0 15 -0.2 6.8
 6 0 15 -7.5 5.6
 -6 0 -15 -3.9 4.5
 -7 0 -15 119.49 25
 7 0 15 94.09 14.9
 7 0 15 85.79 15.1
 8 0 15 -1 7.2
 9 0 15 240.48 23.7
 10 0 15 5.4 9.5
 11 0 15 90.39 17.4
 12 0 15 -10.9 9.2
 13 -1 -15 41.3 12.9
 -13 -1 15 28.2 15.2
 13 1 -15 5 7.7
 -13 1 15 15.8 14
 12 -1 -15 13.7 11
 -12 -1 15 0.1 10.9
 12 1 -15 10.8 6.7
 -12 1 15 8.8 11.5
 11 -1 -15 71.59 14.4
 -11 -1 15 67.49 16.7
 11 1 -15 65.19 9.8
 -11 1 15 82.09 15.6
 10 -1 -15 12.5 9.4
 10 -1 -15 8.5 8.9
 -10 -1 15 9.7 10.6
 -10 1 15 -5.1 7.9
 10 1 -15 15 6
 9 -1 -15 16.7 8.2
 9 -1 -15 43 13.6
 -9 -1 15 27.7 12
 9 1 -15 32.8 6.7
 -9 1 15 41.8 11.4
 8 -1 -15 116.19 17
 8 -1 -15 83.79 14
 -8 -1 15 86.89 16.7
 -8 1 15 94.69 14.6
 8 1 -15 104.69 10.2
 8 1 -15 96.29 17
 7 -1 -15 57.59 11.6
 -7 -1 15 41.2 10.7
 7 -1 -15 55.29 10.4
 -7 1 15 35.5 8.9
 7 1 -15 39.3 12
 7 1 -15 49.4 6.6
 -6 -1 15 89.89 15.4
 6 -1 -15 76.09 12.2
 6 -1 -15 95.19 13.6
 6 1 -15 90.09 15
 6 1 -15 78.49 8.1
 -6 1 15 107.39 12
 -5 -1 15 914.51 61.79
 5 -1 -15 1044.5 59.59
 -5 1 15 941.91 58.39
 5 1 -15 992.9 62.89
 5 1 -15 897.31 55.19
 -4 -1 15 31.7 8.4
 4 -1 -15 30.8 7.1
 4 1 -15 36.5 9.7
 -4 1 15 31.6 6.6
 4 1 -15 30.6 4.8
 -3 -1 15 1472.25 92.69
 3 1 -15 1610.74 87.19
 -3 1 15 1500.35 88.99
 -2 -1 15 13.5 6.8
 -2 1 15 1 3.7
 2 1 -15 7.9 3.4
 1 -1 -15 1824.52 102.89
 -1 -1 15 1826.12 105.19
 1 1 -15 1698.83 100.19
 -1 1 15 1703.63 101.09
 0 -1 -15 55.59 8.6
 0 -1 15 48.7 7.2
 0 1 -15 13.4 6.9
 -1 -1 -15 425.96 28.7
 1 -1 15 367.86 27.7
 -1 1 -15 440.06 27.8
 1 1 15 432.06 28.1
 -2 -1 -15 27.5 7.1
 2 -1 15 45.7 7.9
 -2 1 -15 37.5 7.7
 2 1 15 37.5 7.7
 3 -1 15 -2.1 4.4
 -3 -1 -15 7.3 5.4
 3 1 15 9.8 6.6
 -3 1 -15 5.7 4.7
 3 1 15 14.4 6.3
 4 -1 15 3.9 5.5
 -4 -1 -15 0.7 5
 4 -1 15 4.4 5.7
 -4 1 -15 11.2 5.6
 4 1 15 2.1 6.4
 4 1 15 2.2 5.3
 5 -1 15 569.84 36.8
 5 -1 15 505.65 38.4
 -5 -1 -15 496.85 35.7
 -5 1 -15 512.45 36
 5 1 15 513.05 37.1
 5 1 15 511.35 36.5
 6 -1 15 2.5 6.8
 -6 -1 -15 0.3 6.2
 6 -1 15 0.2 6.6
 6 1 15 2.8 7.4
 -6 1 -15 -1.1 5.7
 6 1 15 -1.7 6.2
 7 -1 15 396.96 32.6
 7 1 15 430.56 34.6
 7 1 15 488.05 34.7
 8 -1 15 10.9 9
 8 1 15 9.4 9.1
 9 -1 15 497.55 38.7
 9 1 15 506.85 39
 10 -1 15 3 9.2
 10 1 15 16.4 11
 11 -1 15 450.75 38.1
 11 1 15 469.05 38.5
 12 -2 -15 -5.4 11.2
 -12 -2 15 14.2 12.7
 12 2 -15 2.1 4.7
 -12 2 15 9.7 12.2
 -11 -2 15 86.69 19.9
 11 -2 -15 126.59 18.9
 11 -2 -15 125.79 19.2
 11 2 -15 117.39 9.9
 -11 2 15 135.09 19.8
 -10 -2 15 44.3 14.7
 10 -2 -15 16.1 19.9
 10 -2 -15 36.8 11.6
 -10 2 15 33.3 10.9
 10 2 -15 38 4.4
 -9 -2 15 35 12.9
 9 -2 -15 52.79 11.9
 9 -2 -15 66.29 13.8
 -9 2 15 40.7 10.6
 8 -2 -15 -5.1 17.2
 -8 -2 15 5.9 10
 8 -2 -15 27.5 9
 -8 2 15 16.8 7.7
 -7 -2 15 336.27 34.9
 7 -2 -15 348.67 29.3
 7 -2 -15 379.26 27
 -7 2 15 354.86 25.8
 6 -2 -15 142.19 17.9
 -6 -2 15 114.49 18.7
 6 -2 -15 113.59 12.1
 6 2 -15 140.19 20.2
 -6 2 15 131.49 12.4
 5 -2 -15 233.58 18.4
 5 -2 -15 268.37 23.3
 -5 -2 15 290.67 25.8
 -5 2 15 280.97 18.5
 5 2 -15 261.07 24.6
 -4 -2 15 5.1 7.7
 -4 2 15 13.5 3.6
 4 2 -15 13.5 7.7
 -3 -2 15 62.79 13
 -3 2 15 47.1 4.6
 -2 -2 15 95.09 16.2
 -2 2 15 115.89 7.6
 2 2 -15 117.79 8.6
 -2 2 15 112.29 7.6
 -1 -2 15 278.87 20.4
 -1 -2 15 364.06 27.6
 -1 2 15 303.67 19.2
 -1 2 15 328.07 19.2
 1 2 -15 325.07 20.5
 0 -2 -15 195.88 17.7
 0 -2 15 169.68 14.5
 0 -2 15 212.88 20.1
 0 2 15 199.28 13.6
 0 2 -15 191.98 14.7
 -1 -2 -15 1017.5 62.49
 1 -2 15 942.81 59.89
 1 2 15 990.7 58.79
 -1 2 -15 1049.09 59.99
 2 -2 15 20.5 6.2
 -2 -2 -15 2.6 5.7
 2 2 15 17.9 5.3
 -2 2 -15 14.5 5.8
 -3 -2 -15 1462.45 115.19
 3 -2 15 1647.74 101.69
 -3 2 -15 1921.71 102.49
 3 2 15 1786.52 101.39
 -4 -2 -15 -4 6.1
 4 -2 15 5.3 5.9
 4 2 15 2.7 5.3
 -4 2 -15 2.2 5.2
 -5 -2 -15 1010.9 62.99
 5 -2 15 1033 65.99
 5 -2 15 841.82 61.59
 -5 2 -15 1062.79 63.39
 5 2 15 1021.3 63.09
 6 -2 15 39 10.2
 -6 2 -15 21.2 9.1
 6 2 15 14.4 11.4
 6 2 15 29.3 10
 -7 -2 -15 59.49 12.9
 7 -2 15 45.5 11.3
 7 2 15 54.99 15
 7 2 15 69.09 13.2
 8 -2 15 3 7.5
 -8 -2 -15 18.7 19.3
 8 2 15 23.4 11.7
 9 -2 15 10.5 8.7
 -9 -2 -15 2.3 8.7
 9 2 15 12.4 10.2
 -10 -2 -15 -13.6 7.8
 10 -2 15 17.2 11.2
 10 2 15 -2.4 9.5
 -11 -2 -15 66.09 16.6
 11 -2 15 63.69 17.1
 11 2 15 30.5 14.4
 -10 -3 15 -15.6 9.8
 10 -3 -15 -0.5 9.7
 10 -3 -15 6.7 8.4
 9 -3 -15 19.1 10.8
 9 -3 -15 3 6.4
 -9 -3 15 13.5 12.7
 8 -3 -15 85.69 10.6
 -8 -3 15 113.79 21.6
 8 -3 -15 102.39 17.8
 7 -3 -15 468.05 32.1
 7 -3 -15 565.64 41.5
 -7 -3 15 605.54 45.4
 -6 -3 15 14.9 11.3
 6 -3 -15 23.9 10.1
 -5 -3 15 288.77 29.2
 5 -3 -15 259.97 25.5
 -4 -3 15 126.39 20.5
 -3 -3 15 578.24 45.4
 -2 -3 15 109.19 7.9
 -2 -3 15 125.39 19.3
 -1 -3 15 63.59 7.7
 -1 -3 15 60.99 14.7
 1 3 -15 59.79 7.5
 0 -3 15 78.99 16.1
 0 -3 15 57.89 8.3
 0 3 -15 61.29 21.9
 -1 -3 -15 78.79 12.6
 1 -3 15 62.09 9.3
 1 -3 15 67.89 15.1
 1 3 15 60.29 6.2
 -1 3 -15 74.99 10
 2 -3 15 2.4 5.4
 -2 -3 -15 -10.4 4.8
 2 3 15 1.1 3.8
 -2 3 -15 0.1 5
 3 -3 15 26.9 8.3
 3 3 15 33 7.6
 -3 3 -15 40.2 9.1
 4 -3 15 75.79 12.2
 -4 3 -15 86.59 13.6
 4 3 15 53.99 10.6
 5 -3 15 194.18 18.9
 5 3 15 180.58 18
 -5 3 -15 179.58 18.9
 6 -3 15 3.8 6.2
 -6 -3 -15 -12.7 6.7
 6 3 15 9.3 9
 7 -3 15 337.87 29.2
 -7 -3 -15 324.17 30
 7 3 15 360.26 29.2
 8 -3 15 -8.3 8.3
 -8 -3 -15 5.5 10.6
 9 -3 15 239.88 27.4
 -9 -3 -15 272.57 29.9
 -8 -4 15 -8 12.6
 8 -4 -15 -40.3 17.7
 7 -4 -15 51.79 15
 -7 -4 15 65.09 18.3
 -6 -4 15 5.6 9.7
 6 -4 -15 8.4 11.3
 -5 -4 15 11.9 11.3
 5 -4 -15 -4 9.5
 4 -4 -15 -5 7.6
 -4 -4 15 12.4 10.7
 -3 -4 15 17.9 11.9
 -2 -4 15 2.3 9.5
 -2 -4 15 1 2.1
 -1 -4 15 29.1 5.5
 -1 -4 15 15.8 11
 0 -4 15 60.09 10.3
 0 -4 15 60.29 16.2
 1 -4 15 203.58 17.8
 1 -4 15 197.08 24.2
 2 -4 15 61.29 10.8
 2 -4 15 38.2 13.7
 -2 4 -15 53.79 10.6
 3 -4 15 115.89 15
 3 -4 15 78.59 17.9
 3 4 15 123.79 12
 -3 4 -15 118.19 15.4
 4 -4 15 14.6 8.1
 4 4 15 6.9 7.1
 5 -4 15 272.37 24.4
 5 4 15 236.08 22.9
 6 -4 15 -3.1 6.3
 -6 -4 -15 19.7 9.6
 6 4 15 11 9.7
 -7 -4 -15 15.6 11.1
 7 -4 15 22.8 9.5
 4 -5 -15 44.7 15.4
 -4 -5 15 35.8 16.9
 -3 -5 15 50.69 17.3
 3 -5 -15 44.5 24.1
 2 -5 -15 7.7 10.3
 -2 -5 15 -3.3 9.8
 -1 -5 15 15 10.5
 -1 -5 15 -6.3 4
 0 -5 15 84.89 11.5
 0 -5 15 115.89 20.8
 1 -5 15 8.4 6.2
 1 -5 15 6.2 11.5
 2 -5 15 2.6 6.3
 2 -5 15 10.8 11.6
 3 -5 15 12.1 7.2
 3 -5 15 20.5 14.2
 13 0 -16 9.6 8.6
 -13 0 16 19.9 14
 -12 0 16 39.5 14.7
 12 0 -16 66.59 12.6
 11 0 -16 10.6 7.5
 -11 0 16 -3 9.3
 10 0 -16 375.26 28.8
 -10 0 16 386.96 33.1
 -9 0 16 -1.8 7
 9 0 -16 -6.7 5.5
 9 0 -16 2.9 7.5
 8 0 -16 278.57 21.5
 -8 0 16 256.67 24.3
 8 0 -16 256.47 24.8
 7 0 -16 -1.5 6.1
 -7 0 16 0.8 6.4
 7 0 -16 4.2 5.3
 6 0 -16 237.38 21.4
 -6 0 16 218.58 20.5
 6 0 -16 228.48 18.2
 5 0 -16 -3.8 4.9
 -5 0 16 1.7 6
 4 0 -16 1441.66 85.79
 -4 0 16 1382.36 85.19
 -3 0 16 4.2 4.8
 -2 0 16 792.92 55.59
 2 0 -16 878.81 51.09
 1 0 -16 -2.6 3.5
 -1 0 16 -5.3 4.1
 0 0 -16 420.36 27.9
 1 0 16 1.3 4.6
 -1 0 -16 -7.4 3.3
 2 0 16 319.47 23.9
 -2 0 -16 294.17 22.2
 -3 0 -16 0 4.4
 3 0 16 2.2 5.5
 3 0 16 8.8 5.7
 4 0 16 1407.96 80.99
 4 0 16 1291.57 81.19
 -4 0 -16 1263.47 79.19
 5 0 16 -2 6.2
 -5 0 -16 -0.8 10.1
 5 0 16 -6.1 5.8
 6 0 16 1089.59 65.89
 6 0 16 1017.5 66.59
 -6 0 -16 979.7 64.29
 7 0 16 3.4 7.5
 8 0 16 163.68 19.2
 9 0 16 -7.3 8.3
 10 0 16 197.48 22
 11 0 16 5.5 9.6
 -12 -1 16 280.37 31.1
 12 -1 -16 303.87 28
 -12 1 16 291.77 30.1
 12 1 -16 285.77 22.4
 11 -1 -16 -8.2 8
 -11 -1 16 12.1 10.9
 -11 1 16 -5.1 8.9
 11 1 -16 -3.2 4.9
 -10 -1 16 219.88 25.8
 10 -1 -16 234.98 23.1
 10 -1 -16 241.08 25.6
 10 1 -16 222.48 17.7
 -10 1 16 234.98 24.2
 9 -1 -16 81.79 14.4
 9 -1 -16 105.89 29.5
 -9 -1 16 88.69 16.9
 9 1 -16 87.09 10.1
 -9 1 16 91.69 15.3
 8 -1 -16 79.59 14.5
 8 -1 -16 118.79 17.3
 -8 -1 16 127.69 19.7
 -8 1 16 137.29 17.1
 8 1 -16 107.19 10.3
 -7 -1 16 -5.2 7.1
 7 -1 -16 -3.1 5.3
 7 -1 -16 -8.8 5.7
 7 1 -16 2.1 3.7
 -7 1 16 -9.4 5.3
 7 1 -16 -0.6 7
 -6 -1 16 163.68 18.7
 6 -1 -16 188.98 17.7
 6 -1 -16 138.99 16
 6 1 -16 200.28 38.3
 6 1 -16 164.58 12.7
 -6 1 16 170.48 15.8
 -5 -1 16 85.19 15
 5 -1 -16 98.89 12.8
 -5 1 16 76.19 11.1
 5 1 -16 95.39 8.5
 5 1 -16 121.29 16.4
 5 1 -16 96.69 8.9
 -4 -1 16 93.19 15
 4 1 -16 103.39 8.6
 -4 1 16 93.89 10.5
 4 1 -16 101.79 15
 -3 -1 16 23.8 7.4
 3 1 -16 9.3 3.6
 -3 1 16 5.2 4.6
 -2 -1 16 1215.98 74.19
 2 1 -16 1189.88 68.59
 -2 1 16 1154.48 69.89
 1 -1 -16 68.49 10.1
 -1 -1 16 71.29 11.8
 1 1 -16 69.99 8.3
 -1 1 16 68.19 8.3
 0 -1 -16 2051.99 113.99
 0 -1 16 1746.63 112.09
 0 1 -16 2074.59 114.09
 -1 -1 -16 94.39 11.7
 1 -1 16 62.59 17
 1 1 16 86.69 12.1
 -1 1 -16 82.09 9.5
 2 -1 16 1330.47 79.89
 -2 -1 -16 1326.47 80.09
 2 1 16 1349.66 79.89
 -2 1 -16 1353.06 79.49
 3 -1 16 18.3 6.4
 -3 -1 -16 7.6 5.4
 -3 1 -16 19.1 6.7
 3 1 16 1.8 6
 3 1 16 4.7 6.3
 -4 -1 -16 698.83 45.9
 4 -1 16 711.63 46.2
 4 1 16 734.73 47.5
 4 1 16 707.53 46
 -4 1 -16 647.54 45
 -5 -1 -16 -2.8 4.8
 5 -1 16 -7.9 5.4
 5 -1 16 1.9 4.9
 -5 1 -16 -0.6 5.8
 5 1 16 -0.1 5.5
 5 1 16 1.8 7.2
 6 -1 16 474.35 36.4
 6 -1 16 498.35 38.5
 -6 -1 -16 475.85 35.9
 6 1 16 491.15 37.3
 -6 1 -16 551.74 36.8
 6 1 16 536.85 38.3
 7 -1 16 124.89 30.3
 7 1 16 163.98 23.3
 7 1 16 150.88 20.3
 8 -1 16 49.1 12.3
 8 1 16 63.79 13.6
 9 -1 16 5.9 9.5
 9 1 16 -6.5 8.2
 10 -1 16 97.29 17.5
 10 1 16 68.59 15.6
 11 -1 16 11 12.4
 11 1 16 -5 10.7
 -12 -2 16 -2 11
 12 -2 -16 -8 11.1
 12 2 -16 4 4
 -12 2 16 -0.9 10.1
 -11 -2 16 7.6 11.7
 11 -2 -16 -0.4 8.5
 11 -2 -16 12 10.3
 -11 2 16 -2.8 9.3
 11 2 -16 2.6 3
 10 -2 -16 25.2 21.4
 10 -2 -16 48.5 13.2
 -10 -2 16 57.69 15.6
 -10 2 16 30.6 11.4
 9 -2 -16 14.2 9.6
 -9 -2 16 26.2 12.7
 9 -2 -16 31.2 9.8
 -9 2 16 35.3 9.8
 8 -2 -16 685.33 50.29
 8 -2 -16 759.92 48.3
 -8 -2 16 713.23 53.89
 -8 2 16 700.33 46.8
 7 -2 -16 114.19 16.5
 -7 -2 16 104.59 18.8
 7 -2 -16 115.39 13.3
 -7 2 16 110.49 12.7
 -6 -2 16 1336.07 81.79
 6 -2 -16 1115.09 73.49
 6 -2 -16 1260.97 78.09
 -6 2 16 1273.97 73.09
 -5 -2 16 43.3 13
 -5 2 16 62.39 7.8
 5 2 -16 52.29 12.6
 -4 -2 16 301.67 28
 -4 2 16 312.87 19.9
 -3 -2 16 13.3 8.7
 3 2 -16 17.1 2.4
 -3 2 16 21 3.6
 -2 -2 16 930.81 63.09
 -2 2 16 947.41 53.99
 2 2 -16 983 54.59
 -2 2 16 923.81 53.79
 -1 -2 16 31.3 9.6
 -1 -2 16 15.5 4.2
 -1 2 16 22.1 3.9
 -1 2 16 22.6 4
 1 2 -16 21.4 4.8
 0 -2 -16 4.2 5.5
 0 -2 16 -4.3 6.2
 0 -2 16 2.1 4
 0 2 16 1.8 3
 0 2 -16 8.2 4.3
 -1 -2 -16 112.59 12.9
 -1 2 -16 112.69 11.2
 1 2 16 95.89 9.8
 -2 -2 -16 149.09 26.9
 2 -2 16 108.29 12.7
 -2 2 -16 159.88 13.9
 2 2 16 126.19 12.2
 3 -2 16 104.79 12
 -3 -2 -16 88.89 13.2
 -3 2 -16 116.39 14
 3 2 16 99.29 11.5
 4 -2 16 394.96 30.9
 -4 -2 -16 406.46 31.5
 -4 2 -16 469.15 32.1
 4 2 16 461.05 31.2
 5 -2 16 22.9 8.3
 -5 -2 -16 10.7 11.2
 -5 2 -16 8.1 6.9
 5 2 16 16.2 7.5
 6 -2 16 1440.36 87.59
 6 2 16 1377.66 104.39
 7 -2 16 31.8 10
 7 2 16 31.6 10.6
 7 2 16 41.2 12.9
 8 -2 16 592.14 45.5
 8 2 16 702.53 49.8
 9 -2 16 22.7 11.1
 9 2 16 46.3 14.2
 10 -2 16 321.67 30.8
 10 2 16 245.38 27.9
 10 -3 -16 272.87 24.1
 -10 -3 16 468.95 119.69
 10 -3 -16 279.67 28.8
 -9 -3 16 -4.1 10.9
 9 -3 -16 -2.3 6
 9 -3 -16 6.9 9.4
 8 -3 -16 20.9 6.2
 -8 -3 16 26.8 13.1
 8 -3 -16 -2.4 10.3
 7 -3 -16 8.8 9.9
 -7 -3 16 -10.2 9.4
 6 -3 -16 41.6 11.7
 -6 -3 16 38.1 14.2
 5 -3 -16 41.3 11.7
 -5 -3 16 15 10.3
 -4 -3 16 195.38 26.8
 -3 -3 16 322.87 31.2
 -2 -3 16 505.35 40.7
 -1 -3 16 38 12
 -1 -3 16 57.99 7.3
 1 3 -16 49 6.7
 0 -3 16 145.49 12.8
 0 -3 -16 158.38 33.7
 0 -3 16 125.09 20.9
 0 3 -16 135.59 13.4
 1 -3 16 282.07 27.4
 1 -3 16 272.67 20.8
 1 3 16 263.67 17.3
 -1 3 -16 277.17 20.9
 2 -3 16 443.46 30.1
 -2 3 -16 407.16 29.6
 2 3 16 416.66 27.6
 3 -3 16 9.2 6.3
 -3 3 -16 2.2 6.1
 3 3 16 4.5 5.6
 4 -3 16 316.47 26.5
 4 3 16 331.97 25.5
 -4 3 -16 348.17 26.7
 5 -3 16 27.7 9.7
 5 3 16 41.9 9.9
 6 -3 16 84.39 14.4
 6 3 16 57.69 15.1
 -7 -3 -16 35.3 11.2
 7 -3 16 33.4 11.1
 7 3 16 33.5 11
 8 -3 16 145.19 19.4
 -8 -3 -16 84.69 17.7
 -9 -3 -16 30.1 12.9
 9 -3 16 95.09 17.7
 8 -4 -16 92.99 18.9
 -8 -4 16 95.59 26.7
 7 -4 -16 86.89 18.1
 -7 -4 16 71.39 20.1
 -6 -4 16 106.99 21.8
 6 -4 -16 112.79 20.3
 -5 -4 16 15.2 11
 5 -4 -16 3.5 10.1
 -4 -4 16 170.48 27.7
 4 -4 -16 290.97 27.2
 -3 -4 16 19.8 12.3
 -2 -4 16 22.4 12
 -1 -4 16 -0.5 9
 -1 -4 16 1.9 3.7
 0 -4 16 -10.1 7
 0 -4 16 -2.5 4.9
 1 -4 16 11.6 6.3
 1 -4 16 3.1 8.6
 2 -4 16 33.2 9
 2 -4 16 10.9 10.9
 -2 4 -16 34 9
 3 -4 16 60.79 11.2
 3 -4 16 46.8 14.8
 3 4 16 50.49 8.5
 -3 4 -16 60.69 11.4
 4 -4 16 110.79 16.6
 4 4 16 115.89 14.1
 5 -4 16 40.1 11.6
 5 4 16 51.69 11.3
 6 -4 16 196.48 22.2
 6 4 16 177.68 20.9
 7 -4 16 4.4 9.1
 -7 -4 -16 11.4 9
 -3 -5 16 0 13.3
 3 -5 -16 -3 9.1
 -1 -5 16 -5.8 10.3
 -1 -5 16 9.8 4.9
 0 -5 16 117.29 24.4
 0 -5 16 197.08 16.5
 1 -5 16 18.6 12.3
 1 -5 16 24.5 7.9
 2 -5 16 17.1 8.8
 2 -5 16 43.4 15.5
 12 0 -17 -2.3 7.2
 -12 0 17 7.3 12.4
 11 0 -17 84.39 13.3
 -11 0 17 70.29 16.2
 10 0 -17 -2.4 6.3
 -10 0 17 1.3 9.6
 9 0 -17 10 6.8
 -9 0 17 -1.5 7.6
 9 0 -17 7.8 8.4
 8 0 -17 15.6 8.8
 -8 0 17 3.4 8.4
 8 0 -17 -8.5 5.3
 -7 0 17 5.5 7.6
 7 0 -17 -0.4 6.3
 7 0 -17 -1.8 5.5
 6 0 -17 5.7 5.3
 -6 0 17 1.3 6.1
 6 0 -17 2.4 6.5
 5 0 -17 446.66 32.6
 -5 0 17 426.36 31.9
 -4 0 17 -2.1 4.8
 3 0 -17 932.21 54.59
 -3 0 17 862.51 56.59
 2 0 -17 5.9 4.3
 -1 0 17 2088.89 125.19
 1 0 -17 2200.08 123.29
 0 0 -17 1 4
 -1 0 -17 1540.25 86.89
 1 0 17 1395.96 87.49
 2 0 17 -5 4.5
 -2 0 -17 4.2 4.7
 3 0 17 75.99 12.1
 3 0 17 71.19 12
 -3 0 -17 73.49 10.7
 -4 0 -17 8.5 6
 4 0 17 8.1 6.2
 4 0 17 0.1 5.8
 -5 0 -17 1078.99 70.79
 5 0 17 1235.18 72.99
 6 0 17 -7.6 5.3
 -6 0 -17 -3.7 5.2
 6 0 17 -4.9 6.6
 7 0 17 64.69 13.1
 8 0 17 2.1 8.8
 9 0 17 671.43 48.5
 10 0 17 5.7 9.3
 11 0 17 162.38 25.4
 12 -1 -17 16.3 10.3
 -12 -1 17 -2.4 11
 12 1 -17 12 6.7
 -12 1 17 11.8 12.4
 11 -1 -17 22.4 10.2
 -11 -1 17 17.3 12.1
 11 1 -17 19 6.6
 -11 1 17 21.7 11.1
 10 -1 -17 5 9.3
 -10 -1 17 24.8 12.3
 10 -1 -17 -0.5 14.5
 -10 1 17 14.9 9.6
 10 1 -17 8.8 5.4
 9 -1 -17 154.68 20.9
 -9 -1 17 137.59 20.6
 9 -1 -17 87.99 14.9
 9 1 -17 127.89 11.9
 -9 1 17 132.89 18.2
 8 -1 -17 117.39 15.9
 8 -1 -17 143.49 17.3
 -8 -1 17 154.18 21.2
 8 1 -17 132.19 11.8
 -8 1 17 143.49 15.8
 -7 -1 17 326.47 29.7
 7 -1 -17 374.46 28.2
 7 -1 -17 302.47 26.2
 7 1 -17 327.27 22.2
 7 1 -17 339.17 30.2
 -7 1 17 357.26 27
 6 -1 -17 107.89 14
 6 -1 -17 81.59 12.6
 -6 -1 17 95.79 16.2
 6 1 -17 86.89 9
 -6 1 17 92.69 12.6
 6 1 -17 113.09 17.2
 5 -1 -17 535.55 34.7
 -5 -1 17 487.85 37.3
 5 1 -17 468.05 36.6
 5 1 -17 493.25 30.3
 5 1 -17 484.05 30.5
 -5 1 17 491.95 33.9
 -4 -1 17 4.9 6.4
 4 1 -17 -3.3 3.1
 -4 1 17 0.1 4.4
 -3 -1 17 278.47 24.7
 -3 1 17 286.57 21.3
 3 1 -17 304.37 19.6
 -2 -1 17 122.09 16.5
 -2 1 17 119.19 11.8
 2 1 -17 111.59 10.2
 -1 -1 17 183.38 18.8
 1 -1 -17 217.08 17.4
 1 1 -17 203.48 15.2
 -1 1 17 200.68 16.2
 0 -1 17 10.9 5.3
 0 -1 -17 10.2 5.6
 0 1 -17 16 5.2
 -1 -1 -17 1009.6 60.29
 1 -1 17 882.41 59.19
 1 1 17 990 59.39
 -1 1 -17 1008.1 58.89
 2 -1 17 112.29 13
 -2 -1 -17 131.49 13.6
 2 1 17 139.39 13.2
 -2 1 -17 136.89 13.1
 -3 -1 -17 868.81 56.19
 3 -1 17 879.51 56.29
 3 1 17 892.41 56.29
 -3 1 -17 868.71 55.49
 3 1 17 957.8 58.19
 -4 -1 -17 11.8 6.3
 4 -1 17 1.3 5.8
 -4 1 -17 24.1 7.2
 4 1 17 13.4 6.6
 4 1 17 10.2 7.9
 5 -1 17 1142.29 73.39
 5 -1 17 1101.49 71.09
 -5 -1 -17 1093.69 69.89
 5 1 17 1210.58 72.59
 -5 1 -17 1108.09 70.19
 5 1 17 1129.09 71.19
 6 -1 17 108.29 16.1
 6 1 17 118.89 18
 6 1 17 117.49 17.1
 -6 1 -17 132.69 15
 7 -1 17 795.22 56.29
 7 1 17 880.21 58.09
 7 1 17 891.11 76.69
 8 -1 17 11.1 9.1
 8 1 17 18.2 10.5
 9 -1 17 365.36 32.2
 9 1 17 377.96 33.9
 10 -1 17 59.19 15.7
 10 1 17 74.79 16.3
 11 -1 17 59.39 15.9
 11 1 17 34.7 23.6
 11 -2 -17 58.39 14.7
 11 -2 -17 48.3 16.8
 -11 -2 17 49.2 17.6
 -11 2 17 77.29 15.4
 -10 -2 17 8.2 10.6
 10 -2 -17 1.9 9
 10 -2 -17 -17 7.9
 -10 2 17 9 9.7
 9 -2 -17 107.99 17.8
 -9 -2 17 112.49 21.2
 9 -2 -17 143.29 18
 -9 2 17 129.99 17
 8 -2 -17 4.3 7.3
 8 -2 -17 8.7 9.4
 -8 -2 17 -2.3 9.3
 -8 2 17 -4.3 6.4
 7 -2 -17 -1.9 6.9
 -7 -2 17 12.8 10.2
 7 -2 -17 -6.7 4.2
 -7 2 17 3.2 5.6
 6 -2 -17 3.4 4.6
 -6 -2 17 3.7 9.2
 6 -2 -17 6.9 7.8
 -6 2 17 -2.9 4.6
 -5 -2 17 145.79 20.5
 5 2 -17 119.19 17.7
 -5 2 17 122.89 11.1
 -4 -2 17 124.49 18.2
 -4 2 17 111.39 9.5
 -3 -2 17 693.03 49.4
 3 2 -17 686.33 39.1
 -3 2 17 678.63 40
 -2 -2 17 206.08 22.1
 -2 2 17 194.18 13.4
 -2 2 17 202.38 13.6
 2 2 -17 210.38 14
 -1 -2 17 1062.59 67.89
 -1 -2 17 881.41 59.69
 -1 2 17 1021.5 58.79
 1 2 -17 1130.99 60.19
 -1 2 17 1025.9 59.09
 0 -2 -17 10 11.2
 0 -2 17 6.7 4.8
 0 -2 17 13.3 8.7
 0 2 -17 14.5 5.9
 0 2 17 13.8 4.3
 1 -2 17 608.44 42
 -1 -2 -17 686.03 44.9
 -1 2 -17 692.83 42.5
 1 2 17 686.73 41.2
 2 -2 17 -3.9 4
 -2 -2 -17 1.2 6
 -2 2 -17 -4.5 4.7
 2 2 17 -0.9 9.2
 -3 -2 -17 189.98 18.6
 3 -2 17 211.18 18.8
 -3 2 -17 195.68 17.7
 3 2 17 211.08 17.5
 4 -2 17 24.8 8.6
 -4 -2 -17 20.9 7.8
 4 2 17 17 6.9
 -4 2 -17 16.7 8.3
 5 -2 17 152.48 17.1
 -5 2 -17 177.78 17.6
 5 2 17 163.38 17.1
 6 -2 17 96.79 17.7
 6 2 17 141.09 15.3
 7 -2 17 20.3 9
 7 2 17 1.6 9.1
 7 2 17 17.1 10.2
 8 -2 17 1.2 7.7
 8 2 17 10.2 10.6
 9 -2 17 236.98 25.2
 9 2 17 253.97 27
 10 -2 17 24 12.1
 10 2 17 -2.8 10
 -10 -3 17 23.4 14.8
 10 -3 -17 19.1 8.7
 10 -3 -17 20.7 11.8
 9 -3 -17 60.69 15.2
 9 -3 -17 82.09 11.7
 -9 -3 17 40.7 16.3
 8 -3 -17 5.9 9.5
 -8 -3 17 10.2 12.5
 8 -3 -17 1.3 4.6
 7 -3 -17 223.98 25.1
 -7 -3 17 252.97 29
 -6 -3 17 78.29 18.5
 6 -3 -17 75.49 15.5
 -5 -3 17 109.89 20.9
 5 -3 -17 112.19 17.8
 -4 -3 17 7.6 10.3
 -3 -3 17 -4.2 9.1
 -2 -3 17 1.2 8.6
 -1 -3 17 4.7 3.9
 -1 -3 17 -4.8 7.3
 1 3 -17 2.8 3.4
 0 -3 17 -2.2 9.3
 0 -3 17 18.7 6.1
 0 3 -17 18.6 5.8
 1 -3 17 25.9 11.8
 1 -3 17 27.7 7.2
 -1 3 -17 35.3 7.7
 1 3 17 35.1 5.2
 2 -3 17 18.9 7.2
 2 3 17 37.7 7
 -2 3 -17 28.2 8.1
 3 -3 17 368.26 28.8
 -3 3 -17 387.06 29.3
 3 3 17 394.86 27.2
 4 -3 17 9.2 6.7
 4 3 17 9.1 6.6
 -4 3 -17 1.8 6.2
 5 -3 17 291.27 26.6
 5 3 17 352.36 27.1
 6 -3 17 10 7.3
 6 3 17 9.5 7.8
 8 -3 17 304.97 29.1
 9 -3 17 283.07 28.8
 -8 -4 17 33.2 16.2
 8 -4 -17 6.4 10.1
 -7 -4 17 -13.8 10.5
 7 -4 -17 11.7 13.1
 6 -4 -17 -14.8 8
 -6 -4 17 9 13.4
 5 -4 -17 326.57 31.8
 -5 -4 17 293.07 33.3
 -4 -4 17 14.5 11.8
 4 -4 -17 47.8 14.6
 -3 -4 17 129.69 23.2
 -2 -4 17 -1.2 9.2
 -1 -4 17 307.27 20.1
 -1 -4 17 269.97 30.1
 0 -4 17 2.9 9.7
 0 -4 17 -2.8 4.8
 1 -4 17 178.88 16.4
 1 -4 17 154.58 24.7
 2 -4 17 64.59 16.3
 2 -4 17 77.59 12.1
 -2 4 -17 81.59 12.4
 3 -4 17 42.6 14.5
 3 -4 17 63.69 11.7
 -3 4 -17 60.69 11.4
 3 4 17 58.89 9
 4 4 17 -6.6 6.7
 5 -4 17 -5.1 6.8
 5 4 17 -6.3 7.7
 6 -4 17 10.7 8.8
 6 4 17 -13.2 8.9
 -2 -5 17 4.3 12.7
 -1 -5 17 10.9 13.8
 -1 -5 17 0.3 4.3
 0 -5 17 2 12.9
 0 -5 17 2.3 5.7
 1 -5 17 21.7 13.6
 1 -5 17 16.8 6.9
 12 0 -18 420.96 32.1
 -11 0 18 -9.2 8.8
 11 0 -18 3.9 7.8
 -10 0 18 765.22 56.99
 10 0 -18 835.82 52.39
 -9 0 18 -0.3 7.5
 9 0 -18 -10.4 5.4
 -8 0 18 246.28 24.3
 8 0 -18 257.57 26.3
 8 0 -18 290.47 22
 -7 0 18 -5.3 6.4
 7 0 -18 7.4 7.2
 7 0 -18 1.2 5.8
 6 0 -18 704.33 46.4
 -6 0 18 717.83 49.6
 6 0 -18 783.62 50.99
 5 0 -18 0.7 5.3
 -5 0 18 1.3 5.9
 -4 0 18 11.2 6.7
 3 0 -18 3.5 4.5
 -3 0 18 1.9 5.3
 2 0 -18 286.87 20.6
 -2 0 18 274.17 22.6
 1 0 -18 0.9 3.7
 -1 0 18 1.8 5
 0 0 -18 867.71 53.09
 1 0 18 1.9 5.4
 -1 0 -18 -2.7 3.9
 2 0 18 3194.58 183.98
 -2 0 -18 3203.58 182.38
 -3 0 -18 -8.4 4.1
 3 0 18 -3.4 5.5
 3 0 18 1.1 5.6
 4 0 18 926.41 59.99
 4 0 18 983.7 59.79
 -4 0 -18 781.72 69.59
 5 0 18 -7.5 7.3
 -5 0 -18 -2.6 5.3
 5 0 18 4.7 6.8
 6 0 18 312.77 26.3
 6 0 18 243.38 24.1
 7 0 18 8.7 8.9
 8 0 18 -8.1 8.6
 9 0 18 21.5 11.7
 10 0 18 47.1 13.8
 11 0 18 -9.8 10.5
 12 -1 -18 27.3 11.8
 -12 -1 18 45.2 16.2
 12 1 -18 42.6 8.5
 -12 1 18 26 14.1
 11 -1 -18 6.3 9.3
 -11 -1 18 5.2 10.7
 -11 1 18 12.6 10.2
 11 1 -18 7.1 5.7
 10 -1 -18 13 9.4
 -10 -1 18 13.5 11.6
 10 -1 -18 25.9 13.6
 10 1 -18 21.5 6.2
 -10 1 18 1.8 8.9
 -9 -1 18 53.49 14.2
 9 -1 -18 50.29 11.2
 9 -1 -18 59.09 12.9
 -9 1 18 38.9 11.7
 9 1 -18 41.5 7.2
 8 -1 -18 250.27 22.7
 8 -1 -18 247.48 22.4
 8 1 -18 228.28 16.7
 -8 1 18 183.58 20.3
 7 -1 -18 4.7 6.7
 7 -1 -18 -3.3 6.7
 -7 -1 18 6.1 8.4
 -7 1 18 5.6 6.2
 7 1 -18 6.9 4.2
 7 1 -18 10.8 8.4
 -6 -1 18 464.75 37.7
 6 -1 -18 459.45 35.1
 6 -1 -18 560.64 36.2
 6 1 -18 483.95 31
 6 1 -18 491.25 30.8
 -6 1 18 500.85 34.6
 6 1 -18 509.45 38.5
 -5 -1 18 15.4 8.6
 -5 1 18 23.7 7.4
 5 1 -18 34.9 17.1
 5 1 -18 21 5.1
 5 1 -18 24.8 5.1
 -4 -1 18 1311.77 82.99
 -4 1 18 1307.17 78.69
 4 1 -18 1334.27 75.99
 -3 -1 18 101.79 15.9
 3 1 -18 123.29 10.4
 -3 1 18 114.89 12.3
 -2 -1 18 1618.94 100.79
 2 -1 -18 1681.63 97.99
 2 1 -18 1675.33 95.29
 -2 1 18 1651.63 96.99
 -1 -1 18 13.5 7.7
 1 -1 -18 19.7 6.8
 1 1 -18 26.8 6
 -1 1 18 22.3 6.4
 0 -1 18 618.34 45.9
 0 -1 -18 748.63 45.7
 0 1 -18 723.33 43.5
 1 -1 18 46.3 9
 -1 -1 -18 64.69 10.1
 -1 1 -18 55.89 9
 1 1 18 42.2 8.6
 2 -1 18 348.37 26.8
 -2 -1 -18 377.56 27.2
 -2 1 -18 344.77 26.3
 2 1 18 398.16 27.4
 3 -1 18 411.56 29.1
 -3 -1 -18 374.16 30.8
 3 1 18 358.86 28.1
 -3 1 -18 396.36 28
 4 -1 18 447.36 33.3
 -4 -1 -18 481.75 33.1
 4 1 18 469.85 35.3
 -4 1 -18 454.95 33
 4 1 18 444.46 33.1
 5 -1 18 29.5 9
 -5 -1 -18 24 7.8
 5 -1 18 22.6 9.3
 5 1 18 18.4 7.9
 5 1 18 31.5 10.9
 -5 1 -18 23.8 8
 6 -1 18 897.91 61.29
 6 1 18 983.6 62.49
 6 1 18 934.01 80.39
 7 -1 18 2.9 8.1
 7 1 18 25.3 10.7
 8 -1 18 524.55 40.8
 8 1 18 547.35 41.8
 9 -1 18 1.8 8.8
 9 1 18 -0.5 9.1
 10 -1 18 358.66 32.3
 10 1 18 298.57 31.1
 11 -1 18 10.7 11.5
 11 1 18 24.5 12.7
 11 -2 -18 8.6 10.7
 -11 -2 18 1.9 12.6
 11 -2 -18 7.7 11.1
 -11 2 18 -0.4 9.1
 -10 -2 18 98.89 18.7
 10 -2 -18 128.09 19.2
 10 -2 -18 107.49 19.5
 -10 2 18 120.49 17.1
 9 -2 -18 10.1 8.7
 -9 -2 18 -11 8.9
 9 -2 -18 5.3 8.6
 -9 2 18 14.1 8.3
 8 -2 -18 317.57 30.3
 8 -2 -18 372.96 28.4
 -8 -2 18 335.87 32.9
 -8 2 18 372.96 27.5
 7 -2 -18 12.1 10.1
 -7 -2 18 41.5 13.7
 7 -2 -18 19.1 7.3
 -7 2 18 12.7 12.2
 6 -2 -18 37.8 10.7
 -6 -2 18 45.7 16.3
 -6 2 18 59.29 8.7
 -5 -2 18 5.4 8.9
 -5 2 18 4.1 4.4
 -4 -2 18 8.8 8.4
 -4 2 18 4.5 3.7
 -3 -2 18 6.4 7.4
 3 2 -18 13.5 3.2
 -3 2 18 12.5 3.7
 -2 -2 18 817.52 57.39
 -2 2 18 833.82 48.2
 -2 2 18 794.52 48.1
 2 2 -18 853.51 48.5
 -1 -2 18 315.87 23.9
 1 -2 -18 398.66 28.5
 -1 -2 18 371.86 30.9
 -1 2 18 362.76 23.5
 -1 2 18 358.76 23.2
 1 2 -18 405.56 24.5
 0 -2 18 170.98 19.9
 0 -2 18 161.58 14.6
 0 -2 -18 154.48 16.6
 0 2 18 184.98 13.5
 0 2 -18 184.98 15
 1 -2 18 16.6 6.1
 -1 -2 -18 32.7 8.8
 -1 2 -18 25.5 6.7
 1 2 18 23.9 6
 -2 -2 -18 1086.89 66.29
 2 -2 18 991.2 64.49
 2 2 18 1022.4 63.39
 -2 2 -18 1107.99 64.79
 -3 -2 -18 -1 5.7
 3 -2 18 5.9 6.4
 3 2 18 3.9 5.4
 -3 2 -18 6.3 6
 4 -2 18 891.51 59.79
 -4 2 -18 1006.9 60.89
 4 2 18 924.81 59.29
 5 -2 18 29.6 9.7
 5 2 18 48.2 10.5
 -5 2 -18 48.2 11
 6 -2 18 103.59 15.8
 6 2 18 87.19 13.9
 7 -2 18 90.59 15.7
 7 2 18 102.49 17.7
 8 -2 18 97.89 16.3
 8 2 18 77.29 16.8
 9 -2 18 -3.9 9.8
 9 2 18 11.7 10.8
 10 -2 18 -9.2 10.9
 10 2 18 7.1 11
 -10 -3 18 -6.1 11.4
 10 -3 -18 -1.8 7.9
 9 -3 -18 -5.1 9
 -9 -3 18 3.3 11
 9 -3 -18 9.6 6.9
 -8 -3 18 2.2 12.3
 8 -3 -18 1.8 9.4
 7 -3 -18 5.3 9.8
 -7 -3 18 7 11.8
 -6 -3 18 166.88 25.1
 6 -3 -18 114.79 18.9
 -5 -3 18 7.6 10.3
 5 -3 -18 12 9.5
 -4 -3 18 573.94 46.6
 -3 -3 18 -3.4 9.6
 -2 -3 18 133.89 21.4
 -1 -3 18 17.3 12.8
 -1 -3 18 24.9 5.5
 1 3 -18 30.3 5.9
 0 -3 18 424.46 41.7
 0 -3 18 413.26 28.4
 0 3 -18 430.26 28.3
 1 -3 18 1.3 7.8
 1 -3 18 3.9 6
 1 3 18 7.1 3.7
 -1 3 -18 13 5.9
 2 -3 18 15.4 7.2
 2 3 18 14.8 5.6
 -2 3 -18 20.9 8
 3 -3 18 -3.6 6.4
 -3 3 -18 11.4 8.4
 3 3 18 -4.9 4.6
 4 -3 18 11.6 7.8
 4 3 18 -7 5.7
 -4 3 -18 16.4 8.3
 5 -3 18 41.8 19.6
 5 3 18 12.1 8
 6 -3 18 140.59 19.1
 6 3 18 144.39 19.2
 7 -3 18 7.9 9.9
 8 -3 18 159.58 22.4
 7 -4 -18 23 13.8
 -6 -4 18 105.99 22.3
 6 -4 -18 72.39 17.3
 5 -4 -18 14.5 12.1
 -5 -4 18 11.3 14.8
 -4 -4 18 13.7 12.2
 4 -4 -18 15 10.9
 -3 -4 18 31.9 14.4
 -2 -4 18 36.2 14.3
 -1 -4 18 2.8 3.6
 -1 -4 18 -5.3 8.1
 0 -4 18 141.99 13.1
 0 -4 18 114.59 22.1
 1 -4 18 55.59 15.8
 1 -4 18 70.09 10.3
 -1 4 -18 69.69 10.7
 2 -4 18 307.17 24.1
 2 -4 18 246.08 29.9
 -2 4 -18 299.37 24.3
 3 -4 18 61.99 16.5
 3 -4 18 81.89 13.6
 -3 4 -18 88.19 14.3
 3 4 18 78.89 10.1
 4 -4 18 140.59 18.6
 4 4 18 184.08 17.2
 5 -4 18 13.8 8.9
 5 4 18 0.4 8.1
 6 -4 18 289.27 27.1
 6 4 18 251.47 26.1
 12 0 -19 0.1 8.7
 -12 0 19 -9.8 9.6
 -11 0 19 54.19 15.2
 11 0 -19 36 10.3
 -10 0 19 0.5 10
 10 0 -19 2 7.4
 -9 0 19 25.5 11.7
 9 0 -19 7.5 7.4
 -8 0 19 1 7.9
 8 0 -19 1.8 8.9
 8 0 -19 0.3 5.6
 -7 0 19 485.65 38
 7 0 -19 511.55 34.8
 7 0 -19 533.05 43.3
 6 0 -19 -0.3 5.3
 6 0 -19 5.1 6.7
 -6 0 19 0.6 7
 -5 0 19 396.66 30.5
 -4 0 19 3.9 5.9
 4 0 -19 -2.9 4.4
 3 0 -19 1347.77 76.99
 -3 0 19 1239.28 79.29
 2 0 -19 -6.3 3.2
 -2 0 19 2.4 5.6
 -1 0 19 34.9 9.6
 1 0 -19 57.69 8.8
 0 0 -19 6.5 5.4
 -1 0 -19 221.08 18.4
 2 0 19 1.6 5.7
 -2 0 -19 4.5 4.7
 -3 0 -19 201.78 18.6
 3 0 19 216.18 20.7
 3 0 19 252.37 21.5
 -4 0 -19 -5.6 4.6
 4 0 19 5.2 7.2
 4 0 19 -0.9 6.8
 5 0 19 208.88 21.1
 -5 0 -19 220.88 19.4
 5 0 19 169.48 19.5
 6 0 19 0 15.5
 7 0 19 1735.53 106.79
 8 0 19 1.6 8
 9 0 19 898.21 62.39
 10 0 19 1.5 10.5
 11 0 19 139.59 22.1
 -12 -1 19 127.69 23.1
 12 -1 -19 164.78 21.7
 12 1 -19 136.49 14.3
 -12 1 19 138.89 22.5
 -11 -1 19 171.98 26.1
 -11 1 19 131.09 21.7
 11 1 -19 166.28 14.7
 10 -1 -19 -3.6 7.7
 -10 -1 19 0.1 9.8
 10 1 -19 -3.1 4.6
 -10 1 19 -6 8.3
 -9 -1 19 83.49 17.8
 9 -1 -19 88.39 15.6
 9 -1 -19 87.39 14.6
 9 1 -19 83.29 11.1
 -9 1 19 90.39 15.4
 8 -1 -19 115.19 17.2
 -8 -1 19 96.69 18.8
 8 -1 -19 93.49 15
 -8 1 19 91.39 14.5
 8 1 -19 103.59 10.5
 -7 -1 19 114.99 18.7
 7 -1 -19 107.19 15.5
 7 -1 -19 110.99 17
 -7 1 19 119.99 15.9
 7 1 -19 123.49 10.9
 -6 -1 19 30.6 11.3
 6 -1 -19 30.5 9.7
 6 -1 -19 33.4 9.6
 -6 1 19 37 9.1
 6 1 -19 29.8 10.5
 6 1 -19 31 5.8
 6 1 -19 29.6 6
 -5 -1 19 3.9 7.4
 5 1 -19 15.7 4.8
 5 1 -19 6 3.8
 -5 1 19 8.8 6.3
 -4 -1 19 -0.2 6.8
 -4 1 19 8.7 6.1
 4 1 -19 -5.3 2.9
 -3 -1 19 294.47 25.2
 3 1 -19 292.37 19.5
 -3 1 19 244.98 21
 2 -1 -19 2.4 5.6
 -2 -1 19 -1.2 6.7
 -2 1 19 2.8 5.1
 1 -1 -19 1676.73 95.19
 -1 -1 19 1496.55 97.29
 1 1 -19 1624.64 92.59
 -1 1 19 1571.34 93.99
 0 -1 19 45.6 9
 0 -1 -19 79.29 11.5
 0 1 -19 80.69 10.1
 1 -1 19 935.11 64.89
 -1 -1 -19 1143.59 66.59
 1 1 19 1116.19 65.69
 -1 1 -19 1094.89 64.99
 -2 -1 -19 -2.4 9.4
 2 -1 19 1 5.9
 2 1 19 4.7 5.1
 -2 1 -19 1.5 4.7
 -3 -1 -19 1730.43 103.99
 3 -1 19 1849.42 104.89
 -3 1 -19 1626.04 102.89
 3 1 19 1794.82 104.49
 -4 -1 -19 9.7 6.5
 4 -1 19 -1.9 6.2
 4 1 19 -10.4 6.5
 -4 1 -19 -4.8 4.8
 4 1 19 1.4 6.6
 5 -1 19 452.45 34.2
 5 1 19 496.25 36.2
 5 1 19 428.36 37.5
 -5 1 -19 450.25 34
 6 -1 19 12.6 15.6
 6 1 19 0.1 8
 6 1 19 14.7 8.1
 7 -1 19 141.29 19.4
 7 1 19 175.08 21.9
 8 -1 19 24.6 10.9
 8 1 19 54.09 13.9
 9 -1 19 168.88 23.2
 9 1 19 196.48 25.1
 10 -1 19 -6 12.5
 10 1 19 7.5 11.1
 11 -2 -19 -0.4 20.6
 -11 -2 19 -1 19.9
 11 -2 -19 -7.4 9
 -11 2 19 -7.8 9.2
 -10 -2 19 59.19 16.4
 10 -2 -19 31 12
 10 -2 -19 25.6 11.5
 -10 2 19 26.2 10.8
 9 -2 -19 287.47 27.6
 9 -2 -19 317.97 26.5
 -9 -2 19 284.37 30.6
 -9 2 19 296.47 25.1
 -8 -2 19 93.29 18.9
 8 -2 -19 109.79 15.2
 8 -2 -19 86.59 16.6
 -8 2 19 107.69 14.1
 7 -2 -19 107.19 16.3
 7 -2 -19 87.49 12.2
 -7 -2 19 92.49 19.1
 6 -2 -19 -0.5 7.3
 -6 -2 19 3.5 9.7
 -6 2 19 3.2 5.2
 -5 -2 19 722.13 53.89
 -5 2 19 739.53 44.8
 -4 -2 19 83.69 16.2
 -4 2 19 86.19 8.7
 -3 -2 19 405.66 34.2
 -3 2 19 392.06 25.1
 3 2 -19 402.66 24.3
 -2 -2 19 169.18 20.9
 -2 2 19 170.78 12.8
 -2 2 19 171.08 13.1
 2 2 -19 188.28 13.5
 1 -2 -19 72.59 12.1
 -1 -2 19 72.09 14.9
 -1 -2 19 74.29 8.6
 -1 2 19 71.29 7.7
 -1 2 19 66.69 8
 1 2 -19 73.79 8.9
 0 -2 -19 2.9 5.9
 0 -2 19 -0.9 9
 0 -2 19 -2.3 5.2
 0 2 19 0.2 3.7
 0 2 -19 4.2 4.9
 1 -2 19 0.2 4.8
 -1 -2 -19 8.8 6.3
 1 2 19 5.7 4.5
 -1 2 -19 1.8 5.4
 2 -2 19 90.09 12.4
 -2 -2 -19 93.59 13.9
 2 2 19 92.29 11
 -2 2 -19 88.09 12.4
 3 -2 19 105.49 14.3
 3 2 19 109.39 12.8
 -3 2 -19 114.29 14.6
 4 -2 19 23.8 9.2
 -4 2 -19 28.7 9.1
 4 2 19 24.7 8.5
 5 -2 19 28.3 9.8
 -5 2 -19 59.39 23.4
 5 2 19 38.5 10.3
 6 -2 19 2.7 7.7
 6 2 19 -0.1 7.5
 7 -2 19 661.93 48.2
 8 -2 19 -1.2 7.9
 8 2 19 22.8 11.7
 9 -2 19 575.94 44.5
 9 2 19 521.65 44.4
 10 -2 19 16.2 12.3
 10 2 19 42.5 14.6
 -9 -3 19 44.6 18
 9 -3 -19 33.8 22.1
 9 -3 -19 15.5 12.5
 8 -3 -19 7.9 9.9
 -8 -3 19 0.3 8.7
 -7 -3 19 10.2 11.7
 7 -3 -19 8.1 9.6
 -6 -3 19 70.29 17.6
 6 -3 -19 45.7 13.2
 -5 -3 19 1.3 10.3
 -4 -3 19 15.8 11.3
 -3 -3 19 86.89 19.2
 -2 -3 19 11.5 10
 -1 -3 19 266.07 19.9
 -1 -3 19 324.37 31
 1 3 -19 308.47 20.2
 0 -3 19 17.1 11.2
 0 -3 19 3.5 19.5
 0 3 -19 9 5.3
 1 -3 19 308.47 23.7
 1 -3 19 316.47 30.6
 -1 3 -19 306.67 23.2
 1 3 19 301.77 19.8
 2 -3 19 23.3 8
 -2 3 -19 30.8 8.4
 2 3 19 19.3 5.8
 3 -3 19 296.97 24.2
 3 3 19 248.28 21
 -3 3 -19 266.87 23.4
 4 -3 19 8.2 7.8
 4 3 19 -0.4 5.8
 -4 3 -19 3.9 8
 5 -3 19 169.78 19.7
 5 3 19 156.08 17.7
 6 -3 19 24.9 10.6
 6 3 19 30.7 10.5
 7 -3 19 31.8 12
 8 -3 19 48.1 13.1
 7 -4 -19 96.39 18.6
 -7 -4 19 82.29 20.9
 -6 -4 19 69.69 20
 6 -4 -19 38.6 22.1
 5 -4 -19 99.39 19.3
 -5 -4 19 149.09 26.4
 -4 -4 19 4.4 11.4
 -3 -4 19 65.39 18.1
 -2 -4 19 2.1 10
 -1 -4 19 23.7 5.2
 -1 -4 19 23.5 12.2
 0 -4 19 -3.6 4.4
 1 -4 19 10.6 6.2
 1 -4 19 -9.1 7.9
 -1 4 -19 -9.2 5.7
 2 -4 19 -1.8 7
 2 -4 19 4.7 9.8
 -2 4 -19 7.3 13
 3 -4 19 5.1 9.9
 3 -4 19 22.6 9.3
 -3 4 -19 27.6 9.4
 3 4 19 12.6 5.7
 4 -4 19 3.3 7.8
 4 4 19 -5.7 7.1
 5 -4 19 152.98 20
 5 4 19 160.58 18.8
 6 -4 19 16.4 9.6
 -12 0 20 153.58 24.5
 12 0 -20 120.79 28.7
 11 0 -20 -3.5 7.2
 -11 0 20 21 11.6
 -10 0 20 197.38 24.2
 10 0 -20 219.18 20.1
 9 0 -20 14.3 7.6
 8 0 -20 1.3 6.1
 -8 0 20 5.4 8.4
 8 0 -20 -2.4 7.3
 7 0 -20 -0.3 8.6
 -7 0 20 1.1 6.6
 7 0 -20 -13 5.1
 6 0 -20 33.2 9.8
 -6 0 20 21.3 9.3
 6 0 -20 25.9 7.7
 -5 0 20 2.9 6.3
 -4 0 20 539.65 39.3
 4 0 -20 565.34 36.5
 3 0 -20 -5.7 4.5
 -3 0 20 -2 5.4
 2 0 -20 880.71 53.59
 -2 0 20 852.51 56.09
 1 0 -20 0.5 5
 -1 0 20 3.4 5.9
 0 0 -20 2398.16 138.19
 -1 0 -20 -9.6 4.1
 2 0 20 1276.87 81.59
 -2 0 -20 1367.06 79.99
 3 0 20 2.8 6
 -3 0 -20 -8.2 4.8
 3 0 20 1.7 6.4
 -4 0 -20 314.17 26.4
 4 0 20 348.77 29
 4 0 20 397.06 30.3
 5 0 20 -2.4 6.7
 5 0 20 2.5 7.8
 6 0 20 29.7 10
 7 0 20 -5 7.9
 8 0 20 50.19 14.1
 9 0 20 -12.8 9.1
 10 0 20 103.39 21.8
 -11 -1 20 14.1 13.9
 11 -1 -20 29.5 11.9
 -11 1 20 5.1 11.2
 11 1 -20 16.1 6.3
 10 -1 -20 43.8 12.8
 -10 -1 20 48.8 14.8
 10 1 -20 68.29 9.1
 -10 1 20 84.39 15.4
 -9 -1 20 61.99 16.3
 9 -1 -20 66.49 13.8
 9 -1 -20 97.69 16.7
 -9 1 20 75.79 14.6
 9 1 -20 54.39 19.8
 8 -1 -20 452.55 35.1
 8 -1 -20 525.45 37.5
 -8 -1 20 423.36 38.5
 -8 1 20 465.35 34.6
 8 1 -20 465.35 30
 -7 -1 20 26.6 11.6
 7 -1 -20 20.9 8.9
 7 -1 -20 12.9 8.9
 -7 1 20 22.2 8.5
 7 1 -20 20.2 5.4
 7 1 -20 34.6 6.4
 -6 -1 20 483.25 39
 6 -1 -20 479.95 36.1
 -6 1 20 509.95 35.7
 6 1 -20 519.45 40.1
 6 1 -20 515.05 32
 6 1 -20 492.85 31.3
 -5 -1 20 0 7.9
 5 1 -20 -4.6 3.1
 -5 1 20 -3.2 5.2
 -4 -1 20 684.23 51.29
 4 1 -20 780.02 45
 -4 1 20 747.63 47.9
 -3 -1 20 -2.7 6.1
 3 1 -20 -7.9 7.2
 -3 1 20 -1 5.4
 2 -1 -20 20.3 7.6
 -2 -1 20 16.8 9
 -2 1 20 31.1 7.7
 2 1 -20 46.2 7.4
 -1 -1 20 14.9 8.4
 1 -1 -20 20 7
 -1 1 20 26.1 7.4
 1 1 -20 23.7 6.2
 0 -1 20 36.2 8
 0 -1 20 35.6 10.3
 0 -1 -20 27.7 7.7
 0 1 -20 24.1 6.5
 -1 -1 -20 179.08 43.8
 1 -1 20 134.29 14.6
 -1 1 -20 125.69 13.2
 1 1 20 148.59 14.4
 2 -1 20 1177.78 76.79
 -2 -1 -20 1313.37 76.89
 2 1 20 1270.07 76.79
 -2 1 -20 1249.77 75.69
 3 -1 20 132.19 15.1
 -3 -1 -20 118.49 14.2
 3 1 20 130.49 15.4
 -3 1 -20 134.19 14.6
 -4 -1 -20 2635.74 154.78
 4 -1 20 1971 131.19
 -4 1 -20 2153.58 130.99
 4 1 20 2101.39 131.49
 4 1 20 2518.15 134.79
 5 -1 20 144.29 18.7
 5 1 20 145.49 19.8
 -5 1 -20 171.88 30.1
 5 1 20 151.08 20.4
 6 -1 20 195.48 21.1
 6 1 20 240.68 23.5
 6 1 20 206.08 21.5
 7 -1 20 57.39 13.5
 7 1 20 91.39 16.7
 8 -1 20 481.15 39.3
 8 1 20 535.45 40.9
 9 -1 20 16.2 11.1
 9 1 20 14.7 11.1
 10 -1 20 42.2 24.9
 10 1 20 51.69 46.9
 11 -2 -20 3.9 10.5
 -11 -2 20 7.6 13.4
 -11 2 20 10.7 10.2
 10 -2 -20 64.69 15.2
 -10 -2 20 76.59 19.2
 10 -2 -20 90.19 15
 -10 2 20 41.5 12.4
 -9 -2 20 4.1 10.5
 9 -2 -20 9.1 8.4
 9 -2 -20 -1.9 8.1
 -9 2 20 23.5 9.4
 8 -2 -20 9.3 6.6
 8 -2 -20 6.3 9.6
 -8 -2 20 18.8 12.3
 -8 2 20 -1.3 6.4
 7 -2 -20 7.2 8.5
 -7 2 20 -3.8 11.6
 -6 -2 20 12 10.7
 6 -2 -20 18.6 10.8
 -6 2 20 26.2 7
 -5 -2 20 100.89 18.9
 -5 2 20 72.89 9.6
 -4 -2 20 619.34 47
 -4 2 20 635.74 37.6
 4 2 -20 586.84 34.7
 -3 -2 20 18.8 10.3
 3 2 -20 22.3 4.5
 -3 2 20 26 5.3
 -2 -2 20 269.47 26.1
 -2 2 20 242.38 17.1
 2 2 -20 252.67 17.6
 -2 2 20 242.98 17.4
 1 -2 -20 5.8 6.6
 -1 -2 20 -0.6 7.7
 1 2 -20 2.9 6.5
 -1 2 20 -3.8 3.6
 -1 2 20 4 4
 0 -2 -20 1178.08 70.39
 0 -2 20 1102.29 73.89
 0 -2 20 1033.2 66.79
 0 2 20 1073.39 65.49
 0 2 20 1128.99 66.39
 0 2 -20 1164.78 66.89
 -1 -2 -20 26.9 8.7
 1 -2 20 32.1 8
 -1 2 -20 39.6 8.4
 1 2 20 34.8 22.9
 2 -2 20 520.35 37.8
 -2 2 -20 597.04 38.4
 2 2 20 556.14 37
 3 -2 20 -8.5 5.4
 3 2 20 5.9 5.8
 -3 2 -20 -3.9 6.5
 4 -2 20 22.3 8.1
 -4 2 -20 6.9 7.3
 4 2 20 12.7 7.5
 5 -2 20 102.09 15.8
 5 2 20 105.99 18.1
 6 -2 20 168.48 19.3
 6 2 20 138.39 19.2
 7 -2 20 59.09 15
 8 -2 20 26.7 11.4
 8 2 20 29.6 12.1
 9 -2 20 -1.1 10.5
 9 2 20 16.8 11.5
 -9 -3 20 7.6 12.4
 9 -3 -20 23 11.5
 8 -3 -20 145.69 21.8
 -8 -3 20 121.59 23.7
 -7 -3 20 -9.2 10
 7 -3 -20 9.2 10
 6 -3 -20 225.18 25.7
 -6 -3 20 201.88 29.1
 -5 -3 20 70.29 18.1
 -4 -3 20 187.58 26.8
 -3 -3 20 18.8 12.9
 -2 -3 20 110.39 19.4
 2 3 -20 110.79 8.9
 -1 -3 20 14.2 5.1
 -1 -3 20 13.8 10.9
 1 3 -20 24.6 5.6
 0 -3 20 60.99 15.7
 0 -3 20 43.2 8.4
 0 3 -20 45.5 8.1
 1 -3 20 0.7 5.8
 1 -3 20 -12.3 6.8
 1 3 20 5.5 3.7
 -1 3 -20 9.5 6.4
 2 -3 20 427.16 31
 2 -3 20 331.37 35
 2 3 20 421.66 27.7
 -2 3 -20 416.86 30.5
 3 -3 20 17.1 9.4
 -3 3 -20 29.7 9.2
 3 3 20 16.5 7
 4 -3 20 607.14 42.4
 4 3 20 558.24 39.7
 -4 3 -20 599.84 63.89
 5 -3 20 57.39 13.2
 5 3 20 63.39 12.4
 6 -3 20 88.49 15.9
 6 3 20 111.69 15.9
 7 -3 20 28.6 11.8
 8 -3 20 69.39 16.3
 -6 -4 20 35.8 30.7
 6 -4 -20 20 12.5
 5 -4 -20 64.29 16.1
 -5 -4 20 92.39 22
 -4 -4 20 78.49 20.3
 -3 -4 20 16.4 12.8
 -2 -4 20 150.98 25.3
 -1 -4 20 82.89 8.2
 -1 -4 20 43 15.5
 0 -4 20 228.18 17.2
 0 -4 20 165.58 27.3
 1 -4 20 1.9 6.1
 1 -4 20 -18.1 6.8
 -1 4 -20 10.5 7.1
 2 -4 20 111.59 21.7
 2 -4 20 117.79 15.6
 -2 4 -20 125.59 17.3
 3 -4 20 8.1 8.3
 3 -4 20 -7.9 9
 -3 4 -20 5.8 9.8
 3 4 20 -0.1 5.1
 4 -4 20 17.5 13.2
 4 -4 20 30.4 10
 4 4 20 14.9 8.6
 5 -4 20 57.49 13.2
 5 4 20 38.5 12.4
 -11 0 21 17.6 12.4
 11 0 -21 28.9 9.7
 -10 0 21 6.7 9.3
 10 0 -21 -9.6 6.5
 -9 0 21 208.28 23.9
 9 0 -21 189.78 18.7
 8 0 -21 5.7 6.6
 -8 0 21 5.8 8.7
 8 0 -21 9.1 11.4
 -7 0 21 257.47 25
 7 0 -21 256.07 21.8
 7 0 -21 309.17 26.4
 -6 0 21 -10.6 5.6
 6 0 -21 -10.4 5.6
 -5 0 21 351.66 29.4
 4 0 -21 -2.6 4.8
 -4 0 21 6.6 6.7
 3 0 -21 50.89 8.9
 -3 0 21 37.1 10.6
 -2 0 21 5.9 6.7
 2 0 -21 -0.5 4.8
 1 0 -21 42.7 8.2
 -1 0 21 50.69 10.7
 0 0 -21 5.2 5.6
 -1 0 -21 295.17 22.8
 -2 0 -21 3 5.3
 2 0 21 7 7.2
 -3 0 -21 616.24 40.1
 3 0 21 581.64 41.6
 3 0 21 494.15 54.69
 4 0 21 -3.7 6.3
 4 0 21 -11.7 5.5
 -4 0 -21 -6.6 5.2
 5 0 21 1791.32 135.79
 6 0 21 -7 7.1
 7 0 21 653.93 47.7
 8 0 21 -4.7 8.7
 9 0 21 296.87 30.2
 10 0 21 -11.2 9.9
 -11 -1 21 19.8 12.9
 11 -1 -21 30.3 11.5
 11 1 -21 24.8 6.8
 -11 1 21 12.7 11.4
 -10 -1 21 8.5 11
 10 -1 -21 -6.4 7.8
 -10 1 21 -1.1 10.1
 10 1 -21 -6.2 5
 9 -1 -21 10.8 9.2
 -9 -1 21 32.5 13.6
 -9 1 21 6.8 7.8
 -8 -1 21 54.59 15
 8 -1 -21 45.6 11.6
 8 -1 -21 54.09 15.3
 8 1 -21 70.99 9.1
 -8 1 21 76.09 14.2
 7 -1 -21 111.29 16.5
 -7 -1 21 80.19 19.6
 7 -1 -21 107.19 16
 -7 1 21 117.89 15.8
 7 1 -21 109.39 23.5
 7 1 -21 106.89 11
 -6 -1 21 -7.2 7.6
 -6 1 21 11 7.1
 6 1 -21 2.1 4.6
 6 1 -21 -0.1 4.1
 -5 -1 21 524.35 41.5
 5 1 -21 564.14 34.4
 -5 1 21 538.05 37.6
 -4 -1 21 16.7 9.3
 -4 1 21 3.4 6.2
 3 -1 -21 1201.58 70.99
 -3 -1 21 1058.79 73.19
 3 1 -21 1185.28 67.59
 -3 1 21 1110.99 69.89
 -2 -1 21 174.38 19.6
 2 -1 -21 162.08 16.3
 -2 1 21 173.48 16.5
 2 1 -21 165.78 14.3
 -1 -1 21 39.6 11.1
 1 -1 -21 40.6 9.1
 1 1 -21 34.6 7.2
 -1 1 21 35.8 9
 0 -1 -21 24.5 8.3
 0 -1 21 17.2 9.1
 0 1 -21 53.69 8.8
 1 -1 21 313.67 25.6
 -1 -1 -21 351.96 26.3
 -1 1 -21 313.57 24.4
 1 1 21 348.37 25.5
 -2 -1 -21 165.48 16.2
 2 -1 21 138.59 16.1
 -2 1 -21 129.19 14.5
 2 1 21 153.18 16
 3 -1 21 180.88 19.6
 -3 -1 -21 226.78 20.2
 3 1 21 246.58 21.5
 -3 1 -21 220.08 21.3
 4 -1 21 388.66 33.5
 4 1 21 486.45 35.1
 -4 1 -21 431.36 33.4
 4 1 21 517.85 40.3
 5 -1 21 -0.2 6.7
 5 1 21 8.3 8.2
 5 1 21 -0.9 8.6
 6 -1 21 177.38 20.6
 6 1 21 235.58 23.3
 7 -1 21 470.15 37.3
 7 1 21 473.05 38.4
 8 -1 21 -4.2 7.5
 8 1 21 -0.7 9.7
 9 -1 21 465.55 37.4
 9 1 21 380.96 35.6
 10 -1 21 49.5 15.3
 10 1 21 57.49 15.4
 10 -2 -21 2.3 10.8
 -10 -2 21 13.4 12.8
 10 -2 -21 23.4 9.6
 -10 2 21 0 8.3
 9 -2 -21 63.79 14.4
 -9 -2 21 77.19 18.9
 9 -2 -21 76.29 13.6
 -9 2 21 98.59 14.3
 8 -2 -21 -4.3 6
 -8 -2 21 -3.8 9.9
 8 -2 -21 21.9 10.3
 -8 2 21 2.2 7.5
 7 -2 -21 110.09 17.1
 -7 -2 21 82.99 18.2
 -7 2 21 101.29 12.4
 6 -2 -21 1.3 8.7
 -6 -2 21 -1.9 9.5
 -6 2 21 -2.9 4.9
 -5 -2 21 12.4 10.4
 -5 2 21 10.8 5.2
 -4 -2 21 57.69 15.6
 -4 2 21 61.29 8.2
 4 2 -21 60.29 5.7
 -3 -2 21 -6.2 7.5
 -3 2 21 2.5 3.9
 3 2 -21 6.7 3.6
 -2 -2 21 78.69 17.1
 2 -2 -21 70.29 23.6
 -2 2 21 72.49 8.7
 2 2 -21 66.19 8.3
 -2 2 21 59.59 8.1
 1 -2 -21 99.29 44.6
 -1 -2 21 132.79 20.2
 -1 2 21 94.19 10.3
 1 2 -21 109.69 11.1
 -1 2 21 106.69 10.9
 0 -2 21 6.4 8.5
 0 -2 21 -0.6 5.2
 0 2 21 4.4 4.4
 0 2 -21 16.4 5.9
 0 2 21 1 5
 1 -2 21 539.45 36.5
 -1 2 -21 528.15 35.7
 1 2 21 510.55 34.5
 2 -2 21 22.9 7.7
 2 2 21 25.9 7.5
 -2 2 -21 24.6 8.2
 3 -2 21 617.34 43.3
 -3 2 -21 676.83 44
 3 2 21 609.24 42.3
 4 -2 21 -6.5 6.4
 -4 2 -21 -3.7 7.5
 4 2 21 4.8 6.6
 5 -2 21 1588.64 101.59
 5 2 21 1566.64 96.59
 6 -2 21 200.98 22.4
 6 2 21 226.78 22.7
 7 -2 21 445.16 37.3
 8 -2 21 1.9 8.9
 9 -2 21 52.99 46.9
 9 2 21 16.9 14.1
 -9 -3 21 -18.3 9.1
 9 -3 -21 -4.3 38.7
 8 -3 -21 3.1 9.4
 -8 -3 21 -3.3 10.6
 7 -3 -21 24.6 11.9
 -7 -3 21 16.4 12.7
 -6 -3 21 29.1 14
 6 -3 -21 21.7 11.2
 -5 -3 21 192.08 28.8
 -4 -3 21 36.6 14.4
 -3 -3 21 542.05 45
 -2 -3 21 -0.7 9.1
 2 3 -21 3 3.2
 -1 -3 21 241.08 18.7
 -1 -3 21 310.37 30.8
 1 3 -21 276.17 19.9
 0 -3 21 24.8 13.3
 0 -3 21 15.2 6.3
 0 3 -21 21.1 6.4
 1 -3 21 302.67 31.4
 1 -3 21 298.77 24.1
 1 3 21 315.57 20.5
 -1 3 -21 310.57 23.7
 2 -3 21 13.5 11.8
 -2 3 -21 4.5 7.1
 3 -3 21 63.89 12.6
 3 3 21 47.7 9.6
 -3 3 -21 61.29 12.2
 4 -3 21 1 8.6
 4 3 21 14.6 7.5
 5 -3 21 145.59 19.5
 5 3 21 138.39 18.3
 6 -3 21 64.19 14
 6 3 21 20.7 10.6
 7 -3 21 126.69 19.6
 -6 -4 21 3.9 12.9
 6 -4 -21 13.8 11.1
 5 -4 -21 21.4 23.7
 -5 -4 21 89.59 38.4
 -4 -4 21 -7.3 11.4
 -3 -4 21 0.9 11.8
 -2 -4 21 15.8 13.2
 -1 -4 21 15.6 4.4
 -1 -4 21 10.4 11.6
 0 -4 21 129.79 23.6
 0 -4 21 112.89 12.3
 1 -4 21 16.8 12.8
 1 -4 21 44.1 8.2
 -1 4 -21 38.6 9
 2 -4 21 -14.9 9.5
 2 -4 21 -2 6.6
 -2 4 -21 2.3 7.9
 3 -4 21 366.36 36.1
 3 -4 21 330.47 27.8
 3 4 21 312.57 22.3
 4 -4 21 9.5 9.8
 4 -4 21 21.5 15.9
 4 4 21 17.8 9.1
 11 0 -22 7.2 8
 -11 0 22 23.1 13.1
 -10 0 22 12.8 11
 10 0 -22 11.7 8.3
 9 0 -22 1.7 6.6
 -9 0 22 -0.1 8.9
 8 0 -22 131.09 14.8
 -8 0 22 130.19 20.4
 7 0 -22 -3.8 7.2
 -7 0 22 8.7 9.9
 7 0 -22 -3.5 5.7
 -6 0 22 710.23 49.2
 6 0 -22 687.63 45.6
 -5 0 22 1.9 6.5
 5 0 -22 2.4 5.1
 -4 0 22 800.32 55.29
 4 0 -22 847.22 51.99
 -3 0 22 1.4 7.1
 3 0 -22 5.4 5.5
 -2 0 22 1040.2 67.79
 2 0 -22 1074.99 64.79
 -1 0 22 6.4 6.5
 1 0 -22 3.1 5.1
 0 0 -22 29.2 8.3
 -1 0 -22 -6.8 5.5
 2 0 22 876.01 61.89
 -2 0 -22 1057.29 61.39
 3 0 22 3.1 7
 -3 0 -22 6.4 6
 3 0 22 -9 5.3
 4 0 22 62.19 13.7
 4 0 22 40.1 11.8
 5 0 22 0.4 7.8
 6 0 22 373.66 32.2
 7 0 22 1.7 8.3
 8 0 22 587.24 45.6
 9 0 22 -2.5 10.3
 10 0 22 514.35 43.3
 11 -1 -22 -5.7 9.6
 -11 -1 22 4.8 13.8
 -11 1 22 23.7 12.9
 11 1 -22 -2 5.5
 10 -1 -22 212.18 23.3
 -10 -1 22 269.87 28.1
 -10 1 22 177.68 27.9
 10 1 -22 238.68 18.1
 9 -1 -22 1.7 9.2
 9 -1 -22 -7 7.6
 -9 -1 22 6.9 10.1
 -9 1 22 5.1 8.2
 9 1 -22 -1.6 11.7
 8 -1 -22 123.59 17.9
 -8 -1 22 132.79 21.7
 8 -1 -22 156.38 20.6
 -8 1 22 138.79 17.1
 8 1 -22 133.69 12.6
 8 1 -22 149.69 12.9
 7 -1 -22 -3.8 7.5
 -7 -1 22 -5 8.6
 -7 1 22 -2.1 6.5
 7 1 -22 -0.6 5.2
 7 1 -22 -5.4 4.3
 -6 -1 22 40.9 13
 -6 1 22 45.9 10.6
 6 1 -22 43.3 11.9
 6 1 -22 42.8 7.5
 -5 -1 22 1.5 8.4
 5 1 -22 10.7 5.2
 -5 1 22 11.6 6.9
 -4 -1 22 72.09 15.2
 4 1 -22 66.59 8.7
 -4 1 22 70.49 11.8
 -3 -1 22 73.19 14.9
 3 -1 -22 62.99 12.7
 -3 1 22 74.09 12.1
 3 1 -22 78.89 9.6
 2 -1 -22 987.3 63.49
 -2 -1 22 1011 66.89
 2 1 -22 1034.3 60.39
 -2 1 22 978.3 62.69
 -1 -1 22 326.77 28.5
 1 -1 -22 326.37 25.7
 1 1 -22 323.47 23.4
 -1 1 22 330.47 26
 0 -1 22 1556.34 101.09
 0 -1 -22 1680.83 98.29
 0 1 -22 1656.43 96.19
 -1 -1 -22 -3.5 5.5
 1 -1 22 7.8 6.7
 1 1 22 7.3 6.2
 -1 1 -22 0 5.5
 2 -1 22 597.94 43.8
 -2 -1 -22 682.73 44.5
 2 1 22 668.13 44.6
 -2 1 -22 660.43 43.3
 3 -1 22 34.7 10.3
 3 1 22 13.1 8.2
 -3 1 -22 19 7.9
 4 -1 22 0.9 6.8
 -4 1 -22 16.3 8.4
 4 1 22 24.6 8.3
 5 -1 22 -5.6 7.3
 5 1 22 2.1 7.7
 5 1 22 7 10
 6 -1 22 129.49 18.9
 6 1 22 139.29 20.7
 7 -1 22 11.6 10.4
 7 1 22 2.4 9.3
 8 -1 22 3.4 9.4
 8 1 22 11.4 11.5
 9 -1 22 12.3 11.7
 9 1 22 -0.5 17.1
 -10 -2 22 -22.5 50.29
 10 -2 -22 18.3 11.8
 10 -2 -22 3.4 9.3
 -10 2 22 23.9 10.3
 -9 -2 22 3.2 12.1
 9 -2 -22 -3.4 9.6
 9 -2 -22 5.9 8.2
 -9 2 22 -0.9 7.5
 8 -2 -22 85.29 16.7
 -8 -2 22 83.09 18.5
 -8 2 22 108.99 14.5
 -7 -2 22 99.79 19.4
 7 -2 -22 94.59 16.9
 -7 2 22 101.79 13.5
 -6 -2 22 172.88 25.9
 6 -2 -22 156.98 20.9
 -6 2 22 181.98 16
 -5 -2 22 0.2 9.4
 -5 2 22 0.9 4.7
 -4 -2 22 573.44 45.2
 -4 2 22 557.14 35.3
 4 2 -22 549.85 32.7
 -3 -2 22 149.69 22.7
 -3 2 22 174.78 13.3
 3 2 -22 135.89 11.8
 -2 -2 22 1254.87 92.49
 -2 2 22 1429.46 78.49
 2 2 -22 1288.87 77.99
 -2 2 22 1334.17 77.79
 -1 2 22 46.5 8.1
 1 2 -22 51.99 8.4
 -1 2 22 49.2 8.4
 0 -2 22 51.49 15.6
 0 -2 22 43.5 9
 0 2 22 41.5 23.8
 0 2 22 60.49 9.6
 0 2 -22 50.69 9.1
 1 -2 22 -2.3 8.2
 1 -2 22 0 5.8
 -1 2 -22 0.2 6.1
 1 2 22 4.4 5.3
 2 -2 22 6.8 7.1
 -2 2 -22 4.6 6.7
 2 2 22 5 5.9
 3 -2 22 90.09 14.9
 3 2 22 107.89 14.5
 -3 2 -22 119.29 15.9
 4 -2 22 525.65 38.8
 4 2 22 512.45 37.4
 5 -2 22 -8.1 7.4
 5 2 22 -3.3 7.1
 6 -2 22 357.66 31.1
 7 -2 22 27.8 12.1
 8 -2 22 343.97 32.7
 8 -3 -22 37.2 14.6
 -8 -3 22 39.4 31.7
 -7 -3 22 2.3 11.5
 7 -3 -22 7.3 9.9
 6 -3 -22 16.8 11.3
 -6 -3 22 32.1 14.7
 -5 -3 22 98.89 20.6
 -4 -3 22 7.5 11.8
 -3 -3 22 14.3 12.1
 -2 -3 22 95.69 19.4
 2 3 -22 57.19 6.8
 -1 -3 22 59.69 15.4
 0 -3 22 963.2 58.99
 0 -3 22 992.7 69.79
 0 3 -22 937.11 58.49
 1 -3 22 77.39 12.1
 1 -3 22 86.69 18.7
 1 3 22 74.59 8.6
 -1 3 -22 106.29 12.8
 1 3 22 70.39 8.5
 2 -3 22 663.73 53.59
 2 -3 22 637.24 45.3
 2 3 22 688.93 61.09
 -2 3 -22 716.33 47.7
 3 -3 22 12.7 8.5
 3 3 22 15.2 7.5
 -3 3 -22 15.1 8.6
 4 -3 22 215.18 28.6
 4 3 22 286.07 23.5
 5 -3 22 39.8 12.7
 5 3 22 88.79 50.39
 6 -3 22 97.99 18
 6 3 22 92.09 16.6
 7 -3 22 21.4 11
 5 -4 -22 -27.8 9.4
 -5 -4 22 15 14.8
 -4 -4 22 15.1 24.4
 -3 -4 22 -15.4 11.3
 -2 -4 22 218.48 32.5
 -1 -4 22 -8 11
 0 -4 22 46.6 8
 0 -4 22 58.99 18.3
 1 -4 22 4.4 12.2
 1 -4 22 -16.3 5.1
 -1 4 -22 4.2 7
 2 -4 22 15.6 14
 2 -4 22 35.1 9.6
 -2 4 -22 16.5 9.6
 3 -4 22 200.08 49.3
 3 -4 22 157.28 22
 3 4 22 166.48 13.9
 4 -4 22 118.69 17.7
 4 -4 22 116.79 23.6
 4 4 22 111.99 27.4
 -11 0 23 11.5 11.4
 11 0 -23 6.8 8.7
 10 0 -23 10.8 8.6
 -10 0 23 -0.3 10.1
 -9 0 23 224.48 24.5
 9 0 -23 207.28 20.6
 8 0 -23 -2.2 6.3
 -8 0 23 6.5 20.5
 -7 0 23 6.9 8.8
 7 0 -23 5.1 6.8
 -6 0 23 3.7 8.5
 -5 0 23 211.38 22.9
 5 0 -23 231.28 19.1
 4 0 -23 3.3 5.4
 -4 0 23 10.3 7.8
 3 0 -23 870.01 55.89
 -3 0 23 931.61 60.09
 2 0 -23 5.4 5.8
 -2 0 23 -11.2 5.8
 -1 0 23 497.25 37.2
 1 0 -23 509.25 34.5
 0 0 -23 4.7 6.9
 -1 0 -23 1092.29 67.59
 -2 0 -23 3.1 6.1
 -3 0 -23 847.02 58.69
 3 0 23 982.3 62.69
 3 0 23 951.8 62.19
 4 0 23 -5 12.7
 5 0 23 91.29 15.7
 6 0 23 -2.9 7.8
 7 0 23 16.7 10.8
 8 0 23 6.1 11.7
 9 0 23 158.18 45.3
 -11 -1 23 16.3 13.3
 11 -1 -23 22.7 11
 -11 1 23 23 12.9
 11 1 -23 12.6 6.6
 10 -1 -23 11.5 10.1
 -10 -1 23 37.1 13.5
 10 1 -23 43.5 7.6
 -10 1 23 28.5 12.2
 9 -1 -23 94.29 16.2
 -9 -1 23 100.79 19.8
 9 -1 -23 169.08 19.5
 -9 1 23 116.59 17.6
 9 1 -23 109.69 12
 9 1 -23 119.19 16.2
 8 -1 -23 -8 8.1
 -8 -1 23 -16.1 7.7
 8 -1 -23 -2.3 15.6
 8 1 -23 2.9 4.8
 8 1 -23 -1.1 14
 -8 1 23 7.1 8.6
 -7 -1 23 403.36 35.9
 7 -1 -23 405.46 32
 7 1 -23 392.86 27.4
 7 1 -23 410.96 27
 -7 1 23 412.36 31.7
 -6 -1 23 26.2 12.1
 -6 1 23 27.2 9.3
 6 1 -23 28.6 6.9
 6 1 -23 26.2 6.1
 -5 -1 23 340.47 31.6
 5 1 -23 353.86 24.3
 -5 1 23 376.76 28.5
 4 -1 -23 83.19 13.2
 -4 -1 23 75.09 15.6
 -4 1 23 70.69 12.5
 4 1 -23 73.29 9.5
 -3 -1 23 54.99 13.6
 3 -1 -23 59.89 10.9
 3 1 -23 63.79 9.1
 -3 1 23 63.59 11.8
 -2 -1 23 10.6 9.6
 2 -1 -23 11 6.9
 2 1 -23 11.5 6.2
 -2 1 23 16.4 7.6
 1 -1 -23 208.58 18.5
 -1 -1 23 157.18 19.9
 -1 1 23 204.78 18.7
 1 1 -23 151.28 15.2
 0 -1 23 96.59 17.3
 0 -1 -23 106.09 14.6
 0 1 -23 124.19 13.2
 1 -1 23 84.89 13.6
 -1 -1 -23 82.99 13
 -1 1 -23 113.09 13.8
 1 1 23 113.99 15.1
 2 -1 23 41.9 10
 2 1 23 23.4 8.8
 -2 1 -23 32.3 8.8
 3 -1 23 83.19 14.3
 3 1 23 127.79 16.4
 -3 1 -23 97.09 13.6
 4 -1 23 24.7 10
 4 1 23 31.9 9
 5 -1 23 762.32 56.39
 5 1 23 877.71 58.39
 5 1 23 874.31 80.49
 6 -1 23 -6.7 8.1
 6 1 23 3.6 10
 7 -1 23 413.96 37.1
 7 1 23 526.75 40.1
 8 -1 23 49.2 15.5
 8 1 23 80.79 17.2
 9 -1 23 276.97 36.9
 9 1 23 321.97 31.6
 10 -2 -23 8.4 9.7
 -10 -2 23 16.3 13.1
 10 -2 -23 9.6 9.1
 -10 2 23 6.6 10.2
 -9 -2 23 56.99 16.4
 9 -2 -23 26.8 12.8
 -9 2 23 29.3 10.7
 -8 -2 23 1.6 10.1
 8 -2 -23 6.3 9.4
 -8 2 23 -1.7 6.5
 -7 -2 23 -10.3 8.4
 7 -2 -23 10.6 9
 -7 2 23 -8.9 6.2
 -6 -2 23 0.4 10.2
 -6 2 23 -2.9 5.2
 -5 -2 23 75.99 17.7
 -5 2 23 81.89 10.8
 -4 -2 23 11 11.2
 4 2 -23 4.2 3.3
 -4 2 23 15.9 5.9
 -3 -2 23 14.3 11.2
 3 2 -23 27.8 5.7
 -3 2 23 27.4 6.4
 -2 -2 23 -6.2 9
 -2 2 23 -6.2 3.9
 2 2 -23 -1.2 4.4
 -2 2 23 -1.1 4.3
 -1 -2 23 323.87 30.8
 -1 2 23 336.37 23.3
 -1 2 23 302.77 22.2
 1 2 -23 289.67 22.7
 0 -2 23 -2 7.7
 0 -2 23 5.1 5.9
 0 2 23 3.2 5.7
 0 2 23 -11.9 4.4
 0 2 -23 12.4 6.4
 1 -2 23 699.63 47.3
 1 -2 23 727.53 53.99
 1 2 23 726.43 45.8
 -1 2 -23 714.53 47
 2 -2 23 19.4 9
 2 2 23 24.8 7.9
 -2 2 -23 20.9 16.1
 3 -2 23 620.94 43.4
 -3 2 -23 619.04 42.7
 3 2 23 577.44 41.2
 4 -2 23 69.49 14.5
 4 2 23 52.39 11.8
 5 -2 23 56.09 12.6
 5 2 23 43.5 12
 6 -2 23 11.4 9.7
 7 -2 23 33.9 12.6
 8 -2 23 23 12.8
 -8 -3 23 -1.8 11.3
 8 -3 -23 18.1 20.9
 7 -3 -23 191.08 25.7
 -7 -3 23 166.28 27.7
 6 -3 -23 171.38 23.7
 -6 -3 23 168.98 27.8
 -5 -3 23 45.3 16.3
 -4 -3 23 9.6 11.7
 -3 -3 23 85.49 19.6
 -2 -3 23 1.7 7.7
 2 3 -23 5.9 3.8
 -1 -3 23 88.69 19.4
 1 3 -23 73.59 9.4
 0 -3 23 16.7 12
 0 -3 23 25.2 7.3
 0 3 -23 34.9 7.4
 1 -3 23 15.5 12.4
 1 -3 23 26.2 8
 -1 3 -23 20.4 7.5
 1 3 23 24.1 5.7
 1 3 23 19.8 5.5
 2 -3 23 27 12.4
 2 -3 23 31.7 9.8
 -2 3 -23 25.8 9.8
 3 -3 23 115.99 16.9
 -3 3 -23 121.39 17.2
 3 3 23 125.19 14.7
 4 -3 23 24.7 10.2
 4 3 23 47.2 11.1
 5 -3 23 353.66 32
 5 3 23 386.16 30.9
 6 -3 23 12.1 10.2
 -4 -4 23 37.6 16.5
 -3 -4 23 39.8 33.3
 -2 -4 23 122.89 28.5
 -1 -4 23 108.29 23.1
 0 -4 23 73.49 9.9
 0 -4 23 88.29 21.4
 1 -4 23 208.08 49.99
 1 -4 23 234.98 19.9
 -1 4 -23 222.88 20.1
 2 -4 23 -19.9 11
 2 -4 23 -6.4 6.9
 -2 4 -23 7.6 9.1
 3 -4 23 98.39 16.2
 3 -4 23 102.59 22.4
 3 4 23 89.49 12.2
 10 0 -24 131.09 16.5
 -10 0 24 103.39 20.3
 -9 0 24 14.6 10.7
 9 0 -24 2.6 7.6
 8 0 -24 302.27 24.7
 -8 0 24 289.57 27.9
 -7 0 24 13.6 9.2
 -6 0 24 803.52 56.59
 6 0 -24 838.42 52.89
 5 0 -24 2.5 6.1
 -5 0 24 -4.3 7
 -4 0 24 268.67 25.1
 4 0 -24 272.37 22.2
 -3 0 24 3.1 7.6
 3 0 -24 1.4 5
 -2 0 24 31.1 10.6
 2 0 -24 42.9 9.2
 -1 0 24 6.9 8.3
 1 0 -24 -0.2 6.3
 0 0 24 2153.88 127.99
 0 0 -24 2095.49 127.29
 -1 0 -24 3.2 5.9
 -2 0 -24 1298.77 79.59
 3 0 24 -6.3 6.3
 3 0 24 5.5 7.7
 4 0 24 654.93 47.7
 5 0 24 -1.7 7.5
 6 0 24 807.22 57.29
 7 0 24 5.7 9.2
 8 0 24 68.29 16.7
 9 0 24 24 13.7
 -10 -1 24 4.8 11.6
 10 -1 -24 3 9.8
 10 1 -24 4 5.1
 10 1 -24 7.6 6.1
 -10 1 24 -2.9 9.9
 9 -1 -24 26.9 10.5
 -9 -1 24 32.7 13.6
 9 1 -24 13.9 6.1
 9 1 -24 11.1 5.2
 -9 1 24 1 9.7
 -8 -1 24 35.5 13.2
 8 -1 -24 34.8 10.7
 -8 1 24 18.9 10.2
 8 1 -24 29.2 17.2
 8 1 -24 12.1 5.8
 -7 -1 24 13.6 11.2
 7 -1 -24 -14.3 6.9
 -7 1 24 4.1 8.3
 7 1 -24 2.8 5
 -6 -1 24 185.88 26.2
 6 1 -24 184.98 15.5
 -6 1 24 225.38 20.9
 -5 -1 24 117.69 36.2
 -5 1 24 142.39 16.1
 5 1 -24 130.09 12.5
 4 -1 -24 637.14 44.7
 -4 -1 24 599.74 47.5
 4 1 -24 658.93 40.5
 -4 1 24 647.24 44.1
 -3 -1 24 91.49 16.9
 3 -1 -24 82.69 13.3
 3 1 -24 92.69 11.2
 -3 1 24 97.39 14.6
 -2 -1 24 1331.87 88.09
 2 -1 -24 1410.16 84.79
 2 1 -24 1417.06 81.69
 -2 1 24 1333.97 84.09
 1 -1 -24 -2 5.9
 -1 -1 24 0.2 7.5
 1 1 -24 23.6 7
 -1 1 24 5.6 6.7
 0 -1 -24 590.34 40.2
 0 -1 24 524.05 42.5
 0 1 -24 572.34 37.9
 0 1 24 572.54 40
 1 -1 24 -4.5 5.8
 -1 1 -24 8.6 7
 1 1 24 0.9 6.5
 2 -1 24 9.3 7
 -2 1 -24 0.6 6.1
 2 1 24 1.6 6.8
 3 -1 24 145.89 19.2
 -3 1 -24 176.58 17.1
 3 1 24 140.09 17.1
 4 -1 24 23.5 10.6
 4 1 24 22.9 8.3
 5 -1 24 2.1 8.1
 5 1 24 -3 8.1
 6 -1 24 95.89 17.1
 6 1 24 101.09 18.6
 7 -1 24 10.7 10.2
 7 1 24 33 13.6
 8 -1 24 475.15 39.1
 8 1 24 404.26 41.5
 9 -2 -24 30.4 12.2
 -9 -2 24 14.8 12.9
 -9 2 24 46.8 12
 8 -2 -24 65.69 15.6
 -8 -2 24 69.29 17.3
 -8 2 24 83.09 13
 7 -2 -24 21 9.9
 -7 -2 24 3.9 10.5
 -7 2 24 -4.3 6
 -6 -2 24 389.36 37.3
 -5 -2 24 48.6 15
 -5 2 24 33 7.6
 5 2 -24 29.9 3.6
 -4 -2 24 293.27 31.1
 -4 2 24 325.87 22.7
 4 2 -24 303.77 20.1
 -3 -2 24 -2.3 9.4
 3 2 -24 -1.3 4
 -3 2 24 6.9 5.1
 -2 -2 24 136.29 22.1
 2 2 -24 92.79 10.7
 -2 2 24 96.39 11.6
 -2 2 24 110.19 11.3
 -1 -2 24 49.7 15
 -1 2 24 67.09 10.2
 -1 2 24 51.79 14.8
 1 2 -24 62.69 9.8
 0 -2 24 134.39 21.5
 0 -2 24 114.79 13.4
 0 2 -24 131.39 14
 0 2 24 102.59 12.4
 1 -2 24 1.7 9.8
 1 -2 24 1.4 7
 -1 2 -24 8.5 6.7
 1 2 24 3.1 5.7
 2 -2 24 685.93 44.5
 -2 2 -24 560.04 41.9
 2 2 24 608.34 41.4
 3 -2 24 8.1 7
 -3 2 -24 1.2 7.9
 3 2 24 8.8 7.1
 4 -2 24 292.97 26.4
 4 2 24 290.97 26.3
 5 -2 24 39.7 11.3
 5 2 24 11.3 9.5
 6 -2 24 350.76 32.2
 7 -2 24 -6.1 7.9
 -7 -3 24 67.49 22.4
 7 -3 -24 107.89 19.3
 -6 -3 24 90.19 20.9
 6 -3 -24 75.59 16
 -5 -3 24 -19.4 9.4
 -4 -3 24 77.09 18.9
 -3 -3 24 30.1 14.1
 -2 -3 24 450.45 39
 2 3 -24 361.06 24.1
 -1 -3 24 8 11.4
 1 3 -24 4.9 5.6
 0 -3 24 143.89 24.3
 0 -3 24 111.79 13
 0 3 -24 122.89 13.4
 1 -3 24 -8.1 5.7
 1 -3 24 -0.2 11.7
 -1 3 -24 -7.4 5.8
 1 3 24 -3.7 4.1
 1 3 24 9 4.9
 2 -3 24 45 10.4
 2 -3 24 13.2 12.6
 -2 3 -24 29.4 9.7
 2 3 24 45.6 9
 3 -3 24 5.2 8
 3 3 24 -6.3 7.3
 4 -3 24 21.9 9.7
 4 3 24 19.9 9.3
 5 -3 24 -9.3 8.6
 5 3 24 -17 8.4
 6 -3 24 84.69 16.8
 -3 -4 24 -10.8 13.2
 -2 -4 24 8.1 13.7
 -1 -4 24 23.9 14.5
 0 -4 24 132.99 13.3
 0 -4 24 125.99 26
 1 -4 24 69.19 11.3
 1 -4 24 64.59 19.8
 -1 4 -24 79.69 12
 -10 0 25 8.2 10.3
 10 0 -25 -3 7.2
 -9 0 25 197.38 24.1
 9 0 -25 237.18 21.6
 -8 0 25 3.3 9.7
 8 0 -25 -6.9 7
 -7 0 25 105.49 21.5
 7 0 -25 121.59 14.7
 7 0 -25 89.59 13.7
 6 0 -25 5 6.7
 -6 0 25 6 10.2
 5 0 -25 584.34 39.3
 -5 0 25 584.84 43.7
 4 0 -25 5.8 6.2
 -4 0 25 -0.1 6.9
 -3 0 25 448.56 36.3
 3 0 -25 468.85 32.6
 2 0 -25 -1.5 5.7
 -2 0 25 0.2 8
 -1 0 25 807.82 57.19
 1 0 -25 875.41 54.19
 0 0 25 19.1 10
 0 0 -25 12.5 7.7
 -1 0 -25 490.15 35
 3 0 25 13.7 8.9
 4 0 25 -0.2 7.3
 5 0 25 243.88 25.3
 6 0 25 5.4 9.3
 7 0 25 375.96 34.5
 8 0 25 5.8 12.6
 -10 -1 25 21 13.7
 10 -1 -25 1.4 10.2
 10 1 -25 -4.7 6.6
 -10 1 25 5.9 11.7
 10 1 -25 9.8 5.5
 -9 -1 25 59.89 16.4
 9 -1 -25 61.39 14.2
 -9 1 25 58.79 14.3
 9 1 -25 57.39 9.1
 9 1 -25 55.79 8.7
 8 -1 -25 6.2 9
 -8 -1 25 9.6 11.7
 -8 1 25 10.1 9.6
 8 1 -25 5.5 5.7
 8 1 -25 15.7 6.1
 7 -1 -25 65.19 15.2
 -7 -1 25 73.99 16.8
 7 1 -25 53.69 8.8
 -7 1 25 50.49 12.8
 7 1 -25 71.79 9.1
 -6 -1 25 59.89 15.9
 6 1 -25 60.19 8.4
 6 1 -25 58.99 9.6
 -6 1 25 94.59 14.6
 -5 -1 25 45.1 13.2
 5 -1 -25 30.7 22.5
 -5 1 25 42.7 10.6
 5 1 -25 42 7.6
 -4 -1 25 8.3 17.8
 4 -1 -25 -2 7.6
 4 1 -25 -2.6 5.1
 -4 1 25 -2.6 7.2
 3 -1 -25 131.09 17.5
 -3 -1 25 146.39 21.2
 3 1 -25 164.68 14.5
 -3 1 25 131.69 16.4
 -2 -1 25 202.78 22.7
 2 -1 -25 176.18 18.8
 -2 1 25 183.88 19.1
 2 1 -25 179.58 16.7
 -1 -1 25 93.69 17.8
 -1 1 25 70.89 12.9
 1 1 -25 79.19 11.5
 0 -1 25 190.48 23.1
 0 1 -25 240.28 19.9
 0 1 25 216.28 21.1
 -1 1 -25 763.82 50.29
 1 1 25 790.52 52.19
 2 -1 25 -3.4 8
 -2 1 -25 -0.4 6.4
 2 1 25 8.4 8.6
 3 -1 25 647.34 48.1
 3 1 25 707.83 48
 4 -1 25 13.2 10
 4 1 25 5 9.8
 5 -1 25 671.33 49.6
 6 -1 25 7.9 9.4
 6 1 25 -4.8 9
 7 -1 25 130.69 21.4
 7 1 25 170.58 24.4
 8 -1 25 22.7 24
 8 1 25 22.4 13.1
 9 -2 -25 -2.9 10.8
 -9 -2 25 -10.4 12.8
 -9 2 25 -5.3 9
 -8 -2 25 -3.2 11
 8 -2 -25 -9.3 8.4
 -8 2 25 7.4 8
 -7 -2 25 179.78 26.1
 7 -2 -25 140.99 21
 -7 2 25 180.08 17.2
 -6 -2 25 93.19 19.9
 -6 2 25 67.29 11.9
 -5 -2 25 104.29 20.9
 5 2 -25 123.99 8.6
 -5 2 25 121.29 13.1
 5 2 -25 108.09 8.4
 -4 -2 25 280.07 28.8
 -4 2 25 244.78 18.4
 4 2 -25 184.68 15
 -3 -2 25 14.4 11.9
 3 2 -25 16.4 13.3
 -3 2 25 28.2 7.2
 -2 -2 25 42 14.3
 -2 2 25 47.8 9.1
 -2 2 25 55.59 21.5
 2 2 -25 36.3 7.3
 -1 -2 25 466.25 39.9
 -1 2 25 458.35 31.9
 -1 2 25 500.45 33.4
 0 -2 25 11.3 9.4
 0 2 25 -5.7 5.4
 0 2 -25 5.3 6.3
 0 2 25 13.2 7.4
 1 -2 25 11.5 7.7
 1 -2 25 8.4 10.9
 1 2 25 8.2 6.1
 -1 2 -25 10.4 7.3
 2 -2 25 0.4 7.5
 2 2 25 -2.2 5.3
 -2 2 -25 -4.3 7.4
 3 -2 25 100.39 16.3
 3 2 25 104.89 14.7
 4 -2 25 118.59 17.6
 5 -2 25 24.4 9.9
 6 -2 25 0.2 9.7
 7 -2 25 457.95 38.9
 7 -3 -25 -21.6 39.2
 -7 -3 25 4.4 11.5
 6 -3 -25 37.1 13.3
 -6 -3 25 97.19 38.7
 -5 -3 25 8.5 11.8
 -4 -3 25 19.4 13.8
 -3 -3 25 28.5 14.3
 -2 -3 25 31.1 14.5
 2 3 -25 20.3 5.3
 -1 -3 25 110.29 22.5
 1 3 -25 135.59 12.9
 0 -3 25 17.8 13
 0 -3 25 -1.3 5.3
 0 3 25 4.6 2.6
 0 3 25 6.8 2.9
 0 3 -25 5.8 6.7
 1 -3 25 323.97 33.6
 1 -3 25 238.58 22.7
 1 3 25 278.27 20.1
 -1 3 -25 263.67 23.3
 1 3 25 284.27 20.1
 2 -3 25 101.39 14.7
 2 -3 25 89.69 20.7
 -2 3 -25 76.49 13.7
 2 3 25 87.09 12.4
 3 3 25 368.06 28.4
 4 -3 25 3.4 8.7
 4 3 25 10.8 9.1
 5 -3 25 118.49 18.7
 5 3 25 115.59 17.6
 10 0 -26 19.9 9
 -10 0 26 2.4 12.7
 9 0 -26 12.2 8.4
 -9 0 26 -2.1 10.6
 -8 0 26 163.98 22.7
 8 0 -26 155.78 18.1
 7 0 -26 8.6 6.9
 7 0 -26 4.8 7.7
 -7 0 26 -1.6 8.4
 6 0 -26 17.2 16.1
 -6 0 26 -1.8 8.4
 5 0 -26 -3.1 6.1
 -5 0 26 -13.3 8
 4 0 -26 486.05 37.7
 -4 0 26 523.35 39.6
 3 0 -26 13.5 13.8
 -3 0 26 5.6 8.3
 2 0 -26 49.8 9.4
 -2 0 26 48.1 12.5
 1 0 -26 -6.1 5.1
 -1 0 26 -1.5 7.9
 0 0 26 754.92 53.69
 0 0 -26 776.72 50.29
 -1 0 -26 3.2 14.9
 4 0 26 226.98 24.6
 5 0 26 6.4 8.1
 6 0 26 1.8 8.6
 7 0 26 20.9 12.9
 8 0 26 38.2 13.9
 9 -1 -26 4.6 9.7
 -9 -1 26 2 11.1
 -9 1 26 9.2 11
 9 1 -26 12.3 6.4
 9 1 -26 -0.5 5.3
 -8 -1 26 106.59 20.8
 8 -1 -26 110.89 17.2
 8 1 -26 136.39 13
 -8 1 26 139.99 20.3
 8 1 -26 117.59 12.4
 7 -1 -26 6.4 8.3
 -7 -1 26 8.1 11.2
 -7 1 26 -0.7 8.8
 7 1 -26 -1.3 5.2
 7 1 -26 4.9 5.4
 -6 -1 26 223.78 26.5
 6 1 -26 221.88 19.2
 6 1 -26 255.37 18.6
 -6 1 26 243.78 23.7
 -5 -1 26 0.7 9.6
 -5 1 26 -14.2 6.5
 5 1 -26 3.9 5.2
 -4 -1 26 325.47 32.7
 -4 1 26 391.66 30.2
 4 1 -26 377.66 26.1
 -3 -1 26 89.79 17.4
 -3 1 26 110.89 16.1
 3 1 -26 83.39 11.4
 -2 -1 26 122.59 20
 -2 1 26 92.09 14.6
 2 1 -26 86.39 12.2
 -1 -1 26 7.6 9.4
 -1 1 26 3.7 7.4
 1 1 -26 4.2 6.6
 0 -1 26 1.8 9.1
 0 1 26 17.6 8.9
 1 1 26 25.9 10
 -1 1 -26 27.5 8.3
 2 -1 26 15.5 8.7
 -2 1 -26 14.4 9.8
 2 1 26 15.2 8.7
 3 -1 26 13.9 9.1
 3 1 26 25.8 10.1
 4 -1 26 617.94 45.8
 5 -1 26 28.1 11.5
 6 -1 26 589.84 48.9
 6 1 26 742.53 51.69
 7 -1 26 24.8 13.9
 7 1 26 5.9 24.5
 -8 -2 26 21.3 13.8
 8 -2 -26 11.5 11.3
 -8 2 26 27.8 9.5
 7 -2 -26 13.4 10.8
 -7 -2 26 13.1 11.4
 -7 2 26 3.7 7
 -6 -2 26 7.2 10.8
 -6 2 26 -9 5.4
 -5 -2 26 28.6 13.2
 5 2 -26 6.4 3.2
 -5 2 26 6.2 17.9
 5 2 -26 14.2 3.7
 -4 -2 26 471.45 42
 -4 2 26 478.45 32.5
 -3 -2 26 11.7 11.8
 3 2 -26 -6.2 3.7
 -3 2 26 6.2 5.7
 -2 -2 26 550.94 47.6
 -2 2 26 610.74 39.2
 -2 2 26 618.34 39.9
 -1 -2 26 96.79 20.4
 -1 2 26 105.39 12
 -1 2 26 75.79 13.5
 0 -2 26 610.04 46.1
 0 2 26 535.45 36
 0 2 26 603.34 38.2
 0 2 -26 425.96 35.4
 1 -2 26 44 14.8
 1 -2 26 30.3 10.1
 1 2 26 38.6 8.5
 -1 2 -26 40.4 9.8
 2 -2 26 201.68 21.6
 2 2 26 229.48 20.5
 -2 2 -26 216.98 21.1
 3 -2 26 98.59 19.3
 3 2 26 84.69 16.3
 4 -2 26 169.48 21.9
 4 2 26 163.58 20.9
 5 -2 26 27.7 11.5
 6 -2 26 -1.9 8
 6 -3 -26 386.96 93.49
 -6 -3 26 221.58 32.4
 -5 -3 26 97.29 35.8
 -4 -3 26 214.28 30.8
 -3 -3 26 6.1 10.2
 -2 -3 26 -8.6 10.3
 2 3 -26 8.2 4.8
 -1 -3 26 2 10.8
 1 3 -26 -5.7 5.1
 0 -3 26 3 5.1
 0 -3 26 -0.1 11.3
 0 3 -26 0.7 5.9
 0 3 26 -0.3 2.9
 0 3 26 -1.4 3.3
 1 -3 26 -2.5 12.1
 1 -3 26 19.7 8.1
 -1 3 -26 16.8 27.9
 1 3 26 9.3 6.3
 1 3 26 18.7 6.2
 2 -3 26 260.97 31.7
 2 -3 26 263.77 24.4
 2 3 26 256.77 21.1
 -2 3 -26 232.88 22.9
 3 -3 26 5.8 8
 3 -3 26 -6.1 23.5
 3 3 26 14.9 8.9
 4 -3 26 128.19 18.9
 4 3 26 107.99 17.1
 9 0 -27 34.9 10.3
 -9 0 27 16.4 12.3
 8 0 -27 3.5 7.8
 8 0 -27 -9.9 6.8
 -8 0 27 -0.8 11.4
 7 0 -27 80.19 12.6
 7 0 -27 50.69 11.9
 -7 0 27 76.49 16.2
 6 0 -27 -6.8 6.1
 -6 0 27 -1.7 19.2
 5 0 -27 21.8 9.1
 -5 0 27 41.5 13.3
 -4 0 27 1.7 8.1
 4 0 -27 7.2 6.4
 3 0 -27 26.8 8.6
 -3 0 27 25.1 11
 -2 0 27 -6.1 9
 2 0 -27 0.3 5.5
 -1 0 27 89.59 16.1
 1 0 -27 93.89 13.2
 0 0 27 17.4 10.3
 0 0 -27 3.7 10.3
 4 0 27 1.3 7.2
 5 0 27 297.67 29.3
 6 0 27 -6.8 9.1
 -9 -1 27 22.7 15.6
 9 -1 -27 5.9 10.7
 9 1 -27 9.8 6
 -9 1 27 8.5 9.9
 9 1 -27 12.8 6.7
 8 -1 -27 -6.9 8.7
 -8 -1 27 -9.4 11.7
 8 1 -27 2.1 5.5
 8 1 -27 9.1 6.1
 -8 1 27 -7.1 9.2
 -7 -1 27 9.7 11.3
 7 -1 -27 31.3 10.9
 7 1 -27 5.6 6.1
 7 1 -27 13.7 6.4
 -7 1 27 22.4 11.5
 -6 -1 27 47.5 15.1
 6 1 -27 20.3 7.2
 -6 1 27 34.9 11.5
 6 1 -27 32.2 7.5
 -5 -1 27 19.1 11.8
 -5 1 27 31.8 10.3
 5 1 -27 10.9 6
 -4 -1 27 46.8 15
 -4 1 27 49.99 12.2
 4 1 -27 49.1 8.6
 -3 -1 27 373.46 35.3
 3 1 -27 422.56 29.2
 -3 1 27 435.46 33.3
 -2 -1 27 46.1 14.5
 -2 1 27 21.1 9.1
 2 1 -27 43.6 8.7
 -1 -1 27 374.16 36
 1 1 -27 442.06 31.1
 -1 1 27 473.45 34.8
 0 -1 27 -1.4 8.5
 0 1 27 9.1 8.2
 0 1 -27 -3.7 6.8
 1 -1 27 414.96 38.3
 -1 1 -27 477.05 33.8
 1 1 27 471.35 36
 2 -1 27 10.8 8.7
 2 1 27 11.5 9.9
 3 -1 27 126.19 18.6
 3 1 27 241.48 43.6
 4 -1 27 29.1 11.3
 5 -1 27 7.3 9.8
 6 -1 27 -8.9 10.4
 7 -1 27 139.79 22.8
 7 1 27 103.19 20
 -8 -2 27 22.1 16.4
 8 -2 -27 20.9 11.8
 -8 2 27 28.9 10.3
 7 -2 -27 140.69 21.9
 -7 -2 27 157.98 27
 -7 2 27 205.68 18.7
 -6 -2 27 -6.7 9.4
 -6 2 27 2.7 5.8
 -5 -2 27 75.29 18.6
 5 2 -27 68.09 7.1
 -5 2 27 80.19 15.9
 5 2 -27 57.69 6.7
 -4 -2 27 38 14.1
 4 2 -27 22 5.3
 -3 -2 27 88.09 19.8
 -2 -2 27 -15.3 8.8
 2 2 -27 6.5 5.2
 -2 2 27 12.9 7.7
 -2 2 27 17.2 6.5
 -1 -2 27 36 15
 -1 2 27 48.1 10
 -1 2 27 49.2 9.1
 1 2 -27 30.1 7.9
 0 -2 27 -18.9 8
 0 2 27 4.4 7.3
 0 2 -27 -6.1 5.8
 0 2 27 -9.3 5.1
 1 -2 27 144.29 23.9
 1 -2 27 123.29 17
 -1 2 -27 118.29 16.4
 1 2 27 142.29 15.4
 1 2 27 161.38 17.6
 2 -2 27 131.89 18.1
 2 2 27 145.69 16.7
 3 -2 27 160.68 21.6
 3 2 27 188.88 19
 4 -2 27 5.6 10.6
 4 2 27 13.6 10.1
 5 -2 27 297.97 28.9
 6 -2 27 19.9 12.1
 -5 -3 27 9.5 13.7
 -4 -3 27 60.59 63.89
 -3 -3 27 295.97 33.8
 -2 -3 27 20.1 14.3
 2 3 -27 39.3 6.9
 -1 -3 27 357.26 36
 1 3 -27 304.97 23.1
 0 3 27 7.3 4
 0 3 27 9 4
 0 3 -27 6.3 7.3
 1 -3 27 119.29 15.9
 1 -3 27 151.48 26.4
 -1 3 -27 122.99 16.4
 1 3 27 150.08 13.6
 1 3 27 147.89 13.8
 2 -3 27 -9.3 22.4
 2 -3 27 2.8 8.2
 2 3 27 0.3 7.3
 3 -3 27 15.3 13.4
 3 -3 27 -13.6 8.2
 3 3 27 -7 8.8
 9 0 -28 5.5 8.3
 -9 0 28 0.8 12.9
 8 0 -28 154.38 18.8
 8 0 -28 161.88 18
 -7 0 28 13.9 11.1
 7 0 -28 0.9 8.3
 7 0 -28 -2.7 7.2
 -6 0 28 508.95 42.4
 6 0 -28 529.65 37.1
 5 0 -28 3.2 7
 4 0 -28 25.2 8.9
 -4 0 28 16.9 10
 -3 0 28 -21.9 7.6
 3 0 -28 8.3 7
 -2 0 28 439.56 35.8
 2 0 -28 411.66 31.2
 -1 0 28 15.7 10.3
 1 0 -28 18.1 16.1
 0 0 28 145.49 21.7
 4 0 28 63.29 14.2
 5 0 28 -1.8 9.7
 6 0 28 618.44 49.9
 7 0 28 5.2 11.4
 8 -1 -28 135.79 19.4
 -8 -1 28 113.39 22
 8 1 -28 164.68 14.8
 8 1 -28 145.29 14
 -8 1 28 134.99 23
 7 -1 -28 9.9 9.9
 -7 -1 28 12.2 12.3
 7 1 -28 11.9 6.4
 -7 1 28 29.9 12
 7 1 -28 16.6 7
 -6 -1 28 69.49 18
 -6 1 28 57.99 14
 6 1 -28 70.39 10
 6 1 -28 57.29 10.1
 -5 -1 28 1.7 9.5
 5 1 -28 0.9 5.8
 -5 1 28 -2.2 8.5
 -4 -1 28 -1.4 11.2
 -4 1 28 -2 7.9
 4 1 -28 -6.3 5.3
 -3 -1 28 -7.3 9.1
 -3 1 28 6 8.6
 3 1 -28 12.3 6.2
 -2 -1 28 116.89 20.4
 2 1 -28 125.59 14
 -2 1 28 138.59 18.8
 -1 -1 28 31.9 12.8
 -1 1 28 43.8 11.7
 1 1 -28 24 8.8
 0 -1 28 280.37 28.2
 0 1 28 249.08 24.8
 0 1 -28 269.67 22.8
 1 -1 28 40.4 13.6
 1 1 28 54.69 13.1
 2 1 28 1049 69.09
 3 -1 28 1.7 9.6
 4 -1 28 640.94 48.4
 5 -1 28 14.8 10.3
 6 -1 28 162.28 23.7
 7 -2 -28 13.8 11.8
 -7 -2 28 29.4 15.7
 -7 2 28 -3.2 7.4
 -6 -2 28 62.29 19.3
 -6 2 28 84.99 12.5
 -5 -2 28 -6.6 10.8
 5 2 -28 -1.2 3.4
 -5 2 28 13.4 7.1
 5 2 -28 10.3 4
 -4 -2 28 382.06 37.5
 -4 2 28 388.56 28.2
 -3 -2 28 -0.8 10
 -3 2 28 -5.9 5.7
 3 2 -28 -2.7 4.4
 -2 -2 28 323.17 32.8
 -2 2 28 300.27 23.3
 -2 2 28 279.77 23.3
 -1 -2 28 10.1 12.3
 -1 2 28 -3.6 6.4
 -1 2 28 7.1 7
 1 2 -28 19.2 6.9
 0 -2 28 129.19 22.3
 0 2 28 65.99 11.8
 0 2 28 101.89 14.8
 0 2 -28 77.79 14.4
 1 -2 28 11.4 11.5
 -1 2 -28 -10.4 6.7
 1 2 28 -0.7 6.9
 1 2 28 -4.5 7.3
 2 -2 28 31.6 15.3
 2 2 28 31.3 10.1
 3 -2 28 54.49 13.5
 3 2 28 41.4 11.4
 4 -2 28 106.99 18.8
 5 -2 28 61.59 15.2
 -4 -3 28 -6.2 12.2
 -3 -3 28 -14.4 11.6
 -2 -3 28 7.1 13.6
 2 3 -28 -10.5 18.7
 -1 -3 28 81.09 49.7
 1 3 -28 36.6 8.6
 0 -3 28 240.08 41.8
 0 3 -28 338.97 28.4
 0 3 28 411.66 24.2
 0 3 28 409.16 24.3
 1 -3 28 -3.5 11.1
 1 -3 28 -0.3 7.5
 1 3 28 4.3 18
 -1 3 -28 7 8.6
 1 3 28 -1.5 5.6
 2 -3 28 115.69 23.6
 2 3 28 151.18 15.4
 2 3 28 71.09 13.1
 -8 0 29 1.5 11.1
 8 0 -29 10.9 8.8
 8 0 -29 -10.8 22.9
 -7 0 29 42.7 14.4
 7 0 -29 63.29 12.1
 7 0 -29 41.5 11.6
 -6 0 29 -17.6 9.7
 6 0 -29 12.3 8.3
 5 0 -29 46.5 9.6
 -5 0 29 31.9 14
 4 0 -29 14.8 7.7
 -4 0 29 4 9.9
 -3 0 29 337.77 54.59
 3 0 -29 292.87 24.6
 -2 0 29 -2.3 9.8
 0 0 29 -6.5 8.5
 1 0 29 133.19 20.9
 5 0 29 133.59 21.2
 6 0 29 4.6 52.99
 -8 -1 29 11.1 12.7
 8 -1 -29 -3.1 9.4
 8 1 -29 17 7.5
 8 1 -29 13 7
 -8 1 29 0.3 10
 -7 -1 29 173.28 27.7
 7 1 -29 192.98 16.8
 7 1 -29 192.48 17.4
 -7 1 29 201.98 22.5
 -6 -1 29 -8 9.8
 -6 1 29 14.2 10.3
 6 1 -29 -3.1 5.6
 6 1 -29 8.2 6.9
 -5 -1 29 433.16 38.8
 5 1 -29 409.36 29.8
 -5 1 29 466.95 35.8
 -4 -1 29 -11.6 9
 -4 1 29 -16.6 6.4
 4 1 -29 13.8 6.7
 -3 -1 29 246.68 27.7
 3 1 -29 229.88 19.9
 -3 1 29 255.87 24.6
 -2 -1 29 25.2 12.6
 2 1 -29 9.8 7.7
 -2 1 29 5.8 9
 -1 -1 29 102.19 19.9
 1 1 -29 83.39 12.8
 -1 1 29 74.59 15.3
 0 -1 29 14.6 12.5
 0 1 -29 -1.5 6.7
 0 1 29 5.8 8.9
 1 -1 29 4.9 9.6
 1 1 29 -9.4 8.2
 1 1 29 -10.8 8.3
 3 -1 29 64.59 14.7
 4 -1 29 2.8 7.7
 5 -1 29 299.97 30.4
 6 -1 29 9.2 13
 -6 -2 29 33.3 18
 -6 2 29 -1.5 6.9
 -5 -2 29 9.9 12.3
 5 2 -29 -3.1 3.7
 -5 2 29 -5.1 6.1
 5 2 -29 -4.2 3.8
 -4 -2 29 44.3 15.5
 4 2 -29 47.5 11.5
 -4 2 29 45.5 10
 -3 -2 29 98.29 20.8
 3 2 -29 63.59 9.5
 -3 2 29 111.09 13
 -2 -2 29 14.6 12.2
 -2 2 29 23.1 8.4
 2 2 -29 10 7.1
 -2 2 29 15.8 7.7
 -1 -2 29 253.27 28
 -1 2 29 211.68 20.1
 -1 2 29 208.48 19.4
 1 2 -29 183.28 18.7
 0 -2 29 76.79 19.3
 0 2 -29 82.49 13.6
 0 2 29 92.39 13.2
 0 2 29 121.29 16.2
 1 -2 29 309.37 33.6
 1 2 29 321.97 27.7
 1 2 29 344.37 26.8
 -1 2 -29 258.57 44.1
 2 -2 29 14.4 10.2
 2 -2 29 49.1 16.6
 2 2 29 25.2 10.5
 3 2 29 482.85 36.9
 4 -2 29 6.4 9.1
 -2 -3 29 -3.2 11.3
 -1 -3 29 -0.6 10.3
 1 3 -29 1.9 7
 0 -3 29 8.9 12.4
 0 3 29 12.8 5.8
 0 3 29 21.7 5.3
 0 3 -29 12.3 9.8
 -7 0 30 13.8 13
 7 0 -30 -0.1 7.7
 -6 0 30 18.1 13.8
 -5 0 30 0.8 10.3
 -4 0 30 352.06 33.5
 -3 0 30 -2.8 10.3
 -2 0 30 4 8.7
 -1 0 30 -8.7 8.5
 0 0 30 14 11.2
 1 0 30 -16.5 7.5
 5 0 30 -8.3 10
 -7 -1 30 -1.2 12.9
 7 -1 -30 5.9 9.5
 7 1 -30 -4.4 6.5
 7 1 -30 -8.1 6.2
 -7 1 30 3.9 11.8
 -6 -1 30 69.19 18.1
 6 1 -30 51.79 10.5
 -6 1 30 65.89 14.6
 6 1 -30 68.99 10.4
 -5 -1 30 10.7 12.7
 -5 1 30 -5.3 9.3
 5 1 -30 3.4 6.6
 -4 -1 30 66.59 17.7
 -4 1 30 64.79 15.2
 4 1 -30 58.89 10.5
 -3 -1 30 22.4 12.3
 3 1 -30 44.5 15.6
 -3 1 30 45.8 13
 -2 -1 30 593.54 49.1
 -2 1 30 592.14 45.4
 2 1 -30 646.54 41.6
 -1 -1 30 -7.4 9.9
 -1 1 30 5.2 9.5
 1 1 -30 13.3 7.4
 0 -1 30 331.37 32.1
 0 1 30 309.67 29.5
 1 -1 30 -5.3 7.9
 1 1 30 1.2 9.6
 3 -1 30 -7.8 6.8
 4 -1 30 62.19 15.1
 5 -1 30 13.5 12.1
 -5 -2 30 17 13.4
 5 2 -30 0.2 4.2
 -5 2 30 -5.8 6.9
 5 2 -30 -6.4 4.1
 -4 -2 30 96.69 21.5
 4 2 -30 47 8.5
 -4 2 30 86.49 12.3
 -3 -2 30 5.3 10.7
 -3 2 30 1.5 7
 3 2 -30 4.5 6.1
 -3 2 30 -13.6 6.1
 -2 -2 30 31.6 13.8
 -2 2 30 48.1 10.1
 -2 2 30 65.29 11.5
 2 2 -30 30 8.6
 -1 -2 30 -12.8 9.2
 -1 2 30 4 7.8
 -1 2 30 -21.3 7
 0 -2 30 53.99 16.7
 0 2 30 35.3 10
 0 2 30 51.19 11.4
 0 2 -30 40.7 11.1
 1 -2 30 93.99 19.5
 1 2 30 71.09 13
 1 2 30 66.49 14
 2 -2 30 105.89 17.3
 2 -2 30 133.39 25.2
 2 2 30 99.49 16.4
 3 -2 30 2.4 9.2
 7 0 -31 5 9.6
 -7 0 31 -5.5 11.5
 -6 0 31 -7 11.4
 -5 0 31 130.69 22.5
 -4 0 31 -2.5 9
 -3 0 31 221.88 25.2
 -2 0 31 12.1 10.3
 -1 0 31 385.76 34.9
 0 0 31 10.3 11.5
 1 0 31 139.19 22.5
 -6 -1 31 34 15.8
 6 1 -31 48.1 9.6
 6 1 -31 38.2 9.1
 -6 1 31 45.4 13.7
 -5 -1 31 18 12.7
 -5 1 31 0.9 9.6
 5 1 -31 -8.1 6.6
 -4 -1 31 4.6 12.6
 4 1 -31 2.9 14
 -4 1 31 3.7 10.5
 -3 -1 31 15 12.2
 3 1 -31 -0.1 7
 -3 1 31 6.2 10.4
 -2 -1 31 10.4 12.1
 -2 1 31 3 9.7
 2 1 -31 -0.4 7.5
 -1 -1 31 140.69 23.2
 -1 1 31 116.99 19.8
 0 -1 31 11.4 11.1
 0 1 31 -1.7 9.6
 1 -1 31 297.87 30.8
 1 1 31 250.87 30.9
 4 -1 31 12.5 11.9
 -4 -2 31 -12.7 53.39
 -4 2 31 15.1 8.3
 4 2 -31 4.2 6.6
 -3 -2 31 114.99 22.6
 3 2 -31 93.39 13.1
 -3 2 31 146.69 16.2
 -3 2 31 156.18 16.4
 -2 -2 31 -4.9 10.8
 2 2 -31 12.2 7.9
 -2 2 31 4.3 7.9
 -2 2 31 -2.6 7.6
 -1 -2 31 198.38 28.1
 1 2 -31 112.99 16.7
 -1 2 31 173.08 18.4
 -1 2 31 200.48 19.8
 0 -2 31 -8.8 13.6
 0 2 -31 -6.4 18.7
 0 2 31 2.4 9.1
 0 2 31 12.3 8.7
 1 2 31 50.19 11.8
 1 2 31 47.4 13.2
 2 -2 31 -12.6 10.7
 2 2 31 13.8 10.4
 2 2 31 11.6 10.4
 -6 0 32 122.39 22.4
 -5 0 32 -5.3 9.1
 -4 0 32 82.29 18
 -3 0 32 -0.7 11.4
 -2 0 32 132.99 22.5
 -1 0 32 12.7 10.9
 0 0 32 593.34 48.6
 1 0 32 14.4 12.3
 -5 -1 32 36.2 16
 -5 1 32 50.19 14.6
 -4 -1 32 286.57 32.2
 4 1 -32 290.67 23.3
 -3 -1 32 -3.9 9.8
 -3 1 32 -4.2 10
 3 1 -32 5.8 7.8
 -2 -1 32 66.99 17.6
 -2 1 32 72.99 16.1
 -1 -1 32 28.5 14
 -1 1 32 32.2 12.9
 0 -1 32 -11.3 11.1
 0 1 32 8.8 13.7
 1 -1 32 25.2 13.9
 1 1 32 57.99 15.3
 2 -1 32 17.6 12.7
 -2 -2 32 120.69 24.2
 -2 2 32 156.28 17.9
 2 2 -32 129.29 27.8
 -1 -2 32 52.89 16.5
 -1 2 32 39.4 11.3
 -1 2 32 17.8 10.2
 1 2 -32 20 9.8
 -4 0 33 11.8 12.8
 -3 0 33 487.25 41.9
 -2 0 33 -8.3 10.9
 -1 0 33 64.79 17.1
 0 0 33 0.7 12.3
 1 0 33 180.18 25.8
 2 0 33 -15.3 9.3
 -3 -1 33 60.19 17.6
 -3 1 33 130.09 35.9
 -2 -1 33 44.7 15.7
 -2 1 33 -10.3 20
 -1 -1 33 396.26 39.7
 -1 1 33 394.46 34.9
 0 -1 33 108.29 21.9
 0 1 33 50.69 16.2
 1 -1 33 367.16 37.4
 1 1 33 400.46 35.9
 -2 0 34 102.99 20.5
 -1 0 34 9.5 12.5

_iucr_refine_instructions_details
;
TITL npbr_0m_a.res in P2(1)/n
    npbr_0m.res
    created by SHELXL-2019/3 at 19:18:42 on 13-Mar-2024
REM Old TITL NPBR_0m in P2(1)/n
REM SHELXT solution in P2(1)/n
REM R1 0.164, Rweak 0.004, Alpha 0.019, Orientation as input
REM Formula found by SHELXT: C18 O3 Br
CELL 0.71073 11.3851 4.6816 27.3241 90 94.946 90
ZERR 4 0.0004 0.0001 0.0009 0 0.001 0
LATT 1
SYMM 0.5-X,0.5+Y,0.5-Z
SFAC C H Br O
UNIT 72 52 4 12

L.S. 30
PLAN  5
SIZE 0.12 0.04 0.02
TEMP -123.15
CONF
BOND $H
list 4
fmap 2
ACTA
MORE -1
REM <olex2.extras>
REM <HklSrc "%.\\NPBR_0m.hkl">
REM </olex2.extras>

WGHT    0.031600    0.751400
FVAR       0.58715
BR1   3    0.037891    1.243291    0.326637    11.00000    0.03578    0.05611 =
         0.02696    0.01307   -0.00902   -0.00395
O3    4    0.600968    0.411072    0.705296    11.00000    0.02604    0.03104 =
         0.02554    0.00217   -0.00763    0.00333
O1    4    0.349065    0.788785    0.534718    11.00000    0.01902    0.04190 =
         0.02132    0.00831   -0.00435   -0.00568
O2    4    0.182778    0.541279    0.545233    11.00000    0.02904    0.04992 =
         0.03054    0.01465   -0.00644   -0.01370
C14   1    0.448562    0.694315    0.667185    11.00000    0.01834    0.02683 =
         0.02414    0.00135   -0.00135   -0.00784
C9    1    0.381826    0.794109    0.624230    11.00000    0.01574    0.02586 =
         0.02389    0.00375   -0.00115   -0.00748
C15   1    0.537572    0.482866    0.662239    11.00000    0.01882    0.02691 =
         0.02370    0.00538   -0.00323   -0.00654
C10   1    0.296595    1.012016    0.628636    11.00000    0.01721    0.02990 =
         0.03055    0.00467   -0.00358   -0.00366
AFIX  43
H10   2    0.253191    1.084113    0.600029    11.00000   -1.20000
AFIX   0
C8    1    0.406142    0.674494    0.578447    11.00000    0.01924    0.03150 =
         0.02069    0.00571   -0.00395   -0.00729
C1    1    0.188077    0.855083    0.476260    11.00000    0.01954    0.03131 =
         0.02055   -0.00027   -0.00079   -0.00072
C17   1    0.488647    0.469893    0.574742    11.00000    0.02099    0.03533 =
         0.02135   -0.00087    0.00151   -0.00637
AFIX  43
H17   2    0.501574    0.392484    0.543519    11.00000   -1.20000
AFIX   0
C16   1    0.555697    0.371112    0.617334    11.00000    0.01739    0.03077 =
         0.02984    0.00125   -0.00140   -0.00148
AFIX  43
H16   2    0.613465    0.226751    0.614722    11.00000   -1.20000
AFIX   0
C13   1    0.425133    0.809448    0.713336    11.00000    0.02642    0.03062 =
         0.02339    0.00194   -0.00456   -0.00820
AFIX  43
H13   2    0.468430    0.743257    0.742408    11.00000   -1.20000
AFIX   0
C12   1    0.340696    1.015064    0.716350    11.00000    0.02602    0.03398 =
         0.02839   -0.00245    0.00287   -0.00451
AFIX  43
H12   2    0.325199    1.088624    0.747551    11.00000   -1.20000
AFIX   0
C2    1    0.251022    1.059782    0.453059    11.00000    0.02049    0.03620 =
         0.02590    0.00311   -0.00557   -0.00234
AFIX  43
H2    2    0.326149    1.118445    0.467384    11.00000   -1.20000
AFIX   0
C4    1    0.096174    1.092375    0.388127    11.00000    0.02496    0.03304 =
         0.02061    0.00209   -0.00088    0.00259
C7    1    0.235286    0.709761    0.521760    11.00000    0.02052    0.03319 =
         0.02280    0.00050   -0.00165   -0.00298
C11   1    0.276553    1.118725    0.673695    11.00000    0.01938    0.02968 =
         0.03677    0.00138    0.00063   -0.00290
AFIX  43
H11   2    0.219010    1.263681    0.676251    11.00000   -1.20000
AFIX   0
C5    1    0.031381    0.890869    0.410997    11.00000    0.02139    0.05074 =
         0.02815    0.00421   -0.00452   -0.00671
AFIX  43
H5    2   -0.044071    0.834093    0.396748    11.00000   -1.20000
AFIX   0
C18   1    0.692565    0.204412    0.702516    11.00000    0.02749    0.03060 =
         0.03843    0.00248   -0.00923    0.00335
AFIX 137
H18A  2    0.750864    0.276438    0.681193    11.00000   -1.50000
H18B  2    0.658760    0.025709    0.688974    11.00000   -1.50000
H18C  2    0.730873    0.169395    0.735475    11.00000   -1.50000
AFIX   0
C3    1    0.205551    1.180169    0.409109    11.00000    0.02904    0.03749 =
         0.03182    0.00898    0.00111   -0.00727
AFIX  43
H3    2    0.248943    1.321744    0.393465    11.00000   -1.20000
AFIX   0
C6    1    0.077374    0.772765    0.454782    11.00000    0.02281    0.04995 =
         0.02874    0.01077   -0.00254   -0.01074
AFIX  43
H6    2    0.033156    0.633430    0.470570    11.00000   -1.20000
AFIX   0
HKLF 4


REM  npbr_0m_a.res in P2(1)/n
REM wR2 = 0.0897, GooF = S = 1.036, Restrained GooF = 1.036 for all data
REM R1 = 0.0355 for 2204 Fo > 4sig(Fo) and 0.0541 for all 2937 data
REM 200 parameters refined using 0 restraints

END  
     
WGHT      0.0316      0.7508 

REM Highest difference peak  0.567,  deepest hole -0.503,  1-sigma level  0.072
Q1    1   0.0220  1.4104  0.3487  11.00000  0.05    0.57
Q2    1   0.0595  1.2100  0.3671  11.00000  0.05    0.32
Q3    1   0.0761  1.0690  0.2978  11.00000  0.05    0.30
Q4    1   0.6998  0.1981  0.7413  11.00000  0.05    0.28
Q5    1   0.2581  1.2446  0.3831  11.00000  0.05    0.27

  REM The information below was added by Olex2.
  REM
  REM R1 = 0.0355 for 2204 Fo > 4sig(Fo) and 0.0541 for all 11345 data
  REM 200 parameters refined using n/a restraints
  REM Highest difference peak 0.57, deepest hole -0.50
  REM Mean Shift 0, Max Shift 0.000.

  REM +++ Tabular Listing of Refinement Information +++
  REM R1_all = 0.0541
  REM R1_gt = 0.0355
  REM wR_ref = 0.0897
  REM GOOF = 1.036
  REM Shift_max = 0.000
  REM Shift_mean = 0
  REM Reflections_all = 11345
  REM Reflections_gt = 2204
  REM Parameters = 200
  REM Hole = -0.50
  REM Peak = 0.57
  REM Flack = n/a

  
;
_olex2_submission_special_instructions  'No special instructions were received'
