# Supplementary material for: Photoinduced radical emission from flexible organic crystals
Source: Light Sci Appl. 2026 May 19;15:240. doi: 10.1038/s41377-026-02208-6 (PMC13187443; doi:10.1038/s41377-026-02208-6)
Supplement: Supplementary file 4 — CIF of NA crystal [file 41377_2026_2208_MOESM4_ESM.cif]

data_cc
_audit_creation_date               2024-08-03
_audit_creation_method
;
Olex2 1.5
(compiled 2024.02.16 svn.r378c4104 for OlexSys, GUI svn.r6928)
;
_shelx_SHELXL_version_number       '2019/3'
_audit_contact_author_address      ?
_audit_contact_author_email        ?
_audit_contact_author_name         ''
_audit_contact_author_phone        ?
_publ_contact_author_id_orcid      ?
_publ_section_references
;
Dolomanov, O.V., Bourhis, L.J., Gildea, R.J, Howard, J.A.K. & Puschmann, H.
 (2009), J. Appl. Cryst. 42, 339-341.

Sheldrick, G.M. (2015). Acta Cryst. A71, 3-8.

Sheldrick, G.M. (2015). Acta Cryst. C71, 3-8.
;
_chemical_name_common              ?
_chemical_name_systematic          ?
_chemical_formula_moiety           'C18 H14 O3'
_chemical_formula_sum              'C18 H14 O3'
_chemical_formula_weight           278.29
_chemical_absolute_configuration   ?
_chemical_melting_point            ?
loop_
  _atom_type_symbol
  _atom_type_description
  _atom_type_scat_dispersion_real
  _atom_type_scat_dispersion_imag
  _atom_type_scat_source
 'C' 'C' 0.0181 0.0091 'International Tables Vol C Tables 4.2.6.8 and 6.1.1.4'
 'H' 'H' 0.0000 0.0000 'International Tables Vol C Tables 4.2.6.8 and 6.1.1.4'
 'O' 'O' 0.0492 0.0322 'International Tables Vol C Tables 4.2.6.8 and 6.1.1.4'

_shelx_space_group_comment
;
The symmetry employed for this shelxl refinement is uniquely defined
by the following loop, which should always be used as a source of
symmetry information in preference to the above space-group names.
They are only intended as comments.
;
_space_group_crystal_system        'monoclinic'
_space_group_IT_number             9
_space_group_name_H-M_alt          'C 1 c 1'
_space_group_name_Hall             'C -2yc'
loop_
  _space_group_symop_operation_xyz
 'x, y, z'
 'x, -y, z+1/2'
 'x+1/2, y+1/2, z'
 'x+1/2, -y+1/2, z+1/2'

_cell_length_a                     9.968(2)
_cell_length_b                     35.569(5)
_cell_length_c                     9.5070(19)
_cell_angle_alpha                  90
_cell_angle_beta                   121.615(8)
_cell_angle_gamma                  90
_cell_volume                       2870.5(10)
_cell_formula_units_Z              8
_cell_measurement_reflns_used      6971
_cell_measurement_temperature      306.00
_cell_measurement_theta_max        68.271
_cell_measurement_theta_min        5.352
_shelx_estimated_absorpt_T_max     ?
_shelx_estimated_absorpt_T_min     ?
_exptl_absorpt_coefficient_mu      0.708
_exptl_absorpt_correction_T_max    0.7531
_exptl_absorpt_correction_T_min    0.5527
_exptl_absorpt_correction_type     none
_exptl_absorpt_process_details
;
SADABS-2016/2 (Bruker,2016/2) was used for absorption correction.
wR2(int) was 0.1585 before and 0.0741 after correction.
The Ratio of minimum to maximum transmission is 0.7339.
The \l/2 correction factor is Not present.
;
_exptl_absorpt_special_details     ?
_exptl_crystal_colour              colourless
_exptl_crystal_colour_primary      colourless
_exptl_crystal_density_diffrn      1.288
_exptl_crystal_density_meas        ?
_exptl_crystal_density_method      ?
_exptl_crystal_description         prism
_exptl_crystal_F_000               1168
_exptl_crystal_size_max            ?
_exptl_crystal_size_mid            ?
_exptl_crystal_size_min            ?
_exptl_transmission_factor_max     ?
_exptl_transmission_factor_min     ?
_diffrn_reflns_av_R_equivalents    0.1018
_diffrn_reflns_av_unetI/netI       0.0867
_diffrn_reflns_Laue_measured_fraction_full  0.997
_diffrn_reflns_Laue_measured_fraction_max  0.997
_diffrn_reflns_limit_h_max         12
_diffrn_reflns_limit_h_min         -12
_diffrn_reflns_limit_k_max         34
_diffrn_reflns_limit_k_min         -42
_diffrn_reflns_limit_l_max         11
_diffrn_reflns_limit_l_min         -11
_diffrn_reflns_number              18658
_diffrn_reflns_point_group_measured_fraction_full  0.992
_diffrn_reflns_point_group_measured_fraction_max  0.988
_diffrn_reflns_theta_full          67.679
_diffrn_reflns_theta_max           68.395
_diffrn_reflns_theta_min           2.484
_diffrn_ambient_temperature        306.00
_diffrn_detector_area_resol_mean   ?
_diffrn_measured_fraction_theta_full  0.997
_diffrn_measured_fraction_theta_max  0.997
_diffrn_measurement_device_type    'Bruker APEX-II CCD'
_diffrn_measurement_method         '\w scans'
_diffrn_radiation_type             CuK\a
_diffrn_radiation_wavelength       1.54178
_diffrn_source                     ?
_diffrn_standards_number           0
_reflns_Friedel_coverage           0.975
_reflns_Friedel_fraction_full      0.986
_reflns_Friedel_fraction_max       0.980
_reflns_number_gt                  4283
_reflns_number_total               5235
_reflns_special_details
;
 Reflections were merged by SHELXL according to the crystal
 class for the calculation of statistics and refinement.
 
 _reflns_Friedel_fraction is defined as the number of unique
 Friedel pairs measured divided by the number that would be
 possible theoretically, ignoring centric projections and
 systematic absences.
;
_reflns_threshold_expression       'I > 2\s(I)'
_computing_cell_refinement         'SAINT V8.40B (?, 2016)'
_computing_data_collection         ?
_computing_data_reduction          'SAINT V8.40B (?, 2016)'
_computing_molecular_graphics      'Olex2 1.5 (Dolomanov et al., 2009)'
_computing_publication_material    'Olex2 1.5 (Dolomanov et al., 2009)'
_computing_structure_refinement    'SHELXL 2019/3 (Sheldrick, 2015)'
_computing_structure_solution      'SHELXT 2018/2 (Sheldrick, 2018)'
_refine_diff_density_max           0.218
_refine_diff_density_min           -0.257
_refine_diff_density_rms           0.060
_refine_ls_abs_structure_details
;
 Flack x determined using 1796 quotients [(I+)-(I-)]/[(I+)+(I-)]
 (Parsons, Flack and Wagner, Acta Cryst. B69 (2013) 249-259).
;
_refine_ls_abs_structure_Flack     0.01(18)
_refine_ls_extinction_coef         .
_refine_ls_extinction_method       none
_refine_ls_goodness_of_fit_ref     1.051
_refine_ls_hydrogen_treatment      constr
_refine_ls_matrix_type             full
_refine_ls_number_parameters       381
_refine_ls_number_reflns           5235
_refine_ls_number_restraints       2
_refine_ls_R_factor_all            0.0642
_refine_ls_R_factor_gt             0.0456
_refine_ls_restrained_S_all        1.051
_refine_ls_shift/su_max            0.001
_refine_ls_shift/su_mean           0.000
_refine_ls_structure_factor_coef   Fsqd
_refine_ls_weighting_details      
 'w=1/[\s^2^(Fo^2^)+(0.0634P)^2^+0.0719P] where P=(Fo^2^+2Fc^2^)/3'
_refine_ls_weighting_scheme        calc
_refine_ls_wR_factor_gt            0.1102
_refine_ls_wR_factor_ref           0.1216
_refine_special_details            ?
_olex2_refinement_description
;
1. Fixed Uiso
 At 1.2 times of:
  All C(H) groups
 At 1.5 times of:
  All C(H,H,H) groups
2.a Aromatic/amide H refined with riding coordinates:
 C26(H26), C28(H28), C30(H30), C32(H32), C34(H34), C36(H36), C9(H9), C19(H19),
 C5(H5), C21(H21), C11(H11), C23(H23), C3(H3), C25(H25), C13(H13), C27(H27),
 C7(H7), C29(H29), C15(H15), C31(H31), C2(H2), C33(H33)
2.b Idealised Me refined as rotating group:
 C17(H17A,H17B,H17C), C35(H35A,H35B,H35C)
;
_atom_sites_solution_hydrogens     geom
_atom_sites_solution_primary       dual
_atom_sites_solution_secondary     ?
loop_
  _atom_site_label
  _atom_site_type_symbol
  _atom_site_fract_x
  _atom_site_fract_y
  _atom_site_fract_z
  _atom_site_U_iso_or_equiv
  _atom_site_adp_type
  _atom_site_occupancy
  _atom_site_site_symmetry_order
  _atom_site_calc_flag
  _atom_site_refinement_flags_posn
  _atom_site_refinement_flags_adp
  _atom_site_refinement_flags_occupancy
  _atom_site_disorder_assembly
  _atom_site_disorder_group
 O1 O 0.9407(3) 0.78620(7) 0.6295(3) 0.0633(6) Uani 1 1 d . . . . .
 O4 O 1.0521(4) 0.69316(8) 1.1477(3) 0.0791(7) Uani 1 1 d . . . . .
 O6 O 0.3107(3) 0.47220(7) 0.1438(3) 0.0669(6) Uani 1 1 d . . . . .
 O3 O 1.1793(3) 0.77364(9) 0.6704(4) 0.0835(8) Uani 1 1 d . . . . .
 O2 O 0.1169(4) 0.48175(10) 0.1936(4) 0.0920(9) Uani 1 1 d . . . . .
 O5 O 0.7225(4) 0.56245(9) 0.6715(4) 0.0829(8) Uani 1 1 d . . . . .
 C1 C 1.0540(4) 0.78941(9) 0.5925(4) 0.0569(7) Uani 1 1 d . . . . .
 C4 C 0.9729(4) 0.76283(9) 0.7631(4) 0.0549(7) Uani 1 1 d . . . . .
 C6 C 0.9562(4) 0.72335(9) 0.7379(4) 0.0517(6) Uani 1 1 d . . . . .
 C8 C 0.4129(4) 0.49489(9) 0.2804(4) 0.0595(8) Uani 1 1 d . . . . .
 C10 C 1.0276(4) 0.71761(10) 1.0259(4) 0.0587(8) Uani 1 1 d . . . . .
 C12 C 1.0058(4) 0.81418(9) 0.4485(4) 0.0544(7) Uani 1 1 d . . . . .
 C14 C 0.6223(4) 0.53857(11) 0.5459(5) 0.0641(8) Uani 1 1 d . . . . .
 C16 C 0.9859(3) 0.70052(9) 0.8730(4) 0.0528(7) Uani 1 1 d . . . . .
 C18 C 0.0668(4) 0.44326(8) -0.0341(4) 0.0534(7) Uani 1 1 d . . . . .
 C20 C 0.1626(4) 0.46751(10) 0.1125(4) 0.0596(8) Uani 1 1 d . . . . .
 C22 C 0.5163(4) 0.55646(9) 0.3948(5) 0.0580(7) Uani 1 1 d . . . . .
 C24 C 0.4096(4) 0.53418(9) 0.2567(4) 0.0559(7) Uani 1 1 d . . . . .
 C26 C 1.1152(4) 0.82292(11) 0.4078(4) 0.0641(8) Uani 1 1 d . . . . .
 H26 H 1.215718 0.812625 0.468042 0.077 Uiso 1 1 calc R U . . .
 C28 C -0.1775(5) 0.41217(13) -0.2148(5) 0.0786(11) Uani 1 1 d . . . . .
 H28 H -0.281236 0.406924 -0.247064 0.094 Uiso 1 1 calc R U . . .
 C30 C 0.6245(5) 0.50040(12) 0.5614(5) 0.0721(10) Uani 1 1 d . . . . .
 H30 H 0.696814 0.488976 0.660937 0.087 Uiso 1 1 calc R U . . .
 C32 C 0.5121(5) 0.59618(11) 0.3735(5) 0.0705(9) Uani 1 1 d . . . . .
 H32 H 0.580187 0.611372 0.462319 0.085 Uiso 1 1 calc R U . . .
 C34 C 0.8972(5) 0.66826(11) 0.5685(5) 0.0727(9) Uani 1 1 d . . . . .
 H34 H 0.866609 0.657282 0.467208 0.087 Uiso 1 1 calc R U . . .
 C36 C 0.9721(4) 0.66111(10) 0.8509(5) 0.0652(9) Uani 1 1 d . . . . .
 H36 H 0.992575 0.645594 0.938708 0.078 Uiso 1 1 calc R U . . .
 C9 C 1.0382(5) 0.75573(11) 1.0427(5) 0.0684(9) Uani 1 1 d . . . . .
 H9 H 1.063192 0.766731 1.142291 0.082 Uiso 1 1 calc R U . . .
 C19 C 1.0771(5) 0.84689(13) 0.2779(5) 0.0785(11) Uani 1 1 d . . . . .
 H19 H 1.152351 0.853226 0.252281 0.094 Uiso 1 1 calc R U . . .
 C5 C 1.0114(5) 0.77839(10) 0.9092(5) 0.0668(9) Uani 1 1 d . . . . .
 H5 H 1.020309 0.804374 0.921654 0.080 Uiso 1 1 calc R U . . .
 C21 C 0.9105(4) 0.70664(10) 0.5855(4) 0.0614(8) Uani 1 1 d . . . . .
 H21 H 0.889159 0.721582 0.495796 0.074 Uiso 1 1 calc R U . . .
 C11 C 0.9292(5) 0.64572(11) 0.7023(6) 0.0746(10) Uani 1 1 d . . . . .
 H11 H 0.921150 0.619735 0.689738 0.090 Uiso 1 1 calc R U . . .
 C23 C -0.1154(6) 0.39710(14) -0.2997(6) 0.0885(13) Uani 1 1 d . . . . .
 H23 H -0.176966 0.381521 -0.389706 0.106 Uiso 1 1 calc R U . . .
 C3 C 0.8538(4) 0.82856(12) 0.3546(5) 0.0729(10) Uani 1 1 d . . . . .
 H3 H 0.778161 0.822296 0.379738 0.087 Uiso 1 1 calc R U . . .
 C25 C 0.3083(4) 0.55163(11) 0.1038(5) 0.0669(9) Uani 1 1 d . . . . .
 H25 H 0.240063 0.537132 0.012331 0.080 Uiso 1 1 calc R U . . .
 C13 C -0.0868(5) 0.43532(11) -0.0802(5) 0.0679(9) Uani 1 1 d . . . . .
 H13 H -0.128881 0.445435 -0.021305 0.082 Uiso 1 1 calc R U . . .
 C27 C 0.5167(5) 0.47856(11) 0.4260(5) 0.0710(9) Uani 1 1 d . . . . .
 H27 H 0.516706 0.452569 0.436523 0.085 Uiso 1 1 calc R U . . .
 C7 C 0.1280(4) 0.42824(11) -0.1223(5) 0.0670(9) Uani 1 1 d . . . . .
 H7 H 0.230429 0.433954 -0.093224 0.080 Uiso 1 1 calc R U . . .
 C29 C 0.3099(5) 0.58996(12) 0.0894(6) 0.0777(10) Uani 1 1 d . . . . .
 H29 H 0.243118 0.601268 -0.012265 0.093 Uiso 1 1 calc R U . . .
 C15 C 0.9274(5) 0.86132(15) 0.1867(6) 0.0882(13) Uani 1 1 d . . . . .
 H15 H 0.901431 0.877438 0.098971 0.106 Uiso 1 1 calc R U . . .
 C31 C 0.8163(5) 0.85218(15) 0.2239(6) 0.0893(14) Uani 1 1 d . . . . .
 H31 H 0.715026 0.861928 0.160847 0.107 Uiso 1 1 calc R U . . .
 C2 C 0.4100(6) 0.61209(11) 0.2251(6) 0.0814(11) Uani 1 1 d . . . . .
 H2 H 0.407030 0.638110 0.214035 0.098 Uiso 1 1 calc R U . . .
 C33 C 0.0364(6) 0.40462(15) -0.2543(6) 0.0900(13) Uani 1 1 d . . . . .
 H33 H 0.078258 0.393857 -0.312232 0.108 Uiso 1 1 calc R U . . .
 C17 C 1.0841(7) 0.70864(17) 1.3002(6) 0.0951(14) Uani 1 1 d . . . . .
 H17A H 0.998387 0.724569 1.281016 0.143 Uiso 1 1 calc R U . . .
 H17B H 1.179456 0.723127 1.348554 0.143 Uiso 1 1 calc R U . . .
 H17C H 1.096218 0.688681 1.373923 0.143 Uiso 1 1 calc R U . . .
 C35 C 0.8394(7) 0.54566(18) 0.8233(6) 0.1039(17) Uani 1 1 d . . . . .
 H35A H 0.904853 0.529415 0.803764 0.156 Uiso 1 1 calc R U . . .
 H35B H 0.789051 0.531299 0.868373 0.156 Uiso 1 1 calc R U . . .
 H35C H 0.902992 0.564986 0.900090 0.156 Uiso 1 1 calc R U . . .

loop_
  _atom_site_aniso_label
  _atom_site_aniso_U_11
  _atom_site_aniso_U_22
  _atom_site_aniso_U_33
  _atom_site_aniso_U_23
  _atom_site_aniso_U_13
  _atom_site_aniso_U_12
 O1 0.0647(14) 0.0665(13) 0.0681(14) 0.0183(11) 0.0413(12) 0.0101(11)
 O4 0.0867(18) 0.0922(18) 0.0613(15) 0.0172(13) 0.0409(14) 0.0005(14)
 O6 0.0584(13) 0.0713(14) 0.0695(15) -0.0173(12) 0.0325(12) -0.0107(11)
 O3 0.0610(15) 0.113(2) 0.0761(17) 0.0297(16) 0.0357(13) 0.0150(15)
 O2 0.0726(18) 0.124(2) 0.087(2) -0.0395(18) 0.0473(16) -0.0181(16)
 O5 0.0753(17) 0.0948(19) 0.0649(16) -0.0210(14) 0.0272(14) -0.0263(15)
 C1 0.0523(17) 0.0643(18) 0.0532(17) 0.0018(14) 0.0271(15) -0.0013(14)
 C4 0.0540(16) 0.0579(17) 0.0569(18) 0.0086(13) 0.0319(15) 0.0004(13)
 C6 0.0433(14) 0.0605(16) 0.0527(16) 0.0035(13) 0.0262(13) -0.0004(12)
 C8 0.0548(17) 0.0610(17) 0.0616(19) -0.0109(15) 0.0297(15) -0.0096(15)
 C10 0.0530(17) 0.073(2) 0.0517(17) 0.0089(15) 0.0288(14) -0.0020(14)
 C12 0.0556(17) 0.0581(16) 0.0497(16) -0.0027(13) 0.0278(14) -0.0056(13)
 C14 0.0573(18) 0.079(2) 0.0574(18) -0.0113(17) 0.0312(16) -0.0151(17)
 C16 0.0438(15) 0.0592(16) 0.0580(18) 0.0065(13) 0.0285(14) 0.0014(12)
 C18 0.0542(16) 0.0540(15) 0.0500(16) 0.0043(12) 0.0259(13) -0.0019(13)
 C20 0.0532(18) 0.0671(19) 0.0597(18) -0.0064(14) 0.0304(16) -0.0038(13)
 C22 0.0531(17) 0.0641(17) 0.0655(19) -0.0097(15) 0.0371(16) -0.0068(14)
 C24 0.0497(16) 0.0620(17) 0.0594(18) -0.0066(14) 0.0309(14) -0.0019(14)
 C26 0.0526(17) 0.078(2) 0.0602(19) 0.0033(16) 0.0286(15) -0.0041(15)
 C28 0.065(2) 0.088(3) 0.073(2) -0.004(2) 0.029(2) -0.0261(19)
 C30 0.062(2) 0.081(2) 0.060(2) 0.0090(17) 0.0228(17) -0.0063(18)
 C32 0.072(2) 0.0652(19) 0.081(3) -0.0140(18) 0.045(2) -0.0084(17)
 C34 0.068(2) 0.081(2) 0.069(2) -0.0198(19) 0.0363(18) -0.0145(18)
 C36 0.063(2) 0.0611(18) 0.078(2) 0.0092(17) 0.0411(18) 0.0001(15)
 C9 0.075(2) 0.079(2) 0.0561(19) -0.0083(16) 0.0370(17) -0.0080(18)
 C19 0.068(2) 0.100(3) 0.075(2) 0.017(2) 0.043(2) -0.008(2)
 C5 0.079(2) 0.0596(17) 0.072(2) -0.0023(15) 0.0465(19) -0.0040(16)
 C21 0.0566(18) 0.072(2) 0.0557(18) -0.0001(15) 0.0296(15) -0.0022(16)
 C11 0.072(2) 0.064(2) 0.095(3) -0.0110(19) 0.048(2) -0.0104(17)
 C23 0.098(3) 0.090(3) 0.067(2) -0.024(2) 0.036(2) -0.033(2)
 C3 0.0556(19) 0.096(3) 0.073(2) 0.021(2) 0.0375(18) 0.0058(17)
 C25 0.0584(18) 0.075(2) 0.064(2) -0.0038(17) 0.0296(17) 0.0037(16)
 C13 0.064(2) 0.076(2) 0.068(2) 0.0005(17) 0.0366(18) -0.0069(17)
 C27 0.068(2) 0.0638(19) 0.075(2) 0.0029(17) 0.034(2) -0.0045(17)
 C7 0.065(2) 0.076(2) 0.061(2) -0.0082(16) 0.0346(18) -0.0089(17)
 C29 0.074(2) 0.078(2) 0.079(3) 0.0140(19) 0.038(2) 0.0169(19)
 C15 0.077(3) 0.114(3) 0.076(3) 0.035(2) 0.042(2) 0.009(2)
 C31 0.064(2) 0.118(4) 0.084(3) 0.042(3) 0.037(2) 0.020(2)
 C2 0.089(3) 0.061(2) 0.100(3) 0.002(2) 0.054(3) 0.004(2)
 C33 0.093(3) 0.108(3) 0.076(3) -0.033(2) 0.049(3) -0.023(3)
 C17 0.096(3) 0.135(4) 0.057(2) 0.014(2) 0.042(2) -0.004(3)
 C35 0.088(3) 0.144(5) 0.058(2) -0.010(3) 0.023(2) -0.034(3)

_geom_special_details
;
 All esds (except the esd in the dihedral angle between two l.s. planes)
 are estimated using the full covariance matrix.  The cell esds are taken
 into account individually in the estimation of esds in distances, angles
 and torsion angles; correlations between esds in cell parameters are only
 used when they are defined by crystal symmetry.  An approximate (isotropic)
 treatment of cell esds is used for estimating esds involving l.s. planes.
;
loop_
  _geom_bond_atom_site_label_1
  _geom_bond_atom_site_label_2
  _geom_bond_distance
  _geom_bond_site_symmetry_2
  _geom_bond_publ_flag
 O1 C1 1.352(4) . ?
 O1 C4 1.407(4) . ?
 O4 C10 1.364(4) . ?
 O4 C17 1.421(6) . ?
 O6 C8 1.410(4) . ?
 O6 C20 1.355(4) . ?
 O3 C1 1.206(5) . ?
 O2 C20 1.194(5) . ?
 O5 C14 1.376(5) . ?
 O5 C35 1.427(7) . ?
 C1 C12 1.480(5) . ?
 C4 C6 1.420(5) . ?
 C4 C5 1.351(5) . ?
 C6 C16 1.414(4) . ?
 C6 C21 1.403(5) . ?
 C8 C24 1.413(5) . ?
 C8 C27 1.350(6) . ?
 C10 C16 1.422(5) . ?
 C10 C9 1.363(5) . ?
 C12 C26 1.370(5) . ?
 C12 C3 1.392(5) . ?
 C14 C22 1.412(6) . ?
 C14 C30 1.365(6) . ?
 C16 C36 1.414(5) . ?
 C18 C20 1.484(5) . ?
 C18 C13 1.383(5) . ?
 C18 C7 1.377(5) . ?
 C22 C24 1.421(5) . ?
 C22 C32 1.425(5) . ?
 C24 C25 1.407(5) . ?
 C26 H26 0.9300 . ?
 C26 C19 1.380(6) . ?
 C28 H28 0.9300 . ?
 C28 C23 1.359(7) . ?
 C28 C13 1.386(6) . ?
 C30 H30 0.9300 . ?
 C30 C27 1.402(6) . ?
 C32 H32 0.9300 . ?
 C32 C2 1.357(6) . ?
 C34 H34 0.9300 . ?
 C34 C21 1.373(5) . ?
 C34 C11 1.391(7) . ?
 C36 H36 0.9300 . ?
 C36 C11 1.358(6) . ?
 C9 H9 0.9300 . ?
 C9 C5 1.406(6) . ?
 C19 H19 0.9300 . ?
 C19 C15 1.373(7) . ?
 C5 H5 0.9300 . ?
 C21 H21 0.9300 . ?
 C11 H11 0.9300 . ?
 C23 H23 0.9300 . ?
 C23 C33 1.365(7) . ?
 C3 H3 0.9300 . ?
 C3 C31 1.379(6) . ?
 C25 H25 0.9300 . ?
 C25 C29 1.371(6) . ?
 C13 H13 0.9300 . ?
 C27 H27 0.9300 . ?
 C7 H7 0.9300 . ?
 C7 C33 1.383(6) . ?
 C29 H29 0.9300 . ?
 C29 C2 1.389(7) . ?
 C15 H15 0.9300 . ?
 C15 C31 1.366(7) . ?
 C31 H31 0.9300 . ?
 C2 H2 0.9300 . ?
 C33 H33 0.9300 . ?
 C17 H17A 0.9600 . ?
 C17 H17B 0.9600 . ?
 C17 H17C 0.9600 . ?
 C35 H35A 0.9600 . ?
 C35 H35B 0.9600 . ?
 C35 H35C 0.9600 . ?

loop_
  _geom_angle_atom_site_label_1
  _geom_angle_atom_site_label_2
  _geom_angle_atom_site_label_3
  _geom_angle
  _geom_angle_site_symmetry_1
  _geom_angle_site_symmetry_3
  _geom_angle_publ_flag
 C1 O1 C4 117.3(3) . . ?
 C10 O4 C17 117.6(3) . . ?
 C20 O6 C8 116.8(3) . . ?
 C14 O5 C35 117.1(4) . . ?
 O1 C1 C12 112.4(3) . . ?
 O3 C1 O1 122.6(3) . . ?
 O3 C1 C12 125.0(3) . . ?
 O1 C4 C6 118.8(3) . . ?
 C5 C4 O1 119.6(3) . . ?
 C5 C4 C6 121.6(3) . . ?
 C16 C6 C4 117.7(3) . . ?
 C21 C6 C4 122.6(3) . . ?
 C21 C6 C16 119.7(3) . . ?
 O6 C8 C24 118.3(3) . . ?
 C27 C8 O6 119.6(3) . . ?
 C27 C8 C24 122.0(3) . . ?
 O4 C10 C16 114.9(3) . . ?
 C9 C10 O4 124.5(3) . . ?
 C9 C10 C16 120.5(3) . . ?
 C26 C12 C1 118.4(3) . . ?
 C26 C12 C3 119.7(3) . . ?
 C3 C12 C1 121.9(3) . . ?
 O5 C14 C22 114.8(3) . . ?
 C30 C14 O5 123.8(4) . . ?
 C30 C14 C22 121.3(3) . . ?
 C6 C16 C10 119.5(3) . . ?
 C36 C16 C6 118.5(3) . . ?
 C36 C16 C10 122.0(3) . . ?
 C13 C18 C20 118.5(3) . . ?
 C7 C18 C20 121.7(3) . . ?
 C7 C18 C13 119.8(3) . . ?
 O6 C20 C18 111.6(3) . . ?
 O2 C20 O6 123.1(3) . . ?
 O2 C20 C18 125.3(3) . . ?
 C14 C22 C24 119.1(3) . . ?
 C14 C22 C32 122.8(3) . . ?
 C24 C22 C32 118.0(3) . . ?
 C8 C24 C22 117.4(3) . . ?
 C25 C24 C8 123.0(3) . . ?
 C25 C24 C22 119.5(3) . . ?
 C12 C26 H26 119.8 . . ?
 C12 C26 C19 120.4(4) . . ?
 C19 C26 H26 119.8 . . ?
 C23 C28 H28 119.9 . . ?
 C23 C28 C13 120.2(4) . . ?
 C13 C28 H28 119.9 . . ?
 C14 C30 H30 120.3 . . ?
 C14 C30 C27 119.4(4) . . ?
 C27 C30 H30 120.3 . . ?
 C22 C32 H32 119.6 . . ?
 C2 C32 C22 120.8(4) . . ?
 C2 C32 H32 119.6 . . ?
 C21 C34 H34 119.9 . . ?
 C21 C34 C11 120.2(4) . . ?
 C11 C34 H34 119.9 . . ?
 C16 C36 H36 119.8 . . ?
 C11 C36 C16 120.5(4) . . ?
 C11 C36 H36 119.8 . . ?
 C10 C9 H9 120.0 . . ?
 C10 C9 C5 119.9(3) . . ?
 C5 C9 H9 120.0 . . ?
 C26 C19 H19 120.2 . . ?
 C15 C19 C26 119.6(4) . . ?
 C15 C19 H19 120.2 . . ?
 C4 C5 C9 120.7(3) . . ?
 C4 C5 H5 119.7 . . ?
 C9 C5 H5 119.7 . . ?
 C6 C21 H21 119.9 . . ?
 C34 C21 C6 120.1(3) . . ?
 C34 C21 H21 119.9 . . ?
 C34 C11 H11 119.5 . . ?
 C36 C11 C34 121.0(4) . . ?
 C36 C11 H11 119.5 . . ?
 C28 C23 H23 119.7 . . ?
 C28 C23 C33 120.6(4) . . ?
 C33 C23 H23 119.7 . . ?
 C12 C3 H3 120.3 . . ?
 C31 C3 C12 119.4(4) . . ?
 C31 C3 H3 120.3 . . ?
 C24 C25 H25 119.9 . . ?
 C29 C25 C24 120.1(4) . . ?
 C29 C25 H25 119.9 . . ?
 C18 C13 C28 119.5(4) . . ?
 C18 C13 H13 120.2 . . ?
 C28 C13 H13 120.2 . . ?
 C8 C27 C30 120.7(3) . . ?
 C8 C27 H27 119.7 . . ?
 C30 C27 H27 119.7 . . ?
 C18 C7 H7 120.1 . . ?
 C18 C7 C33 119.7(4) . . ?
 C33 C7 H7 120.1 . . ?
 C25 C29 H29 119.6 . . ?
 C25 C29 C2 120.7(4) . . ?
 C2 C29 H29 119.6 . . ?
 C19 C15 H15 119.8 . . ?
 C31 C15 C19 120.5(4) . . ?
 C31 C15 H15 119.8 . . ?
 C3 C31 H31 119.9 . . ?
 C15 C31 C3 120.3(4) . . ?
 C15 C31 H31 119.9 . . ?
 C32 C2 C29 120.7(4) . . ?
 C32 C2 H2 119.6 . . ?
 C29 C2 H2 119.6 . . ?
 C23 C33 C7 120.1(4) . . ?
 C23 C33 H33 120.0 . . ?
 C7 C33 H33 120.0 . . ?
 O4 C17 H17A 109.5 . . ?
 O4 C17 H17B 109.5 . . ?
 O4 C17 H17C 109.5 . . ?
 H17A C17 H17B 109.5 . . ?
 H17A C17 H17C 109.5 . . ?
 H17B C17 H17C 109.5 . . ?
 O5 C35 H35A 109.5 . . ?
 O5 C35 H35B 109.5 . . ?
 O5 C35 H35C 109.5 . . ?
 H35A C35 H35B 109.5 . . ?
 H35A C35 H35C 109.5 . . ?
 H35B C35 H35C 109.5 . . ?

loop_
  _geom_torsion_atom_site_label_1
  _geom_torsion_atom_site_label_2
  _geom_torsion_atom_site_label_3
  _geom_torsion_atom_site_label_4
  _geom_torsion
  _geom_torsion_site_symmetry_1
  _geom_torsion_site_symmetry_2
  _geom_torsion_site_symmetry_3
  _geom_torsion_site_symmetry_4
  _geom_torsion_publ_flag
 O1 C1 C12 C26 173.6(3) . . . . ?
 O1 C1 C12 C3 -6.6(5) . . . . ?
 O1 C4 C6 C16 -178.7(3) . . . . ?
 O1 C4 C6 C21 0.6(5) . . . . ?
 O1 C4 C5 C9 177.6(3) . . . . ?
 O4 C10 C16 C6 179.4(3) . . . . ?
 O4 C10 C16 C36 -0.3(5) . . . . ?
 O4 C10 C9 C5 179.7(4) . . . . ?
 O6 C8 C24 C22 -178.4(3) . . . . ?
 O6 C8 C24 C25 0.5(5) . . . . ?
 O6 C8 C27 C30 177.0(4) . . . . ?
 O3 C1 C12 C26 -6.2(5) . . . . ?
 O3 C1 C12 C3 173.7(4) . . . . ?
 O5 C14 C22 C24 179.1(3) . . . . ?
 O5 C14 C22 C32 -0.4(5) . . . . ?
 O5 C14 C30 C27 179.7(4) . . . . ?
 C1 O1 C4 C6 -79.5(4) . . . . ?
 C1 O1 C4 C5 103.5(4) . . . . ?
 C1 C12 C26 C19 -177.9(4) . . . . ?
 C1 C12 C3 C31 178.6(4) . . . . ?
 C4 O1 C1 O3 -1.1(5) . . . . ?
 C4 O1 C1 C12 179.1(3) . . . . ?
 C4 C6 C16 C10 1.2(4) . . . . ?
 C4 C6 C16 C36 -179.1(3) . . . . ?
 C4 C6 C21 C34 179.6(3) . . . . ?
 C6 C4 C5 C9 0.7(6) . . . . ?
 C6 C16 C36 C11 -0.9(5) . . . . ?
 C8 O6 C20 O2 0.6(6) . . . . ?
 C8 O6 C20 C18 179.8(3) . . . . ?
 C8 C24 C25 C29 179.4(4) . . . . ?
 C10 C16 C36 C11 178.8(3) . . . . ?
 C10 C9 C5 C4 0.9(6) . . . . ?
 C12 C26 C19 C15 -1.5(7) . . . . ?
 C12 C3 C31 C15 0.2(8) . . . . ?
 C14 C22 C24 C8 1.7(4) . . . . ?
 C14 C22 C24 C25 -177.3(3) . . . . ?
 C14 C22 C32 C2 178.9(4) . . . . ?
 C14 C30 C27 C8 1.0(6) . . . . ?
 C16 C6 C21 C34 -1.1(5) . . . . ?
 C16 C10 C9 C5 -1.5(6) . . . . ?
 C16 C36 C11 C34 -0.3(6) . . . . ?
 C18 C7 C33 C23 1.8(7) . . . . ?
 C20 O6 C8 C24 -85.7(4) . . . . ?
 C20 O6 C8 C27 98.2(4) . . . . ?
 C20 C18 C13 C28 -178.8(4) . . . . ?
 C20 C18 C7 C33 177.5(4) . . . . ?
 C22 C14 C30 C27 -1.7(6) . . . . ?
 C22 C24 C25 C29 -1.7(5) . . . . ?
 C22 C32 C2 C29 -1.6(7) . . . . ?
 C24 C8 C27 C30 1.1(6) . . . . ?
 C24 C22 C32 C2 -0.6(5) . . . . ?
 C24 C25 C29 C2 -0.5(6) . . . . ?
 C26 C12 C3 C31 -1.5(6) . . . . ?
 C26 C19 C15 C31 0.1(8) . . . . ?
 C28 C23 C33 C7 -1.0(8) . . . . ?
 C30 C14 C22 C24 0.3(5) . . . . ?
 C30 C14 C22 C32 -179.2(4) . . . . ?
 C32 C22 C24 C8 -178.8(3) . . . . ?
 C32 C22 C24 C25 2.2(5) . . . . ?
 C9 C10 C16 C6 0.4(5) . . . . ?
 C9 C10 C16 C36 -179.3(3) . . . . ?
 C19 C15 C31 C3 0.5(9) . . . . ?
 C5 C4 C6 C16 -1.8(5) . . . . ?
 C5 C4 C6 C21 177.5(4) . . . . ?
 C21 C6 C16 C10 -178.1(3) . . . . ?
 C21 C6 C16 C36 1.6(5) . . . . ?
 C21 C34 C11 C36 0.8(6) . . . . ?
 C11 C34 C21 C6 -0.1(6) . . . . ?
 C23 C28 C13 C18 0.6(6) . . . . ?
 C3 C12 C26 C19 2.2(6) . . . . ?
 C25 C29 C2 C32 2.2(7) . . . . ?
 C13 C18 C20 O6 178.9(3) . . . . ?
 C13 C18 C20 O2 -1.8(6) . . . . ?
 C13 C18 C7 C33 -1.4(6) . . . . ?
 C13 C28 C23 C33 -0.2(8) . . . . ?
 C27 C8 C24 C22 -2.4(5) . . . . ?
 C27 C8 C24 C25 176.5(4) . . . . ?
 C7 C18 C20 O6 0.0(5) . . . . ?
 C7 C18 C20 O2 179.2(4) . . . . ?
 C7 C18 C13 C28 0.2(5) . . . . ?
 C17 O4 C10 C16 -176.0(4) . . . . ?
 C17 O4 C10 C9 2.9(6) . . . . ?
 C35 O5 C14 C22 -175.7(4) . . . . ?
 C35 O5 C14 C30 3.0(6) . . . . ?

_shelx_res_file
;
TITL cc_a.res in Cc
    cc.res
    created by SHELXL-2019/3 at 20:22:35 on 03-Aug-2024
REM Old TITL Cc in Cc
REM SHELXT solution in Cc: R1 0.127, Rweak 0.023, Alpha 0.006
REM <I/s> 0.387 for 46 systematic absences, Orientation as input
REM Flack x = -0.015 ( 0.173 ) from 1912 Parsons' quotients
REM Formula found by SHELXT: C36 O6
CELL 1.54178 9.9681 35.5694 9.507 90 121.615 90
ZERR 8 0.0023 0.005 0.0019 0 0.008 0
LATT -7
SYMM +X,-Y,0.5+Z
SFAC C H O
UNIT 144 112 24

L.S. 4
PLAN  5
TEMP 32.85
CONF
list 4
fmap 2
MORE -1
BOND $H
ACTA
REM <olex2.extras>
REM <HklSrc "%.\\Cc.hkl">
REM </olex2.extras>

WGHT    0.063400    0.071900
FVAR       0.31572
O1    3    0.940747    0.786197    0.629507    11.00000    0.06473    0.06651 =
         0.06806    0.01834    0.04130    0.01010
O4    3    1.052104    0.693163    1.147738    11.00000    0.08670    0.09220 =
         0.06127    0.01723    0.04086    0.00048
O6    3    0.310677    0.472201    0.143796    11.00000    0.05840    0.07129 =
         0.06950   -0.01731    0.03251   -0.01067
O3    3    1.179272    0.773640    0.670377    11.00000    0.06097    0.11303 =
         0.07613    0.02973    0.03566    0.01498
O2    3    0.116924    0.481751    0.193592    11.00000    0.07263    0.12447 =
         0.08681   -0.03951    0.04735   -0.01813
O5    3    0.722475    0.562446    0.671454    11.00000    0.07531    0.09480 =
         0.06492   -0.02100    0.02720   -0.02626
C1    1    1.053960    0.789406    0.592490    11.00000    0.05231    0.06433 =
         0.05316    0.00184    0.02707   -0.00132
C4    1    0.972860    0.762833    0.763055    11.00000    0.05396    0.05787 =
         0.05688    0.00864    0.03188    0.00037
C6    1    0.956234    0.723350    0.737883    11.00000    0.04329    0.06054 =
         0.05270    0.00352    0.02623   -0.00044
C8    1    0.412925    0.494888    0.280422    11.00000    0.05477    0.06101 =
         0.06156   -0.01091    0.02972   -0.00963
C10   1    1.027581    0.717613    1.025935    11.00000    0.05300    0.07349 =
         0.05171    0.00886    0.02883   -0.00198
C12   1    1.005850    0.814183    0.448524    11.00000    0.05565    0.05813 =
         0.04966   -0.00266    0.02778   -0.00564
C14   1    0.622282    0.538566    0.545857    11.00000    0.05733    0.07914 =
         0.05737   -0.01128    0.03117   -0.01506
C16   1    0.985863    0.700519    0.872987    11.00000    0.04381    0.05921 =
         0.05805    0.00650    0.02850    0.00139
C18   1    0.066789    0.443263   -0.034059    11.00000    0.05420    0.05396 =
         0.05001    0.00429    0.02593   -0.00192
C20   1    0.162577    0.467513    0.112502    11.00000    0.05318    0.06713 =
         0.05967   -0.00639    0.03036   -0.00376
C22   1    0.516323    0.556460    0.394754    11.00000    0.05307    0.06413 =
         0.06549   -0.00970    0.03710   -0.00676
C24   1    0.409589    0.534182    0.256742    11.00000    0.04968    0.06195 =
         0.05937   -0.00663    0.03088   -0.00190
C26   1    1.115163    0.822918    0.407774    11.00000    0.05258    0.07826 =
         0.06021    0.00328    0.02865   -0.00412
AFIX  43
H26   2    1.215718    0.812625    0.468042    11.00000   -1.20000
AFIX   0

C28   1   -0.177534    0.412169   -0.214774    11.00000    0.06457    0.08850 =
         0.07253   -0.00374    0.02885   -0.02614
AFIX  43
H28   2   -0.281236    0.406924   -0.247064    11.00000   -1.20000
AFIX   0
C30   1    0.624483    0.500396    0.561412    11.00000    0.06152    0.08148 =
         0.06016    0.00901    0.02278   -0.00635
AFIX  43
H30   2    0.696814    0.488976    0.660937    11.00000   -1.20000
AFIX   0
C32   1    0.512142    0.596177    0.373481    11.00000    0.07192    0.06515 =
         0.08148   -0.01398    0.04510   -0.00843
AFIX  43
H32   2    0.580187    0.611372    0.462319    11.00000   -1.20000
AFIX   0

C34   1    0.897168    0.668256    0.568496    11.00000    0.06845    0.08054 =
         0.06936   -0.01977    0.03631   -0.01449
AFIX  43
H34   2    0.866609    0.657282    0.467208    11.00000   -1.20000
AFIX   0
C36   1    0.972106    0.661106    0.850861    11.00000    0.06300    0.06114 =
         0.07765    0.00915    0.04112    0.00013
AFIX  43
H36   2    0.992575    0.645594    0.938708    11.00000   -1.20000
AFIX   0
C9    1    1.038221    0.755727    1.042677    11.00000    0.07452    0.07868 =
         0.05609   -0.00829    0.03702   -0.00800
AFIX  43
H9    2    1.063192    0.766731    1.142291    11.00000   -1.20000
AFIX   0
C19   1    1.077068    0.846886    0.277897    11.00000    0.06818    0.10017 =
         0.07504    0.01717    0.04291   -0.00775
AFIX  43
H19   2    1.152351    0.853226    0.252281    11.00000   -1.20000
AFIX   0
C5    1    1.011411    0.778392    0.909207    11.00000    0.07925    0.05962 =
         0.07153   -0.00232    0.04645   -0.00402
AFIX  43
H5    2    1.020309    0.804374    0.921654    11.00000   -1.20000
AFIX   0
C21   1    0.910496    0.706635    0.585493    11.00000    0.05663    0.07216 =
         0.05567   -0.00012    0.02956   -0.00218
AFIX  43
H21   2    0.889159    0.721582    0.495796    11.00000   -1.20000
AFIX   0
C11   1    0.929216    0.645720    0.702262    11.00000    0.07221    0.06351 =
         0.09454   -0.01096    0.04808   -0.01036
AFIX  43
H11   2    0.921150    0.619735    0.689738    11.00000   -1.20000
AFIX   0

C23   1   -0.115426    0.397104   -0.299749    11.00000    0.09753    0.08975 =
         0.06721   -0.02366    0.03565   -0.03341
AFIX  43
H23   2   -0.176966    0.381521   -0.389706    11.00000   -1.20000
AFIX   0

C3    1    0.853843    0.828561    0.354600    11.00000    0.05560    0.09564 =
         0.07291    0.02113    0.03748    0.00582
AFIX  43
H3    2    0.778161    0.822296    0.379738    11.00000   -1.20000
AFIX   0

C25   1    0.308269    0.551628    0.103847    11.00000    0.05841    0.07545 =
         0.06358   -0.00377    0.02963    0.00370
AFIX  43
H25   2    0.240063    0.537132    0.012331    11.00000   -1.20000
AFIX   0
C13   1   -0.086802    0.435317   -0.080181    11.00000    0.06356    0.07582 =
         0.06761    0.00054    0.03659   -0.00694
AFIX  43
H13   2   -0.128881    0.445435   -0.021305    11.00000   -1.20000
AFIX   0
C27   1    0.516700    0.478562    0.425973    11.00000    0.06849    0.06385 =
         0.07489    0.00290    0.03360   -0.00449
AFIX  43
H27   2    0.516706    0.452569    0.436523    11.00000   -1.20000
AFIX   0
C7    1    0.127965    0.428241   -0.122300    11.00000    0.06524    0.07646 =
         0.06127   -0.00819    0.03458   -0.00889
AFIX  43
H7    2    0.230429    0.433954   -0.093224    11.00000   -1.20000
AFIX   0
C29   1    0.309852    0.589962    0.089448    11.00000    0.07422    0.07811 =
         0.07856    0.01398    0.03845    0.01691
AFIX  43
H29   2    0.243118    0.601268   -0.012265    11.00000   -1.20000
AFIX   0

C15   1    0.927409    0.861322    0.186703    11.00000    0.07687    0.11413 =
         0.07641    0.03521    0.04222    0.00900
AFIX  43
H15   2    0.901431    0.877438    0.098971    11.00000   -1.20000
AFIX   0
C31   1    0.816348    0.852180    0.223918    11.00000    0.06420    0.11804 =
         0.08369    0.04226    0.03733    0.01985
AFIX  43
H31   2    0.715026    0.861928    0.160847    11.00000   -1.20000
AFIX   0

C2    1    0.409998    0.612094    0.225058    11.00000    0.08906    0.06102 =
         0.09992    0.00178    0.05355    0.00422
AFIX  43
H2    2    0.407030    0.638110    0.214035    11.00000   -1.20000
AFIX   0
C33   1    0.036360    0.404623   -0.254344    11.00000    0.09294    0.10791 =
         0.07614   -0.03314    0.04922   -0.02308
AFIX  43
H33   2    0.078258    0.393857   -0.312232    11.00000   -1.20000
AFIX   0

C17   1    1.084141    0.708641    1.300177    11.00000    0.09646    0.13481 =
         0.05685    0.01371    0.04204   -0.00392
AFIX 137
H17A  2    0.998387    0.724569    1.281016    11.00000   -1.50000
H17B  2    1.179456    0.723127    1.348554    11.00000   -1.50000
H17C  2    1.096218    0.688681    1.373923    11.00000   -1.50000
AFIX   0

C35   1    0.839405    0.545664    0.823341    11.00000    0.08810    0.14361 =
         0.05794   -0.01019    0.02303   -0.03355
AFIX 137
H35A  2    0.904853    0.529415    0.803764    11.00000   -1.50000
H35B  2    0.789051    0.531299    0.868373    11.00000   -1.50000
H35C  2    0.902992    0.564986    0.900090    11.00000   -1.50000
AFIX   0
HKLF 4


REM  cc_a.res in Cc
REM wR2 = 0.1216, GooF = S = 1.051, Restrained GooF = 1.051 for all data
REM R1 = 0.0456 for 4283 Fo > 4sig(Fo) and 0.0642 for all 5235 data
REM 381 parameters refined using 2 restraints

END

WGHT      0.0631      0.0758

REM Highest difference peak  0.218,  deepest hole -0.257,  1-sigma level  0.060
Q1    1   0.9640  0.7093  1.2796  11.00000  0.05    0.22
Q2    1   0.0592  0.4720  0.2788  11.00000  0.05    0.20
Q3    1  -0.1973  0.4285 -0.0615  11.00000  0.05    0.20
Q4    1  -0.0924  0.4726  0.0940  11.00000  0.05    0.19
Q5    1   0.1845  0.4221 -0.2269  11.00000  0.05    0.19
;
_shelx_res_checksum                93462
_shelx_hkl_file
;
  -1   1   1  319.60   28.73
   1  -1  -1  350.24   22.45
  -2   2   2 2060.04  150.33
  -2   2   2 2036.15  137.32
   2  -2  -2 2373.45  158.99
   2  -2  -2 1960.30  137.30
  -3   3   3  228.10   14.47
  -3   3   3  253.14   42.34
   3  -3  -3  139.16   31.42
   3  -3  -3  207.27   14.80
   3  -3  -3  224.12   14.82
  -4   4   4   -0.72   44.65
   4  -4  -4  -44.85   51.26
  -5   5   5   97.18  112.47
  -5   5   5   63.61    4.36
   5  -5  -5   51.17   98.44
   5  -5  -5   52.43    4.92
   5  -5  -5   52.68    6.55
  -6   6   6   40.28    3.18
  -6   6   6   36.41    3.01
  -6   6   6   35.82    3.38
   6  -6  -6   29.88    3.73
   6  -6  -6   37.59    3.07
   6  -6  -6   39.17    3.17
  -7   7   7    8.03    1.53
  -7   7   7    5.51    1.50
  -7   7   7    6.28    1.18
   7  -7  -7    5.74    1.31
   7  -7  -7    6.07    1.28
  -8   8   8    1.14    0.70
  -8   8   8    2.27    1.19
   8  -8  -8    0.59    0.91
   8  -8  -8    0.06    0.94
  -9   9   9    1.42    0.62
  -9   9   9    2.71    1.02
   9  -9  -9   -0.05    0.69
   9  -9  -9    2.76    0.94
   9  -9 -10    0.67    0.64
  -9   9  10    0.47    0.43
  -9   9  10    0.52    0.65
   8  -8  -9    2.50    1.00
   8  -8  -9    0.57    0.95
  -8   8   9    1.92    0.70
  -8   8   9    1.36    1.01
   7  -7  -8    8.01    1.56
   7  -7  -8   10.28    1.66
  -7   7   8   12.10    1.92
  -7   7   8   13.49    2.03
  -7   7   8   11.85    1.53
   6  -6  -7   12.72    1.75
   6  -6  -7   13.81    1.82
  -6   6   7   15.86    1.99
  -6   6   7   11.40    1.49
  -6   6   7   13.55    1.74
   5  -5  -6   18.01    2.62
   5  -5  -6   20.29    2.04
  -5   5   6   19.29    1.86
  -5   5   6   20.52    1.97
   4  -4  -5    3.31   74.86
   4  -4  -5   12.11    2.01
   4  -4  -5   13.60    3.49
  -4   4   5   92.80   77.14
  -4   4   5   17.21    1.56
   3  -3  -4   -4.14   65.87
   3  -3  -4   32.95    3.12
  -3   3   4   66.14   48.42
  -3   3   4   37.94    2.73
   2  -2  -3   43.74    3.55
   2  -2  -3   36.04   21.69
   2  -2  -3   46.10    3.62
  -2   2   3   46.43    3.24
  -2   2   3   46.33    3.54
  -2   2   3   48.10   19.34
   1  -1  -2  157.89   10.74
   1  -1  -2  159.06   10.79
   1  -1  -2  200.30   27.11
  -1   1   2  138.20   20.92
   0   0  -1    0.11    3.06
   0   0  -1    0.10    0.23
   0   0   1   -2.04    2.93
   0   0   1   -0.17    0.46
   0   0   1    0.49    0.18
  -1   1   0  287.98   25.19
   1  -1   0  268.99   23.36
  -2   2   1  169.15   11.05
  -2   2   1  154.60   22.37
   2  -2  -1  150.85   22.43
   2  -2  -1  151.59   11.02
   2  -2  -1  173.11   11.03
  -3   3   2 1038.49   68.12
   3  -3  -2 1021.27   68.06
  -4   4   3   31.10    3.08
  -4   4   3   30.79    2.37
  -4   4   3   56.66   48.26
   4  -4  -3    7.00   28.74
   4  -4  -3   33.19    3.00
   4  -4  -3   27.64    2.80
  -5   5   4  205.45   14.37
  -5   5   4  206.97   13.39
  -5   5   4  173.40   78.94
   5  -5  -4  179.62   13.88
   5  -5  -4  195.02   14.18
  -6   6   5   85.08    5.69
   6  -6  -5   71.63    6.31
   6  -6  -5   70.39    5.61
  -7   7   6    6.40    1.55
  -7   7   6    3.65    0.93
  -7   7   6    3.73    1.00
   7  -7  -6    4.53    1.12
   7  -7  -6    2.87    1.03
   7  -7  -6    0.89    1.14
  -8   8   7   20.53    2.09
  -8   8   7   17.35    2.34
  -8   8   7   17.58    2.56
   8  -8  -7   22.47    2.36
   8  -8  -7   20.64    1.89
   8  -8  -7   20.61    2.28
  -9   9   8    2.04    0.72
  -9   9   8    1.04    1.00
   9  -9  -8    2.32    0.94
   9  -9  -8    1.13    0.86
 -10  10   9    3.88    0.70
 -10  10   9    3.53    0.92
  10 -10  -9    2.34    0.72
   8  -8 -10    0.71    0.73
   8  -8 -10    0.18    0.79
  -8   8  10    0.11    0.72
  -8   8  10    0.89    0.53
   7  -7  -9    3.75    1.10
   7  -7  -9    5.08    1.23
  -7   7   9    4.05    1.21
  -7   7   9    3.71    0.86
   6  -6  -8   76.92    6.15
   6  -6  -8   80.19    6.27
  -6   6   8   88.33    6.39
  -6   6   8   79.58    6.33
  -6   6   8   84.72    5.99
   5  -5  -7   27.39    3.80
   5  -5  -7   37.18    3.05
   5  -5  -7   36.16    3.16
  -5   5   7   35.14    3.21
  -5   5   7   36.83    3.10
  -5   5   7   35.47    2.86
   4  -4  -6   42.30    8.39
   4  -4  -6   39.24    4.11
   4  -4  -6  -80.88  106.40
  -4   4   6   47.60    3.52
  -4   4   6   94.84  157.21
   3  -3  -5  125.43    9.79
   3  -3  -5  -21.43   57.43
   3  -3  -5  114.77    9.07
  -3   3   5  105.93   53.09
  -3   3   5  134.84    8.63
   2  -2  -4  174.69   12.24
   2  -2  -4  163.42   11.93
  -2   2   4  171.90   11.58
  -2   2   4  169.21   12.02
  -2   2   4  283.39   43.27
   1  -1  -3  461.61   54.14
   1  -1  -3  348.34   23.52
  -1   1   3  337.59   23.59
   0   0  -2 1643.96  130.83
   0   0   2 1963.75  130.88
   0   0   2 1931.60  122.18
   1  -1   1  186.48   13.44
   1  -1   1  207.75   13.24
  -2   2   0 2352.75  160.29
  -2   2   0 2532.56  171.82
  -3   3   1  471.26   53.23
  -3   3   1  549.84   34.95
   3  -3  -1  481.16   34.79
   3  -3  -1  621.86   53.91
  -4   4   2  428.44   77.37
  -4   4   2  371.84   24.75
   4  -4  -2  380.64   58.47
   4  -4  -2  333.60   24.55
   4  -4  -2  381.07   24.66
  -5   5   3   34.78    2.69
  -5   5   3   34.44    4.04
  -5   5   3   93.61   60.89
   5  -5  -3   29.82    3.13
   5  -5  -3   -5.97   45.46
   5  -5  -3   36.89    4.54
  -6   6   4   68.06    4.65
  -6   6   4  -10.44  232.98
   6  -6  -4   51.83    5.06
   6  -6  -4   73.93  115.62
  -7   7   5   66.57    4.72
  -7   7   5   47.57    4.56
  -7   7   5   50.56    4.23
   7  -7  -5   51.41    4.15
   7  -7  -5   52.91    4.12
   7  -7  -5   52.22    3.88
  -8   8   6   81.89    6.52
  -8   8   6   89.47    6.83
  -8   8   6   84.57    7.03
   8  -8  -6   95.18    6.67
   8  -8  -6   98.14    6.68
   8  -8  -6   88.24    6.36
  -9   9   7    2.25    0.79
  -9   9   7    1.44    1.12
   9  -9  -7    4.94    1.19
   9  -9  -7    3.21    1.09
 -10  10   8    5.15    0.90
 -10  10   8    5.63    1.17
  10 -10  -8    7.05    1.18
   8  -8 -11    0.32    0.61
  -8   8  11    0.75    0.56
   7  -7 -10    0.37    0.87
   7  -7 -10    1.33    0.87
  -7   7  10    1.14    0.82
  -7   7  10    2.08    0.63
   6  -6  -9    0.72    0.99
   6  -6  -9   -0.34    0.83
  -6   6   9    0.31    0.85
  -6   6   9    0.30    0.59
   5  -5  -8  139.79   10.42
   5  -5  -8  126.89   11.44
   5  -5  -8  151.55   10.58
  -5   5   8  157.32   10.62
  -5   5   8  157.43   10.25
   4  -4  -7   18.99    2.06
   4  -4  -7   13.21    2.45
   4  -4  -7   18.65    2.11
  -4   4   7   19.94    1.80
  -4   4   7   19.43    2.12
  -4   4   7   19.18    2.01
   3  -3  -6   70.30  115.90
  -3   3   6   97.63   98.98
   2  -2  -5   51.05    6.21
   2  -2  -5   50.06    4.28
   2  -2  -5  -32.63   46.85
  -2   2   5   52.44    3.83
  -2   2   5   58.60   40.73
   1  -1  -4    5.35    1.76
   1  -1  -4    7.25    1.24
   1  -1  -4  -23.73   54.32
  -1   1   4    6.35    0.90
  -1   1   4    8.63    2.36
  -1   1   4    7.27   27.13
   0   0  -3    8.12   18.22
   0   0   3   10.47   16.16
  -1   1  -2  321.66   34.49
  -1   1  -2  350.52   22.10
   1  -1   2  284.89   21.51
  -2   2  -1   64.65    4.71
  -2   2  -1  105.13   18.61
  -2   2  -1   66.28   17.31
   2  -2   1   62.98    5.06
   2  -2   1   78.10    5.72
   2  -2   1   69.74    4.90
   2  -2   1   63.42    4.51
  -3   3   0  289.26   44.09
  -3   3   0  328.79   23.36
   3  -3   0  359.59   23.22
   3  -3   0  454.74   46.19
   3  -3   0  339.38   23.35
  -4   4   1   21.50    2.71
  -4   4   1   -4.08   27.01
  -4   4   1   22.23    1.86
   4  -4  -1   23.68    1.64
   4  -4  -1   16.78   27.23
   4  -4  -1   20.99    2.23
   4  -4  -1   22.22    2.57
  -5   5   2  188.89   12.87
  -5   5   2  183.39   64.68
  -5   5   2  183.98   13.75
   5  -5  -2  181.83   13.28
   5  -5  -2  194.44   13.56
   5  -5  -2  197.03   12.64
  -6   6   3   46.69    3.63
  -6   6   3  172.20  187.92
   6  -6  -3   45.92    3.32
   6  -6  -3   17.45  199.55
  -7   7   4   24.79    2.38
  -7   7   4   17.45    2.65
  -7   7   4   28.72    2.82
   7  -7  -4   23.53    1.97
   7  -7  -4   25.15    2.28
   7  -7  -4   24.45    2.25
  -8   8   5   46.56    3.93
  -8   8   5   32.26    3.84
  -8   8   5   41.09    3.56
   8  -8  -5   34.78    3.00
   8  -8  -5   44.26    3.39
   8  -8  -5   37.09    3.39
  -9   9   6   18.55    2.07
  -9   9   6   17.17    2.51
   9  -9  -6   19.82    2.23
   9  -9  -6   24.65    2.29
 -10  10   7    2.49    0.75
 -10  10   7    2.13    1.16
  10 -10  -7    2.93    0.92
 -11  11   8    0.38    0.71
 -11  11   8   -0.23    0.39
  11 -11  -8    0.32    0.52
   7  -7 -11    9.40    1.24
   7  -7 -11    5.85    0.94
   6  -6 -10   17.34    2.09
   6  -6 -10   15.30    2.13
  -6   6  10   19.31    2.04
  -6   6  10   18.52    1.68
   5  -5  -9    5.48    1.31
   5  -5  -9    4.17    1.28
  -5   5   9    3.97    1.11
  -5   5   9    5.39    0.92
   4  -4  -8   53.38    4.38
   4  -4  -8   44.18    5.21
   4  -4  -8   55.23    4.50
  -4   4   8   53.02    4.41
  -4   4   8   57.16    4.07
   3  -3  -7   37.65    3.40
   3  -3  -7   39.45    3.37
   3  -3  -7   34.67    3.96
  -3   3   7   35.84    3.22
  -3   3   7   43.64    3.12
  -3   3   7   42.15    3.40
   2  -2  -6  104.16    8.58
  -2   2   6  121.82    8.11
   1  -1  -5   14.28   49.72
   1  -1  -5  130.30   11.04
   1  -1  -5  126.30    9.40
  -1   1   5  235.68   56.14
  -1   1   5  132.55    9.01
   0   0  -4  634.96  102.10
   0   0  -4  357.50   26.21
   0   0  -4  378.55   25.45
   0   0   4  381.33   25.18
  -1   1  -3   36.76    2.84
  -1   1  -3   34.96   26.14
  -1   1  -3   31.68    4.04
   1  -1   3   30.24    2.63
   1  -1   3   43.05    4.21
   1  -1   3   35.49   21.49
  -2   2  -2  214.86   44.38
  -2   2  -2  140.28   10.02
  -2   2  -2  178.61   30.52
   2  -2   2  144.40   10.64
   2  -2   2  138.84    9.70
   2  -2   2  168.30   10.28
   2  -2   2  133.89   10.76
  -3   3  -1  217.20   15.20
  -3   3  -1  434.17   82.47
  -3   3  -1  267.52   37.03
   3  -3   1  233.37   15.82
   3  -3   1  234.90   15.44
   3  -3   1  224.92   14.93
   3  -3   1  204.77   16.07
  -4   4   0   22.26    1.89
  -4   4   0    6.86   31.27
   4  -4   0   21.25    2.20
   4  -4   0   21.20    2.89
   4  -4   0   20.16    1.55
  -5   5   1  115.96    7.99
  -5   5   1  103.77    9.09
  -5   5   1   97.91   64.31
   5  -5  -1  125.17    8.45
   5  -5  -1  112.63    7.67
   5  -5  -1   15.85   49.18
  -6   6   2   25.08    2.31
   6  -6  -2   25.50    1.95
  -7   7   3   16.35    2.98
  -7   7   3   20.04    2.10
  -7   7   3   20.80    2.49
   7  -7  -3   18.11    1.96
   7  -7  -3   20.25    1.92
   7  -7  -3   19.74    1.96
   7  -7  -3   19.03    1.65
  -8   8   4    5.92    1.53
  -8   8   4    3.29    1.49
  -8   8   4    4.39    1.22
   8  -8  -4    5.23    1.17
   8  -8  -4    0.59    1.48
   8  -8  -4    5.50    1.18
   8  -8  -4    5.72    0.91
  -9   9   5    2.41    1.21
  -9   9   5    0.94    1.23
   9  -9  -5    2.69    0.96
   9  -9  -5    3.29    1.04
   9  -9  -5    1.59    0.72
 -10  10   6   12.36    1.86
 -10  10   6    7.05    1.18
  10 -10  -6    9.92    1.39
 -11  11   7    0.55    0.51
 -11  11   7    0.89    0.89
  11 -11  -7    0.77    0.59
   6  -6 -11    0.20    0.63
   6  -6 -11   -0.19    0.67
  -6   6  11    0.76    0.62
   5  -5 -10   -0.06    0.92
   5  -5 -10   -0.47    0.73
  -5   5  10   -0.65    0.48
  -5   5  10   -0.40    0.71
   4  -4  -9   10.00    1.73
   4  -4  -9   11.81    1.84
  -4   4   9    9.86    1.60
  -4   4   9   12.54    1.42
   3  -3  -8   29.26    3.95
   3  -3  -8   32.41    3.25
   3  -3  -8   37.19    3.41
  -3   3   8   35.14    2.87
  -3   3   8   39.82    3.31
   2  -2  -7   37.95    3.35
   2  -2  -7   37.68    3.39
   2  -2  -7   30.11    3.71
  -2   2   7   38.55    2.96
  -2   2   7   39.44    3.30
   1  -1  -6   12.81    1.76
   1  -1  -6   10.80    1.93
  -1   1   6   10.50    1.42
  -1   1   6   11.03    1.25
   0   0   5   78.80  116.31
  -1   1  -4   60.98    4.61
  -1   1  -4   44.63   55.77
   1  -1   4   55.53    4.30
  -2   2  -3   69.71    4.94
  -2   2  -3   73.05   42.05
  -2   2  -3   41.44   38.23
   2  -2   3   69.47    6.45
   2  -2   3   58.29    4.71
  -3   3  -2  221.58   15.70
  -3   3  -2  190.68   56.40
  -3   3  -2  223.08   43.34
   3  -3   2  266.04   16.03
   3  -3   2  211.68   15.27
  -4   4  -1   21.53   38.59
  -4   4  -1   27.82    2.51
  -4   4  -1   18.98   54.05
   4  -4   1   34.03    2.92
   4  -4   1   28.87    2.12
  -5   5   0    0.07    0.58
  -5   5   0  -18.34   82.81
   5  -5   0   -0.15    0.58
   5  -5   0    0.05    0.26
   5  -5   0   -2.60    4.52
  -6   6   1   88.89    6.33
  -6   6   1   85.14    6.59
   6  -6  -1   86.82    6.77
   6  -6  -1   85.59    5.86
   6  -6  -1   81.54    6.09
  -7   7   2   30.67    3.87
  -7   7   2   40.53    3.76
  -7   7   2   39.50    3.41
   7  -7  -2   39.75    3.20
   7  -7  -2   39.38    2.90
   7  -7  -2   38.70    3.19
   7  -7  -2   43.11    3.24
  -8   8   3   88.82    6.82
  -8   8   3   77.06    7.01
  -8   8   3  100.23    7.14
   8  -8  -3   94.57    6.56
   8  -8  -3   87.92    6.49
   8  -8  -3   86.46    6.28
   8  -8  -3   89.82    6.25
  -9   9   4   21.05    2.61
  -9   9   4   27.71    2.94
  -9   9   4   18.69    2.75
   9  -9  -4   22.20    2.46
   9  -9  -4   23.68    2.35
 -10  10   5   12.75    2.05
  10 -10  -5   19.78    1.98
 -11  11   6    1.74    0.98
 -11  11   6    2.49    0.68
  11 -11  -6    2.84    0.74
   5  -5 -11    0.92    0.77
   5  -5 -11    0.40    0.66
  -5   5  11    0.80    0.58
   4  -4 -10    4.11    1.16
   4  -4 -10    3.62    1.05
  -4   4  10    4.29    0.73
  -4   4  10    3.13    0.88
   3  -3  -9   43.57    4.12
   3  -3  -9   47.45    4.24
  -3   3   9   52.80    4.13
  -3   3   9   50.78    3.72
   2  -2  -8   45.64    5.20
   2  -2  -8   53.10    4.54
   2  -2  -8   52.29    4.65
  -2   2   8   59.67    4.53
  -2   2   8   58.16    4.15
   1  -1  -7   87.01    7.11
   1  -1  -7   88.75    7.73
   1  -1  -7   97.37    7.27
  -1   1   7   96.61    6.79
  -1   1   7  108.55    7.15
   0   0  -6   58.37    5.09
   0   0  -6   53.35    4.63
   0   0  -6   59.33    4.76
   0   0   6   57.30    4.27
   0   0   6   62.48    4.52
  -1   1  -5    0.76    0.84
  -1   1  -5    1.49    0.82
   1  -1   5    1.12    0.84
   1  -1   5    0.66    0.65
   1  -1   5    0.17    0.37
  -4   4  -2   21.96    2.24
   4  -4   2   22.76    1.69
  -5   5  -1   27.99    2.62
  -5   5  -1   27.66    2.95
   5  -5   1   25.89    2.38
   5  -5   1   28.96    2.06
   5  -5   1   34.82    5.39
  -6   6   0   48.74    4.49
  -6   6   0   54.81    4.21
   6  -6   0   49.14    3.90
   6  -6   0   48.46    3.88
   6  -6   0   51.40    3.60
   6  -6   0   52.66    4.93
  -7   7   1   31.13    2.94
  -7   7   1   22.99    3.49
  -7   7   1   28.68    3.32
   7  -7  -1   31.74    2.37
   7  -7  -1   32.76    2.74
   7  -7  -1   29.03    2.66
   7  -7  -1   35.03    2.72
  -8   8   2   39.98    3.93
  -8   8   2   29.57    3.93
  -8   8   2   40.17    3.69
   8  -8  -2   42.98    3.40
   8  -8  -2   42.92    3.29
  -9   9   3   18.67    2.60
  -9   9   3   16.41    2.52
   9  -9  -3   17.55    1.78
   9  -9  -3   19.13    2.09
 -10  10   4    6.98    1.64
 -10  10   4    7.41    1.44
  10 -10  -4    8.15    1.30
 -11  11   5    0.77    1.06
 -11  11   5    1.99    0.64
  11 -11  -5    2.32    0.70
   4  -4 -11    2.59    0.83
  -4   4  11    2.39    0.64
   3  -3 -10   17.87    2.22
   3  -3 -10   17.57    2.16
  -3   3  10   21.09    1.99
   2  -2  -9    4.28    1.29
   2  -2  -9    3.09    1.18
  -2   2   9    2.94    0.95
  -2   2   9    5.10    0.83
   1  -1  -8   79.11    6.33
   1  -1  -8   80.09    6.42
   1  -1  -8   68.52    6.90
  -1   1   8   86.41    6.18
  -1   1   8   88.28    5.87
   0   0  -7   -0.34    1.05
   0   0  -7    0.16    0.98
   0   0   7    0.29    0.88
   0   0   7   -0.12    0.71
   0   0   7    0.46    0.68
  -1   1  -6   54.31    5.06
  -1   1  -6   58.70    4.76
   1  -1   6   58.28    4.49
   1  -1   6   55.70    4.24
  -2   2  -5   36.35    3.61
  -2   2  -5   34.75    3.52
  -2   2  -5   39.98    3.94
   2  -2   5   37.08    2.97
   2  -2   5   38.13    3.15
  -3   3  -4   36.48    3.92
  -3   3  -4   41.44    3.66
  -3   3  -4   37.23    3.60
   3  -3   4   39.26    3.19
   3  -3   4   37.76    3.05
  -4   4  -3   25.63    3.62
  -4   4  -3   27.39    2.77
  -4   4  -3   26.42    2.97
   4  -4   3   25.51    2.33
   4  -4   3   27.46    2.47
   4  -4   3   32.13    3.40
  -5   5  -2    2.58    2.50
  -5   5  -2    1.67    0.85
  -5   5  -2    1.82    1.31
   5  -5   2    2.74    0.86
   5  -5   2    3.10    0.94
   5  -5   2    1.69    1.83
  -6   6  -1    4.53    2.08
  -6   6  -1    6.85    1.42
  -6   6  -1    4.99    1.61
   6  -6   1    5.44    2.01
   6  -6   1    6.34    1.11
   6  -6   1    6.66    1.15
  -7   7   0    2.96    1.47
  -7   7   0    1.28    0.83
  -7   7   0    2.03    1.70
   7  -7   0    1.83    0.79
   7  -7   0    2.32    0.91
   7  -7   0    0.90    0.81
  -8   8   1   36.78    3.66
  -8   8   1   33.48    3.38
  -8   8   1   25.86    3.69
   8  -8  -1   38.93    3.09
  -9   9   2    9.68    1.92
  -9   9   2    6.66    1.86
   9  -9  -2   10.18    1.28
   9  -9  -2    7.29    1.26
 -10  10   3    2.62    1.10
 -10  10   3    1.86    1.33
  10 -10  -3    2.93    0.88
  11 -11  -4   -0.34    0.50
   2  -2 -10   -0.30    0.72
   2  -2 -10   -0.70    0.97
  -2   2  10    0.00    0.55
   1  -1  -9    1.30    1.19
   1  -1  -9    2.68    1.10
  -1   1   9    2.42    0.88
   0   0  -8    8.20    1.64
   0   0  -8    7.61    1.79
   0   0   8    4.91    1.04
  -1   1  -7   70.34    6.97
  -1   1  -7   90.71    6.95
  -1   1  -7   86.16    6.71
   1  -1   7   91.76    6.38
  -2   2  -6   21.72    2.71
  -2   2  -6   20.24    2.83
  -2   2  -6   16.95    2.56
   2  -2   6   21.41    1.99
   2  -2   6   21.38    2.28
  -3   3  -5   43.20    4.34
  -3   3  -5   43.09    4.47
  -3   3  -5   43.82    4.24
   3  -3   5   51.11    3.82
   3  -3   5   46.17    3.57
  -4   4  -4   30.63    3.43
  -4   4  -4   33.15    3.75
  -4   4  -4   30.45    3.35
   4  -4   4   32.36    2.70
   4  -4   4   34.35    2.94
   4  -4   4   33.98    3.54
  -5   5  -3   68.91    6.19
  -5   5  -3   66.46    6.35
  -5   5  -3   75.13    6.19
   5  -5   3   84.14    5.75
   5  -5   3   79.79    6.20
  -6   6  -2   28.26    3.07
  -6   6  -2   24.46    3.49
  -6   6  -2   27.88    3.41
   6  -6   2   31.35    2.73
   6  -6   2   29.30    3.23
  -7   7  -1   22.72    2.99
  -7   7  -1   18.56    3.10
  -7   7  -1   22.44    2.73
   7  -7   1   27.93    2.45
  -8   8   0    2.34    1.24
  -8   8   0    3.23    1.69
   8  -8   0    3.42    1.05
  -9   9   1    1.22    2.11
  -9   9   1    4.73    1.38
   9  -9  -1    3.93    1.02
 -10  10   2    2.59    1.01
  10 -10  -2    5.09    1.01
  10 -10  -2    5.71    0.84
  11 -11  -3    0.54    0.50
   1  -1 -10   -0.33    0.90
   1  -1 -10    1.43    0.75
  -1   1  10    0.56    0.51
   0   0  -9    0.12    0.82
   0   0  -9   -0.07    1.16
   0   0   9   -0.42    0.56
  -1   1  -8    7.29    1.73
  -1   1  -8    5.45    1.40
   1  -1   8    4.87    1.05
  -2   2  -7   11.04    2.20
   2  -2   7    9.97    1.47
  -3   3  -6   36.47    3.73
  -3   3  -6   34.42    3.92
   3  -3   6   42.24    3.34
  -4   4  -5    1.63    1.56
  -4   4  -5    4.08    1.51
   4  -4   5    4.46    1.14
  -5   5  -4    3.87    1.45
  -5   5  -4    5.73    1.88
   5  -5   4    5.05    1.16
  -6   6  -3    1.31    1.34
  -6   6  -3    1.26    1.63
   6  -6   3    3.27    1.02
  -7   7  -2   16.51    2.47
   7  -7   2   18.89    2.06
  -8   8  -1    3.24    1.27
   8  -8   1    4.93    1.04
  -9   9   0    3.99    1.18
   9  -9   0    4.61    0.98
 -10  10   1    4.03    0.99
  10 -10  -1    7.26    0.84
  10 -10  -1    4.22    0.83
  -1   1  -9    0.86    0.71
  -1   1  -9   -0.12    1.16
   1  -1   9    0.60    0.51
  -2   2  -8    1.50    0.86
  -2   2  -8    2.05    1.41
   2  -2   8    2.10    0.68
  -3   3  -7   16.61    2.35
  -3   3  -7   15.89    2.20
   3  -3   7   16.50    1.76
  -4   4  -6   14.01    2.08
  -4   4  -6   15.69    2.38
   4  -4   6   14.67    1.69
  -5   5  -5    1.74    1.07
   5  -5   5    3.78    0.98
  -6   6  -4    7.35    1.68
   6  -6   4   10.62    1.39
  -7   7  -3    0.47    0.93
   7  -7   3    2.22    0.79
  -8   8  -2    1.09    0.91
   8  -8   2    2.54    0.78
  -9   9  -1    1.62    0.78
   9  -9   1    2.34    0.65
  -4   4  -7    0.72    0.69
   4  -4   7    1.09    0.54
  -5   5  -6    3.75    0.94
  -6   6  -5    1.04    0.81
   6  -6   5    1.29    0.60
  -7   7  -4    4.18    0.98
   7  -7   4    4.52    0.76
  -8   8  -3    0.61    0.63
   8  -8   3    0.68    0.49
   8  -6   3    3.78    0.72
  -8   6  -3    1.08    0.68
   7  -5   4    2.81    0.70
  -7   5  -4    2.72    0.90
   6  -4   5    5.72    0.89
  -6   4  -5    6.07    1.18
   5  -3   6    6.24    0.88
  -5   3  -6    4.00    1.00
  -5   3  -6    5.62    1.59
   4  -2   7    2.10    0.61
  -4   2  -7    1.06    1.74
  -4   2  -7    1.51    0.79
  10  -8   0    1.29    0.44
  10  -8   0    0.75    0.49
 -10   8   0    0.36    0.57
   9  -7   1    0.32    0.62
  -9   7  -1   -0.12    0.68
   8  -6   2    1.21    0.75
  -8   6  -2    0.63    1.29
  -8   6  -2   -0.18    0.80
   7  -5   3    4.26    1.02
  -7   5  -3    2.16    1.01
  -7   5  -3    2.48    1.54
   6  -4   4    6.41    1.11
  -6   4  -4    8.24    1.65
  -6   4  -4    5.45    1.65
   5  -3   5    3.50    0.96
  -5   3  -5    1.86    1.12
  -5   3  -5    1.91    1.43
   4  -2   6    2.63    0.90
  -4   2  -6    0.82    1.37
  -4   2  -6    2.65    1.18
   3  -1   7   23.51    2.15
  -3   1  -7   18.25    2.43
  -3   1  -7   22.41    2.71
   2   0   8    1.09    0.66
  -2   0  -8    1.56    0.88
  -2   0  -8    0.47    1.14
   1   1   9    0.48    0.51
  -1  -1  -9    0.34    0.69
  -1  -1  -9    1.13    0.98
  10  -8  -1    0.19    0.64
  10  -8  -1    0.22    0.48
 -10   8   1    0.58    1.19
 -10   8   1    0.01    0.68
   9  -7   0    2.13    0.89
  -9   7   0   -0.71    1.28
  -9   7   0    0.89    0.89
   8  -6   1   19.74    2.05
  -8   6  -1   11.84    2.31
   7  -5   2   14.35    1.87
  -7   5  -2   11.11    2.20
  -7   5  -2   14.46    2.30
   6  -4   3    6.10    1.20
  -6   4  -3    6.24    1.78
  -6   4  -3    6.59    1.79
   5  -3   4   34.58    2.87
  -5   3  -4   25.52    3.41
  -5   3  -4   24.63    3.23
   4  -2   5    3.54    1.07
  -4   2  -5    2.12    1.33
  -4   2  -5    2.19    1.45
   3  -1   6   18.27    1.98
  -3   1  -6   11.27    2.01
   2   0   7   -0.23    0.46
   2   0   7   -0.42    0.75
  -2   0  -7    0.57    1.12
  -2   0  -7    0.26    1.28
   1   1   8    3.20    0.91
  -1  -1  -8    3.99    1.24
  -1  -1  -8    6.66    1.64
   0   2   9    0.15    0.60
   0  -2  -9    0.87    0.86
   0  -2  -9    0.65    1.07
  -1   3  10    0.31    0.54
   1  -3 -10    0.24    0.67
   1  -3 -10    0.58    0.84
  11  -9  -3    0.16    0.55
 -11   9   3   -0.85    0.93
  10  -8  -2    1.02    0.77
  10  -8  -2    1.11    0.63
 -10   8   2    1.59    0.99
 -10   8   2    0.93    1.20
   9  -7  -1    4.64    1.08
  -9   7   1    1.32    1.09
  -9   7   1    2.53    1.54
   8  -6   0    9.14    1.42
  -8   6   0    6.30    1.87
  -8   6   0    8.00    1.78
   7  -5   1   11.61    1.61
  -7   5  -1   10.39    2.16
  -7   5  -1   10.09    1.99
  -7   5  -1    7.75    2.04
   6  -4   2   30.71    2.75
   6  -4   2   34.16    2.93
  -6   4  -2   27.90    3.61
  -6   4  -2   31.36    3.28
  -6   4  -2   30.10    3.49
   5  -3   3  131.37    8.48
   5  -3   3  118.19    8.27
  -5   3  -3  112.33    8.88
  -5   3  -3  106.36    8.90
  -5   3  -3  116.18    8.93
   4  -2   4   26.58    2.51
   4  -2   4   25.65    2.32
  -4   2  -4   24.15    2.92
  -4   2  -4   21.46    2.91
  -4   2  -4   21.66    3.15
   3  -1   5   24.00    2.20
   3  -1   5   24.20    2.39
  -3   1  -5   23.14    3.10
  -3   1  -5   20.61    2.86
  -3   1  -5   22.82    2.86
   2   0   6   78.26    5.69
   2   0   6   76.03    5.45
  -2   0  -6   77.41    6.23
  -2   0  -6   71.95    6.01
  -2   0  -6   67.46    6.32
   1   1   7   96.91    6.52
   1   1   7   86.35    6.17
  -1  -1  -7   81.29    6.72
  -1  -1  -7   72.19    7.14
  -1  -1  -7   92.25    7.00
   0   2   8    1.68    0.70
   0   2   8    1.00    0.82
   0  -2  -8    1.19    1.13
   0  -2  -8   -0.95    1.07
  -1   3   9    0.29    0.71
  -1   3   9    0.21    0.43
   1  -3  -9   -0.39    0.86
   1  -3  -9    0.44    1.09
  -2   4  10    0.16    0.53
   2  -4 -10    0.37    0.96
   2  -4 -10   -0.19    0.77
  11  -9  -4    1.89    0.67
 -11   9   4    0.89    0.96
  10  -8  -3    0.13    0.68
 -10   8   3    0.63    1.19
 -10   8   3    0.19    0.89
   9  -7  -2   14.86    1.87
  -9   7   2   10.26    2.09
  -9   7   2   12.95    2.12
   8  -6  -1   21.71    2.24
   8  -6  -1   22.18    2.14
  -8   6   1   16.31    2.60
  -8   6   1   19.99    2.79
  -8   6   1   20.15    2.52
   7  -5   0    0.91    1.59
   7  -5   0    0.33    0.74
   7  -5   0    1.23    0.85
  -7   5   0    1.62    1.32
  -7   5   0    0.51    0.85
  -7   5   0    0.37    1.38
   6  -4   1    1.83    0.81
   6  -4   1    2.11    1.40
   6  -4   1    0.06    1.12
   6  -4   1    1.07    0.80
  -6   4  -1    1.19    1.27
  -6   4  -1    2.00    1.58
  -6   4  -1    0.62    0.88
   5  -3   2   48.63    4.20
   5  -3   2   43.49    3.44
   5  -3   2   42.05    3.49
  -5   3  -2   35.78    4.03
  -5   3  -2   44.79    4.07
  -5   3  -2   46.87    3.90
   4  -2   3    3.14    1.71
   4  -2   3    0.96    0.69
   4  -2   3    2.92    0.92
   4  -2   3    0.06    0.49
  -4   2  -3    1.17    1.41
  -4   2  -3    1.51    0.92
  -4   2  -3    1.07    1.06
   3  -1   4   60.14    4.48
   3  -1   4   61.41    4.62
  -3   1  -4   67.33    5.33
  -3   1  -4   59.89    5.06
  -3   1  -4   54.94    4.88
   2   0   5    0.44    0.64
   2   0   5   -0.11    0.39
   2   0   5    0.44    0.71
  -2   0  -5    0.62    0.89
  -2   0  -5    1.47    1.34
  -2   0  -5    0.24    1.02
   1   1   6   58.23    4.50
   1   1   6   56.80    4.28
  -1  -1  -6   56.84    5.16
  -1  -1  -6   54.87    4.76
   0   2   7   26.65    2.35
   0   2   7   31.81    2.73
   0  -2  -7   22.71    3.26
   0  -2  -7   21.91    2.80
   0  -2  -7   25.64    2.93
  -1   3   8   19.06    2.09
  -1   3   8   16.59    1.73
   1  -3  -8   12.09    2.50
   1  -3  -8   16.26    2.26
   1  -3  -8   12.99    1.95
  -2   4   9    4.76    0.88
  -2   4   9    5.63    1.16
   2  -4  -9    4.56    1.29
   2  -4  -9    2.49    1.03
  -3   5  10    4.30    0.68
  -3   5  10    4.11    0.98
   3  -5 -10    2.28    1.00
   3  -5 -10    3.84    1.05
  -4   6  11   -0.05    0.46
   4  -6 -11   -0.20    0.59
  11  -9  -5    1.90    0.70
 -11   9   5    2.78    1.07
 -11   9   5    2.52    0.69
  10  -8  -4    2.51    0.91
 -10   8   4    6.41    1.44
 -10   8   4    3.80    1.40
   9  -7  -3   22.61    2.54
   9  -7  -3   33.97    2.81
  -9   7   3   30.38    3.16
  -9   7   3   24.88    3.25
  -9   7   3   35.36    3.38
   8  -6  -2   66.27    4.90
   8  -6  -2   69.05    4.97
  -8   6   2   50.87    5.37
  -8   6   2   65.58    5.27
  -8   6   2   65.16    5.46
   7  -5  -1   28.10    2.07
   7  -5  -1   28.07    2.33
   7  -5  -1   24.66    2.31
   7  -5  -1   24.39    2.36
  -7   5   1   23.11    2.94
  -7   5   1   21.73    3.14
  -7   5   1   23.44    2.54
   6  -4   0   24.06    2.88
   6  -4   0   21.92    2.10
   6  -4   0   22.44    2.16
   6  -4   0   25.58    1.81
  -6   4   0   20.54    2.78
  -6   4   0   24.83    2.42
   5  -3   1    6.73    0.67
   5  -3   1    5.21    1.01
  -5   3  -1    7.42    1.39
  -5   3  -1    5.70    1.50
   3  -1   3   25.77    2.32
  -3   1  -3   37.74  105.04
   2   0   4   50.63    4.11
  -2   0  -4   57.41    4.49
   1   1   5    0.48    0.54
   1   1   5   -0.14    0.69
   1   1   5    0.12    0.35
  -1  -1  -5    1.13    0.75
  -1  -1  -5    0.19    0.78
   0   2   6    1.96    0.82
   0   2   6    2.12    0.69
   0  -2  -6    0.65    0.86
   0  -2  -6    2.39    1.06
   0  -2  -6    1.49    1.01
  -1   3   7    8.22    1.50
  -1   3   7    7.45    1.14
   1  -3  -7    8.83    1.76
   1  -3  -7    7.68    2.06
   1  -3  -7    8.22    1.60
  -2   4   8   86.93    6.09
  -2   4   8   87.17    5.77
   2  -4  -8   80.78    6.24
   2  -4  -8   64.66    6.81
   2  -4  -8   70.31    6.02
  -3   5   9   82.06    5.74
  -3   5   9   81.07    6.05
   3  -5  -9   74.90    6.19
  -4   6  10    9.52    1.40
  -4   6  10    9.05    1.11
   4  -6 -10    5.81    1.20
   4  -6 -10    6.71    1.33
  -5   7  11   14.95    1.43
   5  -7 -11   11.91    1.39
   5  -7 -11   12.32    1.51
  11  -9  -6    3.05    0.78
 -11   9   6    2.20    0.67
 -11   9   6    3.52    1.07
 -10   8   5   12.08    1.87
   9  -7  -4   13.54    1.77
   9  -7  -4   10.85    1.62
   9  -7  -4   14.17    1.84
  -9   7   4   13.32    2.21
  -9   7   4   13.79    2.18
  -9   7   4    9.58    1.79
   8  -6  -3   30.59    2.51
   8  -6  -3   34.12    2.94
   8  -6  -3   36.17    2.95
  -8   6   3   28.52    3.47
  -8   6   3   31.44    3.13
  -8   6   3   31.31    3.41
   7  -5  -2   22.72    2.22
   7  -5  -2   22.21    1.83
   7  -5  -2   25.44    2.24
   7  -5  -2   27.52    2.22
  -7   5   2   22.17    2.62
  -7   5   2   24.07    2.39
  -7   5   2   16.47    2.64
   6  -4  -1   34.69    2.61
  -6   4   1   38.38    3.13
   5  -3   0    3.61    0.49
   5  -3   0    2.33    3.69
   5  -3   0    1.80    6.39
   5  -3   0    3.23    1.15
  -5   3   0   25.19   76.54
  -5   3   0  -51.96   83.31
  -5   3   0    4.89    0.97
   4  -2   1   49.59    5.49
   4  -2   1   50.61    4.29
   4  -2   1   52.24    3.52
  -4   2  -1   43.02   47.25
  -4   2  -1   51.95    3.97
  -4   2  -1   68.63   41.85
   3  -1   2    4.30    2.31
   3  -1   2   -1.59    2.27
  -3   1  -2  -12.57   53.47
  -3   1  -2   -7.15   38.90
   2   0   3    1.37    3.13
   2   0   3   -0.05    0.49
   2   0   3    2.28    2.49
  -2   0  -3   -0.14    0.51
  -2   0  -3    3.75   42.25
  -2   0  -3  -18.87   41.31
   1   1   4   51.00    4.01
  -1  -1  -4   91.31   90.04
  -1  -1  -4   55.34    4.30
   0   2   5   16.28    1.66
   0   2   5    1.41   72.23
   0  -2  -5    7.04    6.02
   0  -2  -5   68.93   81.35
   0  -2  -5   13.64    1.92
  -1   3   6   14.78    1.79
  -1   3   6   15.04    1.50
  -1   3   6   16.57    1.77
   1  -3  -6   15.42    1.84
   1  -3  -6   14.42    2.14
  -2   4   7   30.46    2.50
  -2   4   7   28.45    2.73
  -2   4   7   35.35    2.80
   2  -4  -7   30.35    2.92
   2  -4  -7   22.19    3.21
   2  -4  -7   25.60    2.76
  -3   5   8   56.76    4.47
  -3   5   8   56.79    4.16
   3  -5  -8   47.46    4.39
   3  -5  -8   51.03    5.38
   3  -5  -8   58.30    4.61
  -4   6   9   12.27    1.77
  -4   6   9   12.39    1.44
   4  -6  -9   10.03    1.73
   4  -6  -9   10.57    1.81
  -5   7  10   23.02    1.91
  -5   7  10   21.01    2.27
   5  -7 -10   19.08    2.24
   5  -7 -10   23.02    2.46
  -6   8  11    3.15    0.52
  -6   8  11    4.10    0.82
   6  -8 -11    4.55    0.93
   6  -8 -11    4.09    0.84
  11  -9  -7    4.85    0.93
 -11   9   7    5.10    0.87
 -11   9   7    4.49    1.02
 -10   8   6   19.01    1.97
 -10   8   6   19.53    2.45
   9  -7  -5   15.91    1.96
   9  -7  -5   16.64    1.98
   9  -7  -5   14.25    1.55
  -9   7   5   14.29    2.17
  -9   7   5   13.97    2.22
   8  -6  -4    9.84    1.46
   8  -6  -4    7.27    1.28
   8  -6  -4    5.62    0.86
  -8   6   4    6.67    1.41
  -8   6   4    5.86    1.69
  -8   6   4   10.09    1.91
   7  -5  -3   14.86    1.33
   7  -5  -3   15.22    1.56
   7  -5  -3   14.86    1.66
   7  -5  -3   14.11    1.58
  -7   5   3   16.24    2.10
  -7   5   3   15.05    1.80
  -7   5   3    9.61    2.00
   6  -4  -2  -96.18   99.13
  -6   4   2   76.58  111.12
   5  -3  -1  140.50    9.41
   5  -3  -1  138.48   10.15
   5  -3  -1  146.54   10.70
  -5   3   1  129.39   10.76
  -5   3   1  147.92    9.76
  -5   3   1  116.17   68.84
   4  -2   0  522.05   34.41
   4  -2   0  512.45   34.69
   4  -2   0  498.70   33.80
  -4   2   0  564.39   85.92
   3  -1   1   61.89    4.07
   3  -1   1   64.45    4.68
   3  -1   1   50.76    5.40
   3  -1   1   62.39    5.11
  -3   1  -1   61.62    4.41
  -3   1  -1   32.26   16.08
  -3   1  -1   75.96   33.25
   2   0   2   49.22    4.45
   2   0   2   56.30    4.02
   2   0   2   46.64    4.64
  -2   0  -2   47.98    3.74
  -2   0  -2   27.88   19.64
  -2   0  -2   77.25   30.95
   1   1   3   36.04    3.68
   1   1   3   31.23    2.62
   1   1   3   46.50   22.18
  -1  -1  -3   36.93    2.83
  -1  -1  -3   30.59    4.08
  -1  -1  -3   21.21   27.41
   0   2   4   21.29    1.97
   0   2   4    6.46   51.95
   0  -2  -4   23.98    2.28
   0  -2  -4   27.72    4.67
   0  -2  -4   42.21   56.16
  -1   3   5   21.46    1.99
  -1   3   5   62.44   53.37
   1  -3  -5   22.11    4.40
   1  -3  -5  -37.81   51.71
   1  -3  -5   21.86    2.40
  -2   4   6  287.65  239.02
  -2   4   6   46.64    3.49
   2  -4  -6   38.59    3.93
   2  -4  -6   39.50    4.23
   2  -4  -6  -32.48  114.29
  -3   5   7   14.66    1.59
  -3   5   7   16.85    1.85
  -3   5   7   16.93    1.97
   3  -5  -7   12.85    1.88
   3  -5  -7   14.52    1.94
   3  -5  -7   18.97    3.11
  -4   6   8   29.38    2.98
  -4   6   8   32.16    2.65
  -4   6   8   31.16    2.99
   4  -6  -8   30.36    2.96
   4  -6  -8   32.52    3.11
   4  -6  -8   26.49    3.80
  -5   7   9    7.66    1.43
  -5   7   9    7.32    1.07
   5  -7  -9    7.14    1.46
   5  -7  -9    9.05    1.51
  -6   8  10    1.31    0.59
  -6   8  10    0.02    0.77
   6  -8 -10    0.20    0.90
   6  -8 -10    0.68    0.80
  -7   9  11    0.83    0.58
  -7   9  11    1.31    0.41
   7  -9 -11    1.44    0.69
  11  -9  -8    1.08    0.66
 -11   9   8    1.72    0.73
 -11   9   8    0.50    0.46
  10  -8  -7    4.42    1.04
 -10   8   7    3.79    0.89
 -10   8   7    4.19    1.24
   9  -7  -6    1.62    1.08
   9  -7  -6    1.94    1.04
   9  -7  -6    3.31    1.01
  -9   7   6    1.15    1.24
  -9   7   6    1.87    1.25
  -9   7   6    1.36    0.79
   8  -6  -5   35.58    3.16
   8  -6  -5   32.36    2.76
   8  -6  -5   36.91    3.10
  -8   6   5   33.23    3.30
  -8   6   5   46.40    3.78
  -8   6   5   32.48    3.59
   7  -5  -4   37.96    3.14
   7  -5  -4   37.31    3.13
   7  -5  -4   39.27    2.87
  -7   5   4   29.87    3.56
  -7   5   4   38.27    3.27
  -7   5   4   46.96    3.69
   6  -4  -3    0.67    2.67
   6  -4  -3    7.14   71.13
   6  -4  -3    2.42    1.33
  -6   4   3   -7.90  108.55
  -6   4   3   -0.45    2.88
   5  -3  -2  152.32    9.88
   5  -3  -2   35.04   84.87
   5  -3  -2  145.63   10.58
  -5   3   2  154.06   10.14
  -5   3   2  111.77   52.68
  -5   3   2  139.25   10.95
   4  -2  -1  397.72   25.78
   4  -2  -1  373.07   25.61
  -4   2   1  350.39   59.20
  -4   2   1  374.33   25.81
   3  -1   0    0.23   14.27
   3  -1   0    3.90    0.97
   3  -1   0    3.37    0.38
   3  -1   0    5.98    2.02
  -3   1   0    3.15    0.95
  -3   1   0    3.37    0.61
  -3   1   0    1.98   14.13
   2   0   1    0.77    1.31
   2   0   1   -0.33    0.67
   2   0   1    0.58    0.63
   2   0   1   -0.12    0.14
  -2   0  -1  -12.75   14.39
  -2   0  -1   -7.99   17.27
  -2   0  -1   -0.08    0.35
   1   1   2  292.74   20.24
  -1  -1  -2  307.66   33.31
   0   2   3    7.46    1.55
   0   2   3    5.67    0.83
   0   2   3   15.51   14.74
   0  -2  -3    4.44    1.36
   0  -2  -3    4.80   20.37
   0  -2  -3    4.97    0.94
  -1   3   4  208.54   13.88
  -1   3   4  235.42   38.95
   1  -3  -4  203.13   14.72
   1  -3  -4  136.90   34.10
   1  -3  -4  211.79   14.21
  -2   4   5   48.40    3.61
  -2   4   5   57.88   60.47
   2  -4  -5    9.48   92.13
   2  -4  -5   41.89    3.99
   2  -4  -5   61.45    7.11
  -3   5   6   -4.21    5.89
  -3   5   6 -126.00  117.80
   3  -5  -6    6.32    4.98
   3  -5  -6    3.54    1.24
   3  -5  -6    1.68  138.73
  -4   6   7   36.67    3.07
  -4   6   7   37.02    3.15
  -4   6   7   37.27    2.85
   4  -6  -7   32.79    3.09
   4  -6  -7   27.49    3.67
   4  -6  -7   32.97    3.02
  -5   7   8   25.71    2.76
  -5   7   8   25.47    2.41
  -5   7   8   29.68    2.84
   5  -7  -8   27.72    2.87
   5  -7  -8   25.86    2.70
  -6   8   9    2.29    0.74
  -6   8   9    2.79    1.01
   6  -8  -9    2.59    1.16
   6  -8  -9    2.35    1.01
  -7   9  10    3.10    0.68
  -7   9  10    5.09    1.06
   7  -9 -10    2.54    0.84
   7  -9 -10    2.97    0.99
  10  -8  -8   -0.27    0.64
  10  -8  -8    1.75    0.81
 -10   8   8    0.99    0.61
 -10   8   8    2.19    1.01
   9  -7  -7   12.61    1.70
   9  -7  -7    9.43    1.49
  -9   7   7    7.81    1.24
  -9   7   7    9.51    1.81
   8  -6  -6   65.82    4.86
   8  -6  -6   56.62    4.41
   8  -6  -6   63.89    4.77
  -8   6   6   62.39    4.95
  -8   6   6   57.43    5.12
  -8   6   6   55.16    4.61
   7  -5  -5   29.32    2.65
   7  -5  -5   30.77    2.72
  -7   5   5   25.69    3.00
  -7   5   5   36.88    3.19
  -7   5   5   29.97    2.76
   6  -4  -4   63.51    5.85
   6  -4  -4   90.30    9.35
   6  -4  -4 -124.61   92.19
  -6   4   4   71.86    5.26
  -6   4   4  169.20  120.39
   5  -3  -3  439.58   29.05
   5  -3  -3  399.41   28.90
  -5   3   3  405.12   74.03
  -5   3   3  443.36   28.45
   4  -2  -2  100.65    8.09
   4  -2  -2  134.85   41.53
   4  -2  -2  114.30    8.18
  -4   2   2  124.97   63.70
  -4   2   2  119.85    7.78
  -4   2   2  117.70    8.29
   3  -1  -1 4379.55  283.33
  -3   1   1 4237.09  283.36
   2   0   0 8514.23  530.88
  -2   0   0 7197.66  529.66
   1   1   1  210.22   13.67
  -1  -1  -1  197.36   13.57
   0   2   2   24.14   12.54
   0   2   2   16.04    1.64
   0   2   2   14.18    1.29
   0  -2  -2   17.62    1.49
   0  -2  -2   14.13    8.62
   0  -2  -2   16.98    1.94
  -1   3   3   92.52    6.98
   1  -3  -3  127.67    7.89
   1  -3  -3   91.87    7.21
   1  -3  -3  134.84   35.64
  -2   4   4   91.67    6.93
  -2   4   4  110.96   34.29
  -2   4   4   97.21    6.45
   2  -4  -4   95.55    7.22
   2  -4  -4   85.62    6.77
  -3   5   5   36.31    4.83
  -3   5   5   26.61    2.16
  -3   5   5   83.93   58.70
   3  -5  -5   20.41    2.56
   3  -5  -5  -22.92   67.22
   3  -5  -5   22.89    3.57
  -4   6   6   89.45    5.83
   4  -6  -6   64.99    6.30
  -5   7   7    2.80    1.04
  -5   7   7    2.50    0.78
  -5   7   7    4.66    0.99
   5  -7  -7    3.48    1.05
   5  -7  -7    4.13    1.09
  -6   8   8    1.96    1.05
  -6   8   8    0.82    0.72
  -6   8   8    0.88    0.86
   6  -8  -8    1.72    1.67
   6  -8  -8    1.05    1.01
   6  -8  -8   -0.34    0.91
  -7   9   9   35.20    2.82
  -7   9   9   32.64    3.17
   7  -9  -9   32.81    3.13
   7  -9  -9   34.23    3.08
  -8  10  10   -0.12    0.69
  -8  10  10    0.90    0.53
   8 -10 -10    0.08    0.61
  10  -8  -9    1.77    0.76
 -10   8   9    2.68    0.85
 -10   8   9    1.33    0.56
   9  -7  -8    7.80    1.37
   9  -7  -8    5.31    1.17
  -9   7   8    9.16    1.68
  -9   7   8    8.36    1.23
   8  -6  -7   15.38    1.66
   8  -6  -7   17.15    2.01
   8  -6  -7   16.12    2.10
  -8   6   7   16.30    2.36
  -8   6   7   15.58    2.16
  -8   6   7   16.23    1.83
   7  -5  -6    7.40    1.32
   7  -5  -6    6.76    1.31
  -7   5   6    6.28    1.47
  -7   5   6    6.52    1.12
  -7   5   6    9.55    1.54
   6  -4  -5   24.09  198.87
   6  -4  -5   38.53    3.95
  -6   4   5   37.11    3.10
   5  -3  -4  629.29   42.11
   5  -3  -4  599.62   41.99
  -5   3   4  849.81  121.99
   4  -2  -3  504.81   36.56
   4  -2  -3  580.83   74.86
  -4   2   3  565.81   36.67
  -4   2   3  637.25   87.48
   3  -1  -2 2954.37  189.16
   3  -1  -2 2999.01  207.91
  -3   1   2 2654.16  205.95
   2   0  -1    0.07    0.50
   2   0  -1   12.45    9.11
   2   0  -1   -0.06    0.27
  -2   0   1   -5.70   17.54
  -2   0   1   -0.33    0.23
  -2   0   1    0.10    0.25
   1   1   0  277.48   25.23
  -1  -1   0  329.18   20.65
   0   2   1    5.09    0.63
   0   2   1    2.32    3.74
   0   2   1    3.53    0.44
   0  -2  -1   10.24    7.53
   0  -2  -1    3.77    0.63
   0  -2  -1    4.30    0.55
  -1   3   2  162.03   10.97
  -1   3   2  165.33   11.16
  -1   3   2  178.30   22.71
   1  -3  -2  167.84   11.20
   1  -3  -2  164.48   11.15
   1  -3  -2  149.16   22.72
  -2   4   3  138.64    8.58
  -2   4   3  195.07   44.89
  -2   4   3  107.77    8.00
   2  -4  -3  110.35    8.30
   2  -4  -3  103.27   29.45
  -3   5   4  185.16   12.13
  -3   5   4  185.47   12.63
  -3   5   4  289.27   51.66
   3  -5  -4  177.87   12.72
   3  -5  -4  212.31   76.26
   3  -5  -4  162.51   12.51
  -4   6   5  275.98  129.58
  -4   6   5  160.84   10.54
  -4   6   5  158.82   11.54
   4  -6  -5   78.82   85.92
   4  -6  -5  139.09   11.05
  -5   7   6   35.89    2.85
  -5   7   6   34.57    2.71
   5  -7  -6   32.12    2.87
   5  -7  -6   32.60    2.76
   5  -7  -6   26.84    3.36
  -6   8   7    1.24    0.88
  -6   8   7    1.29    0.71
  -6   8   7    1.24    1.09
   6  -8  -7    1.29    1.02
   6  -8  -7    1.34    0.94
   6  -8  -7    0.47    1.17
  -7   9   8   14.90    2.06
  -7   9   8   13.98    1.67
  -7   9   8   15.73    2.18
   7  -9  -8   10.80    1.72
   7  -9  -8   15.03    1.95
  -8  10   9    1.87    0.97
  -8  10   9    2.71    0.77
   8 -10  -9    1.55    0.91
   8 -10  -9    2.10    0.92
  -9  11  10    2.50    0.57
  -9  11  10    1.99    0.76
   9 -11 -10    1.98    0.68
  10  -8 -10    1.03    0.60
 -10   8  10    1.08    0.54
 -10   8  10    0.73    0.35
   9  -7  -9    2.05    0.95
   9  -7  -9    2.51    0.95
  -9   7   9    3.50    0.74
  -9   7   9    2.99    1.03
   8  -6  -8   10.59    1.62
   8  -6  -8    8.30    1.45
  -8   6   8   10.82    1.86
  -8   6   8   11.10    1.45
   7  -5  -7    1.57    1.04
   7  -5  -7    0.65    1.37
   7  -5  -7    1.18    0.83
  -7   5   7    1.56    0.75
  -7   5   7    0.64    0.96
  -7   5   7    1.32    0.83
   6  -4  -6   10.43    1.42
   6  -4  -6    8.39    1.33
   6  -4  -6    4.58    1.60
  -6   4   6    8.28    1.57
  -6   4   6    8.73    1.23
  -6   4   6    9.94    1.48
   5  -3  -5 -117.81   95.83
  -5   3   5    2.77    2.57
  -5   3   5  -20.61   72.46
   4  -2  -4  251.77   18.80
   4  -2  -4  267.34   18.88
  -4   2   4  245.77   49.19
  -4   2   4  287.20   18.94
  -4   2   4  292.39   18.37
   3  -1  -3  233.00   17.08
   3  -1  -3  252.68   17.09
   3  -1  -3  244.25   44.76
  -3   1   3  258.41   17.10
  -3   1   3  232.32   41.10
  -3   1   3  265.08   16.77
   2   0  -2 3273.42  227.74
  -2   0   2 3239.29  226.73
   1   1  -1  354.11   22.88
   1   1  -1  349.99   29.27
  -1  -1   1  328.94   28.78
   0  -2   0    1.12    0.11
  -1   3   1  202.57   12.99
  -1   3   1  186.26   19.71
   1  -3  -1  190.86   12.98
  -2   4   2 1427.93   88.34
   2  -4  -2 1203.29  101.91
   2  -4  -2 1348.97   88.33
  -3   5   3  -12.28   25.04
   3  -5  -3    0.07   25.11
  -4   6   4  367.87   23.75
  -4   6   4  359.60   23.10
   4  -6  -4  309.75   23.51
  -5   7   5   16.55  116.57
   5  -7  -5  -51.42  113.47
  -6   8   6    3.11    0.88
  -6   8   6    1.66    0.71
  -6   8   6    3.13    1.29
   6  -8  -6    3.45    0.91
   6  -8  -6    2.86    0.94
  -7   9   7    4.65    1.38
  -7   9   7    5.66    1.12
  -7   9   7    3.57    0.98
   7  -9  -7    6.38    1.33
   7  -9  -7    1.24    1.66
   7  -9  -7    5.83    1.19
  -8  10   8   16.91    1.76
  -8  10   8   11.64    1.88
   8 -10  -8   15.66    1.98
   8 -10  -8   17.58    2.08
  -9  11   9   11.70    1.55
  -9  11   9    9.28    1.19
   9 -11  -9    6.18    1.13
   9  -7 -10    2.78    0.78
   9  -7 -10    1.88    0.75
  -9   7  10    3.03    0.90
  -9   7  10    2.31    0.56
   8  -6  -9    1.97    1.00
   8  -6  -9    2.44    0.95
  -8   6   9    3.31    0.75
  -8   6   9    2.52    1.08
   7  -5  -8   60.31    4.90
   7  -5  -8   66.98    5.05
  -7   5   8   63.90    4.71
  -7   5   8   57.74    5.08
   6  -4  -7   -0.36    0.86
   6  -4  -7    0.37    0.73
   6  -4  -7   -0.32    1.32
  -6   4   7    0.11    0.58
  -6   4   7   -0.71    0.60
  -6   4   7   -0.51    0.82
   5  -3  -6    7.32    1.74
   5  -3  -6  181.12  196.40
   5  -3  -6    6.34    1.12
  -5   3   6 -196.15  189.14
   4  -2  -5   51.35    4.70
   4  -2  -5  -38.08   65.50
   4  -2  -5   56.90    5.77
  -4   2   5   95.28   61.78
  -4   2   5   60.30    4.19
   3  -1  -4   60.02    4.89
   3  -1  -4   91.15   40.87
   3  -1  -4   54.20    4.64
  -3   1   4   87.89   36.16
  -3   1   4   63.57    4.28
   2   0  -3  -13.38   16.45
   2   0  -3    0.46    0.65
   2   0  -3   -0.07    0.57
  -2   0   3    0.30    0.51
  -2   0   3    0.30    0.36
  -2   0   3   -8.25   14.93
   1   1  -2  158.98   10.70
  -1  -1   2  153.95   10.70
  -1  -1   2  178.24   21.38
   0   2  -1    4.71    0.49
   0   2  -1    4.64    0.62
   0   2  -1    3.50    3.71
   0  -2   1    6.21    3.57
   0  -2   1    4.37    0.35
   0  -2   1    3.76    0.40
  -1   3   0  379.97   30.44
  -1   3   0  373.92   24.87
   1  -3   0  375.63   24.86
  -2   4   1 3959.75  288.89
   2  -4  -1 4511.93  289.60
  -3   5   2   93.13   27.29
  -3   5   2   87.38    6.06
  -3   5   2   87.38    5.71
   3  -5  -2   82.97    5.98
   3  -5  -2   82.70   26.39
   3  -5  -2   74.47    5.97
  -4   6   3   51.41    3.59
  -4   6   3   26.59   35.07
   4  -6  -3    6.09   31.71
   4  -6  -3   51.31    4.20
   4  -6  -3   45.03    3.97
  -5   7   4  -24.08   66.45
   5  -7  -4  -32.79   62.93
  -6   8   5   20.22    2.03
   6  -8  -5   19.99    2.01
   6  -8  -5   20.86    2.20
  -7   9   6   11.19    1.65
  -7   9   6   10.47    1.49
  -7   9   6   10.05    1.86
   7  -9  -6   11.39    1.57
   7  -9  -6   11.16    1.59
   7  -9  -6   10.41    1.25
  -8  10   7   12.37    1.60
  -8  10   7   13.02    2.06
  -8  10   7   12.65    1.92
   8 -10  -7    8.24    1.16
   8 -10  -7    8.79    1.50
   8 -10  -7    9.89    1.50
  -9  11   8    5.48    1.32
  -9  11   8   10.19    1.30
   9 -11  -8    7.05    1.23
 -10  12   9    2.76    0.84
 -10  12   9    2.66    0.61
  10 -12  -9    3.24    0.81
   8  -6 -10    4.02    1.01
   8  -6 -10    4.83    1.07
  -8   6  10    4.22    0.70
  -8   6  10    4.11    1.05
   7  -5  -9    1.09    1.03
   7  -5  -9    3.69    1.20
  -7   5   9    3.36    1.17
  -7   5   9    3.37    0.82
   6  -4  -8   22.54    2.55
   6  -4  -8   17.45    3.42
   6  -4  -8   20.66    2.40
  -6   4   8   20.99    2.51
  -6   4   8   23.04    2.10
   5  -3  -7   23.96    2.36
   5  -3  -7   17.41    2.92
   5  -3  -7   24.00    2.41
  -5   3   7   22.31    2.45
  -5   3   7   23.85    2.27
  -5   3   7   24.47    2.10
   4  -2  -6   28.73    3.26
   4  -2  -6  -38.68  218.31
   4  -2  -6   25.16    5.42
  -4   2   6   65.05   86.50
  -4   2   6   33.08    2.63
   3  -1  -5   93.43  106.06
   3  -1  -5   81.15    6.54
   3  -1  -5   84.89    7.30
  -3   1   5   90.00    6.07
  -3   1   5   87.93   51.21
   2   0  -4    0.83    0.74
   2   0  -4    0.70    1.13
   2   0  -4  -16.80   25.52
  -2   0   4    0.73    0.91
  -2   0   4    0.28    0.34
  -2   0   4   12.97   22.64
   1   1  -3  333.98   23.87
   1   1  -3  377.10   42.33
  -1  -1   3  342.49   23.77
  -1  -1   3  447.08   40.64
   0   2  -2   17.85    1.44
   0   2  -2   21.28   10.68
   0   2  -2   19.70    1.96
   0  -2   2   16.60    1.61
   0  -2   2   17.07    9.67
   0  -2   2   13.69    1.27
  -1   3  -1  732.24   50.84
  -1   3  -1  687.87   47.93
   1  -3   1  582.22   41.59
   1  -3   1  568.71   41.68
  -2   4   0 1168.69   79.04
  -2   4   0 1201.46   90.89
   2  -4   0 1224.44   79.03
  -3   5   1   29.48    2.59
  -3   5   1   23.11   19.11
  -3   5   1   28.25    2.17
   3  -5  -1   28.93    2.48
   3  -5  -1   30.15    2.06
   3  -5  -1   66.53   22.17
  -4   6   2   70.56   35.16
  -4   6   2   64.66    4.89
  -4   6   2   60.41    4.23
   4  -6  -2   58.04    4.70
   4  -6  -2   52.25    4.53
   4  -6  -2   60.94    4.07
   4  -6  -2   34.59   27.76
  -5   7   3   71.13   61.86
  -5   7   3   62.77    4.56
  -5   7   3   67.99    5.93
   5  -7  -3   55.52    4.96
   5  -7  -3    2.98   61.92
   5  -7  -3   64.31    5.62
   5  -7  -3   63.75    4.35
  -6   8   4   20.64    1.99
   6  -8  -4   20.09    1.71
  -7   9   5   52.88    4.40
  -7   9   5   51.49    4.84
   7  -9  -5   55.42    4.06
   7  -9  -5   59.58    4.31
   7  -9  -5   56.57    4.35
  -8  10   6    6.15    1.68
  -8  10   6    5.29    1.17
  -8  10   6    6.64    1.48
   8 -10  -6    4.90    1.28
   8 -10  -6    6.04    1.01
   8 -10  -6    5.88    1.25
  -9  11   7    6.67    1.48
  -9  11   7    6.21    1.10
   9 -11  -7    4.10    1.01
 -10  12   8    1.10    0.84
 -10  12   8    0.50    0.56
  10 -12  -8    0.74    0.67
   8  -6 -11    1.85    0.70
   8  -6 -11    2.80    0.74
  -8   6  11    3.96    0.77
   7  -5 -10    1.54    0.88
   7  -5 -10    1.78    0.95
  -7   5  10    2.68    0.64
  -7   5  10    2.09    0.91
   6  -4  -9    4.67    1.29
   6  -4  -9    4.10    1.15
  -6   4   9    5.33    1.34
  -6   4   9    4.52    0.90
   5  -3  -8   70.99    7.20
   5  -3  -8   81.87    6.26
   5  -3  -8   83.07    6.40
  -5   3   8   90.11    6.05
  -5   3   8   86.99    6.43
   4  -2  -7    0.92    0.86
   4  -2  -7    0.22    0.76
   4  -2  -7    0.07    0.92
  -4   2   7    0.37    0.91
  -4   2   7    0.51    0.59
  -4   2   7   -0.44    0.36
  -3   1   6 -187.24  153.01
  -3   1   6    0.26    3.33
   2   0  -5   -7.32   49.02
   2   0  -5   -0.18    0.60
   2   0  -5   -1.06    2.37
  -2   0   5    1.46    1.79
  -2   0   5   -1.06   38.53
  -2   0   5   -0.19    0.40
   1   1  -4    7.90    2.73
   1   1  -4   20.29   30.86
   1   1  -4    8.70    1.33
  -1  -1   4   12.10   19.71
  -1  -1   4    6.85    0.90
  -1  -1   4    8.92    1.77
   0   2  -3    3.37    1.24
   0   2  -3   -0.84   14.58
   0   2  -3    5.05    0.83
   0  -2   3    4.55    0.65
   0  -2   3    2.52    0.81
   0  -2   3   16.48   14.97
  -1   3  -2  168.14   10.49
  -1   3  -2  156.25   23.85
   1  -3   2  131.96   10.35
   1  -3   2  160.83   10.91
   1  -3   2  157.58   10.23
  -2   4  -1  237.11   32.41
  -2   4  -1  238.42   26.78
  -2   4  -1  225.75   14.94
   2  -4   1  202.83   15.45
   2  -4   1  215.11   15.27
   2  -4   1  222.97   14.77
   2  -4   1  242.71   15.10
  -3   5   0   98.42    7.36
  -3   5   0  100.82    6.93
  -3   5   0  154.12   32.68
   3  -5   0   96.91    7.30
   3  -5   0  104.55    7.16
   3  -5   0  156.83   31.15
   3  -5   0  100.69    6.77
  -4   6   1  132.22    9.32
  -4   6   1  142.71   42.32
  -4   6   1  135.27    9.96
   4  -6  -1  147.20    9.89
   4  -6  -1  136.81    9.15
   4  -6  -1  133.60    9.63
  -5   7   2  105.00    7.33
  -5   7   2  111.88    8.56
  -5   7   2  145.36   67.96
   5  -7  -2   85.88    7.59
   5  -7  -2  110.68    8.22
   5  -7  -2   21.28   59.53
   5  -7  -2  112.91    7.12
  -6   8   3    1.89    0.73
   6  -8  -3    1.59    0.45
   6  -8  -3    0.42    0.82
  -7   9   4   33.04    3.02
  -7   9   4   25.65    2.48
  -7   9   4   20.02    2.89
   7  -9  -4   28.24    2.39
   7  -9  -4   26.77    2.36
   7  -9  -4   25.10    2.09
   7  -9  -4   23.19    2.33
  -8  10   5   13.97    2.10
  -8  10   5   17.46    2.42
  -8  10   5   12.55    2.16
   8 -10  -5   10.82    1.33
   8 -10  -5   12.55    1.72
   8 -10  -5    9.61    1.57
  -9  11   6    8.76    1.78
  -9  11   6    8.45    1.34
   9 -11  -6    8.12    1.33
 -10  12   7    4.09    1.17
 -10  12   7    4.78    0.93
  10 -12  -7    3.17    0.87
 -11  13   8    0.54    0.42
  11 -13  -8    0.19    0.46
   7  -5 -11    0.77    0.67
   7  -5 -11    0.41    0.73
  -7   5  11    0.72    0.59
   6  -4 -10    1.13    0.90
   6  -4 -10    0.85    0.94
  -6   4  10    0.54    0.75
  -6   4  10    1.24    0.59
   5  -3  -9   16.41    4.81
   5  -3  -9   25.13    2.66
   5  -3  -9   24.50    2.76
  -5   3   9   26.03    2.24
  -5   3   9   24.81    2.63
   4  -2  -8   24.45    3.76
   4  -2  -8   30.92    3.13
   4  -2  -8   32.57    3.10
  -4   2   8   38.31    3.21
  -4   2   8   33.39    2.70
   3  -1  -7   43.96    4.52
   3  -1  -7   44.36    3.94
   3  -1  -7   46.43    3.94
  -3   1   7   50.81    3.65
  -3   1   7   52.96    4.00
   2   0  -6   76.31    6.17
   1   1  -5  132.77   11.12
   1   1  -5  133.80   66.81
   1   1  -5  129.85    9.49
  -1  -1   5   77.58   42.25
  -1  -1   5  132.89    9.08
   0   2  -4   24.12    2.30
   0   2  -4   35.81    4.99
   0   2  -4   11.11   28.03
   0  -2   4   28.04   30.91
   0  -2   4   22.61    2.00
  -1   3  -3  298.25   18.51
  -1   3  -3  230.28   39.08
   1  -3   3  257.77   18.29
  -2   4  -2  101.41   23.57
  -2   4  -2  121.09    8.03
  -2   4  -2   90.70   22.95
   2  -4   2  105.06    8.74
   2  -4   2  118.23    7.72
   2  -4   2  120.38    8.66
  -3   5  -1   70.89   29.42
  -3   5  -1   86.57   22.28
  -3   5  -1   92.13    6.81
   3  -5   1   96.16    6.57
   3  -5   1  101.19    7.51
   3  -5   1  106.20    7.08
  -4   6   0  183.63   48.76
  -4   6   0  269.47   17.51
   4  -6   0  268.65   18.12
   4  -6   0  244.66   17.23
   4  -6   0  266.89   17.78
  -5   7   1  104.60    9.13
  -5   7   1  117.57    7.85
  -5   7   1   96.59   72.57
   5  -7  -1  117.76    7.55
   5  -7  -1  -47.80   60.49
   5  -7  -1  105.00    8.85
  -6   8   2    1.60    0.70
   6  -8  -2    3.06    0.55
  -7   9   3   51.46    4.26
  -7   9   3   47.05    3.85
   7  -9  -3   51.32    3.70
   7  -9  -3   46.83    3.42
   7  -9  -3   39.41    3.47
   7  -9  -3   43.80    3.62
   7  -9  -3   48.74    3.66
  -8  10   4   41.53    3.66
  -8  10   4   52.04    4.13
  -8  10   4   33.93    4.08
   8 -10  -4   43.65    3.17
   8 -10  -4   32.09    3.33
   8 -10  -4   44.69    3.44
  -9  11   5   27.96    3.49
   9 -11  -5   36.66    3.04
 -10  12   6    3.37    0.88
 -10  12   6    1.87    1.20
  10 -12  -6    1.75    0.78
 -11  13   7   -0.15    0.42
  11 -13  -7    0.17    0.50
   6  -4 -11    3.85    0.94
   6  -4 -11    3.34    0.85
  -6   4  11    3.34    0.76
   5  -3 -10    7.37    1.38
   5  -3 -10    6.04    1.20
  -5   3  10    4.83    1.06
  -5   3  10    7.83    0.99
   4  -2  -9    4.15    1.38
   4  -2  -9    7.16    1.51
  -4   2   9    5.39    0.94
  -4   2   9    6.48    1.32
   3  -1  -8   14.40    1.96
   3  -1  -8    8.20    2.03
   3  -1  -8   10.10    1.75
  -3   1   8   12.21    1.46
  -3   1   8   13.28    1.82
   2   0  -7    0.17    0.93
   2   0  -7    0.44    1.03
   2   0  -7    0.41    0.99
  -2   0   7    0.24    0.41
  -2   0   7    0.17    0.57
  -2   0   7   -0.25    0.72
   1   1  -6   12.14    1.78
   1   1  -6   14.58    2.36
  -1  -1   6   12.42    1.57
   0   2  -5    7.71    5.24
   0  -2   5   -0.50    2.96
  -1   3  -4   88.19   51.78
  -2   4  -3   25.50   41.59
  -2   4  -3  -33.16   44.25
  -3   5  -2  142.95   40.95
  -3   5  -2  164.39   59.24
  -3   5  -2  184.52   12.74
   3  -5   2  197.87   13.80
   3  -5   2  180.41   12.33
  -4   6  -1  106.44   57.75
  -4   6  -1  133.69   49.67
  -4   6  -1  130.41    9.10
   4  -6   1  124.47   10.31
   4  -6   1  133.82    8.73
  -6   8   1   52.70    4.71
  -6   8   1   56.59    4.40
   6  -8  -1   56.98    5.12
   6  -8  -1   55.51    4.18
   6  -8  -1   57.41    3.97
  -7   9   2    7.05    1.64
  -7   9   2    8.34    1.52
   7  -9  -2    9.83    1.37
   7  -9  -2    8.67    1.07
   7  -9  -2    9.27    1.36
   7  -9  -2   10.81    1.39
  -8  10   3   19.40    2.71
  -8  10   3   19.02    2.30
   8 -10  -3   21.24    2.04
   8 -10  -3   17.53    1.75
   8 -10  -3   18.73    1.86
   8 -10  -3   20.16    2.12
  -9  11   4    2.16    1.52
  -9  11   4    3.15    1.34
   9 -11  -4    2.77    0.92
 -10  12   5    5.32    1.58
  10 -12  -5    4.99    1.04
 -11  13   6    0.03    0.47
  11 -13  -6    0.18    0.54
   5  -3 -11    8.27    1.21
   5  -3 -11    7.63    1.22
  -5   3  11   11.01    1.22
   4  -2 -10    2.12    1.02
   4  -2 -10    2.06    0.97
  -4   2  10    2.50    0.85
   3  -1  -9   17.79    2.42
   3  -1  -9   18.53    2.36
  -3   1   9   17.58    1.72
  -3   1   9   17.95    2.14
   2   0  -8   81.43    6.22
   2   0  -8   68.87    6.00
   2   0  -8   70.36    6.77
  -2   0   8   80.88    5.64
  -2   0   8   88.64    6.05
   1   1  -7   87.09    6.98
   1   1  -7   99.04    7.14
   1   1  -7   83.45    7.50
  -1  -1   7  102.76    6.94
  -1  -1   7   93.62    6.60
   0   2  -6    0.79    1.16
   0   2  -6    2.26    1.04
   0   2  -6    2.31    1.19
   0  -2   6    2.27    0.70
   0  -2   6    3.13    0.93
  -1   3  -5   22.45    2.50
  -1   3  -5   22.46    2.44
   1  -3   5   22.76    2.13
  -2   4  -4   85.04    6.20
   2  -4   4   74.13    6.44
  -4   6  -2   76.56    5.76
   4  -6   2   75.83    5.21
  -5   7  -1    5.19    1.48
  -5   7  -1    5.45    1.12
   5  -7   1    3.47    1.84
   5  -7   1    4.73    0.62
   5  -7   1    3.94    0.83
  -6   8   0   17.74    1.98
  -6   8   0   15.69    2.30
   6  -8   0   15.50    1.79
   6  -8   0   15.64    1.73
   6  -8   0   18.36    2.08
   6  -8   0   18.47    3.02
   6  -8   0   17.65    1.46
  -7   9   1   16.80    2.45
  -7   9   1   14.05    1.92
   7  -9  -1   16.84    2.46
   7  -9  -1   18.65    1.97
   7  -9  -1   15.06    1.45
   7  -9  -1   17.30    1.81
  -8  10   2   -0.18    1.11
  -8  10   2   -0.12    0.77
   8 -10  -2   -0.13    0.60
   8 -10  -2    0.47    0.83
   8 -10  -2    0.44    0.58
  -9  11   3   12.67    2.06
   9 -11  -3   11.47    1.47
   9 -11  -3   12.64    1.72
 -10  12   4    0.05    0.88
  10 -12  -4    0.23    0.67
 -11  13   5    1.76    0.62
  11 -13  -5    1.02    0.56
   4  -2 -11    1.65    0.77
  -4   2  11    1.99    0.59
   3  -1 -10   17.30    2.18
  -3   1  10   19.70    1.93
   2   0  -9    0.80    1.06
   2   0  -9    0.65    1.03
  -2   0   9    0.06    0.42
  -2   0   9    0.30    0.75
   1   1  -8   90.29    6.45
   1   1  -8   69.85    6.13
   1   1  -8   69.72    6.81
  -1  -1   8   88.57    6.07
   0   2  -7   25.49    3.29
   0   2  -7   26.33    2.98
   0  -2   7   25.59    2.33
   0  -2   7   31.59    2.71
  -1   3  -6   55.26    4.57
  -1   3  -6   43.34    4.32
  -1   3  -6   40.80    4.06
   1  -3   6   47.09    3.76
   1  -3   6   45.84    3.52
  -2   4  -5   52.33    4.68
  -2   4  -5   52.23    4.53
   2  -4   5   58.03    4.21
   2  -4   5   51.32    3.97
  -3   5  -4    2.88    0.95
  -3   5  -4    4.51    1.43
   3  -5   4    4.10    1.50
   3  -5   4    5.35    0.99
   3  -5   4    4.96    1.00
  -4   6  -3   17.22    2.44
  -4   6  -3   21.22    2.29
   4  -6   3   17.78    1.86
   4  -6   3   20.70    2.81
   4  -6   3   18.38    1.91
  -5   7  -2    4.21    1.44
  -5   7  -2    5.83    1.36
   5  -7   2    4.50    0.76
   5  -7   2    9.30    2.39
   5  -7   2    1.60    0.99
   5  -7   2    4.05    0.93
  -6   8  -1    6.48    1.37
  -6   8  -1    8.96    1.99
   6  -8   1    9.19    1.61
   6  -8   1   11.35    2.79
   6  -8   1   10.87    1.42
  -7   9   0   22.94    3.00
  -7   9   0   22.88    2.66
   7  -9   0   25.79    2.41
   7  -9   0   23.80    3.01
   7  -9   0   27.96    2.36
  -8  10   1    5.75    1.38
  -8  10   1    7.82    1.77
   8 -10  -1    8.62    1.24
   8 -10  -1   10.42    1.46
  -9  11   2    0.38    1.09
   9 -11  -2    0.03    0.73
   9 -11  -2    0.57    0.60
 -10  12   3    4.21    1.11
  10 -12  -3    2.87    0.86
 -11  13   4    1.29    0.54
  11 -13  -4    2.18    0.63
   2   0 -10    6.19    1.26
   2   0 -10    4.23    1.37
  -2   0  10    6.07    1.00
   1   1  -9    2.07    1.00
   1   1  -9    3.16    1.50
  -1  -1   9    1.72    0.75
   0   2  -8    2.18    1.12
   0   2  -8    2.13    1.41
   0  -2   8    1.65    0.85
  -1   3  -7   25.47    3.31
  -1   3  -7   22.61    2.77
  -1   3  -7   17.91    2.96
   1  -3   7   25.42    2.39
  -2   4  -6  105.66    8.14
  -2   4  -6   91.76    7.63
  -2   4  -6   93.72    7.93
   2  -4   6  106.53    7.27
  -3   5  -5   12.66    2.10
  -3   5  -5   14.36    2.27
   3  -5   5   16.85    1.86
  -4   6  -4   33.67    3.71
  -4   6  -4   33.59    3.65
   4  -6   4   44.93    4.06
   4  -6   4   41.62    3.29
  -5   7  -3   70.46    5.80
  -5   7  -3   60.82    5.74
   5  -7   3   71.14    6.06
   5  -7   3   74.79    5.30
  -6   8  -2   37.67    4.05
  -6   8  -2   39.29    3.86
   6  -8   2   46.82    4.27
   6  -8   2   42.04    3.44
  -7   9  -1   15.34    2.21
  -7   9  -1   16.84    2.50
   7  -9   1   14.22    1.83
  -8  10   0    5.96    1.68
   8 -10   0   10.81    1.52
  -9  11   1    0.10    0.94
   9 -11  -1    0.92    0.78
   9 -11  -1    1.53    0.73
 -10  12   2    1.61    0.89
  10 -12  -2    3.83    0.80
  10 -12  -2    4.11    0.71
  11 -13  -3    0.30    0.45
   1   1 -10    0.43    0.66
   1   1 -10   -0.96    1.43
  -1  -1  10    0.35    0.50
   0   2  -9    0.83    1.32
   0   2  -9    0.99    0.87
   0  -2   9    0.53    0.60
  -1   3  -8   -0.29    0.85
  -1   3  -8    0.83    1.49
   1  -3   8   -0.02    0.65
  -2   4  -7   13.84    2.11
  -2   4  -7   14.52    2.49
   2  -4   7   12.36    1.68
  -3   5  -6   68.23    6.06
   3  -5   6   82.70    5.73
  -4   6  -5   11.20    2.08
   4  -6   5   12.76    1.69
  -5   7  -4    9.89    1.93
   5  -7   4    8.23    1.30
  -6   8  -3    3.45    1.34
   6  -8   3    3.74    0.94
  -7   9  -2    6.66    1.68
   7  -9   2   11.53    1.48
  -8  10  -1    1.93    1.07
   8 -10   1    3.96    0.94
  -9  11   0   -0.57    0.74
   9 -11   0    1.44    0.61
   9 -11   0    0.53    0.62
 -10  12   1    3.44    0.90
  10 -12  -1    6.44    0.82
  10 -12  -1    5.82    0.85
  -1   3  -9    0.25    0.68
   1  -3   9    0.44    0.45
  -2   4  -8    4.22    1.11
   2  -4   8    5.58    0.89
  -3   5  -7    6.72    1.49
   3  -5   7    9.27    1.25
  -4   6  -6    3.63    1.24
   4  -6   6    2.73    0.84
  -5   7  -5    8.82    1.68
   5  -7   5   12.03    1.51
  -6   8  -4    1.64    1.01
   6  -8   4    2.05    0.78
  -7   9  -3    3.11    1.12
   7  -9   3    2.78    0.80
  -8  10  -2    1.25    0.88
   8 -10   2    2.44    0.73
  -9  11  -1    0.43    0.67
   9 -11   1    0.85    0.51
   9 -11   1    0.94    0.54
  -4   6  -7    0.62    0.71
   4  -6   7    1.38    0.51
  -5   7  -6   11.46    1.60
   5  -7   6   15.24    1.38
  -6   8  -5    0.36    0.70
   6  -8   5    1.27    0.54
  -7   9  -4    2.05    0.75
   7  -9   4    3.15    0.64
   8  -4   3    1.95    0.62
  -8   4  -3    1.45    0.68
  -8   4  -3    0.42    1.31
   7  -3   4    3.05    0.76
  -7   3  -4    1.29    0.72
  -7   3  -4    1.82    1.14
   6  -2   5    2.86    0.74
  -6   2  -5    3.58    1.19
  -6   2  -5    2.25    0.86
   5  -1   6    0.24    0.56
  -5   1  -6   -0.64    0.93
  -5   1  -6   -0.10    0.71
   4   0   7    0.03    0.52
  -4   0  -7    0.22    0.88
  -4   0  -7    0.52    0.65
  10  -6   0    0.57    0.52
  10  -6   0    1.35    0.44
 -10   6   0    0.06    0.99
 -10   6   0    0.32    0.62
   9  -5   1    5.92    1.04
  -9   5  -1    4.10    1.27
  -9   5  -1    3.94    1.04
   8  -4   2    0.10    0.67
  -8   4  -2    0.51    0.86
  -8   4  -2    0.57    1.18
   7  -3   3   10.14    1.38
  -7   3  -3    5.08    1.30
  -7   3  -3    9.74    1.89
   6  -2   4   12.88    1.66
  -6   2  -4   10.12    1.87
  -6   2  -4    9.00    1.63
   5  -1   5   11.68    1.60
  -5   1  -5   10.78    1.88
  -5   1  -5   12.10    2.12
   4   0   6    7.44    1.23
  -4   0  -6    7.55    1.64
  -4   0  -6    4.07    1.33
   3   1   7   23.68    2.19
  -3  -1  -7   17.19    2.36
  -3  -1  -7   23.04    2.65
   2   2   8    1.76    0.68
  -2  -2  -8    2.82    1.11
  -2  -2  -8    1.58    0.89
   1   3   9    0.17    0.52
  -1  -3  -9    0.40    0.80
  -1  -3  -9   -0.23    0.64
  11  -7  -2    0.48    0.55
 -11   7   2    0.54    0.59
  10  -6  -1    1.19    0.56
  10  -6  -1    2.11    0.78
 -10   6   1    0.89    1.02
 -10   6   1    1.03    0.86
   9  -5   0    2.86    0.93
  -9   5   0    4.49    1.49
  -9   5   0    2.64    1.07
   8  -4   1    9.21    1.46
  -8   4  -1    5.26    1.42
  -8   4  -1    8.57    1.89
   7  -3   2   10.37    1.54
  -7   3  -2    7.85    1.87
  -7   3  -2   13.77    2.24
   6  -2   3    3.49    0.96
   6  -2   3    3.79    1.11
  -6   2  -3    3.06    1.53
  -6   2  -3    3.41    1.54
   5  -1   4  106.97    7.44
   5  -1   4  100.51    7.20
  -5   1  -4   87.90    7.82
  -5   1  -4   94.28    7.80
  -5   1  -4  129.42   10.27
   4   0   5   -0.61    0.75
   4   0   5   -0.31    0.71
  -4   0  -5    0.29    1.15
  -4   0  -5    0.43    1.28
   3   1   6   18.51    2.11
   3   1   6   17.85    1.85
  -3  -1  -6   15.05    2.39
  -3  -1  -6   21.20    2.79
   2   2   7    8.06    1.18
   2   2   7   10.98    1.60
  -2  -2  -7    9.02    1.77
  -2  -2  -7    8.18    1.87
   1   3   8   -0.32    0.69
   1   3   8    0.46    0.54
  -1  -3  -8   -0.07    1.08
  -1  -3  -8    0.45    0.96
   0   4   9    0.24    0.67
   0   4   9   -0.06    0.61
   0  -4  -9    0.09    0.83
   0  -4  -9    1.27    1.08
  -1   5  10    2.24    0.63
   1  -5 -10    0.73    0.86
   1  -5 -10    0.53    0.68
  11  -7  -3    3.39    0.77
 -11   7   3    1.73    0.99
  10  -6  -2    5.27    1.11
 -10   6   2    5.31    1.47
 -10   6   2    5.19    1.30
   9  -5  -1   20.47    2.13
  -9   5   1   12.21    2.19
  -9   5   1   17.75    2.40
   8  -4   0    5.16    1.14
   8  -4   0    4.29    1.02
  -8   4   0    4.57    1.52
  -8   4   0    2.77    1.50
  -8   4   0    5.23    1.96
   7  -3   1   11.61    1.59
   7  -3   1    9.50    1.38
  -7   3  -1    6.67    1.75
  -7   3  -1    9.81    2.02
  -7   3  -1    8.94    1.85
   6  -2   2   64.41    4.79
   6  -2   2   67.15    4.71
  -6   2  -2   49.67    5.21
  -6   2  -2   58.26    5.24
  -6   2  -2   60.98    5.23
   5  -1   3    4.98    1.12
   5  -1   3    4.46    1.21
  -5   1  -3    3.89    1.61
  -5   1  -3    4.36    1.47
  -5   1  -3    4.27    1.56
   4   0   4   60.74    4.53
   4   0   4   62.69    4.68
  -4   0  -4   57.26    5.19
  -4   0  -4   56.87    5.10
  -4   0  -4   57.66    5.19
   3   1   5   23.77    2.29
   3   1   5   25.74    2.42
  -3  -1  -5   29.04    3.12
  -3  -1  -5   22.47    3.00
  -3  -1  -5   20.71    2.81
   2   2   6   22.29    2.37
   2   2   6   20.88    2.16
  -2  -2  -6   20.51    3.00
  -2  -2  -6   22.41    2.79
  -2  -2  -6   23.03    2.96
   1   3   7   23.55    2.24
   1   3   7   26.09    2.51
  -1  -3  -7   21.62    2.83
  -1  -3  -7   26.90    3.13
  -1  -3  -7   19.91    3.24
   0   4   8   14.49    1.61
   0   4   8   15.92    1.91
   0  -4  -8   11.84    1.98
   0  -4  -8   20.28    2.64
  -1   5   9   -0.06    0.69
  -1   5   9    0.18    0.55
   1  -5  -9   -0.26    0.85
   1  -5  -9   -0.28    1.01
  -2   6  10   11.81    1.43
   2  -6 -10   14.30    1.89
   2  -6 -10   10.40    1.48
  11  -7  -4    7.32    1.13
 -11   7   4    4.77    1.23
  10  -6  -3   20.03    2.12
 -10   6   3   19.51    2.44
 -10   6   3   15.89    2.29
   9  -5  -2    2.85    0.99
   9  -5  -2    3.83    1.12
  -9   5   2    1.61    1.38
  -9   5   2    2.91    1.36
   8  -4  -1    0.67    0.88
   8  -4  -1   -2.16    2.24
   8  -4  -1    1.23    0.92
  -8   4   1    2.66    1.16
  -8   4   1    0.79    1.41
  -8   4   1    1.27    1.27
   7  -3   0    7.68    1.27
   7  -3   0    5.75    1.15
  -7   3   0    6.11    1.73
  -7   3   0    4.28    1.15
  -7   3   0    7.69    1.80
   6  -2   1   -0.33    1.04
   6  -2   1    0.70    0.77
   6  -2   1    0.81    0.74
  -6   2  -1    1.37    1.25
  -6   2  -1    0.32    1.18
  -6   2  -1    1.48    1.02
   5  -1   2   17.92    2.37
   5  -1   2   15.25    1.71
   5  -1   2   15.98    1.83
  -5   1  -2   16.94    2.35
  -5   1  -2   16.43    2.43
  -5   1  -2   16.54    2.11
   4   0   3    0.16    0.64
   4   0   3   -0.23    0.60
   4   0   3    0.03    0.43
  -4   0  -3   -0.73    0.98
  -4   0  -3   -0.36    1.13
  -4   0  -3   -0.57    0.65
   3   1   4   61.38    4.56
   3   1   4   61.49    4.65
  -3  -1  -4   56.68    4.96
  -3  -1  -4   61.45    5.15
  -3  -1  -4   65.78    5.26
   2   2   5   36.61    3.05
   2   2   5   39.13    3.21
  -2  -2  -5   35.88    3.53
  -2  -2  -5   36.23    3.70
  -2  -2  -5   44.06    3.88
   1   3   6   44.59    3.70
   1   3   6   43.45    3.47
  -1  -3  -6   44.02    3.98
  -1  -3  -6   43.33    4.34
   0   4   7  104.90    7.19
   0   4   7  116.08    7.52
   0  -4  -7   89.99    8.14
   0  -4  -7   98.15    7.64
   0  -4  -7   91.85    7.46
  -1   5   8   23.32    2.14
  -1   5   8   28.01    2.50
   1  -5  -8   15.12    3.28
   1  -5  -8   19.95    2.50
   1  -5  -8   21.20    2.71
  -2   6   9    5.40    1.17
  -2   6   9    5.30    0.92
   2  -6  -9    3.34    1.15
   2  -6  -9    1.66    0.96
  -3   7  10    4.23    0.76
  -3   7  10    4.97    1.00
   3  -7 -10    3.80    1.08
   3  -7 -10    4.50    1.10
  -4   8  11    0.86    0.55
  11  -7  -5    0.15    0.63
 -11   7   5    0.11    0.85
 -11   7   5    0.30    0.54
  10  -6  -4    8.38    1.31
 -10   6   4    8.76    1.71
 -10   6   4   11.72    1.93
   9  -5  -3    5.01    1.19
   9  -5  -3    5.68    1.30
  -9   5   3    1.79    1.37
  -9   5   3    3.00    1.44
  -9   5   3    2.96    1.28
   8  -4  -2   24.19    2.46
   8  -4  -2   25.48    2.51
  -8   4   2   24.06    3.00
  -8   4   2   18.57    2.94
  -8   4   2   21.90    2.64
   7  -3  -1   11.11    1.58
   7  -3  -1   14.37    1.60
  -7   3   1   12.44    1.76
  -7   3   1   10.53    1.95
  -7   3   1   12.51    2.14
   6  -2   0   23.21    2.21
   6  -2   0   24.86    2.28
  -6   2   0   27.95    2.54
  -6   2   0   24.50    2.85
  -6   2   0   23.08    3.55
   5  -1   1   39.88    3.50
  -5   1  -1   26.66    3.13
  -5   1  -1   32.04    2.94
   4   0   2  119.61    8.33
   4   0   2  111.20   13.53
  -4   0  -2  228.00   99.85
  -4   0  -2   98.30    7.85
   3   1   3   46.59    7.16
   3   1   3   35.44    3.32
  -3  -1  -3   58.10  103.33
  -3  -1  -3  -27.26   73.78
  -3  -1  -3   47.57    3.65
   2   2   4   64.32    4.95
  -2  -2  -4   65.75    5.22
   1   3   5   21.24    1.93
   1   3   5   22.39    2.19
   1   3   5   23.59    2.18
  -1  -3  -5   19.51    2.33
  -1  -3  -5   21.69    2.50
   0   4   6   27.57    2.53
   0   4   6   25.58    2.37
   0   4   6   26.23    2.22
   0  -4  -6   23.15    2.62
   0  -4  -6   22.85    2.90
   0  -4  -6   21.82    2.49
  -1   5   7  141.74    9.24
  -1   5   7  131.01    9.26
  -1   5   7  132.88    8.95
   1  -5  -7  113.56    9.16
   1  -5  -7  130.75    9.40
   1  -5  -7  115.66    9.88
  -2   6   8   14.55    1.99
  -2   6   8   12.38    1.58
   2  -6  -8   11.26    1.94
   2  -6  -8   11.82    1.91
   2  -6  -8   15.19    2.98
  -3   7   9   12.24    1.45
  -3   7   9   11.83    1.65
   3  -7  -9    9.45    1.59
   3  -7  -9   10.46    1.73
  -4   8  10    4.27    0.77
  -4   8  10    4.99    1.08
   4  -8 -10    3.10    0.97
   4  -8 -10    4.01    1.14
  -5   9  11    0.29    0.38
  -5   9  11    0.81    0.58
   5  -9 -11    0.29    0.60
  11  -7  -6    2.47    0.80
 -11   7   6    3.19    0.96
 -11   7   6    1.83    0.65
  10  -6  -5    0.39    0.85
  10  -6  -5    0.25    0.77
 -10   6   5    0.51    1.11
   9  -5  -4    7.75    1.39
   9  -5  -4    5.98    1.21
   9  -5  -4    0.23    2.35
  -9   5   4    9.88    1.82
  -9   5   4    4.33    1.45
  -9   5   4    6.90    1.69
   8  -4  -3   62.30    4.85
   8  -4  -3   67.65    4.88
   8  -4  -3   62.11    4.48
  -8   4   3   61.85    5.10
  -8   4   3   55.87    5.32
  -8   4   3   66.37    5.33
   7  -3  -2   12.26    1.53
   7  -3  -2   11.89    1.11
   7  -3  -2   10.82    1.53
  -7   3   2   15.75    2.20
  -7   3   2   12.80    2.19
  -7   3   2   12.17    1.68
   6  -2  -1  129.54   10.11
   6  -2  -1  138.10    9.17
  -6   2   1  141.23    9.67
  -5   1   0   67.82   55.95
  -5   1   0  -17.35   49.60
   4   0   1    0.34    0.83
   4   0   1   -0.02    0.18
   4   0   1    0.72    1.94
   4   0   1    3.57    5.66
  -4   0  -1  -16.18   59.11
  -4   0  -1  -30.47   50.25
  -4   0  -1   -0.31    0.53
   3   1   2   -0.24    2.56
   3   1   2    4.06    2.70
  -3  -1  -2   -9.40   35.63
  -3  -1  -2    0.87   51.06
   2   2   3   67.95    6.49
   2   2   3   59.33    4.70
  -2  -2  -3   67.67    4.91
  -2  -2  -3   38.62   32.75
  -2  -2  -3   28.05   33.42
  -1  -3  -4   18.39   58.12
   0   4   5  247.44   16.04
   0   4   5  480.62   93.22
   0  -4  -5  213.68   16.32
   0  -4  -5    9.43  101.75
   0  -4  -5  242.29   19.19
  -1   5   6    4.79    0.85
  -1   5   6    4.17    1.01
  -1   5   6    6.53    1.24
   1  -5  -6    3.99    1.01
   1  -5  -6    5.47    1.55
   1  -5  -6    5.69    1.21
  -2   6   7   93.07    6.51
  -2   6   7  100.04    6.86
  -2   6   7   95.20    6.84
   2  -6  -7   89.44    6.87
   2  -6  -7   85.54    6.73
   2  -6  -7   79.89    7.39
  -3   7   8    2.93    1.11
  -3   7   8    2.76    0.99
  -3   7   8    3.25    0.84
   3  -7  -8    2.89    1.15
   3  -7  -8    1.92    1.21
   3  -7  -8    0.10    1.24
  -4   8   9    5.49    0.95
  -4   8   9    7.06    1.37
   4  -8  -9    3.98    1.13
   4  -8  -9    5.56    1.33
  -5   9  10    1.33    0.59
  -5   9  10    1.85    0.86
   5  -9 -10    0.76    0.94
   5  -9 -10    2.64    0.95
  -6  10  11    2.90    0.50
  -6  10  11    3.18    0.71
   6 -10 -11    3.61    0.78
  11  -7  -7    7.94    1.23
 -11   7   7    7.76    1.02
 -11   7   7    6.66    1.25
  10  -6  -6    5.65    1.15
  10  -6  -6    8.93    1.40
 -10   6   6    7.77    1.21
 -10   6   6    4.53    1.37
   9  -5  -5    8.04    1.40
   9  -5  -5   10.66    1.23
   9  -5  -5   11.27    1.62
  -9   5   5   12.02    1.98
  -9   5   5    6.83    1.71
   8  -4  -4   84.97    6.20
   8  -4  -4   85.73    5.88
   8  -4  -4   86.25    6.18
  -8   4   4   83.65    6.43
  -8   4   4   68.45    6.51
  -8   4   4   93.39    6.70
   7  -3  -3   47.96    3.33
   7  -3  -3   46.58    3.63
   7  -3  -3   46.20    3.58
   7  -3  -3   47.19    4.51
  -7   3   3   49.40    3.83
  -7   3   3   46.80    4.08
  -7   3   3   35.17    4.04
   6  -2  -2  448.76   31.38
   6  -2  -2  447.22   29.87
   6  -2  -2  454.24   30.80
  -6   2   2  351.01  141.00
  -6   2   2  461.25   30.27
   5  -1  -1 1340.70   83.54
  -5   1   1 1121.47   83.46
  -5   1   1 1451.57  158.13
   4   0   0   68.78    4.99
   4   0   0   84.94    6.51
   4   0   0   74.61    5.70
  -4   0   0   74.59    5.35
  -4   0   0   74.90   43.35
   3   1   1   64.34    4.76
   3   1   1   58.66    4.09
  -3  -1  -1   62.05    4.48
  -3  -1  -1   77.43   35.88
   2   2   2  156.17   10.03
   2   2   2  134.22   10.39
   2   2   2  132.37   10.55
  -2  -2  -2  145.52   30.44
  -2  -2  -2  141.84    9.81
  -2  -2  -2  196.55   41.14
   1   3   3  257.24   19.53
  -1  -3  -3  319.94   21.26
  -1  -3  -3  442.71   77.62
  -1  -3  -3  295.76   19.74
   0   4   4   98.14    7.69
   0   4   4  213.17   43.25
   0   4   4   95.11    6.77
   0  -4  -4   85.23    8.15
   0  -4  -4   60.21   40.86
   0  -4  -4  101.02    7.09
  -1   5   5   26.63    2.20
  -1   5   5   35.93   46.44
   1  -5  -5   23.15    2.54
   1  -5  -5   30.67   76.37
   1  -5  -5   16.38    3.81
  -2   6   6    2.35    0.69
  -2   6   6    1.79    0.69
   2  -6  -6    1.35    0.98
   2  -6  -6    2.74    0.97
  -3   7   7   24.71    2.35
  -3   7   7   24.88    2.10
  -3   7   7   23.42    2.44
   3  -7  -7   21.82    2.46
   3  -7  -7   20.28    2.23
   3  -7  -7   17.47    2.91
  -4   8   8   11.53    1.45
  -4   8   8   14.06    1.91
  -4   8   8   11.51    1.85
   4  -8  -8   10.53    1.72
   4  -8  -8    8.99    1.56
  -5   9   9    1.80    0.96
  -5   9   9    3.51    0.84
   5  -9  -9    2.75    1.13
   5  -9  -9    2.25    1.01
  -6  10  10    4.78    1.07
   6 -10 -10    2.94    0.88
   6 -10 -10    4.08    1.03
  -7  11  11    3.10    0.69
  -7  11  11    1.84    0.43
   7 -11 -11    2.13    0.67
  11  -7  -8    1.72    0.70
 -11   7   8    2.00    0.82
 -11   7   8    2.10    0.55
  10  -6  -7   11.64    1.56
  10  -6  -7   12.26    1.60
 -10   6   7    7.84    1.22
 -10   6   7    9.31    1.63
   9  -5  -6   24.26    2.40
   9  -5  -6   21.63    1.96
   9  -5  -6   23.55    2.41
  -9   5   6   17.92    2.62
  -9   5   6   20.63    2.16
  -9   5   6   20.29    2.60
   8  -4  -5  111.48    8.10
   8  -4  -5  115.89    8.08
   8  -4  -5  114.95    7.80
  -8   4   5  105.44    8.50
  -8   4   5  112.88    8.31
   7  -3  -4   11.68    1.14
   7  -3  -4   10.53    1.47
   7  -3  -4    7.06    1.87
   7  -3  -4   10.41    1.47
  -7   3   4   10.76    1.84
  -7   3   4   11.87    1.57
  -7   3   4   15.97    2.11
   6  -2  -3  -17.33   94.91
  -6   2   3   -2.05    3.17
  -6   2   3  285.25  162.94
   5  -1  -2   -0.22   41.71
   5  -1  -2   61.54    4.22
   5  -1  -2   60.05    4.99
   5  -1  -2   61.09    5.42
  -5   1   2   36.02   43.66
  -5   1   2   61.68    5.59
  -5   1   2   64.29    4.52
   4   0  -1   27.68   31.73
  -4   0   1   21.91   27.65
   3   1   0   28.58   24.05
   3   1   0    5.57    2.01
   3   1   0    3.27    0.35
   3   1   0    4.98    1.11
  -3  -1   0    4.13    0.72
  -3  -1   0    2.53    0.91
  -3  -1   0  -14.39   14.21
   2   2   1   59.64    4.88
   2   2   1   68.96    4.73
   2   2   1   61.39    4.22
  -2  -2  -1   64.17    4.51
  -2  -2  -1  160.07   43.56
  -2  -2  -1   78.76   22.12
   1   3   2  196.23   12.38
   1   3   2  223.18   26.98
  -1  -3  -2  139.92   12.03
  -1  -3  -2  229.99   31.60
  -1  -3  -2  164.56   11.61
   0   4   3  416.46   31.26
   0   4   3  569.75   50.30
   0  -4  -3  517.77   31.98
   0  -4  -3  358.02   50.74
  -1   5   4  137.10    9.29
  -1   5   4  269.44   55.85
  -1   5   4  134.60    9.89
   1  -5  -4  129.94    9.60
   1  -5  -4  150.34   46.81
  -2   6   5  103.21    8.34
  -2   6   5  108.62    7.27
  -2   6   5  147.26   63.44
   2  -6  -5   97.62    8.90
   2  -6  -5  -40.13   63.45
   2  -6  -5  101.18    7.73
  -3   7   6   74.07    5.88
  -3   7   6   85.92    5.72
   3  -7  -6   67.31    6.19
  -4   8   7   24.41    2.47
  -4   8   7   24.34    2.40
  -4   8   7   25.72    2.20
   4  -8  -7   22.15    2.47
   4  -8  -7   22.47    2.35
  -5   9   8   29.34    2.96
  -5   9   8   32.62    3.01
  -5   9   8   29.40    2.61
   5  -9  -8   30.75    2.88
   5  -9  -8   29.30    2.99
  -6  10   9   -0.02    0.88
  -6  10   9    0.32    0.57
   6 -10  -9    0.07    0.83
   6 -10  -9   -0.12    0.95
  -7  11  10    3.18    0.70
  -7  11  10    2.81    0.87
   7 -11 -10    1.59    0.77
   7 -11 -10   -0.51    0.96
  11  -7  -9    1.05    0.64
 -11   7   9    2.46    0.67
 -11   7   9    1.25    0.36
  10  -6  -8    8.65    1.37
  10  -6  -8   10.02    1.39
 -10   6   8    9.32    1.25
 -10   6   8    7.30    1.37
   9  -5  -7    7.41    1.38
   9  -5  -7    9.36    1.47
  -9   5   7    6.36    1.53
  -9   5   7    6.39    1.18
   8  -4  -6   42.77    3.67
   8  -4  -6   43.69    3.74
   8  -4  -6   42.20    3.29
  -8   4   6   41.57    3.81
  -8   4   6   41.62    4.02
  -8   4   6   43.64    3.53
   7  -3  -5   19.09    2.07
   7  -3  -5   21.06    2.07
   7  -3  -5   18.99    2.97
  -7   3   5   18.90    2.38
  -7   3   5   22.36    2.18
   6  -2  -4   26.67  106.83
  -6   2   4  203.31  113.62
   5  -1  -3  172.93   12.35
   5  -1  -3  296.27   91.55
   5  -1  -3  154.83   12.14
  -5   1   3  182.88   11.71
  -5   1   3  220.51   79.33
   4   0  -2 1307.26  107.44
   4   0  -2 1178.54   77.72
  -4   0   2 1041.08  103.89
   3   1  -1 4994.58  307.01
  -3  -1   1 4251.26  289.78
  -3  -1   1 3999.80  305.30
   2   2   0 3225.26  202.88
   2   2   0 3188.62  213.42
  -2  -2   0 2760.35  212.71
  -2  -2   0 3128.47  202.89
   1   3   1  601.53   41.46
  -1  -3  -1  656.39   48.59
   0   4   2  756.91   52.00
   0   4   2  920.16   62.82
   0  -4  -2  707.72   52.04
   0  -4  -2  817.55   63.92
  -1   5   3   81.31   20.61
  -1   5   3   92.94    6.60
  -1   5   3   90.41    6.24
   1  -5  -3   89.67    6.49
   1  -5  -3   91.36    6.74
   1  -5  -3   83.06   23.83
  -2   6   4   87.18   30.66
  -2   6   4  110.23    7.21
  -2   6   4  105.94    7.75
   2  -6  -4   97.58    7.55
   2  -6  -4  102.32    7.96
   2  -6  -4   96.60   39.45
  -3   7   5  158.43   10.23
  -3   7   5  148.44   11.15
  -3   7   5  201.75  101.48
   3  -7  -5  126.59   10.63
   3  -7  -5  159.54   11.58
  -4   8   6    2.48    0.81
  -4   8   6    2.51    0.76
   4  -8  -6    2.20    1.16
   4  -8  -6    3.19    0.89
  -5   9   7   40.33    3.57
  -5   9   7   42.17    3.40
  -5   9   7   38.54    3.14
   5  -9  -7   34.15    3.35
   5  -9  -7   37.14    3.28
  -6  10   8   10.96    1.78
  -6  10   8    9.88    1.60
  -6  10   8   10.49    1.45
   6 -10  -8   10.59    1.66
   6 -10  -8    8.75    1.61
  -7  11   9    0.37    0.62
  -7  11   9    0.28    0.88
   7 -11  -9   -0.31    0.77
   7 -11  -9    1.18    0.93
  -8  12  10    0.15    0.68
  -8  12  10   -0.03    0.47
   8 -12 -10    0.09    0.59
  10  -6  -9    3.16    0.83
  10  -6  -9    4.35    0.96
 -10   6   9    3.96    0.73
 -10   6   9    4.25    1.06
   9  -5  -8    1.68    0.93
   9  -5  -8    1.04    1.03
  -9   5   8    1.72    0.70
  -9   5   8    2.92    1.24
   8  -4  -7    5.28    1.27
   8  -4  -7    7.18    1.37
  -8   4   7    4.51    1.06
  -8   4   7    7.29    1.51
  -8   4   7    6.98    1.60
   7  -3  -6   25.47    2.49
   7  -3  -6   27.66    2.39
   7  -3  -6   25.06    3.45
  -7   3   6   24.46    2.46
  -7   3   6   22.78    2.28
  -7   3   6   25.16    2.73
   6  -2  -5    4.44  102.76
  -6   2   5  -93.12  139.23
  -6   2   5   -4.59    3.98
   5  -1  -4  260.65   83.60
   5  -1  -4  432.45   32.55
  -5   1   4  752.24  141.11
  -5   1   4  544.14   32.10
   4   0  -3    7.51   58.64
  -4   0   3    2.83   29.03
   3   1  -2 3081.83  235.04
   3   1  -2 3778.72  218.84
  -3  -1   2 3103.33  218.64
  -3  -1   2 3281.36  241.39
   2   2  -1  191.07   22.78
   2   2  -1  145.36   11.42
   2   2  -1  174.08   11.45
  -2  -2   1  148.19   22.35
  -2  -2   1  178.84   11.48
  -2  -2   1  180.46   11.29
   1   3   0  388.61   26.74
  -1  -3   0  430.24   32.58
   0   4   1 3199.17  188.59
   0  -4  -1 2560.08  188.88
   0  -4  -1 2607.01  183.05
  -1   5   2 1003.82   70.08
   1  -5  -2  857.40   57.92
   1  -5  -2  780.50   69.17
  -2   6   3  150.55   37.61
  -2   6   3   69.04    4.63
   2  -6  -3   67.39    5.05
   2  -6  -3   62.32    4.92
   2  -6  -3   45.50   22.83
  -3   7   4   75.30    6.07
  -3   7   4  179.45   58.66
  -3   7   4   83.13    5.50
   3  -7  -4   14.45   42.76
   3  -7  -4   74.28    5.89
  -4   8   5  107.56    6.94
  -4   8   5  195.38   83.63
   4  -8  -5   85.43    7.37
   4  -8  -5  -21.28   87.46
   4  -8  -5   97.71    8.56
  -5   9   6   25.67    2.33
  -5   9   6   27.25    2.45
   5  -9  -6   27.91    2.52
   5  -9  -6   25.73    2.39
  -6  10   7  103.21    7.65
  -6  10   7  100.56    7.77
  -6  10   7  104.10    7.43
   6 -10  -7  104.33    7.61
   6 -10  -7  106.39    7.54
  -7  11   8    5.29    1.38
  -7  11   8    4.08    1.26
  -7  11   8    8.34    1.26
   7 -11  -8    6.40    1.32
   7 -11  -8    6.35    1.27
   7 -11  -8    6.53    1.31
  -8  12   9    8.62    1.49
  -8  12   9    7.47    1.11
   8 -12  -9    4.70    1.05
  -9  13  10    5.43    0.91
  -9  13  10    4.13    0.65
   9 -13 -10    2.36    0.69
  10  -6 -10    2.25    0.71
 -10   6  10    0.99    0.50
 -10   6  10    1.09    0.64
   9  -5  -9    8.18    1.32
   9  -5  -9    9.14    1.47
  -9   5   9    9.88    1.52
  -9   5   9   11.05    1.27
   8  -4  -8    0.30    1.03
   8  -4  -8    0.88    1.00
  -8   4   8   -0.43    0.99
  -8   4   8   -0.33    0.62
   7  -3  -7    1.14    0.91
   7  -3  -7   -0.59    0.81
   7  -3  -7   -0.18    1.34
  -7   3   7    0.34    0.64
  -7   3   7    0.73    0.98
  -7   3   7   -0.02    0.56
   6  -2  -6   38.48    3.17
   6  -2  -6   41.47    3.13
   6  -2  -6   32.23    3.86
  -6   2   6   33.75    3.38
  -6   2   6   41.07    3.21
  -6   2   6   36.46    3.01
   5  -1  -5  -27.95  146.16
  -5   1   5   42.55   69.37
   4   0  -4  130.37    9.86
   4   0  -4  140.68    9.98
   4   0  -4   76.03   40.36
  -4   0   4  146.75    9.41
  -4   0   4   82.35   39.04
  -4   0   4  137.45    9.97
   3   1  -3  343.25   56.56
   3   1  -3  248.37   17.18
   3   1  -3  239.95   17.20
  -3  -1   3  269.58   16.89
  -3  -1   3  215.92   40.59
   2   2  -2 1938.45  148.47
   2   2  -2 1925.42  135.80
  -2  -2   2 2389.13  154.92
   1   3  -1  198.97   12.80
   1   3  -1  191.39   19.11
  -1  -3   1  196.01   12.80
  -1  -3   1  171.23   18.47
  -1   5   1  636.11   40.77
  -1   5   1  643.83   48.34
   1  -5  -1  569.59   48.00
   1  -5  -1  615.71   40.77
  -2   6   2   26.87    2.00
  -2   6   2   17.91   14.14
  -2   6   2   30.61    2.27
   2  -6  -2   28.25    2.26
   2  -6  -2   19.94   15.36
   2  -6  -2   23.96    2.23
  -3   7   3   84.42    5.63
  -3   7   3   99.00   32.68
  -3   7   3   86.14    6.06
   3  -7  -3   86.64   35.99
   3  -7  -3   72.40    5.92
  -4   8   4  159.79   11.34
  -4   8   4  172.07   61.88
  -4   8   4  166.02   10.57
   4  -8  -4  132.55   10.93
   4  -8  -4  158.84   11.33
  -6  10   6   14.41    1.72
  -6  10   6   15.23    1.78
  -6  10   6   13.73    2.08
   6 -10  -6   16.91    1.80
   6 -10  -6   15.69    1.86
  -7  11   7   15.80    2.26
  -7  11   7   14.64    1.74
  -7  11   7   13.73    1.92
   7 -11  -7   14.71    1.91
   7 -11  -7   14.11    2.00
   7 -11  -7   13.26    1.52
  -8  12   8    4.17    1.21
  -8  12   8    5.81    1.10
   8 -12  -8    3.71    1.02
  -9  13   9    0.74    0.53
  -9  13   9    0.48    0.86
   9 -13  -9    0.92    0.74
   9  -5 -10    7.20    1.19
   9  -5 -10    5.59    1.06
  -9   5  10    6.75    1.17
  -9   5  10    5.66    0.73
   8  -4  -9   34.52    3.11
   8  -4  -9   33.76    3.13
  -8   4   9   29.85    2.68
  -8   4   9   36.53    3.22
   7  -3  -8   10.02    1.73
   7  -3  -8    9.10    2.59
   7  -3  -8    7.17    1.43
  -7   3   8   10.40    1.83
  -7   3   8    8.06    1.23
   6  -2  -7    0.15    1.32
   6  -2  -7    1.03    0.82
   6  -2  -7    0.18    0.83
  -6   2   7   -0.43    0.38
  -6   2   7    0.87    0.61
  -6   2   7   -0.05    0.92
   5  -1  -6   37.55    3.24
   5  -1  -6   38.27    3.95
  -5   1   6   44.05    3.29
   4   0  -5   13.96   65.17
  -4   0   5   16.51   50.01
   3   1  -4   55.39    4.58
   3   1  -4   59.00    4.78
   3   1  -4   99.18   67.53
  -3  -1   4  125.88   58.77
  -3  -1   4   60.48    4.18
   2   2  -3   41.26    3.42
   2   2  -3    3.92   16.82
   2   2  -3   42.27    3.37
  -2  -2   3   44.35    3.37
  -2  -2   3   46.73    3.10
  -2  -2   3   84.58   34.11
   1   3  -2  169.65   11.33
   1   3  -2  169.64   11.38
   1   3  -2  164.12   22.01
  -1  -3   2  197.41   21.88
  -1  -3   2  160.82   11.18
   0   4  -1 2952.57  205.97
   0   4  -1 2797.22  202.36
   0  -4   1 3501.93  205.89
  -1   5   0  142.22   16.51
  -1   5   0  151.64   10.27
   1  -5   0  154.88   10.25
   1  -5   0  148.30   10.14
   1  -5   0  155.26   10.21
   1  -5   0  175.97   16.34
  -2   6   1  866.24   54.50
  -2   6   1  741.15   65.96
   2  -6  -1  839.20   54.45
   2  -6  -1  818.40   70.87
  -3   7   2  599.37   64.57
  -3   7   2  695.24   43.43
   3  -7  -2  620.24   65.23
   3  -7  -2  643.13   43.32
  -4   8   3   48.71   38.10
  -4   8   3   52.16    3.71
  -4   8   3   56.24    4.54
   4  -8  -3   46.23    4.07
   4  -8  -3   49.57    4.35
  -5   9   4   64.14  119.73
  -5   9   4   30.46    2.51
   5  -9  -4  -31.69   73.33
  -6  10   5   56.20    4.36
   6 -10  -5   59.05    4.10
   6 -10  -5   55.59    4.23
   6 -10  -5   53.96    4.35
  -7  11   6   24.12    2.54
  -7  11   6   21.87    2.89
  -7  11   6   26.34    2.41
   7 -11  -6   25.98    2.18
   7 -11  -6   26.84    2.47
   7 -11  -6   25.26    2.49
  -8  12   7   18.65    2.58
  -8  12   7   19.90    2.53
  -8  12   7   17.80    2.01
   8 -12  -7   17.64    2.12
   8 -12  -7   19.30    1.93
  -9  13   8    3.35    0.81
  -9  13   8    4.89    1.27
   9 -13  -8    5.06    1.06
 -10  14   9    1.68    0.53
 -10  14   9    0.97    0.81
  10 -14  -9    1.29    0.59
   8  -4 -10    1.34    0.83
   8  -4 -10    1.97    0.95
  -8   4  10    2.11    0.57
  -8   4  10    2.89    0.97
   7  -3  -9   72.47    5.74
   7  -3  -9   75.39    5.86
  -7   3   9   72.76    5.41
  -7   3   9   80.33    5.93
   6  -2  -8   42.22    4.99
   6  -2  -8   46.78    3.99
   6  -2  -8   47.78    4.09
  -6   2   8   48.71    4.17
  -6   2   8   49.82    3.71
   5  -1  -7    1.37    0.88
   5  -1  -7    1.23    0.89
   5  -1  -7    0.72    1.23
  -5   1   7   -0.10    0.35
  -5   1   7    2.04    0.99
  -5   1   7    0.87    0.61
   4   0  -6   49.75    4.72
   4   0  -6   54.80    8.09
  -4   0   6   56.95    4.13
   3   1  -5   81.34    7.29
   3   1  -5   18.44   41.06
   3   1  -5   80.85    6.46
  -3  -1   5   90.65    6.00
  -3  -1   5  154.97   54.87
   2   2  -4  175.70   12.07
   2   2  -4  102.38   35.58
   2   2  -4  161.91   11.75
  -2  -2   4  166.52   11.84
  -2  -2   4  215.42   37.38
  -2  -2   4  176.05   11.43
   1   3  -3   94.85    6.44
   1   3  -3   89.96    6.64
   1   3  -3   65.65   19.68
  -1  -3   3   91.00    6.20
   0   4  -2  729.67   49.17
   0   4  -2  758.35   58.71
  -1   5  -1  538.62   38.46
  -1   5  -1  554.24   41.46
   1  -5   1  448.51   32.15
   1  -5   1  448.52   32.25
  -2   6   0    1.83   11.95
  -2   6   0   14.81    1.22
  -2   6   0   17.73    1.60
   2  -6   0   15.51   12.72
   2  -6   0   15.56    1.15
   2  -6   0   15.59    1.43
   2  -6   0   14.57    1.47
  -3   7   1   27.23    2.46
  -3   7   1   27.02    1.99
  -3   7   1    4.32   20.65
   3  -7  -1   24.53    2.31
   3  -7  -1   26.93    1.88
   3  -7  -1   25.53    2.25
  -4   8   2  259.22   55.55
  -4   8   2  422.40   26.87
   4  -8  -2  379.89   26.57
   4  -8  -2  410.62   26.70
  -5   9   3    4.38    2.57
  -5   9   3    5.90    0.92
  -5   9   3   46.71   73.30
   5  -9  -3    6.15    2.38
   5  -9  -3    5.59    0.71
   5  -9  -3  -21.58   66.11
  -6  10   4   59.97    4.57
  -6  10   4   67.33    5.07
   6 -10  -4   56.85    4.27
   6 -10  -4   57.17    4.43
   6 -10  -4   61.78    4.47
  -7  11   5    8.04    2.17
   7 -11  -5    8.22    1.06
   7 -11  -5   10.23    1.46
   7 -11  -5    9.20    1.44
  -8  12   6    9.87    1.73
  -8  12   6    6.65    1.25
  -8  12   6    9.00    1.91
   8 -12  -6    9.08    1.43
   8 -12  -6    9.94    1.27
  -9  13   7    6.52    1.12
  -9  13   7    8.29    1.62
   9 -13  -7    8.15    1.35
 -10  14   8    1.54    0.96
 -10  14   8    1.18    0.56
  10 -14  -8    0.48    0.61
   8  -4 -11    0.98    0.70
   8  -4 -11    0.62    0.66
  -8   4  11    0.24    0.50
   7  -3 -10    0.36    0.84
   7  -3 -10    0.86    0.86
  -7   3  10    2.00    0.58
  -7   3  10    1.36    0.78
   6  -2  -9   27.87    2.94
  -6   2   9   29.92    2.48
  -6   2   9   30.06    2.96
   5  -1  -8   22.56    3.48
   5  -1  -8   27.30    2.77
   5  -1  -8   27.29    2.80
  -5   1   8   28.11    2.80
  -5   1   8   29.40    2.41
   4   0  -7   -0.13    0.94
   4   0  -7    0.35    0.81
   4   0  -7    0.60    1.18
  -4   0   7   -0.67    0.72
  -4   0   7    0.05    0.50
  -4   0   7   -0.53    0.33
   2   2  -5   47.86    4.21
   2   2  -5   65.76   40.49
  -2  -2   5   53.57    3.81
  -2  -2   5   97.60   47.40
   1   3  -4  211.03   15.06
   1   3  -4  137.30   35.94
   1   3  -4  215.77   14.55
  -1  -3   4  274.56   43.75
  -1  -3   4  213.40   14.23
   0   4  -3  427.99   46.91
   0   4  -3  395.10   27.59
   0  -4   3  411.67   27.39
  -1   5  -2  200.45   26.00
  -1   5  -2  175.45   11.28
   1  -5   2  175.47   11.07
   1  -5   2  144.76   11.15
  -2   6  -1   61.37   18.14
  -2   6  -1  129.32   20.24
  -2   6  -1   99.73    6.85
   2  -6   1  111.60    7.01
   2  -6   1   96.04    7.19
   2  -6   1   95.74    6.69
  -3   7   0  108.21    8.43
  -3   7   0   93.62   29.94
  -3   7   0  119.38    8.02
   3  -7   0  126.66    8.24
   3  -7   0  117.12    8.40
   3  -7   0  118.80    7.88
  -4   8   1   48.34    3.47
  -4   8   1   47.11    4.37
  -4   8   1   47.52   37.94
   4  -8  -1   50.11    3.78
   4  -8  -1   46.61    3.28
   4  -8  -1  -14.99   31.67
   4  -8  -1   43.73    4.09
  -5   9   2  187.18   14.97
  -5   9   2  204.95   13.43
  -5   9   2  217.49   82.31
   5  -9  -2  208.37   13.21
   5  -9  -2   30.69   65.50
   5  -9  -2  191.79   14.28
  -6  10   3   11.86    1.44
   6 -10  -3   11.11    1.16
   6 -10  -3   13.10    1.61
   6 -10  -3   12.23    1.37
  -7  11   4    4.39    1.37
  -7  11   4    3.73    1.01
   7 -11  -4    3.27    0.85
   7 -11  -4    0.10    1.41
   7 -11  -4    3.57    1.05
   7 -11  -4    3.63    0.89
   7 -11  -4    2.75    0.67
  -8  12   5   42.79    3.77
  -8  12   5   38.00    5.60
   8 -12  -5   40.33    3.27
   8 -12  -5   45.93    3.57
  -9  13   6    2.49    0.90
  -9  13   6    0.66    1.25
   9 -13  -6    0.07    0.70
 -10  14   7   -0.02    1.74
 -10  14   7    0.51    0.61
  10 -14  -7    0.05    0.60
   7  -3 -11    4.68    0.98
   7  -3 -11    2.97    0.89
  -7   3  11    4.15    0.84
   6  -2 -10   12.18    1.70
   6  -2 -10    8.21    1.50
  -6   2  10   13.39    1.69
   5  -1  -9  103.18    7.61
   5  -1  -9   95.88    9.03
   5  -1  -9   98.50    7.56
  -5   1   9  107.14    7.54
  -5   1   9  101.04    7.12
   4   0  -8   58.10    4.61
   4   0  -8   47.97    5.29
   4   0  -8   55.97    4.64
  -4   0   8   57.76    4.56
  -4   0   8   57.66    4.19
   3   1  -7   47.09    4.03
   3   1  -7   46.19    4.56
   3   1  -7   47.09    3.95
  -3  -1   7   48.44    3.61
  -3  -1   7   52.13    3.99
   1   3  -5   63.77  130.21
   1   3  -5   21.33    2.31
   1   3  -5   21.89    4.38
  -1  -3   5   56.83   41.63
   0   4  -4  131.56   44.43
   0   4  -4  107.40    8.72
   0   4  -4  103.86    7.32
   0  -4   4   92.48    7.00
   0  -4   4  186.80   39.48
  -1   5  -3  355.01   22.50
  -1   5  -3  318.97   53.55
   1  -5   3  339.07   22.12
   1  -5   3  313.09   22.29
  -2   6  -2   81.42   24.96
  -2   6  -2   76.00    5.10
  -2   6  -2   91.32   32.60
   2  -6   2   58.73    4.93
   2  -6   2   75.31    4.81
   2  -6   2   73.48    5.76
  -3   7  -1  162.37   28.93
  -3   7  -1   74.46   32.43
  -3   7  -1   93.99    6.91
   3  -7   1   98.05    6.70
   3  -7   1  105.14    7.13
   3  -7   1   99.22    7.55
  -4   8   0  127.48   51.90
  -4   8   0  176.42   12.43
   4  -8   0  191.41   13.14
   4  -8   0  185.01   12.21
  -5   9   1   50.99    3.93
  -5   9   1   65.11   81.93
   5  -9  -1  -34.33   59.10
   5  -9  -1   53.25    3.67
  -6  10   2   32.31    2.66
  -6  10   2   21.02    3.78
   6 -10  -2   30.45    2.29
   6 -10  -2   29.75    2.45
   6 -10  -2   30.61    2.87
   6 -10  -2   26.04    3.32
  -7  11   3   21.58    2.78
  -7  11   3   25.39    2.43
   7 -11  -3   24.41    2.22
   7 -11  -3   22.72    1.98
   7 -11  -3   22.12    2.07
   7 -11  -3   25.90    2.31
  -8  12   4   26.00    3.04
  -8  12   4   23.70    2.60
   8 -12  -4   24.92    2.40
   8 -12  -4   23.95    2.13
   9 -13  -5   33.13    2.95
 -10  14   6    3.28    0.84
  10 -14  -6    1.97    0.78
 -11  15   7    0.58    0.47
  11 -15  -7    0.87    0.53
   6  -2 -11    5.81    1.08
   6  -2 -11    4.44    0.97
  -6   2  11    4.83    0.87
  -6   2  11    3.70    0.73
   5  -1 -10    8.08    1.42
   5  -1 -10    6.30    1.35
  -5   1  10    8.50    1.31
   4   0  -9   -0.07    0.96
   4   0  -9    0.73    0.98
  -4   0   9    0.45    0.84
  -4   0   9    0.29    0.56
   3   1  -8    9.75    1.77
   3   1  -8   12.35    2.62
   3   1  -8    8.84    1.69
  -3  -1   8   11.11    1.35
  -3  -1   8   13.53    1.79
   2   2  -7   34.88    3.37
   2   2  -7   36.89    3.37
   2   2  -7   33.60    3.74
  -2  -2   7   35.88    2.87
  -2  -2   7   41.26    3.22
   1   3  -6   15.07    2.08
   1   3  -6   15.47    1.90
  -1  -3   6   14.06    1.63
  -2   6  -3   89.24   54.77
  -2   6  -3   97.87    7.30
  -2   6  -3  125.80   50.24
   2  -6   3  108.87    8.79
   2  -6   3  101.50    6.88
  -3   7  -2  106.13   56.84
  -3   7  -2  102.18    7.37
   3  -7   2   97.13    6.99
   3  -7   2  121.62   10.21
  -4   8  -1   78.96   73.94
  -5   9   0  100.18    7.18
   5  -9   0   99.48    6.81
  -6  10   1   83.92    6.83
  -6  10   1   94.28    6.60
   6 -10  -1   86.65    6.14
   6 -10  -1   95.17    6.54
   6 -10  -1   86.45    6.31
   6 -10  -1   85.62    7.24
  -7  11   2    8.22    1.73
  -7  11   2    5.39    1.22
   7 -11  -2    7.01    1.29
   7 -11  -2    5.06    0.79
   7 -11  -2    7.86    1.22
  -8  12   3   32.44    3.10
  -8  12   3   33.97    3.48
   8 -12  -3   32.28    2.80
   8 -12  -3   30.06    2.54
   8 -12  -3   30.89    2.63
   8 -12  -3   31.33    2.80
  -9  13   4    3.97    1.32
   9 -13  -4    4.87    1.04
  10 -14  -5    4.26    0.95
 -11  15   6   -0.20    0.45
  11 -15  -6   -0.03    0.47
   5  -1 -11    0.19    0.76
   5  -1 -11    0.61    0.70
  -5   1  11    0.48    0.52
   4   0 -10    1.63    1.04
   4   0 -10    2.02    0.99
  -4   0  10    2.20    0.79
   3   1  -9   17.70    2.38
   3   1  -9   15.89    2.25
  -3  -1   9   17.60    2.02
  -3  -1   9   15.44    1.53
   2   2  -8   49.06    5.22
   2   2  -8   59.88    4.80
   2   2  -8   47.14    4.57
  -2  -2   8   59.73    4.47
  -2  -2   8   58.79    4.13
   1   3  -7    4.90    1.47
   1   3  -7    9.42    1.80
   1   3  -7    6.78    1.60
  -1  -3   7    6.83    1.03
  -1  -3   7    8.05    1.12
  -1  -3   7    8.69    1.43
   0   4  -6   25.68    2.86
   0   4  -6   25.95    2.66
   0  -4   6   24.08    2.13
   0  -4   6   26.37    2.34
  -1   5  -5    8.73    1.69
  -1   5  -5    6.06    1.33
   1  -5   5    4.54    0.97
  -2   6  -4   10.47    1.56
   2  -6   4   10.04    1.26
  -3   7  -3   80.15    5.87
   3  -7   3   73.63    5.61
   3  -7   3   76.89    5.27
  -4   8  -2   13.31    1.64
   4  -8   2   11.21    1.34
   4  -8   2   11.41    1.06
  -5   9  -1   36.73    3.80
  -5   9  -1   42.97    3.56
   5  -9   1   42.65    3.04
   5  -9   1   42.36    3.26
   5  -9   1   44.36    4.14
  -6  10   0    4.62    1.05
  -6  10   0    5.12    1.52
   6 -10   0    5.67    1.02
   6 -10   0    6.98    2.67
   6 -10   0    6.90    1.34
   6 -10   0    4.95    0.74
  -7  11   1   13.98    2.27
  -7  11   1   15.55    1.98
   7 -11  -1   15.71    2.54
   7 -11  -1   18.15    1.88
   7 -11  -1   17.13    1.54
   7 -11  -1   18.50    2.11
  -8  12   2   11.23    1.94
  -8  12   2    6.82    1.64
   8 -12  -2   10.01    1.29
   8 -12  -2    9.51    1.37
   8 -12  -2   10.54    1.28
   8 -12  -2   11.31    1.56
  -9  13   3    8.69    1.77
   9 -13  -3    8.59    1.30
   9 -13  -3   10.43    1.26
  10 -14  -4    3.66    0.85
 -11  15   5    0.06    0.47
  11 -15  -5    0.45    0.48
   4   0 -11   -0.23    0.65
   4   0 -11   -0.49    0.97
  -4   0  11    0.06    0.48
   3   1 -10   18.67    2.32
  -3  -1  10   23.86    2.13
   2   2  -9    1.67    1.12
  -2  -2   9    5.00    1.05
   1   3  -8   19.25    2.55
   1   3  -8   18.12    3.18
  -1  -3   8   19.80    2.16
   0   4  -7  100.68    7.64
   0   4  -7   91.19    7.97
   0  -4   7  106.19    7.30
  -1   5  -6  140.80   11.53
  -1   5  -6  158.14   11.31
   1  -5   6  170.61   10.99
  -2   6  -5   38.00    3.71
  -2   6  -5   38.94    3.77
   2  -6   5   43.13    3.32
  -3   7  -4   12.42    1.88
  -3   7  -4   16.58    2.27
   3  -7   4   21.41    2.60
   3  -7   4   13.10    1.60
  -4   8  -3   43.42    3.79
  -4   8  -3   38.43    3.90
   4  -8   3   43.34    3.42
   4  -8   3   45.38    4.10
  -5   9  -2    8.04    1.86
  -5   9  -2    7.65    1.56
   5  -9   2    5.62    2.10
   5  -9   2    7.36    1.14
   5  -9   2    6.65    1.12
   5  -9   2    6.11    0.80
  -6  10  -1   69.40    5.53
  -6  10  -1   66.92    5.72
   6 -10   1   68.87    5.12
   6 -10   1   61.96    4.81
   6 -10   1   73.81    5.26
   6 -10   1   75.32    6.34
  -7  11   0    4.49    1.47
  -7  11   0    3.35    1.09
   7 -11   0    6.23    1.93
   7 -11   0    4.80    1.26
   7 -11   0    6.26    1.11
  -8  12   1   16.07    2.80
  -8  12   1   15.09    2.35
   8 -12  -1   13.63    1.61
   8 -12  -1   13.43    1.78
  -9  13   2    3.86    1.29
   9 -13  -2    3.71    0.92
   9 -13  -2    4.15    0.86
 -10  14   3   -0.23    0.74
  10 -14  -3    0.33    0.61
 -11  15   4   -0.06    0.43
  11 -15  -4   -0.48    0.40
   2   2 -10   -0.14    1.12
   2   2 -10    0.56    0.79
  -2  -2  10   -0.27    0.51
   1   3  -9   -1.85    1.25
   1   3  -9    0.33    0.92
  -1  -3   9    0.74    0.68
   0   4  -8   16.64    2.31
   0  -4   8   15.73    1.80
  -1   5  -7   11.86    1.95
  -1   5  -7   11.84    2.25
  -2   6  -6   51.75    4.65
  -2   6  -6   48.51    4.80
   2  -6   6   55.21    4.17
  -3   7  -5    8.35    1.68
  -3   7  -5    9.91    1.89
   3  -7   5   11.21    1.54
   3  -7   5   15.21    2.31
  -4   8  -4    3.00    1.03
  -4   8  -4    4.34    1.58
   4  -8   4    4.79    1.05
   4  -8   4    2.60    1.79
  -5   9  -3    2.35    1.49
  -5   9  -3    1.87    1.12
   5  -9   3    1.39    1.90
   5  -9   3    2.39    0.87
  -6  10  -2   27.29    2.93
  -6  10  -2   23.29    3.19
   6 -10   2   26.35    2.45
   6 -10   2   30.43    3.67
  -7  11  -1    0.08    1.17
  -7  11  -1   -0.73    1.24
   7 -11   1   -0.13    0.72
   7 -11   1    0.76    0.69
   7 -11   1    0.40    1.14
  -8  12   0   15.45    2.32
   8 -12   0   14.17    1.53
   8 -12   0   15.02    1.84
  -9  13   1    7.24    1.50
   9 -13  -1    9.81    1.32
   9 -13  -1    9.30    1.28
 -10  14   2    1.95    0.84
  10 -14  -2    1.37    0.60
  10 -14  -2    2.55    0.62
   1   3 -10    0.39    0.65
  -1  -3  10    0.21    0.43
   0   4  -9    0.37    0.81
   0  -4   9    0.37    0.55
  -1   5  -8    0.71    0.93
   1  -5   8    0.06    0.62
  -2   6  -7    0.41    1.08
   2  -6   7    3.00    0.90
  -3   7  -6   23.77    2.87
   3  -7   6   22.88    2.29
  -4   8  -5    6.78    1.67
   4  -8   5   11.61    1.51
   4  -8   5    9.30    1.86
  -5   9  -4    0.48    1.07
   5  -9   4    1.42    1.10
   5  -9   4    1.32    0.79
  -6  10  -3    1.12    1.25
   6 -10   3    1.39    0.78
  -7  11  -2    1.28    1.12
   7 -11   2    2.95    0.88
  -8  12  -1    6.07    1.30
  -9  13   0    7.04    1.36
   9 -13   0    8.09    1.14
   9 -13   0    9.35    1.23
 -10  14   1   -0.31    0.57
  10 -14  -1    0.25    0.43
  10 -14  -1    0.20    0.43
  -1   5  -9    2.04    0.76
   1  -5   9    1.76    0.52
  -2   6  -8    3.46    1.01
   2  -6   8    4.44    0.77
  -3   7  -7    0.96    0.93
   3  -7   7    1.80    0.70
  -4   8  -6    4.98    1.35
   4  -8   6    8.99    1.17
  -5   9  -5    0.93    1.00
   5  -9   5    2.80    0.78
  -6  10  -4    2.03    1.06
   6 -10   4    4.58    0.88
  -7  11  -3    0.84    0.92
   7 -11   3    0.78    0.62
  -8  12  -2    0.75    0.77
   8 -12   2    2.52    0.65
  -9  13  -1    5.47    1.06
   9 -13   1    8.86    0.94
   9 -13   1    8.44    1.00
  -4   8  -7    2.66    0.85
   4  -8   7    5.07    0.67
  -5   9  -6    0.54    0.63
   5  -9   6    2.69    0.56
  -6  10  -5    0.41    0.64
   6 -10   5    1.03    0.45
  -7  11  -4    2.20    0.83
   7 -11   4    4.31    0.60
   8  -2   3    0.65    0.56
  -8   2  -3    0.79    0.92
  -8   2  -3    1.49    0.70
   7  -1   4    0.69    0.64
  -7   1  -4    0.86    0.75
  -7   1  -4    0.87    0.91
   6   0   5   -0.06    0.54
  -6   0  -5   -0.89    0.87
  -6   0  -5    0.24    0.73
   5   1   6    0.52    0.61
  -5  -1  -6    0.09    0.72
  -5  -1  -6    0.36    0.84
   4   2   7    1.52    0.61
  -4  -2  -7    1.40    0.77
  -4  -2  -7    1.08    0.89
  10  -4   0    0.02    0.57
  10  -4   0    1.35    0.46
 -10   4   0    0.17    0.63
 -10   4   0   -0.10    0.77
   9  -3   1    6.97    1.16
  -9   3  -1    5.27    1.35
  -9   3  -1    5.24    1.19
   8  -2   2    5.40    1.07
  -8   2  -2    4.30    1.18
  -8   2  -2    1.95    1.18
   7  -1   3    7.17    1.24
  -7   1  -3    4.21    1.29
  -7   1  -3    4.43    1.44
  -6   0  -4    8.79    1.63
  -6   0  -4    3.30    1.35
   5   1   5    7.15    1.18
  -5  -1  -5    8.25    1.62
  -5  -1  -5   10.75    1.92
   4   2   6    3.13    0.98
  -4  -2  -6    2.66    1.18
  -4  -2  -6    3.24    1.32
   3   3   7   17.56    1.78
  -3  -3  -7   10.35    1.81
  -3  -3  -7   12.38    1.81
   2   4   8    4.66    0.88
  -2  -4  -8    5.63    1.19
  -2  -4  -8    6.10    1.32
   1   5   9    1.83    0.63
  -1  -5  -9    1.52    0.76
  -1  -5  -9    2.46    0.91
  11  -5  -2    8.94    1.11
 -11   5   2    9.00    1.18
 -11   5   2    5.83    1.16
  10  -4  -1    7.51    1.16
  10  -4  -1   11.05    1.10
 -10   4   1    8.30    1.40
 -10   4   1    6.12    1.36
  -9   3   0    9.96    1.80
  -9   3   0    6.17    1.36
   8  -2   1   15.86    1.90
   8  -2   1   13.22    1.55
  -8   2  -1   10.81    1.90
  -8   2  -1    7.09    1.69
   7  -1   2  142.84   10.18
   7  -1   2  149.91   10.34
   6   0   3    0.78    0.99
   6   0   3   -0.57    0.81
  -6   0  -3    0.27    1.35
  -6   0  -3    1.05    1.32
   5   1   4  104.50    7.26
   5   1   4  106.03    7.44
  -5  -1  -4  113.67    9.22
  -5  -1  -4   93.62    7.75
  -5  -1  -4   89.90    7.83
   4   2   5    3.11    0.93
   4   2   5    2.67    1.06
  -4  -2  -5    2.21    1.27
  -4  -2  -5    2.62    1.34
   3   3   6   40.70    3.24
   3   3   6   41.89    3.48
  -3  -3  -6   35.06    3.78
   2   4   7   12.81    1.53
   2   4   7   13.58    1.81
  -2  -4  -7   13.40    2.04
  -2  -4  -7   11.47    2.06
   1   5   8    0.04    0.56
   1   5   8   -0.39    0.66
  -1  -5  -8    0.33    1.11
  -1  -5  -8    0.74    0.97
   0   6   9    2.47    0.80
   0   6   9    1.93    0.53
   0  -6  -9    0.86    0.90
   0  -6  -9    1.37    1.05
  -1   7  10    0.21    0.49
   1  -7 -10    0.52    0.60
   1  -7 -10    0.91    0.82
  11  -5  -3    0.12    0.63
 -11   5   3    1.54    0.89
  10  -4  -2   13.46    1.74
 -10   4   2   14.16    1.93
 -10   4   2    8.84    1.81
   9  -3  -1    0.99    0.83
   9  -3  -1    0.91    0.90
  -9   3   1    0.82    1.23
  -9   3   1   -0.41    0.92
   8  -2   0   14.45    1.78
   8  -2   0   13.33    1.78
  -8   2   0   13.03    2.33
  -8   2   0   16.12    3.00
  -8   2   0    9.64    1.87
   7  -1   1    8.98    1.46
   7  -1   1    7.29    1.32
  -7   1  -1    5.25    1.60
  -7   1  -1    6.53    1.55
  -7   1  -1    6.99    1.86
   6   0   2   12.08    1.64
   6   0   2   12.25    1.64
  -6   0  -2    9.50    1.95
  -6   0  -2    9.63    1.80
  -6   0  -2   10.80    2.12
   5   1   3    3.97    1.10
   5   1   3    5.26    1.10
  -5  -1  -3    4.29    1.52
  -5  -1  -3    2.69    1.48
  -5  -1  -3    5.33    1.55
   4   2   4   27.43    2.62
   4   2   4   26.62    2.49
  -4  -2  -4   22.57    3.03
  -4  -2  -4   26.27    3.12
  -4  -2  -4   25.75    3.10
   3   3   5   47.55    3.74
   3   3   5   49.30    3.89
  -3  -3  -5   46.60    4.42
  -3  -3  -5   44.15    4.50
  -3  -3  -5   44.32    4.23
   2   4   6  102.49    7.13
   2   4   6   99.43    6.93
  -2  -4  -6   93.06    7.43
  -2  -4  -6   97.95    7.57
  -2  -4  -6   85.61    7.83
   1   5   7   18.63    1.89
   1   5   7   20.13    2.19
  -1  -5  -7   13.98    3.00
  -1  -5  -7   15.75    2.27
  -1  -5  -7   14.12    2.23
   0   6   8    6.46    1.28
   0   6   8    7.16    1.10
   0  -6  -8    6.93    1.72
   0  -6  -8    5.03    1.47
  -1   7   9    8.34    1.06
  -1   7   9    6.21    1.14
   1  -7  -9    6.04    1.33
   1  -7  -9    8.16    1.64
  -2   8  10    1.77    0.74
  -2   8  10    1.66    0.51
   2  -8 -10    1.16    0.94
   2  -8 -10    1.57    0.80
  11  -5  -4    9.82    1.31
 -11   5   4    5.58    1.29
  10  -4  -3   21.35    2.24
  10  -4  -3   18.98    2.06
 -10   4   3   19.94    2.51
   9  -3  -2   14.51    1.95
   9  -3  -2   13.26    1.84
  -9   3   2   17.31    2.40
  -9   3   2   11.11    2.22
   8  -2  -1   24.75    2.39
   8  -2  -1   21.33    2.30
  -8   2   1   20.67    2.81
  -8   2   1   17.16    2.67
  -8   2   1   22.98    2.70
   7  -1   0    7.45    1.26
   7  -1   0    6.11    1.16
  -7   1   0    4.15    1.47
  -7   1   0    4.30    1.49
  -7   1   0    4.25    1.15
   6   0   1   -0.56    0.93
   6   0   1    0.80    0.74
   6   0   1   -0.27    0.63
  -6   0  -1   -0.15    0.77
  -6   0  -1   -0.51    1.13
  -6   0  -1    1.52    1.22
   5   1   2   15.02    1.69
   5   1   2   14.09    1.65
  -5  -1  -2   12.58    2.12
  -5  -1  -2   15.33    2.02
  -5  -1  -2   16.27    2.24
   4   2   3    1.90    0.87
   4   2   3    1.66    0.75
   4   2   3    2.29    0.97
  -4  -2  -3    1.37    1.02
  -4  -2  -3    3.60    1.33
  -4  -2  -3   -0.71    1.07
   3   3   4   38.54    3.10
   3   3   4   37.96    3.40
   3   3   4   40.14    3.26
  -3  -3  -4   39.69    3.75
  -3  -3  -4   39.33    3.71
  -3  -3  -4   35.72    3.50
   2   4   5   54.44    4.35
   2   4   5   60.33    4.60
   2   4   5   56.24    4.24
  -2  -4  -5   56.36    4.85
  -2  -4  -5   55.05    4.95
  -2  -4  -5   51.91    4.69
   1   5   6  177.53   11.96
   1   5   6  171.80   11.58
   1   5   6  172.95   11.76
  -1  -5  -6  149.56   12.37
  -1  -5  -6  164.09   12.00
   0   6   7   25.60    2.25
   0   6   7   23.94    2.49
   0  -6  -7   23.49    2.81
   0  -6  -7   22.51    3.28
   0  -6  -7   20.59    2.57
  -1   7   8    1.33    0.89
  -1   7   8    2.90    0.85
   1  -7  -8    1.66    1.15
   1  -7  -8    1.32    1.01
  -2   8   9    0.47    0.83
  -2   8   9    0.19    0.60
   2  -8  -9    1.02    1.03
   2  -8  -9    0.36    0.86
  -3   9  10    1.01    0.73
  -3   9  10    1.08    0.56
   3  -9 -10    2.08    0.94
  11  -5  -5   -0.23    0.96
  11  -5  -5    3.22    0.87
 -11   5   5    2.11    0.68
 -11   5   5    2.84    1.01
  10  -4  -4    4.08    1.09
  10  -4  -4    4.61    1.02
 -10   4   4    5.76    1.39
 -10   4   4    3.64    1.27
   9  -3  -3   13.20    1.74
   9  -3  -3   11.85    1.68
  -9   3   3   12.11    2.07
  -9   3   3    9.51    2.09
  -9   3   3   11.03    1.93
   8  -2  -2  208.70   13.98
   8  -2  -2  201.09   13.95
  -8   2   2  188.81   14.26
  -8   2   2  210.85   14.48
   7  -1  -1   15.32    1.78
   7  -1  -1   17.25    1.85
  -7   1   1   11.80    2.05
  -7   1   1   17.17    2.36
  -7   1   1   18.11    2.08
   6   0   0    7.40    1.23
   6   0   0    7.23    1.14
   6   0   0    5.26    1.51
  -6   0   0    8.03    1.74
  -6   0   0    5.94    1.44
  -6   0   0    6.13    1.18
   5   1   1   40.20    3.63
  -5  -1  -1   32.39    2.98
  -5  -1  -1   27.02    3.33
   4   2   2   18.89    5.39
   4   2   2   28.56    2.95
  -4  -2  -2   22.64    2.38
  -4  -2  -2   11.44   85.41
  -4  -2  -2  122.35  133.38
   3   3   3   -0.13    4.92
  -3  -3  -3    6.32   67.23
  -3  -3  -3  -28.86   53.99
   2   4   4   81.88    5.94
   2   4   4   95.18   12.56
  -2  -4  -4  -25.31  112.22
  -2  -4  -4   85.40    6.25
  -2  -4  -4   61.34    6.61
  -2  -4  -4  123.33  110.58
   1   5   5    8.23    1.43
   1   5   5    6.03    0.97
   1   5   5    5.31    1.07
  -1  -5  -5    5.31    1.30
  -1  -5  -5    7.77    1.74
  -1  -5  -5    3.98    1.12
   0   6   6    5.98    1.23
   0   6   6    4.91    0.93
   0   6   6    3.43    0.95
   0  -6  -6    5.66    1.74
   0  -6  -6    5.22    1.34
   0  -6  -6    4.52    1.23
  -1   7   7   67.81    5.00
  -1   7   7   75.07    5.43
  -1   7   7   73.83    5.35
   1  -7  -7   64.58    5.45
   1  -7  -7   55.24    5.19
  -2   8   8   23.18    2.60
  -2   8   8   22.79    2.43
  -2   8   8   21.76    2.11
   2  -8  -8   19.61    2.38
   2  -8  -8   21.01    2.61
  -3   9   9    3.37    0.84
  -3   9   9    2.65    0.99
   3  -9  -9    2.85    1.14
   3  -9  -9    1.63    1.00
  -4  10  10    3.36    0.73
   4 -10 -10    2.76    0.91
   4 -10 -10    6.17    1.13
  -5  11  11    0.92    0.38
  -5  11  11    0.90    0.55
   5 -11 -11    0.56    0.56
  11  -5  -6   -0.47    0.62
  11  -5  -6    0.50    0.68
 -11   5   6    0.36    0.85
 -11   5   6    0.73    0.59
  10  -4  -5    1.15    0.86
  10  -4  -5    1.69    0.93
 -10   4   5    0.32    1.06
   9  -3  -4   18.02    2.08
   9  -3  -4   17.46    2.02
  -9   3   4   20.02    2.54
  -9   3   4   13.70    2.39
  -9   3   4   16.95    2.32
   8  -2  -3   63.41    4.92
   8  -2  -3   63.93    4.88
   8  -2  -3   63.07    4.56
  -8   2   3   73.27    5.48
  -8   2   3   64.90    5.20
  -8   2   3   56.21    5.34
   7  -1  -2    5.10    1.08
   7  -1  -2    2.85    1.48
   7  -1  -2    5.97    1.11
   7  -1  -2    5.40    0.67
  -7   1   2    5.38    1.23
  -7   1   2    4.08    1.39
  -7   1   2    5.81    1.41
   6   0  -1    0.22    0.29
   6   0  -1    0.90    1.27
   6   0  -1   -0.46    4.76
  -6   0   1  -18.16  151.65
  -6   0   1    0.18    0.66
   5   1   0  157.10   10.17
   5   1   0  158.23   11.11
  -5  -1   0   22.67   49.78
  -5  -1   0   74.62   84.64
  -5  -1   0  151.06   10.68
  -4  -2  -1  -49.33   62.16
  -4  -2  -1   23.35   50.41
   3   3   2  208.02   16.32
   3   3   2  256.97   15.75
  -3  -3  -2  218.45   15.39
  -3  -3  -2  148.92   45.05
   2   4   3   10.66    3.32
   2   4   3    7.14    1.17
  -2  -4  -3    8.43    1.33
  -2  -4  -3  -21.21   34.35
  -2  -4  -3   32.78   52.28
   1   5   4   25.02    2.30
  -1  -5  -4   73.89   66.58
  -1  -5  -4   26.00    2.55
   0   6   5    6.08    1.11
   0   6   5  -61.11   73.06
   0   6   5   -0.46    4.89
   0  -6  -5    7.90    1.61
   0  -6  -5    4.56    5.27
   0  -6  -5   57.87  113.05
  -1   7   6   16.55    1.57
  -1   7   6   15.36    1.82
  -1   7   6   15.60    1.89
   1  -7  -6   14.03    1.74
   1  -7  -6   15.13    1.96
  -2   8   7    2.04    0.73
  -2   8   7    2.84    1.11
  -2   8   7    1.76    0.97
   2  -8  -7    1.43    0.89
   2  -8  -7    1.32    1.09
   2  -8  -7   -0.74    0.90
  -3   9   8   24.96    2.61
  -3   9   8   24.04    2.58
  -3   9   8   24.96    2.24
   3  -9  -8   21.12    2.65
   3  -9  -8   20.69    2.43
  -4  10   9   14.33    1.59
  -4  10   9   15.14    1.94
   4 -10  -9   13.04    1.86
   4 -10  -9   11.92    1.82
  -5  11  10    8.74    1.13
  -5  11  10   12.17    1.54
   5 -11 -10    8.98    1.44
  -6  12  11    0.19    0.36
   6 -12 -11    0.05    0.51
  11  -5  -7    1.71    0.74
  11  -5  -7    1.35    0.75
 -11   5   7    0.23    0.52
 -11   5   7    0.82    0.85
  10  -4  -6    0.69    0.96
  10  -4  -6    2.01    0.88
 -10   4   6    1.82    1.20
 -10   4   6    1.49    0.77
   9  -3  -5    2.33    1.00
   9  -3  -5    1.69    0.96
   9  -3  -5   -0.39    1.40
   9  -3  -5    1.86    0.71
  -9   3   5    2.11    1.29
  -9   3   5    1.88    1.19
   8  -2  -4    3.74    1.06
   8  -2  -4    1.58    0.56
   8  -2  -4    1.05    1.28
   8  -2  -4    2.28    0.95
  -8   2   4    2.37    0.96
  -8   2   4    1.99    1.33
  -8   2   4    2.58    1.32
   7  -1  -3   21.85    2.05
   7  -1  -3   20.30    2.07
   7  -1  -3   22.36    3.04
   7  -1  -3   20.50    1.71
  -7   1   3   24.28    2.49
  -7   1   3   19.89    2.62
  -7   1   3   24.02    2.29
   6   0  -2  283.40   19.81
   6   0  -2  298.67   20.80
  -6   0   2  314.11   20.26
  -6   0   2  508.95  192.14
   4   2   0  517.49   32.93
   4   2   0  436.67   33.61
   4   2   0  497.30   32.22
   4   2   0  499.24   33.21
  -4  -2   0  519.52   71.10
   3   3   1  217.85   16.28
   3   3   1  258.99   17.30
   3   3   1  238.34   15.97
  -3  -3  -1  225.00   15.72
  -3  -3  -1  271.77   45.55
  -3  -3  -1  178.78   37.60
   2   4   2  111.22    9.27
   2   4   2  118.82    9.16
   2   4   2  144.75    8.81
  -2  -4  -2   60.73   27.67
  -2  -4  -2  112.05   25.67
  -2  -4  -2  120.39    8.52
   1   5   3  304.25   23.18
   1   5   3  339.12   23.95
  -1  -5  -3  399.86   25.19
  -1  -5  -3  415.95   57.07
  -1  -5  -3  346.60   23.40
   0   6   4   19.14    1.85
   0   6   4   41.84   34.43
   0   6   4   19.98    3.40
   0  -6  -4   16.96    3.25
   0  -6  -4    3.31   74.06
   0  -6  -4   21.14    2.17
  -1   7   5   36.54    2.79
  -1   7   5   36.70   55.87
   1  -7  -5  -45.40   85.45
   1  -7  -5   23.57    4.91
   1  -7  -5   30.87    3.09
  -2   8   6   18.78    1.89
  -2   8   6   18.31    1.64
   2  -8  -6   13.73    2.22
   2  -8  -6   17.56    1.99
   2  -8  -6   15.76    1.81
  -3   9   7    4.39    1.01
  -3   9   7    6.64    1.38
  -3   9   7    5.61    0.97
   3  -9  -7    4.98    1.27
   3  -9  -7    4.86    1.14
  -4  10   8   25.84    2.71
  -4  10   8   27.08    2.38
  -4  10   8   26.93    2.74
   4 -10  -8   25.83    2.64
   4 -10  -8   26.88    2.82
  -5  11   9    4.41    1.18
  -5  11   9    3.62    0.86
   5 -11  -9    3.00    1.16
   5 -11  -9    2.73    1.03
  -6  12  10    1.88    0.61
  -6  12  10    3.13    0.94
   6 -12 -10    1.24    0.74
  11  -5  -8    1.58    0.75
  11  -5  -8    4.71    0.94
 -11   5   8    3.29    0.96
 -11   5   8    3.62    0.65
  10  -4  -7   27.29    2.54
  10  -4  -7   23.23    2.46
 -10   4   7   21.58    2.18
   9  -3  -6   15.66    2.05
   9  -3  -6   16.34    2.01
   9  -3  -6   15.03    1.56
  -9   3   6   16.54    2.24
  -9   3   6   14.34    1.78
  -9   3   6   10.84    2.03
   8  -2  -5   59.20    4.13
   8  -2  -5   54.21    5.63
   8  -2  -5   57.03    4.50
   8  -2  -5   58.88    4.49
  -8   2   5   49.13    4.86
  -8   2   5   56.92    4.70
   7  -1  -4   29.34    2.56
   7  -1  -4   32.38    3.69
   7  -1  -4   29.22    2.62
   7  -1  -4   29.92    2.32
  -7   1   4   25.87    2.96
  -7   1   4   31.53    2.78
  -7   1   4   34.40    3.09
   6   0  -3    0.09    1.00
   6   0  -3   -0.19    2.94
   6   0  -3    4.09   90.49
  -6   0   3    3.17    4.38
  -6   0   3  -14.18   99.28
  -6   0   3   -0.06    0.48
   5   1  -2   73.48   47.12
   5   1  -2   61.31    5.10
   5   1  -2   62.12    5.43
  -5  -1   2   58.84   78.99
  -5  -1   2   64.33    4.59
   4   2  -1  378.84   25.73
  -4  -2   1  646.57  105.71
  -4  -2   1  370.87   25.90
  -4  -2   1  382.44   25.40
   3   3   0  711.21   48.94
  -3  -3   0  777.65   90.10
   2   4   1  246.25   17.64
   2   4   1  293.12   18.59
   2   4   1  277.15   18.14
  -2  -4  -1  253.72   34.62
  -2  -4  -1  237.61   17.48
   1   5   2  180.39   12.35
   1   5   2  227.25   28.79
  -1  -5  -2  188.83   29.15
  -1  -5  -2  180.75   11.91
  -1  -5  -2  153.31   12.36
   0   6   3   22.90    1.96
   0   6   3   26.36    2.65
   0   6   3   46.37   21.44
   0  -6  -3   24.58    2.21
   0  -6  -3   22.00    2.97
   0  -6  -3   18.54   16.97
  -1   7   4 1087.36  109.68
  -1   7   4 1428.54   87.76
   1  -7  -4 1324.55   88.00
  -2   8   5  124.22    8.46
  -2   8   5  123.45    9.67
  -2   8   5  150.75   64.80
   2  -8  -5  111.56    8.88
   2  -8  -5   52.34  120.47
   2  -8  -5  124.70   10.37
  -3   9   6   19.81    1.91
  -3   9   6   21.97    2.08
   3  -9  -6   18.38    2.03
   3  -9  -6   25.18    3.01
  -4  10   7   52.04    3.90
  -4  10   7   52.70    4.13
  -4  10   7   50.20    4.26
   4 -10  -7   48.29    4.12
   4 -10  -7   46.73    4.01
  -5  11   8    6.47    1.12
  -5  11   8    8.77    1.60
  -5  11   8    6.58    1.45
   5 -11  -8    6.07    1.40
   5 -11  -8    7.32    1.44
  -6  12   9    9.70    1.47
  -6  12   9    6.62    1.01
   6 -12  -9    5.01    1.20
   6 -12  -9    6.95    1.31
  -7  13  10    3.29    0.69
  -7  13  10    4.33    0.98
   7 -13 -10    3.36    0.90
  11  -5  -9    2.11    0.67
 -11   5   9    1.56    0.71
 -11   5   9    1.87    0.65
  10  -4  -8    9.82    1.48
  10  -4  -8    9.55    1.42
 -10   4   8   10.48    1.29
 -10   4   8    7.11    1.40
   9  -3  -7    1.02    0.93
   9  -3  -7    0.31    0.96
  -9   3   7    0.17    1.02
  -9   3   7    0.26    0.69
   8  -2  -6  123.30    8.70
   8  -2  -6  118.10    9.97
   8  -2  -6  135.70    8.86
  -8   2   6  115.33    9.03
  -8   2   6  113.54    8.56
   7  -1  -5   14.75    1.74
   7  -1  -5   14.05    2.73
   7  -1  -5   15.19    1.71
  -7   1   5   11.32    1.88
  -7   1   5   14.12    1.74
   6   0  -4  255.26   18.68
   6   0  -4  244.95   18.00
  -6   0   4  266.37   17.36
  -6   0   4  194.65  114.74
   5   1  -3  174.88   12.44
   5   1  -3  183.76   63.18
   5   1  -3  155.15   12.25
  -5  -1   3  154.04   58.00
  -5  -1   3  188.07   11.82
   4   2  -2  102.85    8.15
   4   2  -2  192.12   61.45
   4   2  -2  120.54    8.25
  -4  -2   2   75.25   26.68
  -4  -2   2  119.87    7.82
   3   3  -1  652.97   56.32
   3   3  -1  570.45   37.06
  -3  -3   1  532.41   37.07
  -3  -3   1  493.69   53.80
   2   4   0 1255.14   85.19
  -2  -4   0 1339.64   97.17
   1   5   1  439.57   29.41
   0   6   2    6.11    9.09
   0  -6  -2    2.17    9.64
  -1   7   3  144.66   27.47
  -1   7   3   89.02    6.22
   1  -7  -3   91.80    6.79
   1  -7  -3   77.92   23.53
   1  -7  -3   88.44    6.47
  -2   8   4  744.73   47.76
   2  -8  -4  660.35   47.56
   2  -8  -4  736.41   47.95
  -3   9   5  272.87   78.16
  -3   9   5  217.65   13.38
  -3   9   5  197.25   14.32
   3  -9  -5  187.40   14.70
   3  -9  -5  177.90   13.79
   3  -9  -5   68.06   82.78
  -4  10   6    5.32    1.04
  -4  10   6    6.32    1.05
   4 -10  -6    5.83    1.25
   4 -10  -6    5.57    1.09
  -5  11   7   65.28    5.27
  -5  11   7   65.94    4.91
  -5  11   7   69.13    5.15
   5 -11  -7   63.86    5.02
   5 -11  -7   62.04    5.08
  -6  12   8   22.41    2.14
  -6  12   8   22.53    2.54
  -6  12   8   23.09    2.51
   6 -12  -8   17.45    1.93
   6 -12  -8   22.46    2.46
   6 -12  -8   21.82    2.32
  -7  13   9   16.42    2.11
   7 -13  -9   13.70    1.41
  -8  14  10    6.84    1.07
  -8  14  10    4.25    0.71
   8 -14 -10    2.11    0.69
  10  -4  -9    6.14    1.14
  10  -4  -9    7.06    1.21
 -10   4   9    5.57    0.81
 -10   4   9    8.09    1.33
   9  -3  -8   10.42    1.52
   9  -3  -8    9.16    1.54
  -9   3   8   11.23    1.86
  -9   3   8   11.94    1.42
   8  -2  -7   11.06    2.66
   8  -2  -7   17.79    2.16
   8  -2  -7   16.66    1.99
  -8   2   7   17.07    1.82
  -8   2   7   13.61    2.13
   7  -1  -6    0.94    0.90
   7  -1  -6    0.79    1.47
   7  -1  -6    0.63    0.77
  -7   1   6    0.95    0.71
  -7   1   6    0.46    0.59
  -7   1   6    2.45    1.18
   6   0  -5    0.44    1.15
  -6   0   5    0.16    0.53
  -6   0   5    2.99    5.20
   5   1  -4  521.78   34.93
   5   1  -4  485.94   34.78
  -5  -1   4  382.01   76.77
  -5  -1   4  557.43   34.26
   4   2  -3  554.36   35.40
   4   2  -3  461.79   35.33
  -4  -2   3  553.06   35.48
  -4  -2   3  665.03   95.07
   3   3  -2  972.73   64.86
   3   3  -2 1066.64   84.83
  -3  -3   2  853.95   81.04
  -3  -3   2 1019.11   64.93
   2   4  -1 5546.41  343.83
  -2  -4   1 4599.61  342.63
   1   5   0  160.71   10.72
   1   5   0  140.64   10.66
  -1  -5   0  170.48   10.61
  -1  -5   0  181.20   17.53
   0   6   1   30.69    7.21
   0   6   1   32.72    2.38
   0  -6  -1   31.05    2.45
   0  -6  -1   32.29    8.20
   0  -6  -1   30.52    2.30
  -1   7   2 1415.83   97.16
  -1   7   2 1663.96  109.61
   1  -7  -2 1396.62   97.21
  -2   8   3  108.49    7.34
  -2   8   3  106.60    6.96
  -2   8   3  106.53   27.22
   2  -8  -3   90.00    7.19
   2  -8  -3  103.73    7.42
   2  -8  -3   62.36   26.91
  -3   9   4  178.70   49.10
  -3   9   4  129.02    8.26
  -3   9   4  123.69    8.90
   3  -9  -4  103.69    8.57
  -4  10   5   50.90   85.20
   4 -10  -5    0.29    0.62
   4 -10  -5 -125.03  103.95
  -5  11   6   37.75    3.15
  -5  11   6   41.87    3.30
   5 -11  -6   39.15    3.28
   5 -11  -6   36.75    3.17
  -6  12   7   28.21    2.82
  -6  12   7   30.10    2.65
  -6  12   7   27.65    3.06
   6 -12  -7   28.54    2.75
   6 -12  -7   29.74    2.46
   6 -12  -7   31.40    2.86
  -7  13   8   18.27    2.30
   7 -13  -8   14.66    1.97
  -8  14   9    3.66    0.79
  -8  14   9    3.62    1.14
   8 -14  -9    5.95    1.11
  -9  15  10    7.93    0.91
  10  -4 -10    0.25    0.61
  10  -4 -10    0.04    0.59
 -10   4  10    1.18    0.68
   9  -3  -9   15.47    2.00
   9  -3  -9   17.26    2.14
  -9   3   9   15.26    2.06
  -9   3   9   14.73    1.54
   8  -2  -8   30.17    5.10
   8  -2  -8   28.18    2.80
   8  -2  -8   25.59    2.65
  -8   2   8   27.56    2.37
  -8   2   8   23.83    2.85
   7  -1  -7   10.39    2.70
   7  -1  -7   10.60    1.57
   7  -1  -7   11.50    1.74
  -7   1   7   10.39    1.82
  -7   1   7   10.53    1.41
   6   0  -6    0.06    0.99
   6   0  -6   -0.50    0.71
   6   0  -6   -0.50    0.60
  -6   0   6   -0.28    0.43
  -6   0   6    0.84    0.89
  -6   0   6    0.31    0.60
   5   1  -5  115.66    9.80
   5   1  -5  107.85   94.73
   5   1  -5  156.70   11.52
  -5  -1   5  134.87    9.26
  -5  -1   5  118.57   93.52
   4   2  -4  411.22  103.42
   4   2  -4  253.88   19.39
   4   2  -4  277.91   19.47
  -4  -2   4  305.66   19.00
  -4  -2   4  418.05   70.19
   3   3  -3  244.71   42.66
   3   3  -3  207.47   15.20
   3   3  -3  228.93   15.22
  -3  -3   3  223.31   15.20
  -3  -3   3  203.75   37.42
  -3  -3   3  232.35   14.89
   2   4  -2 1286.56   98.86
   2   4  -2 1376.66   85.60
  -2  -4   2 1203.97   97.10
   1   5  -1  628.66   39.59
   1   5  -1  566.88   44.96
  -1  -5   1  638.18   39.60
  -1  -5   1  546.25   44.77
   0   6   0    0.03    0.15
   0   6   0    0.30    0.14
   0  -6   0    0.28    0.14
  -1   7   1  307.24   18.68
  -1   7   1  290.89   27.40
   1  -7  -1  267.68   27.81
   1  -7  -1  297.49   18.69
   1  -7  -1  240.04   18.62
  -2   8   2  153.60    9.80
  -2   8   2  147.78    9.55
  -2   8   2  129.67   24.12
   2  -8  -2  120.96    9.70
   2  -8  -2  148.94    9.80
  -3   9   3   93.90   34.90
  -3   9   3   71.12    5.21
  -3   9   3   71.35    4.71
   3  -9  -3   52.19   30.39
   3  -9  -3   68.07    5.19
   3  -9  -3   56.49    4.95
  -4  10   4   43.96    3.30
  -4  10   4   42.85    4.55
  -4  10   4   78.74   58.37
   4 -10  -4  -34.73   58.78
   4 -10  -4   43.62    4.65
  -5  11   5   30.30    2.56
   5 -11  -5   28.64    2.45
  -6  12   6    3.56    1.48
  -6  12   6    3.02    0.87
  -6  12   6    2.19    0.73
   6 -12  -6   -0.30    1.22
   6 -12  -6    2.94    0.89
   6 -12  -6    2.95    0.70
   6 -12  -6    3.03    1.01
  -7  13   7   47.61    4.25
  -7  13   7   48.88    3.86
  -7  13   7   46.00    4.07
   7 -13  -7   52.35    3.96
   7 -13  -7   43.34    3.62
  -8  14   8   19.55    1.97
  -8  14   8   21.58    2.50
   8 -14  -8   16.45    2.06
  -9  15   9    7.43    1.33
  -9  15   9    7.40    0.99
   9 -15  -9    6.46    1.04
   9  -3 -10    2.89    0.89
   9  -3 -10    4.25    0.99
  -9   3  10    2.27    0.83
   8  -2  -9    2.02    1.15
   8  -2  -9    2.13    1.09
  -8   2   9    2.74    0.76
  -8   2   9    3.07    1.12
   7  -1  -8    5.40    1.23
   7  -1  -8    3.96    2.01
   7  -1  -8    4.09    1.31
  -7   1   8    4.69    0.96
   6   0  -7    0.09    0.80
   6   0  -7    0.27    0.79
   6   0  -7   -0.79    1.05
  -6   0   7   -1.11    0.73
  -6   0   7    0.10    0.59
  -6   0   7   -0.37    0.44
   5   1  -6   37.19    3.16
   5   1  -6   32.88    3.60
   4   2  -5   54.10    5.57
   4   2  -5   51.45    4.61
   4   2  -5   53.49   63.35
  -4  -2   5   58.99    4.10
  -4  -2   5   51.65   50.97
   3   3  -4   34.83    3.37
   3   3  -4   33.73    3.09
   3   3  -4   11.59   28.41
  -3  -3   4   68.82   33.03
  -3  -3   4   37.46    2.68
  -3  -3   4   36.51    3.24
   2   4  -3  107.98    7.55
   2   4  -3   67.81   19.43
   2   4  -3  103.69    7.48
  -2  -4   3  114.37   23.37
  -2  -4   3  110.24    7.22
  -2  -4   3  109.18    7.48
   1   5  -2  778.20   67.12
   1   5  -2  883.76   57.81
  -1  -5   2  848.26   57.74
  -1  -5   2 1001.86   67.09
   0   6  -1   34.89    6.91
   0   6  -1   36.53    2.34
   0   6  -1   31.86    2.46
   0  -6   1   50.55    6.75
   0  -6   1   31.86    2.38
   0  -6   1   33.82    2.32
  -1   7   0  605.82   51.44
  -1   7   0  699.97   45.85
   1  -7   0  668.81   45.81
   1  -7   0  815.86   51.44
  -2   8   1   66.52    4.59
  -2   8   1   62.24   17.55
  -2   8   1   72.34    4.84
   2  -8  -1   61.16    4.72
   2  -8  -1   75.40   17.47
   2  -8  -1   69.12    4.77
   2  -8  -1   69.32    4.57
  -3   9   2  150.68    9.97
  -3   9   2  148.24    9.57
  -3   9   2  108.52   28.95
   3  -9  -2  152.14    9.49
   3  -9  -2  119.49    9.74
   3  -9  -2  142.08    9.87
  -4  10   3   87.77    6.07
  -4  10   3   55.30   48.12
  -4  10   3   87.72    6.84
   4 -10  -3   91.93    5.94
   4 -10  -3   17.42   49.22
   4 -10  -3   80.82    6.68
  -5  11   4   29.59  148.63
   5 -11  -4   -9.55  101.05
  -6  12   5  116.17    8.35
   6 -12  -5  107.33    8.26
   6 -12  -5  122.00    8.23
   6 -12  -5  122.33    8.09
  -7  13   6   16.35    2.01
  -7  13   6   16.01    1.88
   7 -13  -6   16.76    1.95
   7 -13  -6   17.13    1.66
  -8  14   7    6.42    1.52
  -8  14   7    4.50    1.04
   8 -14  -7    6.45    1.27
  -9  15   8    6.04    1.00
  -9  15   8    5.33    1.30
   9 -15  -8    4.39    0.98
 -10  16   9    1.13    0.48
  10 -16  -9    0.56    0.32
  10 -16  -9    0.80    0.52
   8  -2 -10    0.01    0.79
   8  -2 -10   -0.23    0.75
  -8   2  10    0.72    0.68
  -8   2  10   -0.07    0.33
   7  -1  -9  108.65    8.12
  -7   1   9  115.07    8.23
  -7   1   9  109.97    7.74
   6   0  -8   40.88    4.91
   6   0  -8   49.03    4.09
   6   0  -8   50.15    4.13
  -6   0   8   49.48    4.15
  -6   0   8   49.47    3.72
   5   1  -7    1.19    0.95
   5   1  -7    0.63    0.85
   5   1  -7   -0.21    0.94
  -5  -1   7    0.78    0.60
  -5  -1   7    1.22    0.94
   3   3  -5  132.24   10.07
   3   3  -5  114.46    9.26
   3   3  -5  119.33   56.62
  -3  -3   5  269.57   95.50
  -3  -3   5  136.66    8.85
   2   4  -4   62.84   33.40
   2   4  -4   90.97    6.96
   2   4  -4   89.91    6.62
  -2  -4   4  149.77   32.98
  -2  -4   4   93.74    6.28
  -2  -4   4   88.41    6.70
   1   5  -3   92.49    6.44
   1   5  -3   87.71    6.67
   1   5  -3   80.75   21.29
  -1  -5   3   92.33    6.22
  -1  -5   3  132.46   22.66
   0   6  -2   -1.09    0.65
   0   6  -2   -0.05    0.32
   0   6  -2  -15.30    9.66
   0  -6   2    2.89    8.21
   0  -6   2    0.18    0.23
   0  -6   2    0.03    0.19
   0  -6   2    0.51    0.45
  -1   7  -1  873.43   60.24
  -1   7  -1  868.53   63.11
   1  -7   1  782.04   54.45
   1  -7   1  793.84   54.36
  -2   8   0   40.12    2.88
  -2   8   0   33.11   16.05
  -2   8   0   39.18    3.18
   2  -8   0   41.46    2.84
   2  -8   0   43.08    3.01
   2  -8   0   41.56    3.12
   2  -8   0   74.50   17.41
  -3   9   1   86.13   28.99
  -3   9   1  113.05    7.87
  -3   9   1  125.13    8.34
   3  -9  -1  113.05    8.06
   3  -9  -1   83.66   24.98
   3  -9  -1  124.35    7.81
   3  -9  -1  111.75    8.15
  -4  10   2  110.17    7.60
  -4  10   2   42.47   43.95
  -4  10   2  110.73    8.28
   4 -10  -2  105.27    8.06
   4 -10  -2  117.46    7.48
  -5  11   3   56.06   81.24
   5 -11  -3  -10.17   72.48
  -6  12   4    9.80    1.41
  -6  12   4   12.55    1.92
   6 -12  -4   10.19    1.15
   6 -12  -4   11.22    1.37
   6 -12  -4   11.41    1.40
  -7  13   5   43.08    3.64
   7 -13  -5   45.21    3.51
   7 -13  -5   40.01    3.25
  -8  14   6    2.22    0.86
  -8  14   6    2.06    0.86
   8 -14  -6    3.68    1.02
   8 -14  -6    2.24    0.65
  -9  15   7    2.35    0.78
   9 -15  -7    1.84    0.84
 -10  16   8   -0.05    0.44
  10 -16  -8    0.14    0.54
   8  -2 -11    1.97    0.76
   8  -2 -11    2.23    0.74
  -8   2  11    2.79    0.70
   7  -1 -10    4.89    1.17
   7  -1 -10    6.43    1.29
  -7   1  10    6.01    1.13
   6   0  -9   -0.46    0.96
   6   0  -9    0.92    1.05
  -6   0   9    0.11    0.62
  -6   0   9    0.15    0.92
   5   1  -8   29.80    2.92
   5   1  -8   22.68    3.46
   5   1  -8   27.89    2.82
  -5  -1   8   28.29    2.38
  -5  -1   8   27.68    2.73
   4   2  -7    0.68    0.77
   4   2  -7    0.02    1.00
   4   2  -7    0.52    0.96
  -4  -2   7    0.71    0.55
  -4  -2   7    1.43    0.90
  -4  -2   7    0.10    0.41
   3   3  -6    0.81    0.93
   2   4  -5   43.33    3.77
   2   4  -5   45.66    5.56
   2   4  -5   62.66   44.53
  -2  -4   5   93.90   45.34
   1   5  -4  132.61    9.97
   1   5  -4  136.07    9.38
   1   5  -4  106.95   40.76
  -1  -5   4  181.07   33.39
  -1  -5   4  129.44    9.05
   0   6  -3   24.98    2.06
   0   6  -3   21.12    2.81
   0   6  -3   26.37   21.42
   0  -6   3   25.27    1.74
   0  -6   3   34.22   17.45
   0  -6   3   22.65    1.83
   0  -6   3   25.41    2.46
  -1   7  -2   22.07   14.19
  -1   7  -2   46.18   17.63
  -1   7  -2   27.41    2.06
   1  -7   2   27.12    2.59
   1  -7   2   27.53    1.87
   1  -7   2   22.89    1.91
   1  -7   2   26.29    2.55
  -2   8  -1  156.07   10.25
  -2   8  -1  179.09   23.50
  -2   8  -1  206.29   33.14
   2  -8   1  151.74   10.58
   2  -8   1  138.43   10.77
   2  -8   1  151.73   10.12
  -3   9   0  181.57   12.33
  -3   9   0  157.11   35.88
   3  -9   0  192.84   12.50
   3  -9   0  181.08   12.21
   3  -9   0  181.33   12.69
  -4  10   1  147.00   11.25
  -4  10   1  159.82   10.56
  -4  10   1   79.65   47.12
   4 -10  -1  154.29   11.05
   4 -10  -1  161.85   10.40
  -5  11   2  -52.00   78.76
   5 -11  -2   -0.10    0.55
  -6  12   3   49.43    4.22
  -6  12   3   47.24    3.77
   6 -12  -3   41.77    3.96
   6 -12  -3   46.23    3.47
   6 -12  -3   48.93    3.87
   6 -12  -3   51.77    3.65
  -7  13   4   24.71    2.48
  -7  13   4   31.44    3.02
   7 -13  -4   25.11    2.13
   7 -13  -4   24.51    2.32
   7 -13  -4   27.80    2.35
   7 -13  -4   22.92    2.27
  -8  14   5    2.50    0.98
   8 -14  -5    4.01    1.09
   8 -14  -5    6.29    1.00
  -9  15   6    4.35    1.03
   9 -15  -6    3.24    0.90
 -10  16   7    1.97    0.68
  10 -16  -7    1.07    0.67
   7  -1 -11   -0.53    0.66
   7  -1 -11   -0.02    0.68
  -7   1  11    0.09    0.51
   6   0 -10    9.09    1.57
   6   0 -10    6.93    1.45
  -6   0  10   11.73    1.52
   5   1  -9  100.20    7.32
   5   1  -9   98.57    7.26
   5   1  -9   75.72    8.45
  -5  -1   9  106.30    7.23
   4   2  -8   24.30    3.53
   4   2  -8   34.75    3.14
   4   2  -8   31.68    3.11
  -4  -2   8   32.78    2.99
  -4  -2   8   31.31    2.56
   3   3  -7   33.49    3.83
   3   3  -7   39.32    3.36
  -3  -3   7   37.88    2.99
  -3  -3   7   44.28    3.34
   0   6  -4   20.15    1.97
   0   6  -4   15.20    3.14
   0   6  -4   35.23   41.10
   0  -6   4   43.85   29.79
  -1   7  -3  205.07   13.56
  -1   7  -3  142.25   35.83
  -1   7  -3  165.42   35.30
   1  -7   3  192.41   13.21
   1  -7   3  211.09   14.23
  -3   9  -1  161.90   29.66
  -3   9  -1  108.64   38.02
  -3   9  -1  112.18    7.78
   3  -9   1  109.65    7.56
   3  -9   1  112.29    8.36
  -4  10   0    9.08   54.17
  -4  10   0    5.91    0.91
   4 -10   0    6.55    0.70
   4 -10   0   -1.13    2.62
   4 -10   0    4.05    2.45
  -5  11   1   16.18    1.67
   5 -11  -1   27.92   90.42
   5 -11  -1   17.31    1.42
  -6  12   2   12.19    1.52
  -6  12   2   11.38    1.90
   6 -12  -2   10.74    1.14
   6 -12  -2   14.44    1.91
   6 -12  -2   12.92    2.53
   6 -12  -2    9.97    1.33
  -7  13   3    8.58    1.77
  -7  13   3    4.60    1.08
   7 -13  -3    7.28    1.24
   7 -13  -3    6.49    1.09
   7 -13  -3    5.24    0.85
   7 -13  -3    5.59    0.95
  -8  14   4    7.75    1.49
  -8  14   4   10.43    1.83
   8 -14  -4   11.20    1.41
   8 -14  -4   10.14    1.36
   8 -14  -4    7.67    1.04
   8 -14  -4    8.53    1.31
   9 -15  -5    7.79    1.23
 -10  16   6    1.30    0.70
  10 -16  -6    1.64    0.70
   6   0 -11   -0.08    0.69
   6   0 -11    0.21    0.78
  -6   0  11   -0.12    0.33
  -6   0  11   -0.21    0.53
   5   1 -10    6.37    1.35
   5   1 -10    6.01    1.28
  -5  -1  10    5.68    1.05
   4   2  -9    4.04    1.23
   4   2  -9    4.68    1.28
  -4  -2   9    5.64    1.19
   3   3  -8   37.44    3.41
   3   3  -8   32.77    3.35
   3   3  -8   31.17    3.84
  -3  -3   8   38.29    3.19
   2   4  -7   31.00    2.85
   2   4  -7   24.78    3.14
  -2  -4   7   26.60    2.27
  -2  -4   7   30.41    2.63
   1   5  -6    5.00    1.13
   1   5  -6    5.20    1.39
  -1  -5   6    4.36    0.90
   0   6  -5    6.99    1.40
  -1   7  -4   14.67    1.72
  -1   7  -4   69.70   60.78
  -2   8  -3  -17.10   48.32
  -3   9  -2   20.51   58.33
  -4  10  -1  137.94    9.57
  -4  10  -1  100.26   90.14
   4 -10   1  136.27    9.24
  -5  11   0   21.09    2.05
   5 -11   0   22.19    1.69
   5 -11   0   17.87    2.14
   5 -11   0   18.94    2.54
  -6  12   1  175.18   11.83
  -6  12   1  157.39   12.03
   6 -12  -1  168.37   11.54
   6 -12  -1  181.73   11.71
   6 -12  -1  164.99   11.40
   6 -12  -1  163.46   12.26
  -7  13   2    6.81    1.56
  -7  13   2    3.99    1.04
   7 -13  -2    4.36    0.79
   7 -13  -2    4.59    1.66
   7 -13  -2    4.99    1.05
   7 -13  -2    5.70    1.39
  -8  14   3    7.85    1.49
  -8  14   3   10.90    1.98
   8 -14  -3    5.65    1.15
   8 -14  -3    7.03    1.23
   8 -14  -3    7.25    1.03
   8 -14  -3    7.35    1.10
  -9  15   4   14.53    2.14
   9 -15  -4   13.52    1.72
 -10  16   5    3.79    0.93
  10 -16  -5    3.68    0.85
 -11  17   6    0.07    0.41
  11 -17  -6    0.82    0.49
   5   1 -11    0.49    0.69
   5   1 -11   -0.14    0.81
  -5  -1  11    0.67    0.54
   4   2 -10    0.99    0.98
   4   2 -10    1.78    1.09
  -4  -2  10    2.81    0.58
  -4  -2  10    2.92    0.88
   3   3  -9   46.11    4.16
   3   3  -9   46.64    4.19
  -3  -3   9   53.23    3.98
  -3  -3   9   45.21    3.58
   2   4  -8   71.68    6.95
   2   4  -8   89.07    6.57
  -2  -4   8   78.28    5.90
  -2  -4   8   92.12    6.26
   1   5  -7  132.86    9.54
   1   5  -7  114.27    9.87
  -1  -5   7  133.73    9.04
  -1  -5   7  139.67    9.28
   0   6  -6    5.90    1.37
   0   6  -6    5.36    1.55
   0  -6   6    5.71    1.09
   0  -6   6    5.87    0.92
  -1   7  -5    0.72    0.99
  -1   7  -5    3.25    1.17
   1  -7   5    3.16    0.76
  -2   8  -4    0.82    1.41
  -2   8  -4    1.03    0.79
   2  -8   4    0.75    0.62
  -3   9  -3   76.00    5.50
   3  -9   3   65.76    5.08
   3  -9   3   71.17    4.90
  -4  10  -2   57.14    4.23
  -4  10  -2   42.88    4.48
   4 -10   2   51.37    3.66
   4 -10   2   50.48    3.84
   4 -10   2   53.80    4.39
  -5  11  -1   46.09    4.26
  -5  11  -1   48.98    3.95
   5 -11   1   45.30    3.61
   5 -11   1   47.12    3.44
   5 -11   1   46.58    4.34
   5 -11   1   51.52    3.72
  -6  12   0    7.76    1.43
  -6  12   0    4.81    1.52
   6 -12   0    8.57    1.41
   6 -12   0    8.89    1.04
   6 -12   0    7.34    1.19
   6 -12   0    8.01    2.65
  -7  13   1   41.64    4.11
  -7  13   1   43.15    3.85
   7 -13  -1   42.37    4.40
   7 -13  -1   46.77    3.36
   7 -13  -1   44.85    3.88
   7 -13  -1   45.76    3.56
  -8  14   2   11.51    1.96
  -8  14   2    6.99    1.44
   8 -14  -2   11.94    1.62
   8 -14  -2   11.83    1.46
   8 -14  -2   10.47    1.47
   8 -14  -2   13.62    1.44
  -9  15   3    1.40    1.08
   9 -15  -3    3.65    0.84
   9 -15  -3    3.05    0.90
  10 -16  -4    0.86    0.64
 -11  17   5   -0.13    0.42
  11 -17  -5    0.06    0.42
   4   2 -11    1.85    0.74
  -4  -2  11    2.76    0.61
   3   3 -10   15.88    2.17
  -3  -3  10   20.22    1.87
   2   4  -9    4.91    1.39
  -2  -4   9    6.01    1.14
   1   5  -8   18.83    2.97
   1   5  -8   24.44    2.76
  -1  -5   8   23.88    2.31
   0   6  -7   27.21    2.90
   0   6  -7   21.54    2.91
   0  -6   7   22.85    2.33
  -1   7  -6    6.62    1.63
  -1   7  -6    8.39    1.92
   1  -7   6    7.28    1.27
  -2   8  -5   18.50    2.42
  -2   8  -5   13.67    2.08
   2  -8   5   15.16    1.73
   2  -8   5   18.07    2.36
  -3   9  -4    3.40    1.07
  -3   9  -4    3.56    1.36
   3  -9   4    4.10    1.53
   3  -9   4    2.92    0.80
   3  -9   4    4.55    0.96
  -4  10  -3   41.33    4.09
  -4  10  -3   44.37    3.95
   4 -10   3   49.63    4.33
   4 -10   3   45.05    3.55
   4 -10   3   47.16    3.52
   4 -10   3   44.37    3.26
  -5  11  -2   46.62    4.47
  -5  11  -2   52.17    4.30
   5 -11   2   50.11    3.86
   5 -11   2   48.20    4.81
   5 -11   2   50.52    3.87
   5 -11   2   49.40    3.59
  -6  12  -1   30.70    3.42
  -6  12  -1   30.83    3.13
   6 -12   1   30.81    2.45
   6 -12   1   34.85    4.45
   6 -12   1   32.96    2.79
   6 -12   1   31.25    2.96
  -7  13   0    9.08    1.75
  -7  13   0    7.33    1.74
   7 -13   0   10.40    1.68
   7 -13   0   10.50    1.43
   7 -13   0    9.71    2.36
  -8  14   1    2.95    1.28
   8 -14  -1    3.94    0.95
   8 -14  -1    5.23    1.07
   8 -14  -1    5.08    1.07
  -9  15   2    8.72    1.69
   9 -15  -2    7.00    1.13
   9 -15  -2    9.28    1.25
  10 -16  -3    5.73    0.90
   2   4 -10   -0.34    0.68
  -2  -4  10   -0.08    0.50
   1   5  -9   -0.62    0.78
  -1  -5   9    0.47    0.61
   0   6  -8    4.91    1.44
   0  -6   8    5.77    1.07
  -1   7  -7    7.27    2.64
  -1   7  -7    4.65    1.47
   1  -7   7    5.31    1.04
  -2   8  -6    1.37    1.06
  -2   8  -6    1.26    1.21
   2  -8   6    1.05    0.77
  -3   9  -5   13.44    2.19
  -3   9  -5   17.51    2.49
   3  -9   5   16.55    1.86
   3  -9   5   17.62    2.42
  -4  10  -4    2.13    1.14
  -4  10  -4    1.16    1.25
   4 -10   4    3.47    0.95
   4 -10   4    1.79    1.58
  -5  11  -3    4.15    1.28
  -5  11  -3    4.69    1.62
   5 -11   3    4.54    2.31
   5 -11   3    3.97    0.96
  -6  12  -2    7.30    1.56
  -6  12  -2    7.62    1.83
   6 -12   2    9.43    2.55
   6 -12   2   12.60    1.54
   6 -12   2   10.20    1.59
  -7  13  -1   26.19    3.25
   7 -13   1   30.24    2.66
   7 -13   1   33.48    2.74
   7 -13   1   32.04    3.37
  -8  14   0   10.40    1.93
   8 -14   0   18.23    1.82
   8 -14   0   16.12    1.61
  -9  15   1    9.56    1.66
   9 -15  -1    9.29    1.21
   9 -15  -1    8.82    1.17
 -10  16   2    0.21    0.62
  10 -16  -2    0.12    0.46
  10 -16  -2    0.95    0.51
   1   5 -10    1.06    0.71
  -1  -5  10    1.98    0.58
   0   6  -9    0.64    0.84
   0  -6   9    1.42    0.60
  -1   7  -8    1.93    1.01
   1  -7   8    4.72    0.90
  -2   8  -7    7.11    1.52
   2  -8   7   12.43    1.49
  -3   9  -6   -0.21    1.06
   3  -9   6    0.56    0.68
  -4  10  -5    4.79    1.52
   4 -10   5    5.30    1.04
   4 -10   5    4.03    1.48
  -5  11  -4    0.46    1.16
   5 -11   4    1.58    1.32
   5 -11   4    0.59    0.70
  -6  12  -3    4.83    1.55
   6 -12   3    7.22    1.13
   6 -12   3    4.93    1.44
  -7  13  -2    6.52    1.50
   7 -13   2    8.48    1.22
  -8  14  -1    0.69    0.95
   8 -14   1    1.38    0.67
  -9  15   0    0.56    0.80
   9 -15   0    0.74    0.53
   9 -15   0    1.13    0.59
  -1   7  -9    0.77    0.71
   1  -7   9    1.06    0.42
  -2   8  -8    0.21    0.78
   2  -8   8    0.81    0.52
  -3   9  -7    1.47    0.93
   3  -9   7    1.77    0.61
  -4  10  -6   -0.80    0.86
   4 -10   6    0.01    0.53
  -5  11  -5    3.14    1.10
   5 -11   5    3.98    0.79
  -6  12  -4    0.24    0.86
   6 -12   4    1.23    0.63
  -7  13  -3    0.63    0.81
   7 -13   3    1.24    0.59
  -8  14  -2    5.25    1.13
   8 -14   2    5.46    0.73
   8 -14   2    4.32    0.83
  -5  11  -6    3.41    0.90
   5 -11   6    5.72    0.74
   8   0   3   -0.17    0.54
  -8   0  -3    0.22    0.61
  -8   0  -3   -0.09    0.81
   7   1   4    0.37    0.60
  -7  -1  -4   -0.13    0.79
  -7  -1  -4    0.51    0.74
   6   2   5    4.05    0.84
  -6  -2  -5    3.00    1.05
  -6  -2  -5    4.27    0.98
   5   3   6    7.60    1.08
  -5  -3  -6    5.86    1.08
  -5  -3  -6    6.46    1.29
   4   4   7    0.79    0.60
  -4  -4  -7    0.31    0.68
  -4  -4  -7    1.14    0.81
  10  -2   0   18.38    1.77
  10  -2   0   19.69    1.47
 -10   2   0   15.65    1.75
 -10   2   0   12.64    1.78
   9  -1   1    0.91    0.75
  -9   1  -1   -0.36    0.91
  -9   1  -1    0.53    0.83
   8   0   2    9.55    1.34
  -8   0  -2    4.74    1.34
  -8   0  -2    5.86    1.25
   7   1   3    4.36    1.00
   7   1   3    5.65    0.93
  -7  -1  -3    4.10    1.24
  -7  -1  -3    2.51    1.29
   6   2   4   15.55    1.78
   6   2   4   13.99    1.58
  -6  -2  -4    8.74    1.74
  -6  -2  -4   15.48    2.09
   5   3   5    3.81    0.98
   5   3   5    3.30    0.85
  -5  -3  -5    3.88    1.28
  -5  -3  -5    3.36    1.33
   4   4   6   14.29    1.52
   4   4   6   13.02    1.72
  -4  -4  -6   10.68    1.83
  -4  -4  -6   15.35    2.05
   3   5   7    8.32    1.02
   3   5   7    7.46    1.20
  -3  -5  -7    7.50    1.58
  -3  -5  -7    4.86    1.27
   2   6   8    2.80    0.58
  -2  -6  -8    5.40    1.08
  -2  -6  -8    4.18    1.14
   1   7   9    0.91    0.58
  -1  -7  -9    0.41    0.73
  -1  -7  -9    1.36    0.66
  11  -3  -2    0.22    0.60
 -11   3   2    0.54    0.79
  10  -2  -1    2.70    0.90
 -10   2   1    1.28    0.89
 -10   2   1    0.88    1.04
   9  -1   0   25.60    2.20
   9  -1   0   25.58    2.41
  -9   1   0   23.68    2.62
  -9   1   0   17.34    2.57
   8   0   1   -1.19    0.78
   8   0   1    0.04    0.86
  -8   0  -1   -0.04    1.05
  -8   0  -1    0.57    1.14
   7   1   2  139.48    8.87
  -7  -1  -2  120.37    9.27
  -7  -1  -2  110.10    9.33
   6   2   3    3.53    1.08
   6   2   3    3.54    1.16
  -6  -2  -3    1.42    1.32
  -6  -2  -3    1.08    1.27
   5   3   4   31.18    2.72
   5   3   4   30.97    2.86
  -5  -3  -4   27.24    3.21
  -5  -3  -4   25.87    3.28
   4   4   5    4.24    1.03
   4   4   5    4.16    1.15
  -4  -4  -5    2.14    1.32
  -4  -4  -5    2.82    1.47
   3   5   6   80.79    5.81
   3   5   6   88.11    6.04
  -3  -5  -6   77.26    6.45
  -3  -5  -6   69.70    6.22
   2   6   7    1.67    0.97
   2   6   7    1.75    0.77
  -2  -6  -7    1.36    1.16
  -2  -6  -7    0.78    1.11
   1   7   8    5.84    0.96
   1   7   8    6.50    1.21
  -1  -7  -8    3.81    1.27
  -1  -7  -8    7.35    1.60
   0   8   9    2.58    0.61
   0   8   9    2.14    0.77
   0  -8  -9    2.24    0.93
   0  -8  -9    3.08    1.14
  11  -3  -3    2.46    0.78
 -11   3   3    1.61    0.96
  10  -2  -2   38.86    3.29
  10  -2  -2   39.31    3.12
 -10   2   2   36.68    3.50
   9  -1  -1    4.79    1.09
   9  -1  -1    6.61    1.32
  -9   1   1    4.42    1.44
  -9   1   1    4.70    1.48
   8   0   0   20.07    2.29
   8   0   0   22.28    2.26
  -8   0   0   20.93    2.75
  -8   0   0   20.52    3.23
  -8   0   0   17.85    2.80
   7   1   1    9.57    1.41
   7   1   1    5.42    1.21
  -7  -1  -1    5.12    1.53
  -7  -1  -1    7.85    1.84
  -7  -1  -1    6.00    1.67
   6   2   2   64.15    4.73
   6   2   2   65.40    4.67
  -6  -2  -2   56.35    5.15
  -6  -2  -2   48.20    5.08
  -6  -2  -2   60.26    5.23
   5   3   3  126.69    8.44
   5   3   3  118.24    8.47
  -5  -3  -3  111.69    8.86
  -5  -3  -3  109.97    8.93
  -5  -3  -3  121.15    9.11
   4   4   4   36.81    2.97
   4   4   4   37.76    3.13
  -4  -4  -4   32.52    3.65
  -4  -4  -4   28.23    3.42
  -4  -4  -4   30.13    3.47
   3   5   5   17.06    2.02
   3   5   5   16.00    1.91
  -3  -5  -5   19.84    2.64
  -3  -5  -5   21.37    2.70
  -3  -5  -5   15.36    2.60
   2   6   6   53.70    4.30
   2   6   6   56.12    4.11
  -2  -6  -6   47.87    4.56
  -2  -6  -6   48.01    4.70
   1   7   7    5.67    1.24
   1   7   7    8.40    1.26
  -1  -7  -7    5.63    1.50
  -1  -7  -7    5.08    1.48
   0   8   8    1.23    0.72
   0   8   8    0.02    0.77
   0  -8  -8    0.83    1.05
   0  -8  -8    0.88    1.17
  -1   9   9    2.79    0.87
  -1   9   9    2.64    0.74
   1  -9  -9    3.41    1.14
   1  -9  -9    4.65    1.34
  -2  10  10    0.89    0.66
  -2  10  10    0.88    0.48
   2 -10 -10    0.54    0.87
  11  -3  -4    0.18    0.62
  11  -3  -4    0.92    0.75
 -11   3   4    1.82    0.99
  10  -2  -3   34.54    2.95
 -10   2   3   36.82    3.33
 -10   2   3   27.35    3.32
   9  -1  -2    6.12    1.32
   9  -1  -2    6.35    1.34
  -9   1   2    7.20    1.79
  -9   1   2    5.09    1.48
   8   0  -1   -0.27    0.87
   8   0  -1   -0.56    0.81
   8   0  -1   -0.62    1.49
  -8   0   1   -0.50    0.94
  -8   0   1    0.48    1.17
  -8   0   1    0.44    1.18
   7   1   0    6.73    1.28
   7   1   0    7.10    1.30
  -7  -1   0    5.00    1.58
  -7  -1   0    7.17    1.76
  -7  -1   0    9.27    1.77
   6   2   1    0.59    1.31
   6   2   1    0.10    0.72
   6   2   1   -0.42    0.70
  -6  -2  -1    0.84    1.22
  -6  -2  -1    0.14    1.10
  -6  -2  -1    0.31    0.73
   5   3   2   46.52    3.53
   5   3   2   43.91    3.47
  -5  -3  -2   35.82    3.83
  -5  -3  -2   40.54    3.86
  -5  -3  -2   48.70    3.99
   4   4   3   26.55    2.32
   4   4   3   23.99    2.59
   4   4   3   26.51    2.44
  -4  -4  -3   26.58    2.97
  -4  -4  -3   25.84    2.80
  -4  -4  -3   26.45    2.85
   3   5   4    5.47    0.99
   3   5   4    6.46    1.40
   3   5   4    4.98    1.03
  -3  -5  -4    5.79    1.53
  -3  -5  -4    4.31    1.37
  -3  -5  -4    3.48    1.40
   2   6   5   42.18    3.72
   2   6   5   45.16    3.58
   2   6   5   40.98    3.37
  -2  -6  -5   40.21    3.85
  -2  -6  -5   42.18    4.15
  -2  -6  -5   45.83    4.05
   1   7   6    7.04    1.18
   1   7   6    4.07    1.10
   1   7   6    5.07    1.17
  -1  -7  -6    6.87    1.65
   0   8   7    7.10    1.44
   0   8   7   10.18    1.38
   0   8   7    9.42    1.51
   0  -8  -7    8.71    1.65
   0  -8  -7    7.75    1.65
  -1   9   8   19.29    1.94
  -1   9   8   19.96    2.23
   1  -9  -8   16.13    2.24
   1  -9  -8   20.15    2.53
  -2  10   9    6.30    1.03
  -2  10   9    9.87    1.44
   2 -10  -9    4.71    1.18
   2 -10  -9    6.24    1.37
  -3  11  10    5.63    0.99
  -3  11  10    3.17    0.67
   3 -11 -10    0.50    0.86
  11  -3  -5    0.73    0.69
  11  -3  -5   -0.45    0.69
 -11   3   5   -0.04    0.50
 -11   3   5    0.25    0.88
  10  -2  -4    1.08    0.92
  10  -2  -4    0.77    0.88
 -10   2   4    1.19    1.10
 -10   2   4    0.74    1.06
   9  -1  -3   24.16    2.46
   9  -1  -3   20.79    2.42
  -9   1   3   23.05    2.83
  -9   1   3   26.01    2.91
  -9   1   3   21.40    2.97
   8   0  -2  477.96   31.32
   8   0  -2  441.79   31.27
  -8   0   2  478.80   31.73
  -8   0   2  470.56   31.70
   7   1  -1   16.52    1.82
   7   1  -1   16.21    1.85
   7   1  -1   22.27    3.03
  -7  -1   1   14.38    2.18
  -7  -1   1   17.97    2.12
  -7  -1   1   10.19    1.97
   6   2   0   25.67    2.31
   6   2   0   27.63    3.28
   6   2   0   25.22    2.35
  -6  -2   0   27.15    2.62
  -6  -2   0   21.87    2.80
  -6  -2   0   27.05    2.93
   5   3   1    6.23    1.58
   5   3   1    4.42    7.34
   5   3   1    6.49    1.07
  -5  -3  -1    8.81    1.52
  -5  -3  -1  -76.55  113.63
  -5  -3  -1  -19.05   90.96
  -5  -3  -1    4.53    1.44
   4   4   2   27.29    2.90
   4   4   2   19.69    6.08
  -4  -4  -2   20.62    2.31
  -4  -4  -2  153.29  145.05
  -4  -4  -2  -74.65   80.79
   3   5   3    9.12    4.78
   3   5   3    3.71    5.37
  -3  -5  -3   -4.49   74.95
  -3  -5  -3   32.84   71.79
   2   6   4    9.57    1.47
   2   6   4    9.06    1.23
  -2  -6  -4   10.18    1.69
  -2  -6  -4   14.21    2.10
   1   7   5    3.32    0.97
   1   7   5    1.54    0.68
   1   7   5    2.40    0.97
  -1  -7  -5    1.77    0.98
  -1  -7  -5    2.68    0.94
  -1  -7  -5    2.58    1.21
   0   8   6   17.11    2.03
   0   8   6   17.69    1.76
   0   8   6   17.33    2.00
   0  -8  -6   17.88    2.34
   0  -8  -6   13.88    1.99
  -1   9   7    4.64    1.27
  -1   9   7    3.74    0.91
  -1   9   7    4.61    1.23
   1  -9  -7    5.05    1.45
   1  -9  -7    2.75    1.09
  -2  10   8    3.03    1.31
  -2  10   8    1.77    0.75
  -2  10   8    2.95    1.08
   2 -10  -8    3.10    1.17
   2 -10  -8    0.88    1.10
   2 -10  -8    0.12    1.66
  -3  11   9    1.35    0.90
  -3  11   9    1.27    0.65
   3 -11  -9   -0.17    0.95
   3 -11  -9    1.29    0.90
  -4  12  10    2.70    0.88
  -4  12  10    3.53    0.72
   4 -12 -10    1.65    0.77
  11  -3  -6    3.97    0.96
  11  -3  -6    2.47    0.83
 -11   3   6    3.04    0.72
 -11   3   6    5.37    1.27
  10  -2  -5   -0.26    0.79
  10  -2  -5    0.05    0.81
 -10   2   5   -0.43    0.92
   9  -1  -4    3.94    1.12
   9  -1  -4    2.29    1.00
   9  -1  -4   -1.52    1.43
  -9   1   4    5.15    1.39
  -9   1   4    1.14    1.25
  -9   1   4    4.75    1.43
   8   0  -3    0.92    1.43
   8   0  -3    0.72    0.93
   8   0  -3    0.01    0.82
  -8   0   3   -0.63    1.15
  -8   0   3    0.84    1.26
  -8   0   3    0.88    0.91
   7   1  -2    6.64    1.86
   7   1  -2    5.29    1.07
   7   1  -2    5.40    1.03
  -7  -1   2    5.08    1.19
  -7  -1   2    4.51    1.34
  -7  -1   2    4.08    1.33
   6   2  -1  117.48   11.78
   6   2  -1  131.13    9.69
  -6  -2   1   44.70  131.81
  -6  -2   1  132.85    9.16
   5   3   0   -0.13    4.34
   5   3   0    1.16    1.97
   5   3   0    4.16    1.31
  -5  -3   0   13.77   48.47
  -5  -3   0    0.81   52.57
  -5  -3   0    4.54    0.98
   4   4   1   31.08    3.01
   4   4   1   25.35    3.99
  -4  -4  -1   30.08    2.62
  -4  -4  -1    7.40   38.91
  -4  -4  -1   16.03   53.27
   3   5   2  217.47   15.18
   3   5   2  254.90   17.82
   3   5   2  239.16   16.86
  -3  -5  -2  200.07   55.32
  -3  -5  -2   29.91   74.03
  -3  -5  -2  185.49   14.85
   2   6   3   91.55    6.96
   2   6   3  113.73    9.01
   2   6   3   90.52    8.65
  -2  -6  -3   13.87   54.59
  -2  -6  -3  103.26    7.18
  -2  -6  -3   45.15   29.28
   1   7   4   -0.27    3.26
  -1  -7  -4  -23.64   55.00
   0   8   5   29.81    2.60
   0  -8  -5   26.55    2.88
  -1   9   6   13.82    1.52
  -1   9   6   14.48    1.88
  -1   9   6   14.33    1.80
   1  -9  -6   13.80    1.55
   1  -9  -6   14.87    1.81
   1  -9  -6   15.17    2.02
  -2  10   7   78.86    5.93
  -2  10   7   79.65    5.63
  -2  10   7   81.56    5.96
   2 -10  -7   69.93    5.78
   2 -10  -7   71.44    5.94
  -3  11   8   13.48    1.95
  -3  11   8   12.04    1.55
  -3  11   8   15.17    2.02
   3 -11  -8    8.85    1.53
   3 -11  -8   12.93    1.86
  -4  12   9    4.80    0.94
  -4  12   9    2.78    1.04
   4 -12  -9    5.45    1.25
   4 -12  -9    3.72    1.12
  -5  13  10    1.59    0.60
  -5  13  10    1.15    0.77
   5 -13 -10    0.97    0.72
  11  -3  -7    4.68    1.00
  11  -3  -7    3.57    0.89
 -11   3   7    3.61    0.72
 -11   3   7    4.20    1.06
  10  -2  -6    0.70    0.90
  10  -2  -6    1.46    0.91
 -10   2   6    0.98    1.09
 -10   2   6   -0.08    0.63
   9  -1  -5   19.49    2.14
   9  -1  -5   16.38    2.07
   9  -1  -5   15.81    3.02
   9  -1  -5   17.76    1.88
  -9   1   5   15.94    2.39
   8   0  -4    6.12    1.19
   8   0  -4    5.50    1.12
   8   0  -4    5.02    0.76
   8   0  -4    8.56    2.38
  -8   0   4    5.18    1.45
  -8   0   4    4.94    1.46
  -8   0   4   10.58    1.70
   7   1  -3   19.10    1.97
   7   1  -3   19.64    1.65
   7   1  -3   21.52    2.06
   7   1  -3   23.32    3.02
  -7  -1   3   24.04    2.27
  -7  -1   3   26.78    2.52
  -7  -1   3   16.63    2.45
   6   2  -2  461.99   31.97
   6   2  -2  459.22   30.38
   6   2  -2  458.95   31.37
  -6  -2   2  356.52  120.36
  -6  -2   2  466.22   30.82
   5   3  -1  145.05   11.18
   5   3  -1  226.32   89.45
   5   3  -1  144.73    9.76
   5   3  -1  145.91   10.63
  -5  -3   1  151.94   10.20
  -5  -3   1  123.64   65.88
   4   4   0   21.17    3.68
   4   4   0   22.50    3.10
   4   4   0   23.11    2.49
   4   4   0   24.74    1.60
  -4  -4   0   17.78   25.62
  -4  -4   0   23.77    2.09
  -4  -4   0   28.49   34.01
   3   5   1  105.69    7.28
   3   5   1   89.67    8.06
  -3  -5  -1   98.99    6.98
  -3  -5  -1  117.90   29.38
   2   6   2   98.00    7.45
   2   6   2   89.05    6.35
   2   6   2   90.37    7.68
  -2  -6  -2  151.29   48.63
  -2  -6  -2   70.43    6.05
  -2  -6  -2   80.88   35.45
   1   7   3  190.50   12.97
   1   7   3  171.16   12.08
  -1  -7  -3  153.94   13.13
  -1  -7  -3  191.97   12.32
   0   8   4  597.21   38.36
   0  -8  -4  548.39   37.78
   0  -8  -4  544.79   38.72
  -1   9   5  -16.41   75.32
   1  -9  -5  -12.58   81.90
  -2  10   6   28.96    2.50
  -2  10   6   33.12    2.76
   2 -10  -6   26.65    2.60
   2 -10  -6   31.39    2.85
  -3  11   7   38.45    3.37
  -3  11   7   35.43    3.25
  -3  11   7   37.34    3.00
   3 -11  -7   35.57    3.20
   3 -11  -7   35.86    3.38
  -4  12   8   21.61    2.09
  -4  12   8   21.38    2.47
  -4  12   8   24.80    2.49
   4 -12  -8   19.94    2.31
   4 -12  -8   19.00    2.51
  -5  13   9    2.03    0.98
  -5  13   9    4.84    0.92
   5 -13  -9    4.80    1.15
   5 -13  -9   -0.73    0.71
  -6  14  10    2.24    0.82
  -6  14  10    1.90    0.62
   6 -14 -10    1.79    0.78
  11  -3  -8    3.86    0.98
  11  -3  -8    2.99    0.87
 -11   3   8    3.67    0.60
 -11   3   8    3.36    0.98
  10  -2  -7   32.25    2.92
  10  -2  -7   32.44    3.00
 -10   2   7   29.65    3.15
 -10   2   7   31.41    2.65
   9  -1  -6    6.01    0.94
   9  -1  -6    8.28    2.52
   9  -1  -6    8.46    1.45
   9  -1  -6    7.14    1.41
  -9   1   6    9.08    1.90
  -9   1   6    6.03    1.11
   8   0  -5    0.52    0.95
   8   0  -5    0.02    1.63
   8   0  -5    0.54    0.95
   8   0  -5    0.45    0.49
  -8   0   5   -0.16    0.59
  -8   0   5   -0.28    1.09
   7   1  -4   29.96    2.64
   7   1  -4   29.43    2.63
   7   1  -4   29.61    3.62
  -7  -1   4   26.07    2.92
  -7  -1   4   31.91    2.79
  -7  -1   4   36.73    3.12
   6   2  -3  -53.97  137.01
  -6  -2   3  -49.21  154.23
  -6  -2   3    2.13    3.66
   5   3  -2  262.35   86.47
   5   3  -2  146.63   10.94
   5   3  -2  144.63   10.71
  -5  -3   2  158.25   10.27
  -5  -3   2   52.69   45.01
   4   4  -1   23.56    2.33
   4   4  -1   20.63    1.51
   4   4  -1   23.45    2.78
   4   4  -1   19.24   30.27
  -4  -4   1   22.99    1.87
  -4  -4   1   18.59    2.66
  -4  -4   1   27.43   35.14
   3   5   0  103.44    7.48
   3   5   0   98.72    7.62
  -3  -5   0   87.81   25.40
  -3  -5   0  113.56    7.27
   2   6   1   95.38    7.65
   2   6   1  118.58    8.36
   2   6   1  109.99    7.49
  -2  -6  -1   92.18   20.83
  -2  -6  -1  102.38    7.29
  -2  -6  -1  116.69   23.19
   1   7   2   26.19    2.72
   1   7   2   32.85   16.17
  -1  -7  -2   26.68    2.20
  -1  -7  -2   20.54   24.95
  -1  -7  -2   24.14    2.99
   0   8   3  140.85   10.06
   0   8   3  133.10    9.51
   0  -8  -3  145.31    9.76
   0  -8  -3  139.96   10.39
   0  -8  -3  127.45   32.74
  -1   9   4  157.42   11.21
  -1   9   4  162.17   10.50
  -1   9   4  155.49   36.21
   1  -9  -4  152.56   11.62
   1  -9  -4  143.15   10.77
   1  -9  -4   28.09   47.90
  -2  10   5  202.05   76.91
  -2  10   5  112.88    7.97
   2 -10  -5    1.40   95.94
  -3  11   6   33.82    2.73
  -3  11   6   29.13    2.52
   3 -11  -6   27.68    2.62
   3 -11  -6   27.71    2.74
  -4  12   7   39.45    3.16
  -4  12   7   36.08    3.51
  -4  12   7   42.91    3.43
   4 -12  -7   37.20    3.43
   4 -12  -7   35.62    3.30
  -5  13   8    5.29    1.47
  -5  13   8    5.99    1.42
  -5  13   8    4.42    1.00
   5 -13  -8    3.79    1.19
   5 -13  -8    5.17    1.19
   5 -13  -8    4.78    0.96
   5 -13  -8    2.74    0.75
  -6  14   9    7.52    1.43
  -6  14   9    9.44    1.26
   6 -14  -9    5.63    1.15
  -7  15  10    0.26    0.48
  -7  15  10    1.83    0.83
   7 -15 -10    0.78    0.64
  11  -3  -9    9.46    1.15
  11  -3  -9   10.70    1.38
 -11   3   9    8.84    1.27
  10  -2  -8   19.28    2.21
  10  -2  -8   20.98    2.16
 -10   2   8   17.98    1.75
 -10   2   8   17.30    2.32
   9  -1  -7   11.22    1.79
   9  -1  -7    7.56    1.40
  -9   1   7   13.74    2.09
  -9   1   7   10.55    1.46
   8   0  -6  377.94   24.45
   8   0  -6  375.73   24.53
  -8   0   6  353.45   24.80
  -8   0   6  340.95   24.31
   7   1  -5   14.01    1.53
   7   1  -5    9.29    2.16
   7   1  -5   13.00    1.65
  -7  -1   5   12.20    2.00
  -6  -2   4  184.92  108.47
   5   3  -3  516.68   82.28
   5   3  -3  430.52   28.91
   5   3  -3  370.07   28.76
  -5  -3   3  464.46   28.38
   4   4  -2  385.79   25.82
   4   4  -2  489.30   57.07
   4   4  -2  352.11   25.77
  -4  -4   2  402.87   25.46
  -4  -4   2  377.97   25.91
  -4  -4   2  346.77   56.20
   3   5  -1   34.18   18.49
   3   5  -1   30.73    2.67
   3   5  -1   28.64    2.65
  -3  -5   1   24.07   13.18
  -3  -5   1   32.41    2.77
  -3  -5   1   34.19    2.38
   2   6   0   15.77    1.61
   2   6   0   14.20    1.62
  -2  -6   0   11.65   10.72
  -2  -6   0   18.59    1.39
   1   7   1  766.71   50.89
   0   8   2 1301.89   83.53
   0  -8  -2 1226.80   83.63
   0  -8  -2 1262.28   97.64
  -1   9   3    8.92    1.41
  -1   9   3    7.74    0.92
  -1   9   3   11.62   19.76
   1  -9  -3    7.86    1.17
   1  -9  -3    6.47    1.46
   1  -9  -3   -1.04   23.61
  -2  10   4  249.72   49.58
  -2  10   4  288.39   19.02
  -2  10   4  287.20   19.59
   2 -10  -4  279.04   19.86
  -3  11   5   -8.59   75.81
   3 -11  -5   -0.12    0.56
   3 -11  -5   -8.84   85.68
  -4  12   6   17.89    1.81
  -4  12   6   19.80    1.99
   4 -12  -6   20.34    2.07
   4 -12  -6   18.28    1.87
  -5  13   7   16.55    1.99
  -5  13   7   16.98    2.33
  -5  13   7   16.14    1.80
   5 -13  -7   15.44    1.96
   5 -13  -7   17.08    2.12
  -6  14   8   25.66    3.10
  -6  14   8   21.61    2.59
  -6  14   8   21.11    2.18
   6 -14  -8   21.41    2.35
   6 -14  -8   30.13    3.03
  -7  15   9    3.40    1.14
  -7  15   9    2.15    0.74
   7 -15  -9    2.37    0.59
   7 -15  -9    2.39    0.88
  -8  16  10   -0.71    0.77
  -8  16  10    0.05    0.42
   8 -16 -10    0.05    0.51
  10  -2  -9    6.42    1.23
  10  -2  -9    7.29    1.23
 -10   2   9    6.00    1.24
   9  -1  -8    0.28    0.95
   9  -1  -8    0.42    0.88
  -9   1   8    0.55    0.62
  -9   1   8    0.56    0.90
   8   0  -7   -1.45    1.51
   8   0  -7   -0.10    0.85
   8   0  -7   -0.47    0.92
  -8   0   7    0.76    1.03
  -8   0   7    0.72    0.69
  -8   0   7   -0.02    0.72
   7   1  -6    0.61    0.86
   7   1  -6    0.57    0.79
   7   1  -6    0.47    1.41
  -7  -1   6    0.92    0.68
  -7  -1   6    1.51    1.03
  -7  -1   6   -0.24    0.44
  -6  -2   5   29.68    2.51
   5   3  -4  741.54  117.51
   5   3  -4  614.53   42.15
   4   4  -3   34.47    3.10
   4   4  -3   27.05    2.89
   4   4  -3   21.87   32.85
  -4  -4   3   33.49    2.49
  -4  -4   3   19.75   30.49
  -4  -4   3   34.66    3.15
   3   5  -2   84.88    6.03
   3   5  -2   80.13    6.06
   3   5  -2   57.53   21.17
  -3  -5   2   69.29   24.53
  -3  -5   2   91.59    5.78
  -3  -5   2   82.53    6.07
   2   6  -1  893.00   61.13
   2   6  -1 1097.38   72.80
  -2  -6   1  800.65   70.81
  -2  -6   1  937.78   61.19
   1   7   0  711.08   47.96
   1   7   0  713.97   47.87
  -1  -7   0  760.59   54.42
   0   8   1 9524.12  578.26
   0  -8  -1 7903.56  579.21
  -1   9   2  334.35   33.17
  -1   9   2  286.83   18.32
   1  -9  -2  273.95   18.40
   1  -9  -2  243.35   18.22
   1  -9  -2  262.35   35.18
  -2  10   3  153.25   32.19
  -2  10   3  130.40    8.94
  -2  10   3  132.61    8.55
   2 -10  -3  130.98    9.07
   2 -10  -3   78.78   29.99
   2 -10  -3  110.38    8.76
  -3  11   4   85.54    6.88
  -3  11   4   69.75   49.22
  -3  11   4   89.85    6.11
   3 -11  -4    5.87   46.23
   3 -11  -4   86.20    7.12
  -4  12   5    3.40    0.79
   4 -12  -5    0.61    0.75
  -5  13   6   37.66    3.15
  -5  13   6   39.88    3.26
   5 -13  -6   38.92    3.19
   5 -13  -6   36.12    3.29
  -6  14   7   23.31    2.70
  -6  14   7   21.59    2.36
  -6  14   7   20.19    2.12
   6 -14  -7   21.40    1.96
   6 -14  -7   21.54    2.26
  -7  15   8    3.64    0.91
  -7  15   8    1.85    1.19
   7 -15  -8    2.81    0.94
  -8  16   9    3.13    0.73
  -8  16   9    5.04    1.19
   8 -16  -9    2.71    0.60
   8 -16  -9    3.56    0.93
  10  -2 -10   19.57    1.84
  10  -2 -10   18.25    1.82
 -10   2  10   19.13    1.85
   9  -1  -9   39.22    3.34
   9  -1  -9   34.69    3.22
  -9   1   9   35.91    2.74
  -9   1   9   34.57    3.28
   8   0  -8    6.52    1.32
   8   0  -8    3.07    2.14
   8   0  -8    5.53    1.34
  -8   0   8    5.73    0.99
  -8   0   8    5.39    1.39
   7   1  -7    9.22    1.54
   7   1  -7    5.15    1.95
   7   1  -7    9.36    1.49
  -7  -1   7    8.88    1.66
  -7  -1   7    9.20    1.28
   6   2  -6   34.12    3.85
   6   2  -6   37.68    3.13
  -6  -2   6   37.28    2.94
  -6  -2   6   37.22    3.32
   5   3  -5   48.43   90.03
   5   3  -5   52.98    4.68
   5   3  -5   53.65    6.00
  -5  -3   5   67.60   83.22
   4   4  -4   24.46   46.92
   4   4  -4   17.98    2.65
   4   4  -4   18.63    2.21
  -4  -4   4   21.97    1.74
  -4  -4   4   25.64   37.71
   3   5  -3   -1.15   22.60
   3   5  -3    8.42    1.32
   3   5  -3    4.49    0.96
  -3  -5   3    5.52    1.01
  -3  -5   3    6.31    0.70
  -3  -5   3   -2.29   20.30
   2   6  -2   28.72    2.20
   2   6  -2    4.45   14.60
   2   6  -2   27.65    2.26
  -2  -6   2   28.14    1.98
  -2  -6   2   14.41   12.55
  -2  -6   2   27.42    2.19
   1   7  -1  340.16   25.88
   1   7  -1  307.30   19.65
   1   7  -1  271.42   19.57
  -1  -7   1  317.91   19.67
  -1  -7   1  249.32   24.95
  -1   9   1   12.07    1.12
  -1   9   1   11.77    0.95
  -1   9   1   13.09    9.35
   1  -9  -1   13.28    0.95
   1  -9  -1    6.33   10.57
   1  -9  -1   12.95    1.16
  -2  10   2  264.97   37.76
  -2  10   2  269.26   17.46
  -2  10   2  254.74   17.20
   2 -10  -2  229.18   39.27
   2 -10  -2  256.94   17.47
  -3  11   3   20.96    1.66
  -3  11   3   17.48    2.39
  -3  11   3   33.12   32.88
   3 -11  -3   19.03    2.48
  -4  12   4  -52.05   65.80
   4 -12  -4   15.62   69.00
   4 -12  -4   -0.07    0.58
  -5  13   5   11.81    1.45
  -5  13   5   12.82    1.49
   5 -13  -5   11.60    1.39
   5 -13  -5   12.52    1.25
  -6  14   6   58.29    4.67
  -6  14   6   64.16    4.85
   6 -14  -6   61.29    4.50
   6 -14  -6   61.93    4.69
  -7  15   7    1.07    0.79
  -7  15   7    3.07    1.14
   7 -15  -7    2.41    0.99
   7 -15  -7    2.40    0.78
  -8  16   8    2.51    0.76
   8 -16  -8    2.40    0.88
  -9  17   9    1.78    0.59
   9 -17  -9    0.87    0.39
   9 -17  -9    0.77    0.60
   9  -1 -10    2.92    0.96
   9  -1 -10    1.75    0.87
  -9   1  10    3.25    0.87
   8   0  -9    0.35    1.02
   8   0  -9    0.84    1.01
  -8   0   9   -0.50    0.84
  -8   0   9    0.51    0.57
   7   1  -8    1.73    1.83
   7   1  -8    3.96    1.23
   7   1  -8    2.76    1.06
  -7  -1   8    4.11    1.23
  -7  -1   8    3.79    0.84
   6   2  -7    1.15    0.89
   6   2  -7    0.75    1.23
   6   2  -7    0.53    0.93
  -6  -2   7    0.68    0.86
  -6  -2   7   -0.31    0.47
  -6  -2   7    1.38    0.64
   5   3  -6    4.62    1.34
   5   3  -6    6.69    1.33
  -5  -3   6    7.74    1.42
   4   4  -5   77.32   74.61
   4   4  -5   14.25    2.06
   4   4  -5   18.67    3.05
  -4  -4   5   57.89   55.67
   3   5  -4  172.14   12.21
   3   5  -4  158.50   12.04
   3   5  -4  169.77   42.22
  -3  -5   4  185.57   11.70
  -3  -5   4  217.82   43.27
   2   6  -3   63.96    4.97
   2   6  -3   69.89   25.98
   2   6  -3   67.54    5.07
  -2  -6   3   73.87    4.72
  -2  -6   3   68.34   21.03
  -2  -6   3   68.94    4.99
   1   7  -2 1212.48   98.69
   1   7  -2 1423.10   89.55
  -1  -7   2 1412.51   89.48
   0   8  -1 7577.71  579.67
   0   8  -1 9999.00  579.80
  -1   9   0  210.01   13.21
  -1   9   0  156.62   20.42
   1  -9   0  194.31   13.15
   1  -9   0  205.14   13.12
  -2  10   1   40.16    2.91
  -2  10   1   37.74    2.63
   2 -10  -1   35.02    2.82
   2 -10  -1   34.93    2.72
   2 -10  -1   40.52    2.62
   2 -10  -1   29.01   15.94
  -3  11   2  -28.62   27.43
   3 -11  -2   15.54   26.74
  -4  12   3   28.06    2.27
  -4  12   3   25.83    3.60
  -4  12   3   39.11   51.26
   4 -12  -3   29.62    2.15
   4 -12  -3  -52.52   58.04
   4 -12  -3   28.44    3.37
  -5  13   4   38.42    3.12
   5 -13  -4   40.25    2.93
  -6  14   5   19.30    1.99
  -6  14   5   17.92    1.83
   6 -14  -5   19.07    1.92
   6 -14  -5   17.30    1.68
  -7  15   6   12.49    1.63
  -7  15   6   13.30    1.79
   7 -15  -6   12.83    1.39
   7 -15  -6    9.89    1.49
  -8  16   7    0.96    0.73
   8 -16  -7    1.39    0.89
  -9  17   8    0.26    0.55
   9 -17  -8    0.24    0.64
   8   0 -10    4.05    1.03
   8   0 -10    6.38    1.24
  -8   0  10    5.14    1.00
   7   1  -9  112.24    8.47
   7   1  -9  120.76    8.59
  -7  -1   9  116.65    8.54
   6   2  -8   46.93    3.87
   6   2  -8   45.65    3.86
   6   2  -8   33.00    4.47
  -6  -2   8   41.71    3.65
  -6  -2   8   46.08    3.42
  -6  -2   8   48.65    3.93
   5   3  -7   26.70    2.61
   5   3  -7   20.34    2.97
   5   3  -7   23.57    2.33
  -5  -3   7   22.68    2.05
  -5  -3   7   27.30    2.55
   3   5  -5   -1.75   53.39
  -3  -5   5   -0.06    0.21
  -3  -5   5  -26.81   45.37
  -3  -5   5   -1.42    1.64
   2   6  -4  106.75    8.05
   2   6  -4  105.29    7.69
   2   6  -4   55.61   28.87
  -2  -6   4  179.65   34.68
  -2  -6   4  110.34    7.34
   1   7  -3   73.03   22.30
   1   7  -3   92.25    6.52
   1   7  -3   96.34    6.83
  -1  -7   3   91.53    6.59
  -1  -7   3  107.35   21.86
  -1  -7   3   92.70    6.29
   0   8  -2 1237.73   82.66
   0   8  -2 1274.72   92.42
   0  -8   2 1248.21   82.50
  -1   9  -1 1140.13   85.64
  -1   9  -1 1248.40   83.29
   1  -9   1 1169.94   77.49
   1  -9   1 1144.59   77.40
  -2  10   0  284.99   38.76
  -2  10   0  328.13   22.88
   2 -10   0  426.68   37.39
   2 -10   0  346.78   22.83
  -3  11   1   19.79   27.58
  -3  11   1   35.29    3.10
  -3  11   1   33.44    2.45
   3 -11  -1   55.90   25.88
   3 -11  -1   34.57    2.39
   3 -11  -1   30.47    2.90
   3 -11  -1   32.65    2.59
  -4  12   2   64.21   51.35
   4 -12  -2  -21.42   41.27
  -5  13   3   11.28    1.33
   5 -13  -3   11.44    1.11
  -6  14   4   39.33    3.31
  -6  14   4   30.95    2.82
   6 -14  -4   34.36    2.79
   6 -14  -4   31.08    2.54
   6 -14  -4   30.83    2.67
  -7  15   5   37.03    3.24
   7 -15  -5   34.07    2.84
   7 -15  -5   36.88    3.08
  -8  16   6    7.60    1.31
   8 -16  -6   11.71    1.57
  -9  17   7    7.67    1.16
   9 -17  -7   11.16    1.48
 -10  18   8    1.04    0.48
  10 -18  -8    0.82    0.50
   8   0 -11   -0.14    0.73
   8   0 -11    0.31    0.66
  -8   0  11    0.06    0.49
   7   1 -10    7.48    1.38
   7   1 -10    6.99    1.33
  -7  -1  10    6.18    1.13
   6   2  -9   30.65    3.07
   6   2  -9   26.82    2.97
  -6  -2   9   31.08    2.92
   5   3  -8   85.19    6.25
   5   3  -8   63.43    6.83
   5   3  -8   86.29    6.26
  -5  -3   8   81.15    5.74
  -5  -3   8   86.06    6.22
   4   4  -7   15.97    2.50
   4   4  -7   17.20    2.02
  -4  -4   7   17.66    1.67
  -4  -4   7   20.15    2.07
   3   5  -6    6.96    1.68
   2   6  -5   95.16    7.47
   2   6  -5  109.33    8.90
  -2  -6   5  148.68   64.23
   1   7  -4  784.84   86.96
   1   7  -4  889.32   57.55
   0   8  -3  129.38   30.73
   0   8  -3  135.94   10.42
   0   8  -3  156.17    9.92
   0  -8   3  149.05    9.62
   0  -8   3  136.12    9.66
   0  -8   3  140.94   10.11
   0  -8   3  184.23   30.13
  -1   9  -2   43.87   19.35
  -1   9  -2   39.98    2.70
  -1   9  -2   44.38   17.53
   1  -9   2   31.62    2.50
   1  -9   2   36.39    2.52
   1  -9   2   35.29    3.13
  -2  10  -1   38.26   14.36
  -2  10  -1   23.11    1.69
  -2  10  -1   25.60   21.75
   2 -10   1   21.56    1.56
   2 -10   1   21.86    2.59
   2 -10   1   17.76    1.53
  -3  11   0   31.54   33.15
  -4  12   1   37.91    4.45
  -4  12   1   35.91    2.72
  -4  12   1   50.13   51.47
   4 -12  -1    2.30   41.30
   4 -12  -1   30.97    3.52
   4 -12  -1   36.07    2.57
  -5  13   2   53.04    4.00
   5 -13  -2   53.30    3.80
  -6  14   3   17.23    2.25
  -6  14   3   15.30    1.71
   6 -14  -3   18.27    1.49
   6 -14  -3   13.44    1.53
   6 -14  -3   14.66    2.17
   6 -14  -3   18.97    2.13
   6 -14  -3   14.53    1.56
  -7  15   4   24.47    2.51
  -7  15   4   29.92    3.03
   7 -15  -4   23.61    2.22
   7 -15  -4   27.74    2.41
   7 -15  -4   26.40    2.38
   7 -15  -4   24.43    2.15
  -8  16   5    4.35    1.21
   8 -16  -5    3.58    0.85
   8 -16  -5    4.22    1.04
  -9  17   6    0.39    0.70
   9 -17  -6    0.96    0.75
 -10  18   7    2.09    0.64
  10 -18  -7    2.49    0.67
   7   1 -11   -0.26    0.63
   7   1 -11    0.00    0.81
  -7  -1  11    0.30    0.51
   6   2 -10    8.48    1.56
   6   2 -10   10.81    1.69
  -6  -2  10   11.04    1.53
   5   3  -9   16.61    4.01
   5   3  -9   21.01    2.69
   5   3  -9   27.16    2.73
  -5  -3   9   24.66    2.46
   4   4  -8   51.55    4.33
   4   4  -8   45.12    4.93
  -4  -4   8   56.36    4.24
   3   5  -7   13.67    1.94
   3   5  -7   16.39    2.75
  -3  -5   7   15.07    1.48
  -3  -5   7   14.48    1.73
   2   6  -6    1.75    0.86
  -2  -6   6    1.70    0.71
   1   7  -5   32.69    2.99
   1   7  -5   31.25    5.10
   0   8  -4  519.84   35.09
   0   8  -4  450.66   81.88
  -2  10  -2   35.60   27.34
  -2  10  -2   28.56   32.50
  -2  10  -2   38.30    2.83
   2 -10   2   34.80    2.56
   2 -10   2   33.23    3.68
  -3  11  -1  208.14   53.79
  -3  11  -1  333.12   21.40
  -3  11  -1  324.38   47.12
   3 -11   1  334.49   21.20
   3 -11   1  304.49   21.81
  -4  12   0   21.54   64.05
  -4  12   0   30.77    2.51
   4 -12   0   31.50    2.32
  -5  13   1   48.96    3.71
   5 -13  -1   46.17    3.43
  -6  14   2   47.48    3.75
  -6  14   2   47.03    4.11
   6 -14  -2   44.58    3.40
   6 -14  -2   41.58    4.71
   6 -14  -2   47.98    3.98
   6 -14  -2   46.80    3.52
   6 -14  -2   46.21    3.53
  -7  15   3   11.65    1.66
  -7  15   3   12.69    2.01
   7 -15  -3   11.98    1.28
   7 -15  -3   10.39    1.51
   7 -15  -3   10.39    1.62
   7 -15  -3   12.02    1.42
  -8  16   4    1.34    0.87
  -8  16   4    2.30    1.28
   8 -16  -4    2.90    0.91
   8 -16  -4    1.30    0.58
   8 -16  -4    2.87    0.80
   8 -16  -4    2.43    0.84
   9 -17  -5    5.87    1.11
 -10  18   6    3.67    0.80
  10 -18  -6    2.23    0.68
   6   2 -11    4.60    1.03
   6   2 -11    5.93    1.15
  -6  -2  11    4.79    0.64
  -6  -2  11    6.18    0.92
   5   3 -10    8.12    1.51
   5   3 -10    6.83    1.52
  -5  -3  10    9.39    1.36
   4   4  -9    9.25    1.74
   4   4  -9    7.28    1.99
  -4  -4   9   11.69    1.60
   3   5  -8   55.03    4.64
   3   5  -8   47.30    5.13
  -3  -5   8   61.33    4.45
   2   6  -7   87.01    6.66
   2   6  -7   79.92    7.08
  -2  -6   7   95.50    6.48
   1   7  -6   14.60    1.91
   1   7  -6   15.96    2.13
  -1  -7   6   16.16    1.55
  -1  -7   6   15.58    1.66
  -2  10  -3   16.57   60.78
  -3  11  -2  107.43    7.43
  -3  11  -2   73.50   72.01
   3 -11   2  100.89    7.07
  -4  12  -1   30.68    2.63
   4 -12   1   30.61    2.32
  -5  13   0   20.53    1.99
   5 -13   0   19.95    2.51
   5 -13   0   18.00    1.74
   5 -13   0   20.08    1.91
   5 -13   0   19.33    1.63
  -6  14   1   13.39    2.16
  -6  14   1   15.01    1.77
   6 -14  -1   15.35    1.87
   6 -14  -1   14.88    1.62
   6 -14  -1   13.98    1.41
   6 -14  -1   20.87    3.20
  -7  15   2    6.81    1.59
  -7  15   2    4.20    1.10
   7 -15  -2    7.10    1.10
   7 -15  -2    5.74    1.82
   7 -15  -2    3.77    0.79
   7 -15  -2    7.10    1.13
   7 -15  -2    5.31    1.51
  -8  16   3    0.64    0.81
  -8  16   3   -0.37    1.04
   8 -16  -3    0.93    0.79
   8 -16  -3    0.28    0.74
   8 -16  -3    1.04    0.73
   8 -16  -3    0.59    0.61
  -9  17   4   11.38    1.85
   9 -17  -4   14.04    1.60
   9 -17  -4   12.22    1.65
 -10  18   5    1.22    0.63
  10 -18  -5    0.69    0.60
   5   3 -11    9.22    1.35
  -5  -3  11   12.14    1.22
   4   4 -10    3.83    1.16
  -4  -4  10    4.53    0.71
  -4  -4  10    3.23    0.87
   3   5  -9   69.97    5.89
  -3  -5   9   72.48    5.34
  -3  -5   9   80.50    5.62
   2   6  -8    5.65    1.67
   2   6  -8   11.74    1.95
  -2  -6   8    8.82    1.36
  -2  -6   8   11.54    1.35
   1   7  -7   66.75    5.35
   1   7  -7   59.13    5.62
  -1  -7   7   67.73    5.01
  -1  -7   7   68.82    4.85
   0   8  -6   16.08    2.12
   0   8  -6   13.46    2.08
   0  -8   6   15.62    2.06
   0  -8   6   15.24    1.54
   0  -8   6   15.81    1.70
  -1   9  -5   45.11    4.02
  -1   9  -5   44.96    3.96
   1  -9   5   46.41    3.51
   1  -9   5   46.35    3.57
   1  -9   5   47.67    3.92
  -2  10  -4   38.22    3.33
  -2  10  -4   35.64    3.41
   2 -10   4   36.70    2.93
   2 -10   4   37.92    3.37
  -3  11  -3   34.58    3.98
  -3  11  -3   45.42    3.66
   3 -11   3   45.27    3.84
   3 -11   3   45.22    3.11
   3 -11   3   40.48    3.26
  -4  12  -2   32.91    2.90
  -4  12  -2   29.19    3.19
   4 -12   2   33.56    2.63
   4 -12   2   31.74    2.40
   4 -12   2   31.50    3.20
   4 -12   2   29.98    2.54
  -5  13  -1   39.86    4.01
  -5  13  -1   44.31    3.69
   5 -13   1   45.16    3.46
   5 -13   1   44.68    3.35
   5 -13   1   45.64    4.18
   5 -13   1   40.56    3.19
  -6  14   0   41.06    3.63
  -6  14   0   39.25    3.90
   6 -14   0   41.77    3.28
   6 -14   0   44.70    3.53
   6 -14   0   42.60    3.15
   6 -14   0   39.26    4.86
  -7  15   1    3.54    1.45
  -7  15   1    5.80    1.36
   7 -15  -1    4.23    0.87
   7 -15  -1    6.37    1.74
   7 -15  -1    4.79    2.22
   7 -15  -1    5.91    1.11
  -8  16   2   45.98    4.21
   8 -16  -2   44.69    3.63
   8 -16  -2   46.22    3.60
   8 -16  -2   43.13    3.52
  -9  17   3   13.14    1.98
   9 -17  -3   11.35    1.50
   9 -17  -3   11.60    1.48
  10 -18  -4    2.78    0.71
   4   4 -11    2.12    0.79
  -4  -4  11    2.73    0.61
   3   5 -10    1.58    0.93
  -3  -5  10    4.32    0.87
   2   6  -9    3.83    1.30
  -2  -6   9    4.74    0.79
  -2  -6   9    5.11    1.01
   1   7  -8    2.87    1.28
  -1  -7   8    3.40    0.92
  -1  -7   8    2.64    0.72
   0   8  -7    6.72    1.59
   0   8  -7    6.81    1.73
   0  -8   7   10.51    1.45
   0  -8   7   10.34    1.17
  -1   9  -6   18.02    2.43
  -1   9  -6   16.35    2.34
   1  -9   6   19.02    2.37
   1  -9   6   17.22    1.85
   1  -9   6   20.47    1.78
  -2  10  -5   19.22    2.52
  -2  10  -5   22.41    2.67
   2 -10   5   23.93    2.05
   2 -10   5   23.07    2.14
   2 -10   5   26.22    2.78
  -3  11  -4   55.94    5.03
  -3  11  -4   61.37    5.02
   3 -11   4   60.95    5.05
   3 -11   4   59.64    4.50
   3 -11   4   61.63    4.46
  -4  12  -3   12.18    1.98
  -4  12  -3    8.32    1.78
   4 -12   3   10.26    1.37
   4 -12   3   12.13    2.23
   4 -12   3   11.27    1.39
   4 -12   3    8.66    1.02
  -5  13  -2    4.97    1.65
  -5  13  -2    5.42    1.27
   5 -13   2    6.08    1.09
   5 -13   2    5.23    0.77
   5 -13   2    5.75    1.01
   5 -13   2    6.13    2.21
  -6  14  -1   42.03    4.43
  -6  14  -1   53.03    4.38
   6 -14   1   49.07    3.68
   6 -14   1   49.38    5.24
   6 -14   1   53.30    4.07
   6 -14   1   52.10    3.90
  -7  15   0    2.00    1.32
  -7  15   0    1.65    1.00
   7 -15   0    2.80    2.05
   7 -15   0    1.33    0.69
   7 -15   0    1.83    0.84
   7 -15   0   -0.18    1.32
  -8  16   1    3.64    1.35
   8 -16  -1    2.17    0.79
   8 -16  -1    2.16    0.79
   8 -16  -1    3.45    0.91
  -9  17   2    4.28    1.26
   9 -17  -2    4.21    0.87
   9 -17  -2    5.17    0.89
  10 -18  -3    1.38    0.54
  10 -18  -3    0.81    0.40
   2   6 -10    9.66    1.45
  -2  -6  10   11.08    1.23
   1   7  -9    4.93    1.26
  -1  -7   9    8.31    1.11
   0   8  -8    0.86    1.04
   0  -8   8    1.18    0.71
  -1   9  -7   15.94    2.28
   1  -9   7   12.21    1.60
  -2  10  -6   -0.51    0.87
  -2  10  -6   -0.09    1.09
   2 -10   6   -0.20    0.61
   2 -10   6   -1.01    1.05
  -3  11  -5   23.22    2.88
  -3  11  -5   19.99    2.77
   3 -11   5   27.41    2.35
   3 -11   5   27.86    3.01
  -4  12  -4   17.45    2.36
  -4  12  -4   13.29    2.25
   4 -12   4   25.05    3.00
   4 -12   4   19.40    1.82
   4 -12   4   18.75    1.92
  -5  13  -3   15.70    2.47
  -5  13  -3   13.60    2.08
   5 -13   3   14.30    1.67
   5 -13   3   16.47    2.89
   5 -13   3   13.10    1.64
  -6  14  -2    0.11    1.37
  -6  14  -2    1.33    1.29
   6 -14   2    1.64    2.28
   6 -14   2    0.57    1.13
   6 -14   2    2.02    0.78
  -7  15  -1    2.94    1.31
   7 -15   1    4.30    0.97
   7 -15   1    4.04    1.07
   7 -15   1    4.41    1.77
  -8  16   0   12.26    2.00
   8 -16   0   12.93    1.44
   8 -16   0   14.63    1.58
   8 -16   0   13.10    1.62
  -9  17   1    0.84    0.87
   9 -17  -1    1.89    0.62
   9 -17  -1    1.58    0.62
 -10  18   2    0.37    0.59
  10 -18  -2    0.50    0.38
  10 -18  -2    0.17    0.46
   1   7 -10    0.20    0.63
  -1  -7  10    0.45    0.41
   0   8  -9    1.10    0.86
   0  -8   9    2.67    0.62
  -1   9  -8    4.21    1.27
   1  -9   8    4.10    0.83
  -2  10  -7    2.48    1.22
   2 -10   7    3.24    0.82
  -3  11  -6    0.33    1.04
   3 -11   6    2.28    0.74
  -4  12  -5   18.10    2.48
   4 -12   5   17.53    1.76
   4 -12   5   12.94    2.13
  -5  13  -4    0.76    1.09
   5 -13   4    0.74    1.36
   5 -13   4    1.19    0.67
  -6  14  -3    7.94    1.64
   6 -14   3    9.88    1.86
  -7  15  -2    1.10    1.01
   7 -15   2    1.10    0.69
  -8  16  -1    3.17    1.07
   8 -16   1    6.17    1.00
   8 -16   1    5.28    0.81
  -9  17   0    2.24    0.86
   9 -17   0    2.60    0.63
   9 -17   0    2.11    0.48
  -1   9  -9    0.94    0.69
  -2  10  -8    1.04    0.78
   2 -10   8    2.12    0.52
  -3  11  -7    3.70    1.12
   3 -11   7    5.00    0.76
  -4  12  -6    4.18    1.24
   4 -12   6    7.73    0.99
  -5  13  -5   -0.06    0.86
   5 -13   5    0.37    0.53
  -6  14  -4    5.68    1.38
   6 -14   4    6.90    0.89
  -7  15  -3    1.83    0.92
   7 -15   3    2.79    0.58
   7 -15   3    2.63    0.71
  -8  16  -2    0.80    0.69
   8 -16   2    0.45    0.52
   8   2   3    0.60    0.58
  -8  -2  -3    1.57    0.66
  -8  -2  -3    0.17    0.75
   7   3   4    1.25    0.67
  -7  -3  -4    2.27    0.91
  -7  -3  -4    2.16    0.78
   6   4   5    6.42    0.98
  -6  -4  -5    4.69    1.16
  -6  -4  -5    4.22    1.01
   5   5   6   10.36    1.23
  -5  -5  -6    6.63    1.24
  -5  -5  -6    6.27    1.05
   4   6   7    0.36    0.57
  -4  -6  -7    1.36    0.82
  -4  -6  -7    0.25    0.60
  10   0   0   20.88    1.93
 -10   0   0   15.85    1.96
 -10   0   0   22.16    1.92
   9   1   1   -0.63    0.47
   9   1   1    1.07    0.79
  -9  -1  -1    0.66    0.91
  -9  -1  -1   -0.03    0.71
   8   2   2    6.78    1.17
   8   2   2    4.99    0.95
  -8  -2  -2    3.62    1.25
  -8  -2  -2    3.72    1.10
   7   3   3    9.99    1.27
   7   3   3    6.23    1.15
  -7  -3  -3   10.09    1.80
  -7  -3  -3    7.45    1.46
   6   4   4    6.33    1.10
   6   4   4    8.94    1.29
  -6  -4  -4    6.59    1.60
  -6  -4  -4    5.99    1.40
   5   5   5    3.48    0.90
   5   5   5    2.23    0.87
  -5  -5  -5    3.00    1.31
  -5  -5  -5    2.29    1.14
   4   6   6    4.69    1.11
   4   6   6    3.27    0.84
  -4  -6  -6    2.56    1.16
  -4  -6  -6    3.79    1.20
   3   7   7    0.90    0.80
   3   7   7    1.65    0.67
  -3  -7  -7    0.79    0.90
  -3  -7  -7    1.44    1.10
   2   8   8    0.73    0.50
   2   8   8    0.88    0.65
  -2  -8  -8    0.45    0.68
  -2  -8  -8   -0.36    0.80
  11  -1  -2   13.34    1.44
 -11   1   2   10.13    1.52
  10   0  -1   -0.15    0.71
  10   0  -1    0.57    0.68
 -10   0   1    0.07    0.93
 -10   0   1   -0.27    0.77
   9   1   0   23.20    2.28
   9   1   0   25.41    2.45
  -9  -1   0   20.06    2.77
  -9  -1   0   22.89    2.58
   8   2   1   13.39    1.73
  -8  -2  -1    8.75    1.63
  -8  -2  -1    9.31    1.90
   7   3   2   11.98    1.68
   7   3   2   13.50    1.77
  -7  -3  -2   10.20    1.82
  -7  -3  -2    6.73    1.76
   6   4   3    8.18    1.46
   6   4   3    8.96    1.45
  -6  -4  -3    6.72    1.71
  -6  -4  -3    8.90    2.01
   5   5   4    5.58    1.14
   5   5   4    5.16    1.25
  -5  -5  -4    5.37    1.64
  -5  -5  -4    4.77    1.48
   4   6   5   12.49    1.64
   4   6   5   13.09    1.80
  -4  -6  -5    8.03    1.73
  -4  -6  -5   10.48    1.87
   3   7   6   24.11    2.43
   3   7   6   22.93    2.24
  -3  -7  -6   18.62    2.68
  -3  -7  -6   22.77    2.91
   2   8   7   12.62    1.59
   2   8   7   14.73    1.84
  -2  -8  -7   12.32    1.87
  -2  -8  -7    9.86    1.82
   1   9   8    4.21    1.02
   1   9   8    4.15    0.86
  -1  -9  -8    3.39    1.12
  -1  -9  -8    3.99    1.27
   0  10   9   -0.18    0.48
   0  10   9    0.37    0.66
   0 -10  -9   -1.12    0.60
   0 -10  -9   -0.05    0.84
  11  -1  -3   16.82    1.72
 -11   1   3   12.79    1.85
  10   0  -2   10.00    1.38
  10   0  -2    7.60    1.30
 -10   0   2    8.85    1.74
 -10   0   2    8.68    1.54
   9   1  -1    4.58    1.14
   9   1  -1    5.53    1.20
  -9  -1   1    5.75    1.62
  -9  -1   1    5.00    1.43
   8   2   0   13.97    1.83
   8   2   0   14.79    1.90
  -8  -2   0    9.03    1.95
  -8  -2   0   14.28    2.79
  -8  -2   0   12.78    2.07
   7   3   1    9.04    1.47
   7   3   1    7.59    1.33
  -7  -3  -1   10.63    2.02
  -7  -3  -1    5.55    1.56
  -7  -3  -1    5.14    1.59
   6   4   2   33.48    2.93
   6   4   2   31.80    2.86
  -6  -4  -2   30.86    3.36
  -6  -4  -2   29.21    3.39
  -6  -4  -2   26.55    3.35
   5   5   3   77.44    5.57
   5   5   3   81.15    5.55
   5   5   3   63.12    5.80
  -5  -5  -3   70.77    5.98
  -5  -5  -3   71.55    6.04
   4   6   4   39.10    3.10
   4   6   4   32.33    3.12
   4   6   4   37.08    3.48
  -4  -6  -4   35.06    3.65
  -4  -6  -4   33.91    3.58
   3   7   5   12.82    1.67
   3   7   5   12.46    1.78
   3   7   5   12.96    2.01
  -3  -7  -5   12.60    2.15
  -3  -7  -5   15.24    2.35
   2   8   6    1.15    1.14
   2   8   6    1.63    0.83
   2   8   6    2.06    0.95
  -2  -8  -6    0.95    1.51
  -2  -8  -6    1.41    1.28
  -2  -8  -6    2.27    1.28
   1   9   7   14.35    1.74
   1   9   7   14.90    1.97
  -1  -9  -7   13.56    2.15
  -1  -9  -7   16.53    2.42
   0  10   8    0.38    0.63
   0  10   8   -0.03    0.76
   0 -10  -8   -0.29    0.95
   0 -10  -8    0.09    1.06
  -1  11   9    0.10    0.54
  -1  11   9    0.67    0.75
   1 -11  -9    1.13    1.06
   1 -11  -9    0.85    0.85
  -2  12  10    0.91    0.47
  -2  12  10    1.24    0.66
   2 -12 -10    0.60    0.74
  11  -1  -4    0.13    0.71
  11  -1  -4    0.34    0.69
 -11   1   4    0.29    0.92
  10   0  -3    0.88    0.96
  10   0  -3   -0.10    0.85
 -10   0   3   -0.76    0.93
 -10   0   3    0.48    1.12
   9   1  -2    8.65    1.50
   9   1  -2    6.97    1.39
  -9  -1   2    5.74    1.51
  -9  -1   2    6.91    1.76
   8   2  -1   22.92    2.45
   8   2  -1   29.98    3.76
   8   2  -1   21.89    2.37
  -8  -2   1   20.68    2.95
  -8  -2   1   22.22    2.80
   7   3   0    6.28    2.03
   7   3   0    6.57    1.27
   7   3   0    8.52    1.44
  -7  -3   0    7.80    1.56
  -7  -3   0    6.62    1.67
  -7  -3   0    9.17    1.81
   6   4   1    0.70    0.75
   6   4   1    1.04    0.83
   6   4   1    1.15    1.57
  -6  -4  -1    1.26    0.98
  -6  -4  -1    1.79    1.30
  -6  -4  -1    1.79    1.29
   5   5   2    1.93    0.85
   5   5   2    2.50    0.87
   5   5   2    3.90    1.71
  -5  -5  -2    4.14    1.21
  -5  -5  -2    2.50    1.38
  -5  -5  -2    0.45    1.10
   4   6   3   18.90    1.93
   4   6   3   17.89    1.92
   4   6   3   16.68    2.17
  -4  -6  -3   16.58    2.41
  -4  -6  -3   23.73    2.51
  -4  -6  -3   20.08    2.55
   3   7   4   14.38    1.79
   3   7   4   15.61    1.68
   3   7   4   13.73    1.94
  -3  -7  -4   16.07    2.20
  -3  -7  -4   17.20    2.34
   2   8   5   14.88    1.71
   2   8   5   15.73    2.05
   2   8   5   15.37    1.81
  -2  -8  -5   19.21    2.51
  -2  -8  -5   18.16    2.43
   1   9   6   17.51    2.13
   1   9   6   17.53    2.21
   1   9   6   18.58    1.90
  -1  -9  -6   19.01    2.48
   0  10   7    3.29    0.88
   0  10   7    3.58    1.18
   0  10   7    4.16    1.12
   0 -10  -7    1.18    1.64
   0 -10  -7    3.26    1.13
   0 -10  -7    6.09    1.50
  -1  11   8   22.96    2.12
  -1  11   8   25.64    2.45
   1 -11  -8   18.69    2.39
   1 -11  -8   19.53    2.58
  -2  12   9    8.71    1.21
  -2  12   9    9.67    1.41
   2 -12  -9    7.56    1.38
  -3  13  10    0.46    0.69
  -3  13  10    1.20    0.55
  11  -1  -5    1.65    0.80
  11  -1  -5    2.72    0.92
 -11   1   5    1.22    0.58
 -11   1   5    1.67    0.99
  10   0  -4    6.31    1.20
  10   0  -4    5.01    1.11
 -10   0   4    4.04    1.33
 -10   0   4    9.20    1.58
   9   1  -3   23.31    2.46
   9   1  -3   24.25    2.54
   9   1  -3   24.32    3.67
  -9  -1   3   20.74    2.90
  -9  -1   3   27.29    2.94
   8   2  -2  194.91   13.41
   8   2  -2  198.35   13.40
   8   2  -2  209.24   14.70
  -8  -2   2  207.20   13.83
  -8  -2   2  158.88   13.74
   7   3  -1   13.11    1.74
   7   3  -1   14.46    1.73
   7   3  -1   16.26    2.80
  -7  -3   1   16.09    2.00
  -7  -3   1   13.95    2.28
  -7  -3   1   11.64    2.02
   6   4   0   21.57    2.11
   6   4   0   20.51    2.17
   6   4   0   28.89    3.22
  -6  -4   0   26.42    2.50
  -6  -4   0   22.36    2.69
  -6  -4   0   19.11    2.51
   5   5   1   24.99    2.29
   5   5   1   32.53    3.23
  -5  -5  -1   23.89    2.80
  -5  -5  -1   23.41    2.83
  -5  -5  -1   28.35    2.65
   4   6   2   73.70    6.47
   4   6   2   96.84    6.82
  -4  -6  -2   78.57    6.25
   3   7   3   65.72    5.27
  -3  -7  -3   79.23    5.74
   2   8   4    0.94    0.78
   2   8   4    0.45    0.61
  -2  -8  -4    0.78    0.86
  -2  -8  -4   -0.57    0.98
   1   9   5   42.34    3.32
   1   9   5   45.69    3.60
   1   9   5   47.60    3.71
  -1  -9  -5   44.75    3.83
  -1  -9  -5   34.23    3.49
   0  10   6   11.98    1.71
   0  10   6    9.52    1.29
   0  10   6    7.03    1.33
   0 -10  -6   11.29    1.80
   0 -10  -6   11.39    1.67
  -1  11   7   13.53    1.62
  -1  11   7   11.74    1.72
  -1  11   7   14.08    1.91
   1 -11  -7   14.54    2.13
   1 -11  -7   14.03    1.95
  -2  12   8    4.73    0.98
  -2  12   8    4.12    1.20
  -2  12   8    4.78    1.92
   2 -12  -8    4.89    1.22
   2 -12  -8    3.02    1.26
  -3  13   9    0.58    0.60
  -3  13   9    1.00    0.83
   3 -13  -9   -0.01    0.76
   3 -13  -9    0.86    0.83
  -4  14  10    0.23    0.67
  -4  14  10    0.83    0.52
   4 -14 -10    0.44    0.63
  11  -1  -6   -0.20    0.66
  11  -1  -6    0.55    0.83
 -11   1   6    0.01    0.84
 -11   1   6   -0.27    0.46
  10   0  -5   -0.22    0.84
  10   0  -5    0.40    0.84
 -10   0   5   -0.87    0.89
   9   1  -4    2.46    1.02
   9   1  -4    5.22    1.19
   9   1  -4    0.49    1.93
  -9  -1   4    2.19    1.23
  -9  -1   4    0.52    0.90
  -9  -1   4    5.70    1.42
   8   2  -3   63.82    4.81
   8   2  -3   59.81    4.81
   8   2  -3   62.24    5.99
  -8  -2   3   52.95    5.15
  -8  -2   3   73.92    5.34
   7   3  -2   12.96    1.63
   7   3  -2   11.15    1.54
   7   3  -2   13.10    2.56
  -7  -3   2   14.24    1.76
  -7  -3   2   10.62    1.96
  -7  -3   2   13.28    1.94
   6   4  -1   38.43    3.74
   6   4  -1   30.64    3.27
  -6  -4   1   38.60    3.17
   5   5   0    0.30    2.97
   5   5   0   -6.02    4.67
   5   5   0    0.97    1.17
  -5  -5   0  -24.64   73.83
  -5  -5   0   -0.02    0.56
  -5  -5   0  -10.85   58.69
   4   6   1  156.92   10.16
   4   6   1  127.46   11.80
   4   6   1  136.95   11.18
  -4  -6  -1   76.47   53.79
  -4  -6  -1  135.94    9.70
  -4  -6  -1   17.17   44.98
   3   7   2  119.28    7.75
   3   7   2   91.93    9.11
  -3  -7  -2   95.45    7.28
  -3  -7  -2    2.41   46.51
  -3  -7  -2   41.03   41.24
   2   8   3   62.46    6.87
   2   8   3   56.13    4.56
   2   8   3   66.67    7.07
  -2  -8  -3   46.25   48.23
  -2  -8  -3  -57.03   61.21
  -2  -8  -3   62.64    4.77
   1   9   4   48.01    3.69
  -1  -9  -4   43.67    3.88
  -1  -9  -4    4.28   69.14
   0  10   5    0.46    0.56
   0  10   5    1.08    0.73
   0 -10  -5   -0.17    0.58
   0 -10  -5    0.04    0.72
  -1  11   6   16.37    1.92
  -1  11   6   17.62    1.92
  -1  11   6   14.61    1.60
   1 -11  -6   14.71    1.63
   1 -11  -6   12.75    1.83
   1 -11  -6   15.16    2.11
  -2  12   7   62.82    5.01
  -2  12   7   65.88    4.72
  -2  12   7   68.87    5.04
   2 -12  -7   54.03    4.82
   2 -12  -7   58.74    5.02
  -3  13   8   17.73    1.83
  -3  13   8   17.67    2.21
  -3  13   8   17.94    2.19
   3 -13  -8   14.75    2.09
   3 -13  -8   14.90    2.01
  -4  14   9    5.51    1.24
  -4  14   9    4.30    0.87
   4 -14  -9    2.83    0.90
   4 -14  -9   -0.24    1.06
  -5  15  10    1.42    0.55
  -5  15  10    2.19    0.82
   5 -15 -10    0.60    0.64
  11  -1  -7    3.27    0.98
  11  -1  -7    1.95    0.82
 -11   1   7    3.29    0.64
 -11   1   7    3.57    1.09
  10   0  -6   15.49    1.85
  10   0  -6   14.87    1.93
 -10   0   6    9.10    1.69
 -10   0   6   12.19    1.52
   9   1  -5    9.54    2.47
   9   1  -5   16.18    1.97
   9   1  -5   17.76    2.02
  -9  -1   5   13.50    2.12
   8   2  -4    1.43    0.83
   8   2  -4    1.43    0.52
   8   2  -4    2.25    1.72
   8   2  -4    1.19    0.87
  -8  -2   4    0.07    0.60
  -8  -2   4    3.01    1.30
  -8  -2   4    1.10    1.20
   7   3  -3   43.12    3.05
   7   3  -3   45.27    4.40
   7   3  -3   42.47    3.39
   7   3  -3   41.02    3.41
  -7  -3   3   37.11    3.72
  -7  -3   3   48.97    3.89
   6   4  -2  -49.93  117.87
  -6  -4   2  -53.17   97.70
  -6  -4   2    3.91    3.78
   5   5  -1  108.39    8.62
   5   5  -1  115.27    7.77
   5   5  -1  121.17    9.41
  -5  -5   1  109.78   61.36
  -5  -5   1  123.90    8.26
   4   6   0  253.43   18.55
   4   6   0  250.15   19.21
   4   6   0  274.81   18.28
  -4  -6   0  282.52   17.97
   3   7   1   86.57    8.02
   3   7   1   92.18    7.59
   3   7   1  106.60    7.21
  -3  -7  -1  125.08   44.82
  -3  -7  -1  100.83    6.90
   2   8   2  533.31   36.81
  -2  -8  -2  535.61   36.10
  -2  -8  -2  596.68   67.25
   1   9   3 1169.48   72.66
  -1  -9  -3 1004.91   72.80
   0  10   4   94.60   48.97
   0  10   4   42.77    3.41
   0 -10  -4   48.14   59.71
   0 -10  -4   46.50    8.06
  -2  12   6   17.30    1.72
  -2  12   6   17.30    1.92
   2 -12  -6   15.76    1.71
   2 -12  -6   14.64    1.83
   2 -12  -6   17.12    2.13
  -3  13   7   36.71    3.30
  -3  13   7   37.57    3.23
  -3  13   7   35.28    2.90
   3 -13  -7   30.09    3.24
   3 -13  -7   32.93    3.07
  -4  14   8    2.65    0.81
  -4  14   8    2.48    1.07
  -4  14   8    3.12    1.14
   4 -14  -8    2.56    1.02
  -5  15   9    1.07    1.03
  -5  15   9    0.39    0.55
   5 -15  -9    0.01    0.70
  -6  16  10    2.00    0.90
  -6  16  10    1.94    0.58
   6 -16 -10    1.94    0.73
  11  -1  -8    7.05    1.13
  11  -1  -8    6.96    1.13
 -11   1   8    5.73    1.13
  10   0  -7   -0.24    0.97
  10   0  -7    0.75    0.94
 -10   0   7    0.64    1.07
 -10   0   7    0.68    0.65
   9   1  -6    6.81    1.37
   9   1  -6   10.11    1.57
   9   1  -6    8.46    1.11
   9   1  -6    6.12    2.22
  -9  -1   6    8.89    1.34
  -9  -1   6    5.38    1.49
   8   2  -5   57.87    4.06
   8   2  -5   57.41    4.44
   8   2  -5   54.53    5.63
   8   2  -5   55.28    4.46
  -8  -2   5   51.74    4.79
   7   3  -4   10.61    1.38
   7   3  -4    8.10    2.00
  -7  -3   4    8.20    1.63
  -7  -3   4   12.36    1.60
  -7  -3   4   14.01    1.83
   6   4  -3  -71.65   88.67
  -6  -4   3  126.55  110.26
  -6  -4   3   -0.91    5.04
   5   5  -2  194.25   13.97
   5   5  -2  214.97   60.23
   5   5  -2  180.60   13.65
  -5  -5   2  207.51   13.25
  -5  -5   2  166.36   55.93
   4   6  -1  280.39   71.59
   4   6  -1  136.93   10.19
   4   6  -1  142.07   10.34
  -4  -6   1  151.30    9.89
  -4  -6   1  149.44   45.34
   3   7   0  121.23    8.99
   3   7   0  118.22    9.40
   3   7   0  124.31    8.82
  -3  -7   0  132.90    8.60
  -3  -7   0  130.87   30.20
  -3  -7   0  154.73   27.70
   2   8   1  171.94   10.81
   2   8   1  144.97   11.16
   2   8   1  142.98   10.96
  -2  -8  -1  161.15   10.61
  -2  -8  -1  163.69   27.60
   1   9   2   36.81    3.33
   1   9   2   27.07   16.96
  -1  -9  -2   31.36   19.92
  -1  -9  -2   36.64    2.76
  -1  -9  -2   33.55    3.66
  -1  -9  -2   31.65    2.27
   0  10   3   34.89    2.71
   0  10   3   36.12    3.48
   0  10   3   35.61   24.47
   0 -10  -3   35.59    4.07
   0 -10  -3   -8.41   27.37
   0 -10  -3   33.24    2.91
  -1  11   4   53.66    3.98
  -1  11   4   51.52   42.05
  -1  11   4   52.67    5.05
   1 -11  -4   52.69    5.81
   1 -11  -4  -12.34   48.70
  -3  13   6    5.92    1.07
  -3  13   6    9.36    1.23
   3 -13  -6    6.32    1.14
   3 -13  -6    7.98    1.40
  -4  14   7   13.15    1.96
  -4  14   7   14.94    1.87
  -4  14   7   14.44    1.66
   4 -14  -7   15.89    2.10
   4 -14  -7   14.41    1.82
   4 -14  -7   12.81    1.48
   4 -14  -7   13.15    1.39
  -5  15   8    3.56    0.87
  -5  15   8    2.93    1.04
  -5  15   8    4.42    1.37
   5 -15  -8    4.73    0.81
   5 -15  -8    3.37    1.08
   5 -15  -8    6.84    1.31
  -6  16   9    5.45    1.24
  -6  16   9    3.67    0.80
   6 -16  -9    1.80    0.83
  -7  17  10    0.78    0.52
   7 -17 -10    0.84    0.59
  11  -1  -9    9.20    1.25
  11  -1  -9    9.95    1.28
 -11   1   9    5.95    0.89
 -11   1   9    9.96    1.28
  10   0  -8   17.42    2.05
  10   0  -8   19.57    2.16
 -10   0   8   16.62    2.22
 -10   0   8   14.20    1.49
   9   1  -7    9.81    1.58
   9   1  -7    8.99    1.45
  -9  -1   7   10.39    1.39
  -9  -1   7    7.35    1.57
   8   2  -6  129.29    8.88
   8   2  -6  101.41    9.84
   8   2  -6  134.29    8.85
  -8  -2   6  120.50    9.12
  -8  -2   6  123.47    8.66
   7   3  -5   20.86    2.07
   7   3  -5   18.67    2.97
   7   3  -5   22.28    2.02
  -7  -3   5   19.04    1.86
  -7  -3   5   16.54    2.25
   5   5  -3   77.04   57.94
  -5  -5   3 -115.13   92.63
   4   6  -2   55.17    4.62
   4   6  -2   43.43   33.67
   4   6  -2   53.26    4.55
  -4  -6   2   34.25   30.57
  -4  -6   2   65.53    4.20
   3   7  -1   26.04    2.37
   3   7  -1   25.90    2.38
   3   7  -1   38.94   19.64
  -3  -7   1   28.90    2.06
  -3  -7   1   25.02    2.47
  -3  -7   1   11.25   20.62
   2   8   0   40.76    3.60
   2   8   0   40.94    3.33
   2   8   0   41.97    3.26
  -2  -8   0   29.43   14.74
  -2  -8   0   44.22   11.26
  -2  -8   0   46.97    3.09
   1   9   1 1182.56   80.47
  -1  -9  -1 1264.49   90.53
   0  10   2   52.84    3.89
   0  10   2   46.51    3.48
   0  10   2   55.24   16.05
   0 -10  -2   46.81    3.62
   0 -10  -2   51.26    4.16
   0 -10  -2   47.44    3.29
   0 -10  -2   83.38   23.70
  -1  11   3  307.84   20.83
  -1  11   3  317.55   21.24
  -1  11   3  420.18   47.48
   1 -11  -3  329.83   21.54
   1 -11  -3  277.96   21.02
  -2  12   4   43.14    4.51
  -2  12   4   35.90   46.12
  -2  12   4   47.09    3.50
   2 -12  -4  -23.94   57.87
   2 -12  -4   50.10    5.22
  -4  14   6   82.09    5.88
  -4  14   6   85.75    6.02
   4 -14  -6   77.34    5.88
   4 -14  -6   75.80    6.01
  -5  15   7   11.21    1.48
  -5  15   7   10.20    1.64
   5 -15  -7   10.11    1.28
   5 -15  -7   12.23    1.67
  -6  16   8    3.87    0.94
  -6  16   8    2.13    1.26
   6 -16  -8    2.46    0.68
   6 -16  -8    2.72    0.95
  -7  17   9    5.86    0.98
   7 -17  -9    3.02    0.88
   7 -17  -9    4.77    0.75
  -8  18  10    2.58    0.52
   8 -18 -10    2.32    0.61
  10   0  -9    0.20    0.86
  10   0  -9    0.11    0.78
 -10   0   9    0.36    0.73
   9   1  -8    0.62    1.01
   9   1  -8    0.33    0.86
  -9  -1   8   -0.07    0.57
  -9  -1   8    0.91    0.98
   8   2  -7   16.43    3.36
   8   2  -7   16.85    2.10
   8   2  -7   19.73    2.24
  -8  -2   7   16.33    1.79
  -8  -2   7   17.10    2.29
   7   3  -6   25.45    2.45
   7   3  -6   26.77    2.44
   7   3  -6   24.46    3.39
  -7  -3   6   24.66    2.23
  -7  -3   6   23.49    2.71
   5   5  -4  225.93   71.18
   5   5  -4  184.74   13.77
   5   5  -4  202.86   14.10
  -5  -5   4  194.81   67.20
   4   6  -3   40.36   37.31
   4   6  -3   49.15    4.11
   4   6  -3   44.96    3.99
  -4  -6   3   10.36   34.90
  -4  -6   3   52.38    3.57
   3   7  -2  761.71   65.31
   3   7  -2  685.23   44.71
  -3  -7   2  661.50   44.83
  -3  -7   2  596.01   62.82
   2   8  -1   91.40   17.43
   2   8  -1   71.62    5.12
   2   8  -1   61.89    5.11
  -2  -8   1   81.00   18.80
  -2  -8   1   81.90    4.98
  -2  -8   1   74.61    5.20
   1   9   0  220.64   14.87
   1   9   0  224.25   14.97
   1   9   0  211.33   14.83
  -1  -9   0  259.97   20.61
  -1  -9   0  226.05   22.99
  -1  -9   0  216.51   14.68
   0  10   1    1.93    7.53
   0  10   1   11.46    1.10
   0  10   1    9.51    0.86
   0 -10  -1   11.83    1.38
   0 -10  -1   -0.85   10.51
   0 -10  -1    8.12    0.91
   0 -10  -1   10.61    0.77
  -1  11   2  758.47   46.75
   1 -11  -2  763.45   46.89
   1 -11  -2  610.38   46.59
   1 -11  -2  669.38   65.14
  -2  12   3  335.01   23.04
  -2  12   3  368.67   53.40
   2 -12  -3  342.02   23.23
   2 -12  -3  341.23   22.54
  -3  13   4   -8.52   57.50
   3 -13  -4   -0.01    0.50
   3 -13  -4  -60.84   68.09
  -4  14   5   70.20    4.95
   4 -14  -5   62.15    4.84
   4 -14  -5   66.62    4.69
  -5  15   6    3.99    1.05
  -5  15   6    4.64    1.01
   5 -15  -6    3.54    1.01
   5 -15  -6    3.96    0.82
  -6  16   7   29.71    2.86
  -6  16   7   29.18    2.64
   6 -16  -7   31.04    2.49
   6 -16  -7   27.96    2.70
  -7  17   8    7.42    1.17
   7 -17  -8    5.28    1.10
  -8  18   9   10.47    1.21
   8 -18  -9    5.82    1.02
   8 -18  -9    8.87    0.94
  10   0 -10   26.35    2.19
  10   0 -10   21.17    2.06
 -10   0  10   22.23    2.12
   9   1  -9   39.07    3.45
   9   1  -9   38.12    3.38
  -9  -1   9   38.46    3.45
   8   2  -8   27.24    2.67
   8   2  -8   17.90    3.39
   8   2  -8   25.82    2.71
  -8  -2   8   27.22    2.21
  -8  -2   8   24.19    2.73
   7   3  -7    1.13    0.95
   7   3  -7    0.97    1.40
   7   3  -7    0.38    0.92
  -7  -3   7    0.20    0.85
  -7  -3   7   -0.72    0.66
  -7  -3   7    0.55    0.61
   6   4  -6    5.16    1.54
   6   4  -6    7.96    1.25
  -6  -4   6    5.76    1.27
  -6  -4   6    7.66    1.07
   4   6  -4  342.00   24.65
   4   6  -4  378.56   24.79
   4   6  -4  344.39   64.59
  -4  -6   4  436.84   67.03
   3   7  -3   73.38    5.90
   3   7  -3   98.57   28.52
   3   7  -3   81.53    5.94
  -3  -7   3   84.81    5.58
  -3  -7   3   96.53   29.06
  -3  -7   3   83.39    5.96
   2   8  -2  135.80   10.17
   2   8  -2  137.22   26.09
   2   8  -2  151.47   10.16
  -2  -8   2  162.30    9.97
  -2  -8   2  152.81   10.18
  -2  -8   2  130.53   24.97
   1   9  -1   11.32    1.03
   1   9  -1   18.73    7.16
   1   9  -1   11.83    0.97
   1   9  -1   11.74    0.90
  -1  -9   1   13.59    0.93
  -1  -9   1   14.11    1.04
  -1  -9   1    7.42    7.11
   0  10   0   13.96    0.99
   0 -10   0   12.73    0.99
  -1  11   1  114.75    7.72
  -1  11   1  110.98    7.59
  -1  11   1  136.26   19.07
   1 -11  -1   76.57   18.04
   1 -11  -1  115.20    7.58
   1 -11  -1  116.84    7.78
  -2  12   2   11.86   20.68
  -2  12   2   10.41    1.43
  -2  12   2    8.92    0.86
   2 -12  -2    9.22    0.81
   2 -12  -2    8.97    1.58
   2 -12  -2    7.02    0.97
   2 -12  -2   13.29   23.04
  -3  13   3   24.20    1.97
  -3  13   3   25.66    3.00
  -3  13   3    0.35   39.32
   3 -13  -3   24.26    1.86
   3 -13  -3   49.17   40.19
   3 -13  -3   24.76    3.04
  -4  14   4  107.32   94.32
   4 -14  -4   40.12   94.08
  -5  15   5   10.48    1.34
  -5  15   5    8.44    1.27
   5 -15  -5    8.92    1.24
   5 -15  -5    6.06    0.91
  -6  16   6   44.77    3.64
  -6  16   6   42.09    3.74
   6 -16  -6   46.56    3.44
   6 -16  -6   46.11    3.66
  -7  17   7    5.78    1.11
   7 -17  -7    5.04    1.12
  -8  18   8   15.41    1.67
   8 -18  -8   16.03    1.78
  -9  19   9    3.95    0.65
   9 -19  -9    2.84    0.49
   9 -19  -9    4.21    0.71
   9   1 -10    2.64    0.90
  -9  -1  10    2.75    0.82
   8   2  -9    1.51    1.10
   8   2  -9    2.46    1.15
  -8  -2   9    1.42    0.80
  -8  -2   9    3.44    1.12
  -8  -2   9    0.37    0.45
   7   3  -8    7.91    1.49
   7   3  -8    7.56    2.40
   7   3  -8    9.95    1.63
  -7  -3   8    8.61    1.13
  -7  -3   8    6.46    1.46
   6   4  -7    0.32    0.76
   6   4  -7    1.26    1.04
   6   4  -7    0.59    1.32
  -6  -4   7    0.68    0.84
  -6  -4   7    0.82    0.61
  -6  -4   7    0.10    0.57
   5   5  -6   18.63    1.91
   5   5  -6   16.34    2.41
  -5  -5   6   18.49    2.09
  -5  -5   6   17.86    2.02
   3   7  -4   -4.43   36.19
  -3  -7   4   90.98   32.77
   2   8  -3  108.55    7.60
   2   8  -3  118.95   30.96
   2   8  -3   93.36    7.47
  -2  -8   3  117.18    7.54
  -2  -8   3  156.71   25.81
  -2  -8   3  106.22    7.22
   1   9  -2  246.36   30.49
   1   9  -2  297.46   18.78
   1   9  -2  268.06   18.69
  -1  -9   2  279.88   18.67
  -1  -9   2  302.78   26.98
   0  10  -1   13.84    0.95
   0 -10   1   11.59    1.01
  -1  11   0   89.93    5.80
  -1  11   0   93.08   14.73
  -1  11   0   76.41    5.91
   1 -11   0   94.39    5.85
  -2  12   1   12.97    1.48
  -2  12   1   13.14    1.09
  -2  12   1   14.92   18.54
   2 -12  -1   14.42    1.44
   2 -12  -1    0.78   16.32
   2 -12  -1   14.31    1.10
  -3  13   2   22.82   33.65
  -3  13   2   13.60    2.13
  -3  13   2   13.36    1.21
   3 -13  -2   23.35   33.79
   3 -13  -2   14.36    1.16
   3 -13  -2   12.83    1.96
  -4  14   3  347.15   74.32
   4 -14  -3   19.42   63.66
  -5  15   4   27.56    2.37
   5 -15  -4   26.57    2.14
   5 -15  -4   25.85    2.26
   5 -15  -4   27.50    2.34
  -6  16   5   15.14    1.77
  -6  16   5   16.22    1.85
   6 -16  -5   17.81    1.58
   6 -16  -5   16.65    1.77
   6 -16  -5   16.19    1.70
   6 -16  -5   12.18    2.03
  -7  17   6   26.82    2.57
  -7  17   6   26.98    2.73
   7 -17  -6   27.96    2.56
   7 -17  -6   26.67    2.32
  -8  18   7    3.77    0.93
   8 -18  -7    3.54    0.92
  -9  19   8    3.13    0.74
   9 -19  -8    2.78    0.75
   8   2 -10    0.22    0.77
   8   2 -10    0.21    0.86
  -8  -2  10    0.03    0.62
   7   3  -9   74.63    5.94
   7   3  -9   75.34    5.85
  -7  -3   9   78.06    5.88
   6   4  -8   23.60    2.65
   6   4  -8   22.60    2.51
   6   4  -8   14.81    2.93
  -6  -4   8   21.33    2.25
  -6  -4   8   23.07    2.45
   5   5  -7   32.50    3.71
   5   5  -7   35.94    3.05
  -5  -5   7   35.28    3.07
  -5  -5   7   33.02    2.69
   3   7  -5  136.54   10.74
   3   7  -5  168.11   11.75
   2   8  -4  544.46   79.27
   2   8  -4  733.86   48.83
  -2  -8   4  881.12   73.98
   1   9  -3    8.42    1.03
   1   9  -3  -10.58   19.29
   1   9  -3    7.07    1.36
  -1  -9   3    8.99    0.75
  -1  -9   3    7.50    1.25
  -1  -9   3    7.99    0.71
   0  10  -2   45.78   15.53
   0  10  -2   52.49    3.56
   0 -10   2   47.03    3.62
   0 -10   2   51.82    3.46
  -1  11  -1  413.53   40.00
  -1  11  -1  496.36   37.22
   1 -11   1  464.66   30.22
   1 -11   1  442.96   30.13
  -2  12   0  100.69    6.72
  -2  12   0   85.85   24.75
   2 -12   0  104.79    6.71
   2 -12   0   94.35    6.87
  -3  13   1   12.03    1.16
  -3  13   1   13.89    1.86
  -3  13   1    8.94   31.35
   3 -13  -1   13.87    1.11
   3 -13  -1   29.29   28.43
  -4  14   2  119.99   61.27
   4 -14  -2  -45.76   53.83
  -5  15   3   43.85    3.38
   5 -15  -3   42.50    3.18
  -6  16   4   44.19    3.60
  -6  16   4   35.68    3.04
   6 -16  -4   35.48    2.91
   6 -16  -4   32.95    2.81
   6 -16  -4   36.55    3.00
   6 -16  -4   32.12    2.73
  -7  17   5    4.89    1.20
   7 -17  -5    7.05    1.07
   7 -17  -5    5.89    1.17
  -8  18   6   10.27    1.50
   8 -18  -6    9.47    1.42
  -9  19   7    7.66    1.18
   9 -19  -7    7.10    1.11
   8   2 -11    1.47    0.73
   8   2 -11    2.06    0.91
  -8  -2  11    1.74    0.61
   7   3 -10    0.88    1.01
   7   3 -10    1.35    0.96
  -7  -3  10    1.32    0.73
   6   4  -9    5.95    1.37
   6   4  -9    4.08    1.31
  -6  -4   9    6.42    1.29
   5   5  -8  121.70   10.98
   5   5  -8  153.73   10.32
  -5  -5   8  135.48   10.07
  -5  -5   8  160.92   10.30
   4   6  -7   35.54    3.08
   4   6  -7   28.20    3.51
  -4  -6   7   33.69    3.02
  -4  -6   7   35.53    2.99
   3   7  -6   69.94    5.95
  -3  -7   6   79.53    6.34
   1   9  -4  143.01   10.38
   1   9  -4  154.15   11.15
   1   9  -4  101.82   38.56
  -1  -9   4  238.54   42.06
   0  10  -3   40.19    2.93
   0  10  -3   32.30   24.03
   0  10  -3   32.18    3.73
   0 -10   3   38.40    2.66
   0 -10   3   36.94    3.25
  -1  11  -2  276.99   37.63
  -1  11  -2  261.19   38.83
  -1  11  -2  281.99   18.03
   1 -11   2  266.25   17.89
   1 -11   2  261.05   18.26
  -2  12  -1  478.51   61.89
  -2  12  -1  638.63   53.93
   2 -12   1  619.09   39.92
  -3  13   0   42.67   38.78
  -3  13   0   44.36    3.30
  -3  13   0   55.15   21.33
   3 -13   0   46.35    3.22
   3 -13   0   45.79    3.85
  -4  14   1   58.05   64.48
   4 -14  -1   26.80   52.94
  -5  15   2   10.28    1.25
   5 -15  -2    9.17    1.04
   5 -15  -2   10.56    1.92
  -6  16   3   23.41    2.48
  -6  16   3   18.39    1.90
   6 -16  -3   18.47    2.22
   6 -16  -3   17.00    1.71
   6 -16  -3   16.06    1.61
   6 -16  -3   17.05    1.72
   6 -16  -3   20.28    2.61
  -7  17   4    7.26    1.40
  -7  17   4   11.40    1.89
   7 -17  -4   12.21    1.50
   7 -17  -4   10.85    1.33
   7 -17  -4   11.53    1.43
   7 -17  -4   10.44    1.37
   8 -18  -5   46.65    3.73
  -9  19   6   10.15    1.42
   9 -19  -6   11.42    1.49
 -10  20   7    0.36    0.50
  10 -20  -7    1.11    0.51
   7   3 -11    4.07    0.96
  -7  -3  11    3.81    0.58
  -7  -3  11    3.06    0.69
   6   4 -10    0.30    0.85
   6   4 -10   -0.57    1.22
  -6  -4  10    1.45    0.73
   5   5  -9    3.15    1.18
  -5  -5   9    5.65    1.18
   4   6  -8   31.32    3.00
   4   6  -8   24.00    3.45
  -4  -6   8   33.32    2.87
   3   7  -7   21.65    2.31
   3   7  -7   18.91    2.67
  -3  -7   7   23.44    2.15
  -3  -7   7   19.94    2.29
   2   8  -6   14.62    2.08
  -2  -8   6   16.80    1.68
  -1  11  -3   72.11   38.36
  -1  11  -3   76.90    5.49
   1 -11   3   74.44    5.19
  -2  12  -2   15.83   39.63
  -2  12  -2   63.79    4.77
   2 -12   2   78.12    6.98
   2 -12   2   64.17    4.57
  -3  13  -1   27.68   52.62
  -4  14   0   63.53   80.00
  -5  15   1   94.58    6.68
   5 -15  -1   88.51    6.49
   5 -15  -1   95.72    6.65
   5 -15  -1   91.98    7.08
   5 -15  -1   93.71    6.43
  -6  16   2   25.86    2.45
  -6  16   2   28.41    2.96
   6 -16  -2   27.91    3.65
   6 -16  -2   24.25    2.22
   6 -16  -2   26.64    2.85
   6 -16  -2   26.60    2.29
   6 -16  -2   25.64    2.14
  -7  17   3   34.43    3.34
  -7  17   3   30.96    2.90
   7 -17  -3   33.19    2.70
   7 -17  -3   28.90    2.51
   7 -17  -3   31.24    2.87
   7 -17  -3   29.26    2.59
  -8  18   4    1.59    1.15
  -8  18   4    1.18    1.19
   8 -18  -4    0.90    0.68
   8 -18  -4    1.05    0.72
   8 -18  -4    2.12    0.91
   8 -18  -4    1.97    0.82
  -9  19   5    2.88    0.85
   9 -19  -5    4.62    0.92
 -10  20   6    1.69    0.59
  10 -20  -6    1.70    0.60
   6   4 -11    3.45    0.90
  -6  -4  11    4.21    0.71
  -6  -4  11    3.38    0.52
   5   5 -10    0.57    0.88
  -5  -5  10   -0.19    0.47
  -5  -5  10   -0.03    0.63
   4   6  -9    7.29    1.52
  -4  -6   9   10.80    1.48
   3   7  -8    3.39    1.45
   3   7  -8    2.92    1.28
  -3  -7   8    4.22    1.02
   2   8  -7    0.12    0.86
   2   8  -7    0.88    1.06
  -2  -8   7    0.95    0.95
  -2  -8   7    1.92    0.80
   1   9  -6   14.55    2.05
   1   9  -6   15.24    1.90
  -1  -9   6   15.72    1.49
  -1  -9   6   14.46    1.88
  -1  -9   6   13.86    1.57
   0  10  -5    1.20    0.74
   0 -10   5    0.85    0.53
  -1  11  -4   28.99    2.65
  -2  12  -3   52.98    4.28
   2 -12   3   58.37    3.94
  -3  13  -2   54.80    4.04
   3 -13   2   49.10    3.68
  -4  14  -1   15.19    1.63
   4 -14   1   15.27    1.36
   4 -14   1   13.78    2.08
  -5  15   0    0.88    0.67
  -5  15   0   -0.66    1.16
   5 -15   0    0.49    0.74
   5 -15   0    0.19    0.53
   5 -15   0    0.67    0.42
   5 -15   0   -0.06    1.27
  -6  16   1   16.65    2.43
  -6  16   1   16.77    1.90
   6 -16  -1   15.76    1.55
   6 -16  -1   17.85    2.09
   6 -16  -1   17.13    1.70
   6 -16  -1   17.27    3.16
  -7  17   2   41.32    3.70
  -7  17   2   42.37    4.00
   7 -17  -2   46.20    3.44
   7 -17  -2   40.75    3.38
   7 -17  -2   42.96    3.32
   7 -17  -2   45.16    3.95
   7 -17  -2   41.35    4.33
  -8  18   3   40.08    3.66
   8 -18  -3   37.38    3.02
   8 -18  -3   33.20    2.96
   8 -18  -3   35.43    3.11
   9 -19  -4    4.59    0.87
   9 -19  -4    4.64    0.94
 -10  20   5   13.55    1.44
  10 -20  -5   14.73    1.37
   5   5 -11    0.78    0.71
  -5  -5  11    0.26    0.37
  -5  -5  11    1.34    0.52
   4   6 -10    4.18    1.19
  -4  -6  10    8.55    0.99
  -4  -6  10    8.82    1.19
   3   7  -9    8.91    1.67
  -3  -7   9   12.35    1.32
  -3  -7   9   12.91    1.62
   2   8  -8   20.57    2.61
   2   8  -8   21.21    3.43
  -2  -8   8   21.03    1.97
  -2  -8   8   23.41    2.20
   1   9  -7    5.63    1.71
   1   9  -7    5.49    1.45
  -1  -9   7    3.36    0.95
  -1  -9   7    4.40    1.23
  -1  -9   7    5.45    0.97
   0  10  -6    7.97    1.64
   0  10  -6    8.43    1.56
   0 -10   6   11.09    1.35
   0 -10   6   10.02    1.64
   0 -10   6   10.15    1.21
  -1  11  -5   14.90    1.99
  -1  11  -5   14.60    2.07
   1 -11   5   17.32    1.62
   1 -11   5   17.62    2.03
   1 -11   5   14.28    1.56
  -2  12  -4   28.74    2.79
  -2  12  -4   29.89    3.00
   2 -12   4   30.77    2.45
   2 -12   4   27.39    2.38
   2 -12   4   30.11    2.93
  -3  13  -3   51.97    4.76
  -3  13  -3   60.42    4.63
   3 -13   3   58.69    4.80
   3 -13   3   58.56    4.28
   3 -13   3   59.85    4.11
   3 -13   3   55.02    4.20
  -4  14  -2   14.96    2.32
  -4  14  -2   16.54    1.89
   4 -14   2   15.16    2.34
   4 -14   2   16.12    1.44
   4 -14   2   16.29    1.58
   4 -14   2   16.60    1.70
  -5  15  -1   10.80    2.06
  -5  15  -1   13.72    1.72
   5 -15   1   10.90    1.22
   5 -15   1   13.37    1.63
   5 -15   1   11.72    1.39
   5 -15   1   14.87    2.48
  -6  16   0   35.05    3.15
  -6  16   0   31.52    3.44
   6 -16   0   33.93    2.78
   6 -16   0   33.13    4.34
   6 -16   0   36.20    2.69
   6 -16   0   29.31    3.00
  -7  17   1   19.49    2.69
  -7  17   1   22.20    2.49
   7 -17  -1   22.17    2.20
   7 -17  -1   22.51    2.76
   7 -17  -1   23.39    2.04
   7 -17  -1   21.18    3.20
   7 -17  -1   25.01    2.18
  -8  18   2    3.03    1.33
   8 -18  -2    4.17    0.96
   8 -18  -2    3.18    0.87
   8 -18  -2    3.18    0.97
  -9  19   3    1.72    1.10
   9 -19  -3    1.13    0.67
   9 -19  -3    1.69    0.72
 -10  20   4    1.44    0.60
  10 -20  -4    0.98    0.50
   4   6 -11    0.04    0.59
  -4  -6  11    0.11    0.39
   3   7 -10    2.72    0.97
  -3  -7  10    3.74    0.77
  -3  -7  10    3.02    0.82
   2   8  -9   -0.80    0.87
  -2  -8   9    0.52    0.47
  -2  -8   9    0.68    0.64
   1   9  -8   16.05    2.34
  -1  -9   8   20.62    1.96
  -1  -9   8   19.28    1.76
   0  10  -7    5.56    1.47
   0  10  -7    3.14    1.27
   0 -10   7    4.46    0.85
   0 -10   7    4.86    0.97
  -1  11  -6   18.13    2.44
  -1  11  -6   15.19    2.34
   1 -11   6   19.14    1.73
   1 -11   6   17.69    1.80
   1 -11   6   16.38    2.31
  -2  12  -5   82.41    6.86
  -2  12  -5   83.81    6.96
   2 -12   5   94.00    6.38
   2 -12   5   90.92    6.39
   2 -12   5   93.88    6.93
  -3  13  -4   15.39    2.12
  -3  13  -4   19.40    2.56
   3 -13   4   16.25    1.74
   3 -13   4   18.81    2.51
   3 -13   4   17.99    1.74
  -4  14  -3   31.72    3.02
  -4  14  -3   28.40    3.23
   4 -14   3   27.65    2.32
   4 -14   3   31.34    3.45
   4 -14   3   30.11    2.53
   4 -14   3   31.21    2.59
  -5  15  -2   14.43    1.95
  -5  15  -2   15.61    2.39
   5 -15   2   12.77    1.34
   5 -15   2   14.40    1.72
   5 -15   2   13.23    1.57
   5 -15   2   14.75    2.59
  -6  16  -1   14.29    2.00
  -6  16  -1   12.35    2.21
   6 -16   1   13.87    1.82
   6 -16   1   16.65    3.27
   6 -16   1   11.72    1.41
   6 -16   1   15.58    1.65
  -7  17   0   23.09    2.80
   7 -17   0   23.66    2.79
   7 -17   0   25.41    2.24
   7 -17   0   20.39    3.28
  -8  18   1    3.24    1.24
   8 -18  -1    3.72    0.90
   8 -18  -1    2.71    0.80
   8 -18  -1    4.87    0.99
  -9  19   2    6.23    1.41
   9 -19  -2    7.55    1.02
   9 -19  -2    6.08    0.91
  10 -20  -3   -0.13    0.43
   2   8 -10    0.84    0.78
  -2  -8  10    1.13    0.51
   1   9  -9    4.01    1.23
  -1  -9   9    4.72    0.84
   0  10  -8    1.08    1.06
   0 -10   8    0.72    0.61
  -1  11  -7   14.49    2.23
   1 -11   7   13.79    1.48
   1 -11   7   14.92    1.61
  -2  12  -6    1.09    1.12
  -2  12  -6    0.12    1.18
   2 -12   6   -0.33    1.03
   2 -12   6    0.33    0.66
   2 -12   6    0.08    0.56
  -3  13  -5   17.90    2.49
  -3  13  -5   17.66    2.78
   3 -13   5   15.11    2.36
   3 -13   5   17.07    1.71
   3 -13   5   16.25    1.76
  -4  14  -4   18.25    2.55
  -4  14  -4   22.16    2.75
   4 -14   4   22.21    2.03
   4 -14   4   20.50    2.02
   4 -14   4   25.92    3.16
  -5  15  -3    4.08    1.48
  -5  15  -3    5.09    1.67
   5 -15   3    4.77    0.94
   5 -15   3    3.35    0.93
   5 -15   3    5.55    2.19
  -6  16  -2    7.30    1.68
   6 -16   2    8.08    1.13
   6 -16   2    4.66    1.28
   6 -16   2    7.91    2.71
  -7  17  -1   20.16    2.69
   7 -17   1   23.96    2.08
   7 -17   1   22.36    2.98
   7 -17   1   22.59    2.35
  -8  18   0    0.92    1.01
   8 -18   0    2.19    0.66
   8 -18   0    1.82    0.65
   8 -18   0    1.82    0.76
  -9  19   1    2.55    0.95
   9 -19  -1    1.93    0.66
   9 -19  -1    2.64    0.53
   1   9 -10    2.01    0.78
   0  10  -9    0.29    0.79
   0 -10   9    0.52    0.44
  -1  11  -8    2.63    1.08
   1 -11   8    2.00    0.62
  -2  12  -7    2.55    1.19
   2 -12   7    4.26    0.79
  -3  13  -6    2.67    1.21
   3 -13   6    3.01    0.74
   3 -13   6    2.73    1.48
  -4  14  -5   -0.17    1.03
   4 -14   5    0.64    0.60
   4 -14   5    0.78    1.35
  -5  15  -4   -0.37    1.00
   5 -15   4    0.03    0.55
   5 -15   4    0.72    1.59
  -6  16  -3    4.01    1.32
   6 -16   3    6.85    0.94
   6 -16   3    3.12    1.47
   6 -16   3    6.76    1.46
  -7  17  -2    3.68    1.17
   7 -17   2    7.10    1.11
   7 -17   2    6.02    0.85
   7 -17   2    3.96    0.90
  -8  18  -1    2.41    0.95
   8 -18   1    4.94    0.86
   8 -18   1    3.88    0.58
  -9  19   0    2.64    0.77
   9 -19   0    1.09    0.50
  -2  12  -8    1.33    0.78
   2 -12   8    0.15    0.31
  -3  13  -7    1.07    0.86
   3 -13   7    1.95    0.45
   3 -13   7   -0.10    0.30
  -4  14  -6    0.31    0.80
   4 -14   6    0.56    0.41
  -5  15  -5    1.43    0.91
   5 -15   5    0.75    0.42
  -6  16  -4    3.62    1.01
   6 -16   4    3.88    0.77
  -7  17  -3    0.55    0.70
   7 -17   3    0.29    0.52
  -8  18  -2    0.41    0.62
   8 -18   2    1.28    0.51
   8   4   3    0.94    0.63
  -8  -4  -3    1.34    0.59
  -8  -4  -3    0.88    0.73
   7   5   4    3.38    0.79
  -7  -5  -4    3.64    0.94
  -7  -5  -4    3.29    0.77
   6   6   5    2.11    0.55
   6   6   5    1.67    0.68
  -6  -6  -5    1.67    0.71
  -6  -6  -5    1.85    0.85
   5   7   6   15.66    1.47
   5   7   6   10.83    1.21
  -5  -7  -6   11.22    1.54
  -5  -7  -6   10.60    1.27
   4   8   7    4.55    0.78
  -4  -8  -7    4.11    0.92
  10   2   0   16.65    1.60
 -10  -2   0   12.48    1.80
 -10  -2   0   13.70    1.47
   9   3   1    6.21    0.97
   9   3   1    6.05    1.10
  -9  -3  -1    3.98    1.20
  -9  -3  -1    4.23    1.05
   8   4   2    0.95    0.74
   8   4   2    1.20    0.82
  -8  -4  -2    0.69    0.99
  -8  -4  -2   -0.72    0.77
   7   5   3    2.25    0.86
   7   5   3    1.96    0.88
  -7  -5  -3    2.73    1.05
  -7  -5  -3    3.24    1.18
   6   6   4   13.16    1.67
   6   6   4   11.87    1.51
  -6  -6  -4   10.57    1.89
  -6  -6  -4    9.14    1.58
   5   7   5   12.82    1.61
   5   7   5   10.09    1.43
  -5  -7  -5    7.91    1.73
  -5  -7  -5   10.72    1.69
   4   8   6    9.64    1.38
   4   8   6    8.80    1.19
  -4  -8  -6    9.29    1.46
  -4  -8  -6    4.68    1.33
   3   9   7    0.75    0.64
   3   9   7    0.10    0.72
  -3  -9  -7    0.37    0.90
  -3  -9  -7    0.70    0.84
   2  10   8    1.72    0.69
   2  10   8    2.64    0.62
  -2 -10  -8    1.45    0.90
  11   1  -2   11.95    1.38
 -11  -1   2   11.36    1.62
  10   2  -1    1.65    0.82
  10   2  -1    2.40    0.91
 -10  -2   1    1.08    0.99
 -10  -2   1    1.30    0.86
   9   3   0   14.39    1.87
   9   3   0   14.99    1.77
  -9  -3   0   14.89    2.03
  -9  -3   0    9.66    1.79
   8   4   1    9.38    1.48
   8   4   1    8.51    1.42
  -8  -4  -1    8.50    1.65
  -8  -4  -1    5.92    1.64
   7   5   2    9.87    1.44
   7   5   2    9.09    1.45
  -7  -5  -2    8.37    1.77
  -7  -5  -2   13.95    2.04
   6   6   3    3.09    1.10
   6   6   3    1.68    0.92
  -6  -6  -3    1.65    1.31
  -6  -6  -3    2.25    1.32
   5   7   4    8.83    1.50
   5   7   4    6.90    1.22
  -5  -7  -4   10.95    2.03
  -5  -7  -4    9.78    1.81
   4   8   5   11.47    1.67
   4   8   5   10.98    1.51
  -4  -8  -5    8.84    1.75
  -4  -8  -5    8.03    1.77
   3   9   6    0.78    0.81
   3   9   6    0.96    0.89
  -3  -9  -6    0.80    1.13
  -3  -9  -6    0.97    1.16
   2  10   7    2.45    0.96
   2  10   7    1.53    0.77
  -2 -10  -7    3.67    1.31
  -2 -10  -7    1.38    1.15
   1  11   8    2.77    0.76
   1  11   8    3.33    0.99
  -1 -11  -8    3.72    1.20
  -1 -11  -8    0.19    0.80
   0  12   9    0.14    0.64
   0  12   9    0.59    0.50
   0 -12  -9   -0.22    0.76
  11   1  -3   18.97    1.84
  11   1  -3   17.29    1.67
 -11  -1   3   13.81    2.05
  10   2  -2   36.55    3.18
 -10  -2   2   38.41    3.35
   9   3  -1    0.07    0.88
   9   3  -1    1.23    0.97
  -9  -3   1    0.40    1.00
  -9  -3   1    1.27    1.15
   8   4   0    7.17    1.39
   8   4   0    2.50    2.73
   8   4   0    5.24    1.18
  -8  -4   0    4.02    1.47
  -8  -4   0    2.59    1.26
   7   5   1   10.55    1.53
   7   5   1   13.04    2.88
   7   5   1    9.03    1.45
  -7  -5  -1    9.89    1.95
  -7  -5  -1    6.28    1.67
   6   6   2   26.68    2.63
   6   6   2   29.65    2.71
  -6  -6  -2   28.44    3.21
  -6  -6  -2   24.92    3.21
   5   7   3   61.35    5.42
   5   7   3   71.97    5.16
   5   7   3   70.54    5.09
  -5  -7  -3   61.36    5.53
  -5  -7  -3   64.31    5.53
   4   8   4    3.59    0.96
   4   8   4    3.91    1.13
   4   8   4    4.36    1.34
  -4  -8  -4    2.56    1.29
  -4  -8  -4    3.67    1.46
  -4  -8  -4    0.20    1.20
   3   9   5   15.55    1.95
   3   9   5   14.82    2.15
   3   9   5   13.70    1.79
  -3  -9  -5   15.81    2.26
  -3  -9  -5   19.34    2.59
   2  10   6    0.26    0.82
   2  10   6    0.82    0.77
   2  10   6   -0.65    0.89
  -2 -10  -6    0.66    1.18
  -2 -10  -6   -0.05    1.06
  -2 -10  -6    0.82    2.07
   1  11   7   13.71    1.67
   1  11   7   14.62    1.92
  -1 -11  -7   14.40    2.08
  -1 -11  -7    8.48    1.71
   0  12   8    3.71    1.02
   0  12   8    5.08    0.99
   0 -12  -8    1.59    1.09
   0 -12  -8    4.07    1.17
  -1  13   9    0.77    0.58
  -1  13   9   -0.08    0.69
   1 -13  -9    0.76    0.94
  -2  14  10    2.95    0.70
  -2  14  10    1.56    0.50
   2 -14 -10    0.51    0.73
  11   1  -4   -0.31    0.62
  11   1  -4    0.28    0.76
 -11  -1   4    0.38    0.86
 -11  -1   4    0.14    0.49
  10   2  -3   35.53    3.14
  10   2  -3   37.21    3.16
 -10  -2   3   40.96    3.41
 -10  -2   3   27.32    3.33
   9   3  -2   13.38    1.86
   9   3  -2   15.11    1.94
  -9  -3   2    9.67    1.95
  -9  -3   2   15.46    2.20
   8   4  -1    1.35    0.96
   8   4  -1    1.73    1.82
   8   4  -1    1.99    1.05
  -8  -4   1    1.24    1.23
  -8  -4   1   -0.26    0.91
  -8  -4   1    0.01    1.18
   7   5   0   -0.04    0.78
   7   5   0    0.55    1.42
   7   5   0    0.34    0.82
  -7  -5   0   -0.57    0.72
  -7  -5   0   -0.63    1.13
  -7  -5   0    0.76    1.20
   6   6   1    9.83    2.34
   6   6   1    6.20    1.15
   6   6   1    7.65    1.24
  -6  -6  -1    6.89    1.72
  -6  -6  -1    5.79    1.68
   5   7   2    6.66    1.24
   5   7   2    4.20    0.96
   5   7   2    6.59    2.07
  -5  -7  -2    4.48    1.49
  -5  -7  -2    3.29    1.31
   4   8   3   42.50    3.41
   4   8   3   42.09    3.31
   4   8   3   37.14    3.56
  -4  -8  -3   41.85    3.84
  -4  -8  -3   37.32    3.74
   3   9   4    3.41    0.90
   3   9   4    4.92    1.38
   3   9   4    3.50    1.04
  -3  -9  -4    3.32    1.38
  -3  -9  -4    3.79    1.34
   2  10   5   23.40    2.36
   2  10   5   22.90    2.54
   2  10   5   22.76    2.19
  -2 -10  -5   22.63    2.81
  -2 -10  -5   23.79    2.77
   1  11   6   18.65    1.90
   1  11   6   16.97    2.10
   1  11   6   16.46    2.18
  -1 -11  -6   20.44    2.53
   0  12   7   11.91    1.53
   0  12   7   14.94    2.23
   0  12   7    8.59    1.50
   0 -12  -7   11.11    1.89
  -1  13   8    5.56    1.03
  -1  13   8    7.45    1.36
   1 -13  -8    3.77    1.15
  -2  14   9    8.62    1.36
  -2  14   9    8.31    1.18
  -3  15  10   -0.19    0.45
  -3  15  10    0.43    0.64
  12   0  -6   18.97    1.75
 -12   0   6   17.90    1.81
  11   1  -5    2.66    0.95
  11   1  -5    2.14    0.88
 -11  -1   5    2.04    0.61
 -11  -1   5    0.87    0.94
  10   2  -4    1.00    0.88
  10   2  -4    0.65    0.80
 -10  -2   4   -0.13    1.03
   9   3  -3   10.39    1.54
   9   3  -3   11.41    2.65
   9   3  -3    8.97    1.48
  -9  -3   3   12.62    1.96
  -9  -3   3   11.41    2.14
   8   4  -2   24.05    2.48
   8   4  -2   21.12    2.44
   8   4  -2   28.97    3.85
  -8  -4   2   20.19    2.93
  -8  -4   2   22.61    2.92
   7   5  -1   26.13    3.31
   7   5  -1   23.22    2.26
   7   5  -1   20.91    2.20
  -7  -5   1   24.72    2.70
  -7  -5   1   18.62    2.55
   6   6   0   48.37    3.81
   6   6   0   61.26    4.89
   6   6   0   45.85    3.72
  -6  -6   0   45.35    3.64
  -6  -6   0   42.72    4.17
  -6  -6   0   47.97    4.18
   5   7   1    4.43    0.95
   5   7   1    6.71    1.86
  -5  -7  -1    4.90    1.33
  -5  -7  -1    4.77    1.44
   4   8   2   15.84    2.35
   4   8   2   10.82    1.37
  -4  -8  -2    9.61    1.73
   3   9   3   67.08    4.92
   3   9   3   66.14    5.20
  -3  -9  -3   68.46    5.33
   2  10   4   36.07    2.91
   2  10   4   37.35    3.22
  -2 -10  -4   34.86    3.34
   1  11   5   17.47    1.99
   1  11   5   13.94    1.96
   1  11   5   16.01    1.68
  -1 -11  -5   20.29    2.41
  -1 -11  -5   13.20    1.89
   0  12   6   19.73    2.21
   0  12   6   19.19    1.88
   0  12   6   19.84    2.21
   0 -12  -6   17.62    2.44
   0 -12  -6   15.15    2.07
  -1  13   7   16.28    1.85
  -1  13   7   20.82    2.29
  -1  13   7   18.77    2.24
   1 -13  -7   17.14    2.30
   1 -13  -7   17.52    2.14
  -2  14   8    0.96    0.98
  -2  14   8    1.43    0.71
   2 -14  -8    0.69    0.90
   2 -14  -8    0.07    0.87
  -3  15   9    9.42    1.23
  -3  15   9    8.86    1.35
   3 -15  -9    5.11    1.09
  -4  16  10    0.16    0.47
  -4  16  10    1.25    0.79
   4 -16 -10    0.46    0.57
   4 -16 -10    0.15    0.38
  11   1  -6    0.01    0.80
  11   1  -6   -0.16    0.67
 -11  -1   6   -0.73    0.75
 -11  -1   6    0.82    0.48
  10   2  -5    0.79    0.89
  10   2  -5    1.10    0.89
 -10  -2   5    0.70    1.04
 -10  -2   5   -0.01    0.58
   9   3  -4   12.35    2.79
   9   3  -4   16.61    1.99
   9   3  -4   19.63    2.10
  -9  -3   4   20.25    2.43
  -9  -3   4   10.68    2.11
   8   4  -3   58.60    4.81
   8   4  -3   65.42    6.04
   8   4  -3   66.15    4.88
  -8  -4   3   54.05    5.21
  -8  -4   3   69.31    5.26
   7   5  -2   19.29    2.07
   7   5  -2   20.59    2.14
   7   5  -2   24.21    3.11
  -7  -5   2   19.69    2.53
  -7  -5   2   22.78    2.47
   6   6  -1   97.42    6.87
   6   6  -1   77.48    5.89
  -6  -6   1   74.26    6.33
  -5  -7   0   27.99    2.51
  -5  -7   0 -115.10   97.78
   4   8   1  211.77   15.48
   4   8   1  228.71   14.45
  -4  -8  -1  198.06   83.37
  -4  -8  -1  177.81   13.92
  -4  -8  -1   32.14   87.42
   3   9   2   25.07    3.98
   3   9   2   19.78    3.31
  -3  -9  -2  -19.00   47.09
  -3  -9  -2   25.81   45.49
  -2 -10  -3  -11.42   53.42
  -2 -10  -3   -0.12    0.48
   0  12   5    1.91    0.69
   0  12   5    2.42    0.83
   0 -12  -5    1.57    0.87
   0 -12  -5    0.17    0.72
   0 -12  -5    1.90    1.23
   0 -12  -5    2.58    0.75
  -1  13   6   26.24    2.38
  -1  13   6   30.03    2.70
  -1  13   6   28.26    2.80
   1 -13  -6   26.86    2.34
   1 -13  -6   25.30    2.76
   1 -13  -6   25.30    2.56
  -2  14   7   24.31    2.57
  -2  14   7   22.90    2.42
  -2  14   7   21.17    2.11
   2 -14  -7   20.64    2.53
   2 -14  -7   20.01    2.34
   2 -14  -7   21.75    2.01
  -3  15   8   11.24    1.68
  -3  15   8    6.18    1.11
   3 -15  -8    6.65    1.37
  -4  16   9    0.54    0.58
  -4  16   9    0.57    0.91
   4 -16  -9    0.53    0.77
  -5  17  10    0.60    0.74
  -5  17  10    0.55    0.51
   5 -17 -10    0.49    0.56
  11   1  -7    2.58    0.95
  11   1  -7    1.80    0.83
 -11  -1   7    2.61    0.93
  10   2  -6    0.73    0.90
  10   2  -6    0.44    0.89
 -10  -2   6    1.25    1.14
 -10  -2   6    0.80    0.63
   9   3  -5    2.23    1.84
   9   3  -5    1.83    0.95
   9   3  -5   -0.18    0.88
  -9  -3   5   -0.64    1.13
  -9  -3   5    0.11    1.03
   8   4  -4   85.03    6.25
   8   4  -4   83.23    6.22
   8   4  -4   84.33    7.40
  -8  -4   4  102.30    6.66
  -8  -4   4   69.36    6.48
   7   5  -3   12.78    1.16
   7   5  -3   17.25    2.83
   7   5  -3   13.87    1.65
  -7  -5   3   18.04    2.13
  -7  -5   3   11.36    1.86
   6   6  -2   21.16    2.73
   6   6  -2   22.84    1.63
   5   7  -1  120.64    9.34
   5   7  -1  117.27    8.59
  -5  -7   1   68.12   72.06
  -5  -7   1  110.13    8.08
   4   8   0  195.85   14.16
   4   8   0  184.85   14.82
   4   8   0  199.89   13.74
  -4  -8   0  159.73   57.30
  -4  -8   0  203.71   13.41
   3   9   1  107.42    9.23
   3   9   1  129.14    8.41
   3   9   1  110.82    8.83
  -3  -9  -1  111.17    8.05
  -3  -9  -1  123.46   39.79
   2  10   2   46.95    3.60
   2  10   2   37.75    4.49
   2  10   2   40.15    4.57
  -2 -10  -2   55.33   35.70
  -2 -10  -2   37.05    3.22
  -2 -10  -2   30.21   31.32
  -1 -11  -3    2.74   38.95
   0  12   4   48.85   56.68
   0 -12  -4   -0.11    0.50
   0 -12  -4    0.19    0.16
   0 -12  -4   -5.74   77.38
  -1  13   5   71.31    5.25
  -1  13   5   76.61    5.33
   1 -13  -5   62.98    5.16
  -2  14   6   49.47    3.70
  -2  14   6   44.34    3.40
   2 -14  -6   39.92    3.71
   2 -14  -6   38.75    3.51
   2 -14  -6   42.14    3.35
  -3  15   7   10.23    1.77
  -3  15   7    8.02    1.48
  -3  15   7   10.87    1.44
   3 -15  -7    9.62    1.54
   3 -15  -7   10.27    1.30
  -4  16   8   27.33    2.77
  -4  16   8   26.16    2.32
   4 -16  -8   20.65    2.44
  -5  17   9    0.68    0.58
  -5  17   9    0.52    0.95
   5 -17  -9    0.39    0.66
  -6  18  10    3.63    0.64
   6 -18 -10    1.91    0.69
  11   1  -8    6.50    1.17
  11   1  -8    5.66    1.04
 -11  -1   8    7.06    1.21
  10   2  -7   32.95    2.89
  10   2  -7   31.27    2.96
 -10  -2   7   28.26    2.45
 -10  -2   7   31.97    3.09
   9   3  -6   12.23    2.74
   9   3  -6   15.95    1.99
   9   3  -6   14.45    1.67
   9   3  -6   13.30    1.88
  -9  -3   6   12.54    1.62
  -9  -3   6   12.34    2.09
   8   4  -5  114.50    7.69
   8   4  -5  108.89    7.68
   8   4  -5  104.30    8.85
  -8  -4   5  100.70    7.98
  -8  -4   5   98.59    7.45
   7   5  -4   36.93    4.04
   7   5  -4   36.47    3.01
  -7  -5   4   36.86    3.02
  -7  -5   4   31.50    3.30
   6   6  -3   36.03    6.43
   5   7  -2   29.74   41.57
  -5  -7   2   62.77    4.55
  -5  -7   2   53.63   58.59
   4   8  -1   47.80    4.32
   4   8  -1   47.77    4.06
   4   8  -1   62.78   31.38
  -4  -8   1   53.37    3.73
  -4  -8   1   60.03   38.40
   3   9   0  182.96   13.64
   3   9   0  179.93   13.18
   3   9   0  186.79   13.03
  -3  -9   0  231.45   33.65
  -3  -9   0  197.89   39.74
  -3  -9   0  199.91   12.82
   2  10   1   20.54    2.54
   2  10   1   24.59    2.14
   2  10   1   23.05    2.82
  -2 -10  -1    9.85   16.13
  -2 -10  -1   19.62    1.82
   1  11   2  258.60   17.64
  -1 -11  -2  251.43   17.22
  -1  13   4  144.62   54.44
   1 -13  -4   -8.22   62.77
  -2  14   5   13.19    1.51
   2 -14  -5   11.21    1.51
  -3  15   6   78.90    5.59
  -3  15   6   72.91    5.37
   3 -15  -6   71.36    5.25
   3 -15  -6   69.42    5.42
   3 -15  -6   72.90    5.30
  -4  16   7   15.42    1.89
  -4  16   7   13.49    1.61
   4 -16  -7   12.90    1.84
   4 -16  -7   12.80    1.44
  -5  17   8   22.63    2.05
   5 -17  -8   19.61    2.15
   5 -17  -8   16.80    1.70
  -6  18   9    7.74    1.07
   6 -18  -9    5.93    1.08
  -7  19  10    2.27    0.56
   7 -19 -10    2.34    0.63
  11   1  -9    9.79    1.25
  11   1  -9    9.25    1.26
 -11  -1   9    6.19    0.89
 -11  -1   9   10.08    1.25
  10   2  -8   19.13    2.19
  10   2  -8   17.97    2.13
 -10  -2   8   17.09    2.15
   9   3  -7    1.08    1.04
   9   3  -7    0.06    0.95
  -9  -3   7    0.24    0.96
  -9  -3   7    0.28    0.62
   8   4  -6   48.38    3.76
   8   4  -6   39.68    4.77
   8   4  -6   44.20    3.73
  -8  -4   6   40.86    3.41
  -8  -4   6   39.14    3.94
   7   5  -5   25.62    2.53
   7   5  -5   27.11    3.48
   7   5  -5   27.70    2.49
  -7  -5   5   26.77    2.50
  -7  -5   5   25.17    2.69
  -7  -5   5   25.98    2.28
   5   7  -3   87.87   58.66
  -5  -7   3    6.85   55.14
   4   8  -2  481.93   64.84
   4   8  -2  379.37   28.00
   4   8  -2  399.03   28.02
  -4  -8   2  402.86   62.92
  -4  -8   2  461.99   27.71
   3   9  -1  112.48    8.49
   3   9  -1  117.73    8.48
   3   9  -1  182.36   31.46
  -3  -9   1   79.94   23.79
  -3  -9   1  134.85    8.25
  -3  -9   1  118.73    8.62
   2  10   0  368.24   24.89
   2  10   0  363.46   24.97
   2  10   0  353.10   25.17
  -2 -10   0  343.03   40.49
  -2 -10   0  392.81   24.75
  -2 -10   0  428.59   36.09
   1  11   1  445.00   30.19
   1  11   1  446.40   30.17
  -1 -11  -1  517.81   43.77
  -1 -11  -1  435.10   29.92
   0  12   2  457.85   40.82
   0  12   2  382.93   24.18
   0 -12  -2  335.09   47.00
   0 -12  -2  355.95   23.65
   0 -12  -2  356.50   24.40
   0 -12  -2  316.58   23.92
  -1  13   3   31.69    3.25
  -1  13   3   30.03   25.32
  -1  13   3   36.52    2.63
   1 -13  -3   11.11   34.38
   1 -13  -3   37.85    3.98
   1 -13  -3   30.84    2.37
  -2  14   4   16.38    1.58
  -2  14   4   55.05   50.60
   2 -14  -4   15.94    1.31
  -3  15   5   21.93    1.98
   3 -15  -5   18.42    1.89
   3 -15  -5   20.09    1.67
  -4  16   6   29.01    2.48
  -4  16   6   29.95    2.61
   4 -16  -6   25.66    2.48
   4 -16  -6   25.62    2.22
   4 -16  -6   27.35    2.42
  -5  17   7   12.34    1.72
  -5  17   7   13.12    1.59
   5 -17  -7   12.19    1.39
   5 -17  -7   10.12    1.53
  -6  18   8    6.71    1.19
   6 -18  -8    6.25    1.27
   6 -18  -8    6.42    1.00
  -7  19   9    0.86    0.56
   7 -19  -9    1.87    0.50
   7 -19  -9    1.02    0.70
  10   2  -9    6.13    1.11
  10   2  -9    5.83    1.20
 -10  -2   9    5.93    1.12
   9   3  -8   10.90    1.69
   9   3  -8   14.07    1.83
  -9  -3   8   10.21    1.74
   8   4  -7    5.05    1.38
   8   4  -7    5.65    2.20
   8   4  -7    5.52    1.27
  -8  -4   7    2.46    1.18
  -8  -4   7    5.07    0.94
   7   5  -6    7.82    1.31
   7   5  -6    4.19    1.53
   7   5  -6    7.27    1.34
  -7  -5   6    6.12    1.39
  -7  -5   6    7.35    1.08
   6   6  -5   73.69    6.34
   6   6  -5   82.99    6.20
  -6  -6   5   69.66    5.73
  -6  -6   5   77.56    5.57
  -5  -7   4    4.50  109.54
  -5  -7   4    2.73    2.56
   4   8  -3   49.23    4.07
   4   8  -3   63.20   34.45
   4   8  -3   49.69    4.21
  -4  -8   3   25.76   34.11
   3   9  -2  125.15   10.04
   3   9  -2  160.53   30.26
   3   9  -2  144.18   10.06
  -3  -9   2  169.20   34.24
  -3  -9   2  161.71    9.81
  -3  -9   2  147.77   10.16
   2  10  -1   38.80    2.92
   2  10  -1   58.64   14.42
   2  10  -1   33.66    2.91
  -2 -10   1   15.96   14.23
  -2 -10   1   45.20    3.06
   1  11   0   95.99    6.64
   1  11   0   97.95    6.62
   1  11   0   98.85    6.72
  -1 -11   0   84.93   15.09
  -1 -11   0   98.69   15.46
  -1 -11   0   97.58    6.45
   0  12   1  490.74   31.28
   0 -12  -1  424.40   42.61
   0 -12  -1  475.69   31.46
  -1  13   2  321.39   21.26
   1 -13  -2  264.64   44.81
   1 -13  -2  321.05   20.93
  -2  14   3   53.12    4.50
  -2  14   3   53.35    3.84
  -2  14   3   82.67   36.56
   2 -14  -3   55.79    3.71
   2 -14  -3   50.02    4.86
   2 -14  -3    4.35   38.35
  -3  15   4   11.88   63.48
   3 -15  -4   -0.13    0.69
   3 -15  -4  -17.29   77.51
  -4  16   5    2.09    0.77
  -4  16   5    2.09    0.75
   4 -16  -5    2.18    0.53
   4 -16  -5    2.69    0.81
  -5  17   6   41.45    3.35
  -5  17   6   42.47    3.48
   5 -17  -6   40.01    3.13
   5 -17  -6   38.65    3.34
  -6  18   7   13.53    1.68
  -6  18   7   13.00    1.79
   6 -18  -7   13.17    1.77
   6 -18  -7   11.94    1.43
  -7  19   8    5.55    1.01
   7 -19  -8   10.95    1.23
   7 -19  -8    7.28    1.21
  -8  20   9    1.34    0.58
   8 -20  -9    0.63    0.59
   8 -20  -9    0.16    0.33
  10   2 -10   19.49    1.93
 -10  -2  10   19.41    1.85
   9   3  -9   18.74    2.24
   9   3  -9   15.95    2.13
  -9  -3   9   16.86    2.09
   8   4  -8    0.51    1.00
   8   4  -8   -0.48    0.98
   8   4  -8    1.02    1.94
  -8  -4   8    0.14    0.46
  -8  -4   8    0.53    0.89
   7   5  -7    0.87    0.94
   7   5  -7    1.98    1.15
   7   5  -7    2.09    1.58
  -7  -5   7    1.30    0.68
  -7  -5   7    2.31    1.09
   6   6  -6   36.25    3.01
   6   6  -6   33.76    3.78
  -6  -6   6   34.40    3.03
  -6  -6   6   33.04    3.10
  -6  -6   6   36.04    3.10
   4   8  -4  153.88   10.66
   4   8  -4  141.88   10.49
   4   8  -4   75.47   45.22
  -4  -8   4  178.69   52.74
   3   9  -3   64.90    5.13
   3   9  -3   66.87    5.15
   3   9  -3   33.18   29.08
  -3  -9   3   74.21    4.77
  -3  -9   3   45.47   26.78
  -3  -9   3   70.86    5.20
   2  10  -2  271.95   33.47
   2  10  -2  226.44   17.05
   2  10  -2  265.55   17.05
  -2 -10   2  239.93   31.51
  -2 -10   2  271.81   17.09
   1  11  -1  112.72    7.43
   1  11  -1   99.58    7.51
  -1 -11   1  124.47    7.47
   0  12   0  294.25   18.53
   0 -12   0  266.91   18.53
  -1  13   1  451.47   30.78
  -1  13   1  524.46   39.48
   1 -13  -1  482.48   30.88
   1 -13  -1  389.96   42.02
  -2  14   2  127.62   31.15
  -2  14   2  118.26    8.26
  -2  14   2  116.13    7.91
   2 -14  -2  118.64    7.87
   2 -14  -2   76.53   31.06
  -3  15   3   14.61    1.38
  -3  15   3   25.94   46.94
   3 -15  -3   14.91    1.26
   3 -15  -3  -15.22   50.22
  -4  16   4    4.87    0.87
   4 -16  -4    6.46    0.85
  -5  17   5    3.62    0.89
  -5  17   5    2.49    0.79
   5 -17  -5    4.97    0.82
   5 -17  -5    3.02    0.84
   5 -17  -5    4.41    0.90
   5 -17  -5    2.20    0.72
  -6  18   6   35.74    3.25
  -6  18   6   35.14    3.12
   6 -18  -6   37.10    3.17
   6 -18  -6   38.31    2.94
  -7  19   7    4.94    1.04
   7 -19  -7    5.79    1.19
  -8  20   8   -0.20    0.52
   8 -20  -8   -0.29    0.58
   8 -20  -8   -0.36    0.41
   9   3 -10    0.61    0.74
   9   3 -10    3.66    1.05
  -9  -3  10    2.18    0.79
   8   4  -9   33.33    3.13
  -8  -4   9   29.47    2.71
  -8  -4   9   30.23    2.92
   7   5  -8   65.55    5.12
   7   5  -8   61.35    5.10
  -7  -5   8   64.98    5.16
   6   6  -7    5.71    1.65
   5   7  -6   27.24    3.23
   5   7  -6   29.78    2.64
  -5  -7   6   33.18    2.82
  -5  -7   6   32.63    2.75
   4   8  -5   89.46    7.04
   4   8  -5   94.61    8.00
   3   9  -4  117.40    8.81
   3   9  -4  137.07   45.82
   3   9  -4  126.73    9.05
  -3  -9   4  171.22   38.84
   2  10  -3  117.23    8.81
   2  10  -3  130.92    8.94
   2  10  -3  128.56   32.10
  -2 -10   3  133.77    8.85
   1  11  -2  685.52   59.59
   1  11  -2  836.57   51.00
  -1 -11   2  769.02   50.89
   0  12  -1  571.11   37.57
  -1  13   0  160.66   12.07
  -1  13   0  185.26   11.95
   1 -13   0  196.67   12.02
  -2  14   1  152.91   10.32
  -2  14   1  178.33   30.44
  -2  14   1  142.43   10.05
   2 -14  -1  151.79   26.53
   2 -14  -1  153.84   10.06
  -3  15   2   24.31   40.61
  -3  15   2   22.60    2.89
  -3  15   2   25.11    1.92
   3 -15  -2   -1.02   37.11
   3 -15  -2   25.96    1.88
   3 -15  -2   21.60    2.83
  -4  16   3  400.41   92.70
  -4  16   3  437.22   28.38
   4 -16  -3  416.12   28.23
  -5  17   4    2.13    0.73
   5 -17  -4    2.68    0.75
   5 -17  -4    2.64    0.64
   5 -17  -4    1.26    0.87
   5 -17  -4    1.66    0.70
  -6  18   5   18.16    2.04
  -6  18   5   20.97    2.17
   6 -18  -5   20.49    1.87
   6 -18  -5   21.67    2.00
   6 -18  -5   19.39    1.93
   6 -18  -5   21.02    2.05
  -7  19   6    6.38    1.31
  -7  19   6    9.45    1.42
   7 -19  -6    6.70    1.03
   7 -19  -6    9.79    1.43
  -8  20   7    0.49    0.65
   8 -20  -7    1.70    0.83
  -9  21   8   -0.04    0.43
   9 -21  -8   -0.03    0.49
   9 -21  -8   -0.62    0.37
   8   4 -10    2.03    1.09
   8   4 -10    1.70    0.88
  -8  -4  10    2.71    0.81
   7   5  -9    3.50    1.34
   7   5  -9    1.58    1.09
  -7  -5   9    2.37    0.96
  -7  -5   9    3.70    1.00
   6   6  -8   78.39    5.91
   6   6  -8   65.82    6.66
  -6  -6   8   71.58    5.73
  -6  -6   8   86.26    5.91
   5   7  -7    3.43    1.05
   5   7  -7    2.49    1.28
  -5  -7   7    2.54    0.94
   4   8  -6    2.48    1.27
  -4  -8   6    3.17    0.92
   2  10  -4  275.55   17.87
   2  10  -4  240.69   17.44
   2  10  -4  179.41   46.66
  -2 -10   4  313.92   47.72
   1  11  -3  233.62   44.92
   1  11  -3  311.62   20.97
   1  11  -3  326.15   21.25
  -1 -11   3  316.75   20.98
   0  12  -2  348.56   38.13
   0  12  -2  426.60   36.40
   0 -12   2  398.65   25.74
   0 -12   2  375.50   25.67
  -1  13  -1  246.51   16.60
  -2  14   0   88.92   26.79
  -2  14   0  103.72    6.65
   2 -14   0  105.14    6.65
   2 -14   0   85.43    7.02
  -3  15   1   87.75   41.66
  -3  15   1  127.41    8.63
  -3  15   1  128.82    9.20
   3 -15  -1  134.18    8.59
   3 -15  -1  152.31   35.80
   3 -15  -1  118.76    8.94
  -4  16   2  -11.59   68.26
   4 -16  -2  -39.96   59.20
  -5  17   3   12.27    1.43
   5 -17  -3   13.50    1.26
   5 -17  -3   12.81    1.37
   5 -17  -3   11.40    1.42
   5 -17  -3   12.35    1.85
  -6  18   4   18.33    2.27
  -6  18   4   14.59    1.73
   6 -18  -4   14.60    1.66
   6 -18  -4   13.15    1.44
   6 -18  -4   14.98    1.79
   6 -18  -4   15.15    1.60
  -7  19   5   11.26    1.60
  -7  19   5   12.31    1.70
   7 -19  -5   14.08    1.54
   7 -19  -5   10.53    1.36
   7 -19  -5   12.36    1.61
  -8  20   6   11.55    1.55
   8 -20  -6   11.24    1.58
  -9  21   7   -0.34    0.52
   9 -21  -7    0.43    0.60
   8   4 -11    0.36    0.66
  -8  -4  11    0.38    0.47
   7   5 -10    1.24    0.88
  -7  -5  10    1.49    0.72
   6   6  -9   -0.71    0.89
  -6  -6   9    0.19    0.72
  -6  -6   9    0.71    0.90
   5   7  -8   24.58    2.69
   5   7  -8   19.99    3.18
  -5  -7   8   27.92    2.60
  -5  -7   8   26.90    2.51
   4   8  -7   20.38    2.80
   4   8  -7   19.96    2.31
  -4  -8   7   23.13    2.34
  -4  -8   7   24.41    2.28
   3   9  -6   17.40    2.36
  -3  -9   6   21.87    2.00
   2  10  -5  110.18    9.25
   2  10  -5   98.95    7.62
   1  11  -4   52.39    3.92
   1  11  -4   44.06    5.15
  -1 -11   4   89.09   50.88
   0  12  -3  977.61   96.74
   0 -12   3 1225.83   75.91
   0 -12   3 1161.57   75.73
  -1  13  -2  376.28   23.65
  -1  13  -2  319.04   46.74
  -1  13  -2  346.76   44.16
   1 -13   2  357.26   23.79
   1 -13   2  341.83   23.77
  -2  14  -1   46.64    3.34
  -2  14  -1   51.65   32.18
  -2  14  -1   57.16   22.27
   2 -14   1   45.52    4.03
   2 -14   1   45.16    3.65
   2 -14   1   47.74    3.29
  -3  15   0  120.74    8.06
  -3  15   0  100.13   48.07
   3 -15   0  114.64    7.96
  -4  16   1  289.60   18.61
  -4  16   1  128.72   81.17
   4 -16  -1  270.25   18.45
  -5  17   2    5.70    1.00
   5 -17  -2    4.02    1.92
   5 -17  -2    5.30    0.86
   5 -17  -2    5.94    1.14
   5 -17  -2    5.31    0.86
   5 -17  -2    4.25    0.75
  -6  18   3   -0.06    0.52
  -6  18   3   -0.04    1.06
   6 -18  -3    1.33    1.53
   6 -18  -3   -1.74    1.30
   6 -18  -3   -0.24    0.42
   6 -18  -3   -0.27    0.53
   6 -18  -3   -0.26    0.60
  -7  19   4    6.30    1.50
  -7  19   4    7.67    1.46
   7 -19  -4    7.24    1.15
   7 -19  -4    4.83    0.87
   7 -19  -4    7.35    1.23
   7 -19  -4    7.96    1.15
  -8  20   5    1.48    0.81
   8 -20  -5    0.91    0.83
   8 -20  -5    1.41    0.81
  -9  21   6    5.23    1.01
   9 -21  -6    4.80    0.91
 -10  22   7    1.34    0.53
  10 -22  -7    0.14    0.39
   7   5 -11    0.38    0.65
  -7  -5  11    0.79    0.50
  -7  -5  11    0.52    0.37
   6   6 -10   16.90    2.13
  -6  -6  10   17.61    1.82
   5   7  -9    8.01    1.55
  -5  -7   9   10.37    1.50
   4   8  -8   12.61    1.85
   4   8  -8    9.25    2.21
  -4  -8   8   10.29    1.49
  -4  -8   8   11.47    1.64
   3   9  -7    4.77    1.22
   3   9  -7    2.56    1.19
  -3  -9   7    4.53    1.14
  -3  -9   7    5.41    1.08
   2  10  -6   30.22    2.76
   2  10  -6   25.02    2.83
  -2 -10   6   26.38    2.33
  -2 -10   6   27.67    2.68
   1  11  -5   12.37    1.68
   0  12  -4   29.76   50.97
  -1  13  -3  219.12   14.72
  -1  13  -3  170.08   50.84
   1 -13   3  216.63   14.44
  -2  14  -2   39.65   48.91
  -2  14  -2   31.02    2.51
   2 -14   2   31.60    2.34
  -3  15  -1   19.49    1.75
  -3  15  -1   72.15   66.14
   3 -15   1   19.58    1.61
  -4  16   0    0.85    0.52
   4 -16   0    1.24    0.48
  -5  17   1   49.48    3.71
   5 -17  -1   45.30    3.57
   5 -17  -1   40.63    4.23
   5 -17  -1   45.82    3.47
   5 -17  -1   47.85    3.46
   5 -17  -1   49.25    3.71
  -6  18   2    2.77    1.29
  -6  18   2    2.20    0.85
   6 -18  -2    1.76    2.49
   6 -18  -2    2.16    0.77
   6 -18  -2    1.88    0.56
   6 -18  -2    2.54    0.73
   6 -18  -2    2.72    1.49
  -7  19   3    0.61    0.75
  -7  19   3    1.11    1.10
   7 -19  -3    0.26    0.97
   7 -19  -3    1.13    0.62
   7 -19  -3    0.64    0.70
   7 -19  -3    0.53    0.65
   8 -20  -4    3.86    0.86
   8 -20  -4    3.81    0.90
   8 -20  -4    3.22    0.84
  -9  21   5    5.87    0.99
   9 -21  -5    5.46    0.96
 -10  22   6    0.21    0.48
  10 -22  -6    0.06    0.38
   6   6 -11    0.95    0.72
  -6  -6  11    0.19    0.46
  -6  -6  11    0.01    0.30
  -5  -7  10   19.74    1.80
  -5  -7  10   21.66    2.02
   4   8  -9    5.27    1.37
  -4  -8   9    7.31    1.18
   3   9  -8   13.06    2.51
   3   9  -8   22.62    2.44
  -3  -9   8   21.03    2.14
  -3  -9   8   19.16    1.96
   2  10  -7   74.21    5.79
   2  10  -7   61.50    6.08
  -2 -10   7   76.87    5.42
  -2 -10   7   77.77    5.50
  -2 -10   7   79.67    5.68
   1  11  -6   13.49    2.00
   1  11  -6   14.71    1.93
  -1 -11   6   13.41    1.53
  -1 -11   6   17.10    1.59
  -1 -11   6   16.04    1.90
   0  12  -5    2.78    0.98
   0 -12   5    1.93    0.93
   0 -12   5    2.30    0.68
   0 -12   5    1.47    0.60
  -1  13  -4    7.92    1.35
   1 -13   4    7.86    0.88
  -2  14  -3    3.86    0.96
   2 -14   3    3.21    0.58
  -3  15  -2   12.15    1.42
   3 -15   2   10.48    1.73
   3 -15   2    9.63    1.40
   3 -15   2   12.24    1.13
  -4  16  -1    6.58    1.19
   4 -16   1    5.95    1.53
   4 -16   1    4.55    0.80
   4 -16   1    5.78    0.83
   4 -16   1    6.45    1.00
  -5  17   0   14.21    2.19
  -5  17   0   15.55    1.72
   5 -17   0   13.54    1.39
   5 -17   0   13.23    2.26
   5 -17   0   14.77    1.47
   5 -17   0   15.37    1.74
  -6  18   1   10.16    1.87
  -6  18   1    9.53    1.48
   6 -18  -1    9.78    1.33
   6 -18  -1    9.93    1.32
   6 -18  -1   10.30    1.21
   6 -18  -1   12.17    1.80
   6 -18  -1   11.12    3.08
  -7  19   2    7.50    1.59
  -7  19   2    9.02    1.65
   7 -19  -2    8.42    2.15
   7 -19  -2    8.77    1.20
   7 -19  -2    8.25    1.18
   7 -19  -2    6.56    1.10
   7 -19  -2    9.75    1.91
  -8  20   3   10.39    1.81
   8 -20  -3   12.56    1.56
   8 -20  -3   14.19    1.67
   8 -20  -3   13.99    1.61
   9 -21  -4    4.42    0.85
   9 -21  -4    5.52    0.87
 -10  22   5    1.74    0.59
  10 -22  -5    1.15    0.44
   5   7 -11   12.82    1.60
  -5  -7  11   11.26    1.05
  -5  -7  11   15.43    1.27
   4   8 -10    3.22    1.07
  -4  -8  10    4.13    0.80
  -4  -8  10    5.23    0.77
   3   9  -9    2.09    1.14
  -3  -9   9    2.85    0.67
  -3  -9   9    2.83    0.78
   2  10  -8    3.24    1.20
   2  10  -8    1.59    1.41
  -2 -10   8    1.69    0.77
  -2 -10   8    1.90    0.61
   1  11  -7   15.61    2.59
   1  11  -7    9.71    1.76
  -1 -11   7   14.55    1.90
  -1 -11   7   14.57    1.57
  -1 -11   7   13.78    1.45
   0  12  -6   17.66    2.30
   0  12  -6   15.79    2.26
   0 -12   6   19.78    2.22
   0 -12   6   17.36    1.74
   0 -12   6   18.37    1.73
  -1  13  -5   34.02    3.24
  -1  13  -5   30.68    3.20
   1 -13   5   32.70    2.69
   1 -13   5   35.08    2.77
   1 -13   5   35.73    3.19
  -2  14  -4   43.23    3.74
  -2  14  -4   40.65    3.90
   2 -14   4   45.32    3.85
   2 -14   4   44.63    3.20
   2 -14   4   44.89    3.38
   2 -14   4   41.54    3.27
  -3  15  -3   12.56    1.66
  -3  15  -3   12.44    2.06
   3 -15   3   11.36    1.29
   3 -15   3   11.76    1.40
   3 -15   3   12.64    1.21
   3 -15   3   12.25    1.93
  -4  16  -2   75.82    5.67
  -4  16  -2   73.03    5.93
   4 -16   2   69.53    5.21
   4 -16   2   73.29    5.98
   4 -16   2   73.16    5.20
   4 -16   2   77.45    5.42
  -5  17  -1   21.00    2.23
  -5  17  -1   20.61    2.72
   5 -17   1   20.35    1.78
   5 -17   1   19.34    1.84
   5 -17   1   20.20    2.12
   5 -17   1   19.83    2.81
  -6  18   0   27.96    2.79
  -6  18   0   24.95    3.03
   6 -18   0   29.26    2.39
   6 -18   0   28.25    3.91
   6 -18   0   27.92    2.33
   6 -18   0   26.56    2.74
  -7  19   1   -0.41    0.97
  -7  19   1    0.46    0.94
   7 -19  -1   -0.13    0.57
   7 -19  -1    0.03    1.46
   7 -19  -1    0.82    0.68
   7 -19  -1   -0.23    0.70
   7 -19  -1   -0.77    1.98
  -8  20   2    6.24    1.45
   8 -20  -2    5.59    1.04
   8 -20  -2    5.48    1.15
   8 -20  -2    7.18    1.06
  -9  21   3    3.86    1.13
   9 -21  -3    7.33    1.00
   9 -21  -3    6.40    0.88
 -10  22   4    2.67    0.62
  10 -22  -4    1.26    0.43
   4   8 -11    1.29    0.70
  -4  -8  11    1.14    0.41
   3   9 -10    1.35    0.87
  -3  -9  10    1.56    0.45
  -3  -9  10    1.39    0.57
   2  10  -9    5.01    1.31
  -2 -10   9    7.42    0.98
  -2 -10   9    6.45    1.03
   1  11  -8   20.70    2.65
  -1 -11   8   21.79    1.94
  -1 -11   8   22.52    2.05
   0  12  -7   11.86    1.96
   0  12  -7   11.21    2.21
   0 -12   7    9.72    1.67
   0 -12   7   11.12    1.40
   0 -12   7   12.41    1.35
  -1  13  -6   16.78    2.35
  -1  13  -6   15.78    2.35
   1 -13   6   20.65    1.79
   1 -13   6   18.89    1.80
   1 -13   6   17.57    2.31
  -2  14  -5   13.27    2.23
  -2  14  -5   14.52    2.19
   2 -14   5   13.11    1.54
   2 -14   5   14.31    1.55
   2 -14   5   16.85    2.35
  -3  15  -4   11.87    2.05
  -3  15  -4    7.10    1.72
   3 -15   4   11.35    1.40
   3 -15   4   11.76    1.37
   3 -15   4   16.11    2.40
  -4  16  -3   20.20    2.83
  -4  16  -3   22.85    2.57
   4 -16   3   23.53    1.96
   4 -16   3   23.89    2.09
   4 -16   3   23.34    2.23
   4 -16   3   26.05    3.00
  -5  17  -2   12.57    1.99
  -5  17  -2   14.08    2.23
   5 -17   2    9.80    1.49
   5 -17   2    9.86    1.21
   5 -17   2   15.12    2.70
   5 -17   2   11.56    1.39
  -6  18  -1   17.64    2.50
  -6  18  -1   16.59    2.18
   6 -18   1   16.79    2.15
   6 -18   1   19.78    1.76
   6 -18   1   17.73    3.25
   6 -18   1   16.54    1.67
  -7  19   0    0.80    1.07
   7 -19   0   -0.02    1.30
   7 -19   0    2.09    2.13
   7 -19   0    1.11    0.79
   7 -19   0    1.12    0.63
  -8  20   1    0.40    0.95
   8 -20  -1    0.90    0.71
   8 -20  -1    1.15    0.59
   8 -20  -1    0.74    0.72
  -9  21   2    1.78    0.85
   9 -21  -2    2.03    0.49
   9 -21  -2    1.60    0.65
 -10  22   3    1.67    0.54
   2  10 -10    1.11    0.78
  -2 -10  10    1.38    0.45
   1  11  -9    0.57    0.88
  -1 -11   9    0.76    0.54
   0  12  -8    3.84    1.26
   0 -12   8    3.29    0.76
   0 -12   8    2.23    0.67
  -1  13  -7   25.77    2.90
   1 -13   7   23.02    2.56
   1 -13   7   23.36    2.15
   1 -13   7   26.90    2.13
  -2  14  -6    4.06    1.40
   2 -14   6    3.17    0.76
   2 -14   6    3.81    1.33
   2 -14   6    3.29    0.78
  -3  15  -5   20.12    2.65
   3 -15   5   19.55    1.83
   3 -15   5   17.76    1.82
   3 -15   5   18.50    2.59
  -4  16  -4    4.62    1.54
   4 -16   4    4.80    0.95
   4 -16   4    4.08    1.66
   4 -16   4    5.30    0.91
  -5  17  -3   14.12    2.28
   5 -17   3   17.15    1.67
   5 -17   3   16.78    2.76
   5 -17   3   17.82    1.87
  -6  18  -2    0.57    1.08
   6 -18   2    1.43    2.24
   6 -18   2    0.95    1.08
   6 -18   2    1.30    0.67
  -7  19  -1    0.53    1.01
   7 -19   1    1.09    1.34
   7 -19   1    2.22    0.64
   7 -19   1    1.97    1.09
   7 -19   1    3.26    0.92
  -8  20   0    0.98    0.88
   8 -20   0    0.54    0.55
   8 -20   0    0.57    0.42
   8 -20   0    0.48    0.68
  -9  21   1   -0.26    0.55
   9 -21  -1    0.01    0.50
   0  12  -9    0.21    0.74
   0 -12   9    0.29    0.36
  -1  13  -8    2.71    1.12
   1 -13   8    5.10    0.72
  -2  14  -7    6.61    1.43
   2 -14   7    6.56    0.89
  -3  15  -6    3.41    1.25
   3 -15   6    7.87    0.99
   3 -15   6    8.00    1.72
  -4  16  -5    1.15    1.09
   4 -16   5    0.06    1.25
   4 -16   5   -0.08    0.48
  -5  17  -4   -0.43    0.91
   5 -17   4    0.39    0.49
   5 -17   4    0.54    0.84
   5 -17   4    0.38    1.45
  -6  18  -3    8.14    1.55
   6 -18   3   11.75    1.06
   6 -18   3    9.60    1.28
   6 -18   3    5.26    1.60
   6 -18   3   11.06    1.42
  -7  19  -2    6.73    1.33
   7 -19   2    5.16    0.82
   7 -19   2    8.10    1.14
  -8  20  -1    2.75    0.89
   8 -20   1    3.87    0.78
  -2  14  -8    2.28    0.79
  -3  15  -7    0.60    0.74
  -4  16  -6    1.89    0.89
   4 -16   6    0.96    0.42
  -5  17  -5    1.25    0.79
   5 -17   5    1.22    0.51
  -6  18  -4    0.39    0.65
   6 -18   4    0.58    0.46
  -7  19  -3    3.38    0.83
   8   6   3    3.93    0.80
   8   6   3    2.63    0.88
  -8  -6  -3    2.62    0.84
   7   7   4    4.09    0.70
   7   7   4    4.35    0.87
  -7  -7  -4    3.45    0.96
   6   8   5    1.06    0.53
   6   8   5    0.69    0.62
  -6  -8  -5    0.47    0.74
   5   9   6    1.94    0.68
   5   9   6    2.62    0.55
  -5  -9  -6    1.04    0.80
  10   4   0    0.17    0.55
  10   4   0    0.42    0.61
 -10  -4   0    0.38    0.73
   9   5   1    5.43    0.95
   9   5   1    5.32    1.05
  -9  -5  -1    4.79    1.22
  -9  -5  -1    5.38    0.97
   8   6   2    0.78    0.78
   8   6   2    1.27    0.79
  -8  -6  -2    0.69    0.97
  -8  -6  -2    0.76    0.86
   7   7   3    2.72    0.85
   7   7   3    3.87    1.04
  -7  -7  -3    1.65    1.07
  -7  -7  -3    2.84    1.02
   6   8   4    3.71    0.89
   6   8   4    1.86    0.87
  -6  -8  -4    2.00    1.19
  -6  -8  -4    3.18    1.10
   5   9   5    2.10    0.77
   5   9   5    3.25    0.93
  -5  -9  -5    1.86    1.01
  -5  -9  -5    2.94    1.17
   4  10   6    0.14    0.75
   4  10   6   -0.32    0.59
  -4 -10  -6   -0.16    0.75
  -4 -10  -6    0.33    0.94
   3  11   7    5.88    1.06
   3  11   7    5.88    0.93
  -3 -11  -7    5.14    1.26
   2  12   8    0.03    0.47
   2  12   8    0.91    0.63
  -2 -12  -8    0.08    0.74
  11   3  -2    1.04    0.64
  11   3  -2    0.87    0.60
 -11  -3   2    0.74    0.75
  10   4  -1    9.78    1.28
  10   4  -1    6.49    1.16
 -10  -4   1   11.10    1.41
 -10  -4   1    6.93    1.50
   9   5   0    2.88    1.03
   9   5   0    3.63    1.02
  -9  -5   0    1.61    1.01
  -9  -5   0    4.67    1.21
   8   6   1   21.86    2.12
   8   6   1   15.69    2.07
  -8  -6  -1   14.07    2.32
  -8  -6  -1   17.47    2.26
   7   7   2   16.55    1.95
   7   7   2   15.03    1.97
  -7  -7  -2   16.21    2.13
  -7  -7  -2   10.15    1.95
   6   8   3    3.63    1.04
   6   8   3    4.29    1.08
  -6  -8  -3    4.59    1.53
  -6  -8  -3    4.24    1.34
   5   9   4    2.51    0.90
   5   9   4    2.98    1.06
  -5  -9  -4    1.64    1.19
  -5  -9  -4    2.27    1.27
   4  10   5    6.09    1.31
   4  10   5    4.14    1.02
  -4 -10  -5    3.78    1.40
  -4 -10  -5    3.44    1.33
   3  11   6    2.64    1.02
   3  11   6    1.33    0.81
  -3 -11  -6    0.58    1.11
  -3 -11  -6    0.94    1.19
   2  12   7    5.07    1.15
   2  12   7    3.52    0.90
  -2 -12  -7    3.73    1.29
   1  13   8    4.50    0.90
   1  13   8    5.32    1.06
  -1 -13  -8    5.83    1.30
   0  14   9    1.81    0.58
   0  14   9    0.72    0.63
   0 -14  -9    1.25    0.77
  11   3  -3    2.39    0.78
  11   3  -3    1.73    0.84
 -11  -3   3    0.91    0.85
  10   4  -2   10.60    1.53
  10   4  -2   13.98    1.78
 -10  -4   2   15.27    1.90
 -10  -4   2    9.60    1.82
   9   5  -1   18.94    2.08
   9   5  -1   17.41    2.03
  -9  -5   1   16.32    2.23
  -9  -5   1   11.99    2.11
   8   6   0   11.84    1.61
   8   6   0    7.96    1.39
  -8  -6   0    5.14    1.55
  -8  -6   0    7.67    1.56
   7   7   1   25.97    2.56
   7   7   1   25.96    2.62
   7   7   1   35.10    4.14
  -7  -7  -1   19.93    2.94
  -7  -7  -1   25.92    2.94
   6   8   2   39.56    3.47
   6   8   2   41.15    3.42
  -6  -8  -2   38.89    3.97
  -6  -8  -2   39.48    3.87
   5   9   3    3.18    1.31
   5   9   3    2.35    0.97
   5   9   3    2.50    0.99
  -5  -9  -3    0.73    1.21
  -5  -9  -3    1.75    1.27
  -5  -9  -3    4.01    1.48
   4  10   4    2.07    0.90
   4  10   4    3.32    1.08
   4  10   4    3.31    1.27
  -4 -10  -4    2.35    1.35
  -4 -10  -4    2.15    1.26
  -4 -10  -4    0.56    1.40
   3  11   5   27.04    2.53
   3  11   5   28.37    2.93
   3  11   5   28.80    2.68
  -3 -11  -5   23.35    2.95
  -3 -11  -5   24.14    2.99
   2  12   6   -0.13    0.68
   2  12   6   -0.21    0.81
   2  12   6    0.58    1.75
  -2 -12  -6    0.65    1.06
  -2 -12  -6    1.41    1.21
   1  13   7   26.28    2.62
   1  13   7   26.18    2.41
  -1 -13  -7   23.87    2.89
   0  14   8    1.37    0.73
   0  14   8    1.52    0.89
   0 -14  -8    0.64    0.96
  -1  15   9   -0.11    0.74
  -1  15   9    0.66    0.58
   1 -15  -9    1.65    0.91
  11   3  -4    1.06    0.78
  11   3  -4    1.23    0.85
 -11  -3   4    0.15    0.38
 -11  -3   4    0.54    0.89
  10   4  -3   19.62    2.15
  10   4  -3   17.00    2.15
   9   5  -2    2.77    1.09
   9   5  -2    1.29    1.01
  -9  -5   2    4.17    1.33
  -9  -5   2    1.68    1.22
   8   6  -1   21.30    2.39
   8   6  -1   23.44    3.60
   8   6  -1   21.99    2.38
  -8  -6   1   22.46    2.74
   7   7   0    0.87    0.88
   7   7   0    2.09    0.92
   7   7   0    2.35    1.78
  -7  -7   0    2.00    1.30
  -7  -7   0   -0.01    0.89
  -7  -7   0    2.36    1.30
   6   8   1    7.22    1.21
   6   8   1    6.43    1.76
   6   8   1    8.97    1.46
  -6  -8  -1    8.65    1.67
  -6  -8  -1    7.54    1.81
   5   9   2    5.76    1.12
   5   9   2    5.26    1.20
  -5  -9  -2    5.48    1.55
  -5  -9  -2    7.43    1.58
   4  10   3   42.52    3.31
   4  10   3   41.57    3.45
   4  10   3   39.84    3.65
  -4 -10  -3   39.59    3.71
  -4 -10  -3   37.44    3.77
   3  11   4   55.22    4.37
   3  11   4   53.16    4.59
   3  11   4   57.08    4.27
  -3 -11  -4   54.60    4.69
  -3 -11  -4   54.85    4.70
   2  12   5   90.32    6.47
   2  12   5   89.55    6.86
   2  12   5   88.62    6.62
  -2 -12  -5   91.94    6.97
  -2 -12  -5   84.35    6.85
   1  13   6   18.82    2.23
   1  13   6   19.34    1.97
   1  13   6   18.66    2.33
  -1 -13  -6   18.46    2.45
   0  14   7    1.23    0.76
   0  14   7    0.32    0.86
   0  14   7   -0.10    1.64
   0 -14  -7   -0.30    0.86
  -1  15   8   20.65    2.12
  -1  15   8   24.75    2.46
  -2  16   9    1.32    0.90
  -2  16   9    1.04    0.61
  -3  17  10    0.37    0.45
  -3  17  10    1.06    1.10
   3 -17 -10    1.37    0.75
  12   2  -6   -0.17    0.58
  11   3  -5    0.59    0.75
  11   3  -5    0.58    0.79
 -11  -3   5   -0.27    0.74
 -11  -3   5   -0.20    0.38
  10   4  -4    5.22    1.21
  10   4  -4    5.71    1.21
 -10  -4   4    5.45    1.43
   9   5  -3    5.30    1.28
   9   5  -3    3.28    1.15
   9   5  -3    5.41    2.31
  -9  -5   3    4.34    1.44
  -9  -5   3    6.25    1.46
   8   6  -2   61.30    4.98
   8   6  -2   63.97    6.17
   8   6  -2   69.72    5.06
  -8  -6   2   71.77    5.43
  -8  -6   2   56.46    5.38
   7   7  -1   30.72    2.71
   7   7  -1   35.80    3.83
   7   7  -1   27.53    2.61
  -7  -7   1   30.48    3.05
  -7  -7   1   23.08    2.88
   6   8   0   17.76    2.67
   6   8   0   15.81    1.76
   6   8   0   16.46    1.89
  -6  -8   0   14.27    1.61
  -6  -8   0   16.09    2.14
  -6  -8   0   15.75    2.24
   5   9   1   50.78    4.28
   5   9   1   39.21    3.24
  -5  -9  -1   38.88    3.68
  -5  -9  -1   36.27    3.69
   4  10   2   49.44    3.66
  -4 -10  -2   47.63    4.12
  -4 -10  -2   41.02    5.18
   3  11   3   40.78    3.16
   3  11   3   39.83    3.47
  -3 -11  -3   37.73    3.60
  -3 -11  -3   42.03    3.65
   2  12   4   27.49    2.66
   2  12   4   28.38    2.39
  -2 -12  -4   25.50    2.84
  -2 -12  -4   28.58    2.87
  -2 -12  -4   26.85    2.37
   1  13   5   35.83    3.15
   1  13   5   35.42    3.10
   1  13   5   32.19    2.79
  -1 -13  -5   33.34    2.81
  -1 -13  -5   31.32    3.25
   0  14   6    0.03    0.59
   0  14   6   -0.44    1.01
   0  14   6   -0.29    0.68
   0 -14  -6    0.46    1.10
   0 -14  -6    0.56    0.90
   0 -14  -6   -0.04    0.63
   0 -14  -6    0.57    0.63
  -1  15   7    0.37    0.97
  -1  15   7    0.01    0.81
  -1  15   7   -0.04    0.59
   1 -15  -7    0.03    0.92
   1 -15  -7   -0.49    0.76
  -2  16   8    5.99    1.27
  -2  16   8    3.37    0.87
   2 -16  -8    2.98    1.01
  -3  17   9    0.01    0.53
  -3  17   9    0.85    0.96
   3 -17  -9    0.66    0.51
   3 -17  -9   -0.11    0.66
  -4  18  10    1.96    0.55
   4 -18 -10    1.66    0.43
  11   3  -6    5.19    1.09
  11   3  -6    3.81    0.93
 -11  -3   6    1.75    0.92
  10   4  -5    1.71    0.89
  10   4  -5    2.43    0.98
 -10  -4   5    1.51    1.08
 -10  -4   5    0.97    0.66
   9   5  -4    8.59    1.48
   9   5  -4    6.97    1.30
   9   5  -4    7.39    2.44
  -9  -5   4    5.39    1.61
   8   6  -3   31.97    2.94
   8   6  -3   34.78    4.10
   8   6  -3   31.57    2.96
  -8  -6   3   37.82    3.34
  -8  -6   3   27.50    3.33
   7   7  -2   45.37    4.28
   7   7  -2   37.88    3.21
   7   7  -2   38.74    3.21
  -7  -7   2   31.23    3.50
  -7  -7   2   39.73    3.15
  -7  -7   2   40.32    3.56
   6   8  -1   64.74    5.05
   6   8  -1   52.33    4.07
  -6  -8   1   46.25    4.43
  -6  -8   1   52.47    4.01
  -4 -10  -1  -21.61   53.64
  -3 -11  -2  -15.27   55.91
   1  13   4    8.70    1.31
   1  13   4    9.23    1.58
  -1 -13  -4    6.93    1.09
  -1 -13  -4    8.09    1.32
   0  14   5    0.43    0.56
   0  14   5    1.49    0.77
   0 -14  -5    0.25    0.59
   0 -14  -5    0.11    1.02
   0 -14  -5    1.10    0.84
   0 -14  -5   -0.70    0.94
  -1  15   6    3.55    0.89
  -1  15   6    2.58    0.99
   1 -15  -6    2.69    0.75
   1 -15  -6    0.54    1.09
   1 -15  -6    2.60    0.98
  -2  16   7    6.04    1.31
  -2  16   7    6.53    1.15
   2 -16  -7    3.95    0.89
   2 -16  -7    3.65    1.15
  -3  17   8   17.56    1.82
  -3  17   8   17.03    2.23
   3 -17  -8   14.87    1.94
  -4  18   9    0.98    0.59
   4 -18  -9    0.49    0.70
  -5  19  10    4.05    0.67
   5 -19 -10    4.32    0.66
   5 -19 -10    2.64    0.68
  11   3  -7    3.85    1.03
  11   3  -7    5.79    1.08
 -11  -3   7    2.80    0.92
  10   4  -6    1.06    0.88
  10   4  -6    0.37    0.83
 -10  -4   6    1.59    1.14
 -10  -4   6   -0.28    0.42
   9   5  -5    5.12    1.88
   9   5  -5    7.27    1.36
   9   5  -5   11.42    1.61
  -9  -5   5    8.99    1.22
  -9  -5   5    7.37    1.61
   8   6  -4    4.56    1.84
   8   6  -4    8.00    1.40
   8   6  -4    8.49    1.42
  -8  -6   4    6.58    1.42
  -8  -6   4    5.01    1.44
   7   7  -3    9.40    2.01
   7   7  -3   17.18    1.81
  -7  -7   3   22.26    2.29
  -7  -7   3   13.75    1.70
  -7  -7   3   14.33    2.02
  -7  -7   3   18.80    1.75
   6   8  -2    2.94    1.27
  -5  -9   1  -32.08   46.84
   4  10   0    8.17    3.11
   4  10   0    5.34    1.28
   4  10   0    2.68    1.77
  -4 -10   0   28.84   31.66
  -4 -10   0  -18.42   35.41
   3  11   1  354.67   24.78
   3  11   1  320.15   24.93
   3  11   1  400.14   24.36
  -3 -11  -1  331.97   65.82
   2  12   2   59.64    6.31
   2  12   2   60.85    6.24
   2  12   2   78.39    5.34
  -2 -12  -2  -11.98   37.04
  -2 -12  -2   76.17   43.21
  -1 -13  -3  -22.83   54.88
  -1  15   5   11.20    1.52
  -1  15   5   12.53    1.38
   1 -15  -5   12.16    1.45
   1 -15  -5   10.26    1.41
  -2  16   6   27.04    2.40
  -2  16   6   30.72    2.67
   2 -16  -6   29.24    2.40
   2 -16  -6   25.95    2.56
   2 -16  -6   22.17    2.24
  -3  17   7    4.38    1.18
  -3  17   7    5.14    1.06
   3 -17  -7    4.96    1.22
   3 -17  -7    4.68    0.92
  -4  18   8    3.09    0.86
   4 -18  -8    1.71    0.88
  -5  19   9    0.16    0.54
   5 -19  -9    0.08    0.62
  -6  20  10    0.78    0.46
   6 -20 -10    0.19    0.48
  11   3  -8    4.98    1.04
  11   3  -8    4.98    1.04
 -11  -3   8    2.81    0.89
  10   4  -7   25.00    2.45
  10   4  -7   23.84    2.51
 -10  -4   7   18.63    2.43
   9   5  -6   24.34    3.71
   9   5  -6   24.87    2.45
   9   5  -6   24.26    2.48
  -9  -5   6   18.81    2.61
  -9  -5   6   20.48    1.99
   8   6  -5   32.85    4.05
   8   6  -5   30.04    2.92
   8   6  -5   34.68    3.00
  -8  -6   5   30.93    3.26
  -8  -6   5   29.92    2.67
   7   7  -4   22.52    3.18
   7   7  -4   23.90    2.22
  -7  -7   4   19.77    2.46
  -7  -7   4   23.64    2.19
   6   8  -3    2.21    1.39
   5   9  -2  166.08   71.25
  -5  -9   2   61.78   69.19
  -4 -10   1   95.63   36.76
   3  11   0    0.67    1.08
   3  11   0    0.67    1.78
   3  11   0    1.40    0.80
  -3 -11   0    6.81   27.06
  -3 -11   0   -5.90   19.48
  -3 -11   0   -0.09    0.34
   0  14   3  114.96   36.84
   0 -14  -3  -22.79   44.60
  -1  15   4   84.87   65.79
   1 -15  -4  -45.09   94.01
  -2  16   5   30.54    2.47
  -2  16   5   31.79    2.65
   2 -16  -5   29.39    2.57
   2 -16  -5   25.91    2.51
  -3  17   6   19.47    1.98
  -3  17   6   20.62    2.15
   3 -17  -6   17.81    1.86
   3 -17  -6   20.00    2.15
   3 -17  -6   22.74    2.00
  -4  18   7    4.58    1.10
  -4  18   7    5.32    1.04
   4 -18  -7    6.98    1.10
   4 -18  -7    7.39    1.06
   4 -18  -7    4.91    1.13
  -5  19   8    5.52    1.01
   5 -19  -8    5.96    0.89
   5 -19  -8    6.40    1.26
  -6  20   9    2.72    0.73
   6 -20  -9    2.33    0.77
  11   3  -9    9.99    1.27
  11   3  -9   11.00    1.40
 -11  -3   9    8.72    1.23
 -11  -3   9    6.78    0.89
  10   4  -8   11.01    1.63
  10   4  -8   13.90    1.88
 -10  -4   8    9.34    1.62
   9   5  -7    6.14    1.26
   9   5  -7    5.86    1.38
  -9  -5   7    4.25    1.32
   8   6  -6   59.60    4.79
   8   6  -6   64.25    4.80
   8   6  -6   57.98    5.92
  -8  -6   6   58.54    5.01
  -8  -6   6   59.41    4.45
   7   7  -5   47.32    4.73
   7   7  -5   48.82    3.75
  -7  -7   5   44.00    3.97
  -7  -7   5   45.54    3.55
  -7  -7   5   45.68    3.78
   5   9  -3    4.73    2.16
   5   9  -3    5.56    1.39
  -5  -9   3   -0.06    2.31
   4  10  -2  121.56   35.75
  -4 -10   2   64.34   40.56
   3  11  -1   33.75    2.91
   3  11  -1   31.86    3.01
  -3 -11   1   31.06   23.91
  -3 -11   1   38.38    2.61
   2  12   0   98.37    7.34
   2  12   0  104.78    7.61
   2  12   0  108.39    7.28
  -2 -12   0  109.62   19.16
  -2 -12   0  103.02    7.06
   1  13   1  348.00   22.57
   1  13   1  352.50   22.59
  -1 -13  -1  307.97   22.31
  -1 -13  -1  341.98   39.94
  -1 -13  -1  329.53   22.05
   0  14   2   89.69   22.13
   0  14   2   42.88    3.23
   0  14   2   44.30    3.69
   0 -14  -2   44.81    3.04
   0 -14  -2   77.84   29.21
  -2  16   4  -21.77  108.67
  -2  16   4   12.32    1.37
   2 -16  -4   12.24    1.09
   2 -16  -4   39.77   88.81
  -3  17   5    1.37    0.65
  -3  17   5    0.93    0.67
   3 -17  -5    1.16    0.70
   3 -17  -5    2.47    0.82
   3 -17  -5    1.55    0.51
  -4  18   6    8.01    1.16
  -4  18   6    6.10    1.18
   4 -18  -6    7.73    1.30
   4 -18  -6    5.30    0.85
   4 -18  -6    8.07    1.17
  -5  19   7   23.25    2.38
  -5  19   7   22.55    2.13
   5 -19  -7   18.94    1.97
   5 -19  -7   21.57    2.23
   5 -19  -7   19.85    1.94
   6 -20  -8   18.35    1.72
   6 -20  -8   18.42    2.02
  -7  21   9    5.72    0.92
   7 -21  -9    3.89    0.83
   7 -21  -9    4.89    0.68
  10   4  -9    6.29    1.19
  10   4  -9    5.22    1.19
 -10  -4   9    7.60    1.29
   9   5  -8    1.58    1.06
   9   5  -8    3.00    1.13
  -9  -5   8    1.62    0.95
   8   6  -7   16.73    2.13
   8   6  -7    9.38    2.40
   8   6  -7   17.26    2.11
  -8  -6   7   15.31    2.13
   7   7  -6    4.00    1.11
   7   7  -6    3.87    1.83
  -7  -7   6    3.97    1.19
  -7  -7   6    2.11    0.74
  -7  -7   6    5.30    1.35
   6   8  -5   18.74    2.70
   6   8  -5   17.24    1.84
  -6  -8   5   19.21    1.93
  -6  -8   5   17.69    2.03
   5   9  -4   28.36    3.08
   5   9  -4   32.56    4.40
   4  10  -3   56.57   43.77
  -4 -10   3   43.98   37.64
   3  11  -2  -15.20   24.05
   2  12  -1   14.49    1.37
   2  12  -1   12.48    1.30
   2  12  -1   11.00    1.74
  -2 -12   1    8.36   15.58
  -2 -12   1   13.23    0.96
  -2 -12   1    6.95    9.70
   1  13   0  222.50   13.61
   1  13   0  207.00   13.61
   1  13   0  191.26   13.56
  -1 -13   0  197.00   13.43
  -1 -13   0  211.15   23.30
  -1 -13   0  176.46   24.66
   0  14   1   39.81    2.89
   0  14   1   42.66    3.07
   0 -14  -1   33.00   18.16
   0 -14  -1   41.32    2.83
  -1  15   2   86.76    5.91
  -1  15   2   83.32    6.20
  -1  15   2  133.53   24.58
   1 -15  -2   86.99    5.81
   1 -15  -2   47.73   29.91
  -2  16   3   57.69    4.05
  -2  16   3   82.74   40.60
   2 -16  -3   54.46    3.91
   2 -16  -3   24.71   49.16
  -3  17   4   15.12    1.52
   3 -17  -4   14.94    1.32
  -4  18   5   11.63    1.48
  -4  18   5   11.52    1.45
   4 -18  -5   12.01    1.44
   4 -18  -5   11.38    1.43
   4 -18  -5   11.67    1.22
  -5  19   6   13.38    1.67
  -5  19   6   14.98    1.81
   5 -19  -6   13.25    1.46
   5 -19  -6   12.94    1.74
   5 -19  -6   15.82    1.73
  -6  20   7    3.61    0.96
   6 -20  -7    2.52    0.91
  -7  21   8   19.25    1.90
   7 -21  -8   18.05    1.73
   7 -21  -8   20.21    1.98
  -8  22   9    7.63    0.92
   8 -22  -9    5.63    0.82
   8 -22  -9    5.79    0.65
  10   4 -10    1.13    0.84
  10   4 -10    0.89    1.28
 -10  -4  10    1.29    0.62
   9   5  -9    9.51    1.61
   9   5  -9   11.57    1.75
  -9  -5   9   11.37    1.62
   8   6  -8    8.73    1.51
   8   6  -8   15.00    1.95
  -8  -6   8    9.04    1.58
   7   7  -7    4.88    1.87
   7   7  -7    6.18    1.27
  -7  -7   7    5.47    1.26
   6   8  -6    2.70    0.91
   6   8  -6    4.40    1.62
  -6  -8   6    3.33    0.99
  -6  -8   6    1.65    0.91
   3  11  -3   19.86    2.22
   3  11  -3   25.37   32.67
   3  11  -3   17.96    1.92
  -3 -11   3   21.15    2.29
   2  12  -2    9.43    1.16
   2  12  -2   17.48   16.53
   2  12  -2    8.32    1.06
  -2 -12   2   10.15    1.27
  -2 -12   2   12.55   15.72
   1  13  -1  405.17   26.76
   0  14   0  131.06    7.77
   0  14   0  103.61    7.71
   0 -14   0  115.16    7.78
  -1  15   1  292.86   20.08
  -1  15   1  304.53   20.18
   1 -15  -1  317.46   20.31
   1 -15  -1  308.53   20.09
   1 -15  -1  276.32   34.13
  -2  16   2  135.11    9.48
  -2  16   2  133.09    9.10
  -2  16   2  217.59   36.15
   2 -16  -2  132.65    9.66
   2 -16  -2  135.67    9.06
   2 -16  -2  107.74   37.73
  -3  17   3   10.42   56.67
   3 -17  -3  -78.90   61.91
  -4  18   4    9.10    1.20
   4 -18  -4    8.29    1.00
   4 -18  -4    9.04    1.45
   4 -18  -4    8.89    1.19
  -5  19   5   15.70    1.85
  -5  19   5   19.15    1.92
   5 -19  -5   17.40    1.80
   5 -19  -5   17.67    1.77
   5 -19  -5   19.44    1.69
   5 -19  -5   16.97    1.83
  -6  20   6   28.70    2.73
  -6  20   6   25.47    2.56
   6 -20  -6   25.85    2.36
   6 -20  -6   28.70    2.61
   6 -20  -6   30.13    2.49
  -7  21   7   10.63    1.45
   7 -21  -7    8.22    1.31
  -8  22   8    0.32    0.53
   8 -22  -8    0.54    0.47
   8 -22  -8   -0.30    0.55
   9   5 -10    5.89    1.21
  -9  -5  10    6.49    1.00
   8   6  -9    4.76    1.29
  -8  -6   9    3.96    0.98
  -8  -6   9    3.96    1.09
   7   7  -8    9.90    1.60
   7   7  -8    9.12    2.54
  -7  -7   8   11.65    1.67
   6   8  -7    0.68    1.21
   6   8  -7    1.44    0.96
  -6  -8   7    1.68    0.97
   5   9  -6   24.62    2.34
   5   9  -6   22.60    2.88
  -5  -9   6   26.27    2.42
  -5  -9   6   25.92    2.38
   3  11  -4   85.03    6.61
   3  11  -4  104.94   52.12
   3  11  -4   80.55    6.19
  -3 -11   4   90.88   37.51
   2  12  -3  259.41   42.97
   2  12  -3  342.54   22.11
   2  12  -3  298.50   22.01
  -2 -12   3  395.35   45.81
  -2 -12   3  346.49   22.02
   1  13  -2  323.00   21.53
   1  13  -2  298.03   21.40
  -1 -13   2  352.18   21.43
   0 -14   1   45.04    3.13
  -1  15   0  157.35   11.11
  -1  15   0  166.07   10.96
   1 -15   0  173.59   11.05
  -2  16   1  549.85   37.05
  -2  16   1  609.00   53.80
   2 -16  -1  531.81   37.03
   2 -16  -1  594.06   53.06
  -3  17   2   -6.68   46.72
   3 -17  -2    9.61   44.77
  -4  18   3  104.38    7.33
   4 -18  -3  105.20    7.21
  -5  19   4    3.87    0.92
   5 -19  -4    4.06    0.75
   5 -19  -4    2.81    0.76
   5 -19  -4    3.93    1.02
   5 -19  -4    3.97    0.85
  -6  20   5    8.76    1.46
  -6  20   5    8.15    1.31
   6 -20  -5   10.23    1.38
   6 -20  -5    9.98    1.37
   6 -20  -5    9.59    1.25
   6 -20  -5    9.39    1.25
  -7  21   6    5.52    1.16
   7 -21  -6    4.35    1.01
  -8  22   7    1.88    0.71
   8 -22  -7    2.66    0.78
  -9  23   8    0.97    0.45
   9 -23  -8    0.36    0.34
   9 -23  -8    0.51    0.31
   9 -23  -8    1.48    0.45
   8   6 -10    4.94    1.08
  -8  -6  10    5.15    0.98
   7   7  -9    4.49    1.32
  -7  -7   9    4.44    0.98
  -7  -7   9    4.10    1.06
   6   8  -8    0.60    1.34
   6   8  -8    0.87    1.02
  -6  -8   8    1.81    0.90
  -6  -8   8    0.94    0.91
   5   9  -7   34.15    3.13
   5   9  -7   29.87    3.71
  -5  -9   7   37.14    3.23
  -5  -9   7   40.34    3.20
   4  10  -6    3.42    1.23
  -4 -10   6    5.11    0.98
  -4 -10   6    5.55    1.09
   3  11  -5    1.29    2.94
   3  11  -5    2.42    0.92
  -3 -11   5    1.18    2.36
   2  12  -4   48.64    4.56
   2  12  -4   40.64    3.50
  -2 -12   4   57.27   37.89
   1  13  -3   28.77    3.22
   1  13  -3   33.32   27.10
   1  13  -3   32.47    2.58
  -1 -13   3   33.20    2.68
  -1 -13   3   34.02    2.35
  -1 -13   3   52.12   16.91
   0  14  -2   48.72    3.38
   0  14  -2   45.84    3.45
   0 -14   2   48.43    3.33
  -1  15  -1  188.48   12.15
   1 -15   1  176.02   12.17
  -2  16   0  108.64    7.57
   2 -16   0  116.55    7.60
  -3  17   1  232.23   16.11
  -3  17   1  230.26   52.58
   3 -17  -1  247.91   16.10
   3 -17  -1  276.25   46.27
  -4  18   2  152.93   10.67
   4 -18  -2  159.72   10.58
  -5  19   3   14.63    2.02
  -5  19   3   12.62    1.44
   5 -19  -3   12.63    1.89
   5 -19  -3   11.16    2.44
   5 -19  -3   12.48    1.36
   5 -19  -3   10.84    1.36
   5 -19  -3   11.37    1.27
  -6  20   4   23.83    2.22
   6 -20  -4   20.10    2.19
   6 -20  -4   18.78    1.99
   6 -20  -4   22.56    1.96
   6 -20  -4   22.04    2.04
  -7  21   5   15.67    1.93
  -7  21   5   13.64    1.79
   7 -21  -5   12.87    1.63
   7 -21  -5   13.74    1.55
   7 -21  -5   17.67    1.80
  -8  22   6   15.07    1.77
   8 -22  -6   16.48    1.75
  -9  23   7    0.82    0.57
   9 -23  -7    0.85    0.52
   9 -23  -7    0.41    0.50
   9 -23  -7    1.48    0.42
   8   6 -11    3.05    0.80
  -8  -6  11    2.86    0.57
   7   7 -10    0.37    0.78
  -7  -7  10    1.26    0.65
   6   8  -9    2.70    1.09
  -6  -8   9    2.68    0.90
  -6  -8   9    1.50    0.76
   5   9  -8   21.42    3.26
   5   9  -8   29.35    2.81
  -5  -9   8   28.81    2.64
  -5  -9   8   28.33    2.62
   4  10  -7   50.70    3.97
   4  10  -7   38.47    4.34
  -4 -10   7   48.78    3.94
  -4 -10   7   49.82    3.80
   3  11  -6   22.75    2.83
  -3 -11   6   29.83    2.65
  -3 -11   6   28.42    2.39
   1  13  -4  131.99   10.42
   1  13  -4  135.43    9.43
   0  14  -3   59.59   36.08
   0  14  -3  104.62   31.68
   0  14  -3   92.27    6.66
   0 -14   3   94.07    6.79
   0 -14   3   93.86    6.98
   0 -14   3  100.15    6.47
  -1  15  -2  238.42   15.11
  -1  15  -2  189.97   35.38
  -1  15  -2  242.62   42.88
   1 -15   2  214.84   15.09
   1 -15   2  216.92   15.10
   1 -15   2  234.72   15.02
  -2  16  -1   43.14   26.87
  -2  16  -1   26.38   34.31
  -2  16  -1   44.79    3.04
   2 -16   1   37.10    3.23
   2 -16   1   41.04    3.61
   2 -16   1   42.91    3.00
  -3  17   0   37.10   55.40
  -3  17   0   18.74    1.56
   3 -17   0   14.87    3.11
   3 -17   0   18.01    1.51
  -4  18   1   45.73    3.44
   4 -18  -1   45.18    4.12
   4 -18  -1   44.78    3.32
  -5  19   2   14.66    1.60
  -5  19   2   13.86    3.27
   5 -19  -2   16.41    1.46
   5 -19  -2   12.39    2.53
   5 -19  -2   12.65    1.55
   5 -19  -2   15.80    1.48
   5 -19  -2   15.50    1.82
  -6  20   3    4.77    1.10
  -6  20   3    3.95    1.38
   6 -20  -3    2.04    0.61
   6 -20  -3    4.42    1.71
   6 -20  -3    3.75    0.84
   6 -20  -3    4.20    0.93
   6 -20  -3    5.89    1.76
  -7  21   4    0.51    0.77
   7 -21  -4   -0.09    0.61
   7 -21  -4    0.52    0.69
   7 -21  -4    0.20    0.66
   7 -21  -4   -0.32    0.46
  -8  22   5   11.85    1.54
   8 -22  -5   11.14    1.35
   8 -22  -5   10.33    1.42
  -9  23   6   20.51    2.03
   9 -23  -6   24.38    1.92
   7   7 -11    4.29    0.93
  -7  -7  11    6.92    0.77
  -7  -7  11    7.98    0.94
   6   8 -10    0.16    0.81
  -6  -8  10    0.67    0.59
   5   9  -9    2.18    1.08
  -5  -9   9    2.46    0.82
  -5  -9   9    2.42    0.82
   4  10  -8   22.87    2.61
   4  10  -8   21.90    3.11
  -4 -10   8   25.51    2.40
  -4 -10   8   25.57    2.35
   3  11  -7   28.56    3.46
   3  11  -7   35.83    3.16
  -3 -11   7   34.41    3.01
  -3 -11   7   34.93    2.84
   2  12  -6   13.11    2.04
   2  12  -6   17.51    1.97
  -2 -12   6   15.38    1.60
  -2 -12   6   17.47    1.94
   1  13  -5   66.67    5.30
  -1 -13   5   68.02    4.89
   0  14  -4  -36.44   61.10
   0 -14   4    2.26    2.29
  -1  15  -3   97.86   55.23
  -1  15  -3   95.71    6.86
   1 -15   3   97.38    6.61
  -2  16  -2   11.48   59.37
  -2  16  -2    5.47    0.88
   2 -16   2    3.74    0.61
  -3  17  -1   11.43   77.29
  -3  17  -1    5.71    0.88
   3 -17   1    4.93    0.72
   3 -17   1    3.38    3.26
  -4  18   0   50.34    3.73
   4 -18   0   44.82    4.09
   4 -18   0   49.37    3.73
   4 -18   0   48.10    3.54
  -5  19   1   28.44    2.46
  -5  19   1   25.41    3.08
   5 -19  -1   27.96    2.47
   5 -19  -1   25.63    2.38
   5 -19  -1   27.24    2.23
   5 -19  -1   29.14    2.23
   5 -19  -1   23.00    3.23
  -6  20   2    0.46    0.64
  -6  20   2    0.96    1.16
   6 -20  -2    0.38    0.47
   6 -20  -2   -0.08    2.46
   6 -20  -2    0.11    0.63
   6 -20  -2   -1.16    1.41
   6 -20  -2    0.18    0.60
  -7  21   3    0.20    1.02
  -7  21   3    0.83    0.80
   7 -21  -3    0.40    0.70
   7 -21  -3    0.31    0.56
   7 -21  -3   -0.10    0.60
   7 -21  -3    0.45    0.91
   8 -22  -4    2.43    0.81
   8 -22  -4    3.42    0.83
   8 -22  -4    2.62    0.81
  -9  23   5   16.15    1.73
   9 -23  -5   17.71    1.53
   6   8 -11    2.95    0.84
  -6  -8  11    3.28    0.53
  -6  -8  11    3.33    0.59
   5   9 -10    0.78    0.88
  -5  -9  10    1.47    0.57
  -5  -9  10    2.07    0.67
   4  10  -9   13.65    2.01
  -4 -10   9   13.66    1.52
  -4 -10   9   14.20    1.63
   3  11  -8   11.44    2.47
   3  11  -8   13.09    1.99
  -3 -11   8   13.48    1.73
  -3 -11   8   15.12    1.57
  -3 -11   8   12.71    1.60
   2  12  -7   59.35    4.86
   2  12  -7   49.81    5.10
  -2 -12   7   63.59    4.73
  -2 -12   7   61.24    4.45
  -2 -12   7   60.04    4.44
   1  13  -6   24.91    2.82
   1  13  -6   25.91    2.66
  -1 -13   6   25.78    2.25
  -1 -13   6   26.55    2.31
  -1 -13   6   30.49    2.66
   0  14  -5    0.77    0.73
   0 -14   5    0.58    0.57
   0 -14   5    1.28    0.89
   0 -14   5    1.00    0.52
  -1  15  -4   26.22    2.44
   1 -15   4   21.90    2.01
   1 -15   4   24.95    2.50
   1 -15   4   25.42    2.17
   1 -15   4   26.84    2.00
  -2  16  -3   14.92    1.66
   2 -16   3   13.99    1.33
   2 -16   3   14.48    1.53
   2 -16   3   15.98    1.97
  -3  17  -2    7.83    1.15
   3 -17   2    7.85    1.60
   3 -17   2    9.00    1.04
   3 -17   2    8.52    1.18
   3 -17   2    6.27    1.07
  -4  18  -1    2.99    0.87
   4 -18   1    3.84    1.47
   4 -18   1    2.47    0.60
   4 -18   1    2.48    0.65
   4 -18   1    3.01    0.83
  -5  19   0    6.37    1.71
  -5  19   0    8.04    1.34
   5 -19   0    6.66    1.29
   5 -19   0    9.18    1.13
   5 -19   0    8.08    1.03
   5 -19   0    5.73    1.87
   5 -19   0    8.51    1.31
  -6  20   1    6.92    1.62
  -6  20   1    7.22    1.40
   6 -20  -1    7.92    1.07
   6 -20  -1    7.52    1.61
   6 -20  -1    7.63    3.06
   6 -20  -1    6.07    1.02
   6 -20  -1    5.93    1.09
  -7  21   2    0.64    0.90
  -7  21   2    0.38    1.03
   7 -21  -2    0.27    0.73
   7 -21  -2    0.80    0.68
   7 -21  -2    0.49    1.51
   7 -21  -2    0.49    0.63
   7 -21  -2    0.32    1.49
  -8  22   3   24.29    2.70
   8 -22  -3   21.23    2.11
   8 -22  -3   22.97    2.00
   8 -22  -3   20.63    2.15
  -9  23   4    0.85    0.66
   9 -23  -4    2.87    0.72
   9 -23  -4    2.42    0.56
   5   9 -11   -0.11    0.60
  -5  -9  11    0.16    0.30
  -5  -9  11    0.08    0.33
   4  10 -10    3.83    1.08
  -4 -10  10    3.65    0.63
  -4 -10  10    4.32    0.78
   3  11  -9    1.76    1.06
  -3 -11   9    1.15    0.66
  -3 -11   9    1.45    0.60
   2  12  -8    2.06    1.97
   2  12  -8    4.27    1.35
  -2 -12   8    3.99    1.07
  -2 -12   8    4.84    0.90
  -2 -12   8    4.48    0.87
   1  13  -7   18.07    2.30
   1  13  -7   14.35    2.33
  -1 -13   7   16.20    1.64
  -1 -13   7   16.73    1.68
  -1 -13   7   16.41    2.02
   0  14  -6    0.20    0.96
   0  14  -6    0.24    0.79
   0 -14   6   -0.16    0.88
   0 -14   6   -0.52    0.46
   0 -14   6   -0.10    0.50
  -1  15  -5    0.73    1.15
  -1  15  -5    1.77    0.90
   1 -15   5    2.31    1.12
   1 -15   5    1.40    0.64
   1 -15   5    1.52    0.60
  -2  16  -4   26.04    3.04
  -2  16  -4   28.17    2.76
   2 -16   4   31.37    2.47
   2 -16   4   26.07    2.23
   2 -16   4   30.99    3.02
   2 -16   4   28.20    2.28
  -3  17  -3   23.89    2.95
  -3  17  -3   24.65    2.48
   3 -17   3   23.78    2.02
   3 -17   3   24.90    2.22
   3 -17   3   25.61    2.02
   3 -17   3   23.71    2.86
  -4  18  -2   29.72    3.32
  -4  18  -2   30.64    2.84
   4 -18   2   30.88    2.41
   4 -18   2   28.69    2.41
   4 -18   2   31.17    2.67
   4 -18   2   31.61    3.45
  -5  19  -1   34.53    2.97
  -5  19  -1   23.36    3.15
   5 -19   1   32.01    2.47
   5 -19   1   29.13    3.51
   5 -19   1   29.64    2.43
   5 -19   1   30.59    2.76
  -6  20   0   17.75    2.21
  -6  20   0   18.02    2.55
   6 -20   0   20.36    3.42
   6 -20   0   20.56    2.36
   6 -20   0   19.20    1.78
   6 -20   0   19.09    1.82
   6 -20   0   19.59    2.09
  -7  21   1   39.47    3.72
   7 -21  -1   38.26    3.77
   7 -21  -1   39.70    3.32
   7 -21  -1   39.71    4.38
   7 -21  -1   42.15    3.10
  -8  22   2    3.83    1.21
   8 -22  -2    1.97    0.80
   8 -22  -2    3.15    0.71
   8 -22  -2    3.78    0.86
   8 -22  -2    3.84    0.70
   9 -23  -3    8.88    1.08
   9 -23  -3   11.76    1.29
   3  11 -10    3.33    1.01
  -3 -11  10    4.44    0.68
  -3 -11  10    4.43    0.64
   2  12  -9    5.19    1.30
  -2 -12   9   10.63    1.08
  -2 -12   9    9.37    1.17
   1  13  -8    6.68    1.52
  -1 -13   8    5.37    0.92
  -1 -13   8    6.45    0.94
  -1 -13   8    5.39    1.34
   0  14  -7    1.45    1.17
   0 -14   7    0.47    0.59
   0 -14   7    0.68    0.58
   0 -14   7    1.81    1.01
  -1  15  -6    2.38    1.25
  -1  15  -6    1.47    1.13
   1 -15   6    1.90    1.21
   1 -15   6    1.06    0.60
   1 -15   6    1.40    0.60
  -2  16  -5   13.70    2.09
  -2  16  -5   15.75    2.28
   2 -16   5   14.48    1.47
   2 -16   5   13.16    1.54
   2 -16   5   18.72    2.38
  -3  17  -4    9.49    1.80
  -3  17  -4    8.12    1.79
   3 -17   4    9.24    1.17
   3 -17   4    7.41    1.85
   3 -17   4    8.26    1.17
  -4  18  -3   42.37    4.29
  -4  18  -3   46.28    4.13
   4 -18   3   48.77    4.44
   4 -18   3   44.52    3.75
   4 -18   3   47.57    3.54
   4 -18   3   51.54    3.55
  -5  19  -2    1.35    1.27
  -5  19  -2    1.78    1.05
   5 -19   2    2.42    0.65
   5 -19   2    1.05    1.88
   5 -19   2    2.23    0.61
   5 -19   2    0.93    0.87
  -6  20  -1    2.74    1.34
   6 -20   1    4.36    2.62
   6 -20   1    6.31    1.17
   6 -20   1    6.25    0.89
   6 -20   1    3.84    1.22
  -7  21   0    6.67    1.54
   7 -21   0    7.19    0.96
   7 -21   0    3.47    1.95
   7 -21   0    5.21    1.50
   7 -21   0    6.63    1.15
  -8  22   1    0.68    0.87
   8 -22  -1    0.66    0.69
   8 -22  -1    0.70    0.64
  -9  23   2    0.30    0.68
   9 -23  -2    0.30    0.51
   2  12 -10    0.65    0.69
   1  13  -9    0.49    0.83
  -1 -13   9   -0.04    0.53
  -1 -13   9    0.34    0.41
   0  14  -8    1.23    1.06
   0 -14   8    1.78    0.56
   0 -14   8    1.38    0.57
  -1  15  -7    7.49    1.64
   1 -15   7    8.40    1.51
   1 -15   7    9.06    1.15
   1 -15   7   10.10    1.22
  -2  16  -6    1.06    1.12
   2 -16   6    1.52    0.59
   2 -16   6    1.05    0.63
   2 -16   6    0.85    1.12
  -3  17  -5   17.72    2.46
   3 -17   5   20.27    1.84
   3 -17   5   19.31    1.69
   3 -17   5   14.07    2.29
  -4  18  -4    1.53    1.20
   4 -18   4    0.06    0.62
   4 -18   4   -0.09    1.40
   4 -18   4    1.06    0.55
  -5  19  -3    3.65    1.36
   5 -19   3    4.36    0.71
   5 -19   3    2.27    1.83
   5 -19   3    2.76    0.89
  -6  20  -2   13.46    2.01
   6 -20   2   11.59    2.78
   6 -20   2   12.00    1.67
   6 -20   2   15.80    1.77
  -7  21  -1    6.14    1.29
   7 -21   1    6.95    1.23
   7 -21   1    4.77    1.56
  -8  22   0    0.32    0.78
   8 -22   0    0.40    0.59
   8 -22   0    0.44    0.48
  -9  23   1    0.59    0.59
   9 -23  -1    0.43    0.47
   0  14  -9    2.17    0.84
  -1  15  -8    1.65    0.92
  -2  16  -7    5.62    1.28
  -3  17  -6    2.43    1.11
   3 -17   6    1.48    0.55
   3 -17   6    2.32    0.97
   3 -17   6    0.69    1.23
  -4  18  -5   -0.12    0.92
   4 -18   5    1.17    0.67
   4 -18   5    0.82    0.58
   4 -18   5    0.42    1.35
  -5  19  -4    2.09    1.10
   5 -19   4    1.22    1.55
   5 -19   4    0.90    0.86
   5 -19   4    1.83    0.74
  -6  20  -3    2.44    1.00
   6 -20   3    4.37    0.90
   6 -20   3   -0.48    1.08
   6 -20   3    3.67    0.89
  -7  21  -2    9.49    1.45
   7 -21   2    8.57    1.01
   7 -21   2   10.86    1.29
  -8  22  -1    2.39    0.76
   8 -22   1    3.69    0.67
  -3  17  -7    0.25    0.61
  -4  18  -6   -0.01    0.59
   4 -18   6    0.08    0.35
  -5  19  -5    1.59    0.77
   5 -19   5    0.88    0.44
  -6  20  -4    2.37    0.75
   6 -20   4    2.12    0.53
   8   8   3    0.95    0.60
   8   8   3    0.26    0.50
  -8  -8  -3    0.67    0.67
   7   9   4    3.02    0.63
   7   9   4    2.22    0.72
  -7  -9  -4    0.98    0.69
   6  10   5    0.71    0.50
   6  10   5    0.61    0.63
  -6 -10  -5    0.95    0.72
   5  11   6    5.84    0.81
  10   6   0    0.94    0.59
  10   6   0    1.19    0.60
 -10  -6   0    0.30    0.61
   9   7   1    0.46    0.64
   9   7   1    0.82    0.74
  -9  -7  -1    0.10    0.78
   8   8   2    2.71    0.94
   8   8   2    1.72    0.84
  -8  -8  -2    2.05    0.98
   7   9   3    4.82    1.07
   7   9   3    2.49    0.84
  -7  -9  -3    1.59    1.06
   6  10   4    2.58    0.91
   6  10   4    4.05    0.91
  -6 -10  -4    1.89    0.96
  -6 -10  -4   -0.09    0.71
   5  11   5    3.69    0.87
   5  11   5    6.41    1.18
  -5 -11  -5    2.73    1.11
  -5 -11  -5   -0.53    1.25
   4  12   6    6.84    1.08
   4  12   6    7.95    1.25
  -4 -12  -6    5.66    1.29
   3  13   7    1.92    0.66
   3  13   7    2.32    0.81
  -3 -13  -7    1.79    0.93
   2  14   8    3.58    0.63
   2  14   8    2.29    0.70
  -2 -14  -8    2.37    0.81
  11   5  -2    6.12    0.91
  11   5  -2    8.07    0.95
 -11  -5   2    4.10    0.94
  10   6  -1    1.22    0.84
  10   6  -1    1.15    0.78
 -10  -6   1    0.04    0.83
   9   7   0    2.51    0.95
   9   7   0    2.14    0.90
  -9  -7   0    1.45    0.76
  -9  -7   0    0.73    0.91
   8   8   1    5.37    1.17
   8   8   1    4.19    1.12
  -8  -8  -1    5.92    1.30
  -8  -8  -1    3.66    1.26
   7   9   2    7.80    1.31
   7   9   2   10.01    1.46
  -7  -9  -2   11.37    1.74
  -7  -9  -2    6.25    1.48
   6  10   3    0.69    0.82
   6  10   3    0.88    0.84
  -6 -10  -3    0.13    0.99
  -6 -10  -3    0.65    1.09
   5  11   4    0.43    0.85
   5  11   4    0.54    0.79
  -5 -11  -4    0.17    1.04
  -5 -11  -4   -0.51    0.95
   4  12   5   18.24    2.05
   4  12   5   19.46    2.15
  -4 -12  -5   18.67    2.53
   3  13   6    1.01    0.85
   3  13   6    3.22    0.91
  -3 -13  -6   -0.47    0.78
  -3 -13  -6    3.37    1.22
   2  14   7    7.43    1.27
   2  14   7    5.03    1.01
  -2 -14  -7    5.79    1.42
   1  15   8    1.87    0.69
   1  15   8    1.00    0.85
  -1 -15  -8    1.15    0.87
   0  16   9    0.29    0.68
   0  16   9    0.55    0.45
   0 -16  -9    0.59    0.66
  11   5  -3    1.68    0.78
  11   5  -3    2.24    0.72
 -11  -5   3    0.99    0.81
  10   6  -2    4.57    1.05
  10   6  -2    3.78    1.06
 -10  -6   2    3.19    1.17
   9   7  -1    4.05    1.06
   9   7  -1    3.52    1.07
  -9  -7   1    2.22    1.22
  -9  -7   1    3.84    1.16
   8   8   0    2.92    1.16
   8   8   0    4.97    1.18
  -8  -8   0    1.97    1.26
  -8  -8   0    3.94    1.28
   7   9   1   14.87    1.93
   7   9   1   14.36    1.94
   7   9   1   17.36    2.91
  -7  -9  -1   16.32    2.20
  -7  -9  -1    9.59    1.96
   6  10   2   29.52    2.69
   6  10   2   28.20    2.76
  -6 -10  -2   25.70    3.12
  -6 -10  -2   27.78    3.12
   5  11   3    4.78    1.16
   5  11   3    3.99    1.05
   5  11   3    4.74    1.31
  -5 -11  -3    3.16    1.33
  -5 -11  -3    3.53    1.41
   4  12   4   19.07    2.31
   4  12   4   16.10    2.06
   4  12   4   17.96    1.94
  -4 -12  -4   18.54    2.43
  -4 -12  -4   11.69    2.05
   3  13   5   16.52    2.02
   3  13   5   15.03    1.82
   3  13   5   14.58    2.17
  -3 -13  -5   17.90    2.25
  -3 -13  -5   10.46    1.89
   2  14   6    1.50    0.98
   2  14   6    3.05    0.91
  -2 -14  -6   -0.15    0.93
  -2 -14  -6    1.97    1.10
   1  15   7   12.54    1.69
   1  15   7    8.85    1.33
  -1 -15  -7    9.63    1.75
   0  16   8    3.80    0.83
   0  16   8    5.42    1.14
   0 -16  -8    5.35    1.30
  -1  17   9    1.02    0.55
  -1  17   9    1.09    0.84
   1 -17  -9    1.32    0.82
  11   5  -4    8.74    1.29
  11   5  -4    8.32    1.23
 -11  -5   4    8.05    1.46
  10   6  -3   18.36    2.18
  10   6  -3   19.51    2.10
   9   7  -2   10.20    1.57
   9   7  -2   14.76    1.80
  -9  -7   2    6.65    1.64
  -9  -7   2   13.04    1.78
   8   8  -1   35.57    3.19
   8   8  -1   41.65    4.52
   8   8  -1   34.02    3.15
  -8  -8   1   27.89    3.44
  -8  -8   1   39.13    3.48
   7   9   0   23.87    2.49
   7   9   0   25.92    2.47
   7   9   0   29.89    3.68
  -7  -9   0   19.86    2.78
  -7  -9   0   23.53    2.79
   6  10   1   65.50    4.76
   6  10   1   64.69    4.83
  -6 -10  -1   55.35    4.48
  -6 -10  -1   54.39    5.11
  -6 -10  -1   65.89    5.11
   5  11   2   50.21    3.97
   5  11   2   48.62    3.88
  -5 -11  -2   46.48    4.34
  -5 -11  -2   48.38    4.27
   4  12   3   10.09    1.48
   4  12   3   11.35    1.67
   4  12   3   10.89    1.89
  -4 -12  -3    8.80    1.77
  -4 -12  -3   10.67    1.83
   3  13   4   16.10    2.12
   3  13   4   16.35    1.99
   3  13   4   16.83    1.86
  -3 -13  -4   14.27    2.20
  -3 -13  -4   16.36    2.31
   2  14   5   13.94    1.96
   2  14   5   15.29    2.04
   2  14   5   13.79    1.68
  -2 -14  -5   13.26    2.09
  -2 -14  -5   13.20    2.07
   1  15   6    0.14    0.93
   1  15   6    1.91    1.01
   1  15   6    1.00    0.77
  -1 -15  -6   -0.10    1.00
  -1 -15  -6    1.12    1.08
   0  16   7    1.61    0.74
   0  16   7    2.13    1.06
  -1  17   8    3.48    0.84
  -1  17   8    5.18    1.19
  -2  18   9    3.16    0.74
  -2  18   9    4.28    1.04
   2 -18  -9    3.43    1.06
  11   5  -5    3.68    1.01
  11   5  -5    3.35    0.93
 -11  -5   5    0.87    0.88
  10   6  -4    9.89    1.49
  10   6  -4    7.34    1.28
 -10  -6   4    8.39    1.70
   9   7  -3   33.17    3.01
   9   7  -3   29.38    4.13
   9   7  -3   32.01    2.98
  -9  -7   3   38.80    3.23
  -9  -7   3   26.43    3.27
   8   8  -2   40.53    3.52
   8   8  -2   38.42    3.52
   8   8  -2   44.49    4.76
  -8  -8   2   44.25    3.84
   7   9  -1   15.86    2.02
   7   9  -1   20.59    3.04
   7   9  -1   15.10    1.89
  -7  -9   1   15.93    2.15
  -7  -9   1   16.27    2.41
  -7  -9   1   15.24    1.75
   6  10   0    6.51    1.15
   6  10   0    4.48    1.15
   6  10   0    4.05    1.46
  -6 -10   0    5.48    1.45
  -6 -10   0    6.07    0.96
  -6 -10   0    3.58    1.32
   5  11   1   42.86    3.33
  -5 -11  -1   42.79    3.22
  -5 -11  -1   37.13    3.68
  -5 -11  -1   41.63    3.71
   4  12   2   28.61    2.52
  -4 -12  -2   32.13    3.01
  -4 -12  -2   28.01    3.21
   3  13   3   52.86    4.36
   3  13   3   54.00    4.04
  -3 -13  -3   51.25    4.49
  -3 -13  -3   53.60    4.47
  -3 -13  -3   54.82    4.06
   2  14   4   43.06    3.68
   2  14   4   42.55    3.37
  -2 -14  -4   44.13    3.42
  -2 -14  -4   44.08    3.84
  -2 -14  -4   39.74    3.78
   1  15   5    0.93    0.66
   1  15   5    1.38    0.95
  -1 -15  -5    1.76    0.78
  -1 -15  -5   -1.58    1.05
  -1 -15  -5    1.84    0.84
   0  16   6    3.48    0.93
   0  16   6    2.72    1.03
   0 -16  -6    3.11    1.03
   0 -16  -6    4.12    0.90
   0 -16  -6    3.09    0.86
  -1  17   7   12.65    1.55
  -1  17   7   13.06    1.99
   1 -17  -7   10.44    1.39
   1 -17  -7    8.18    1.52
   2 -18  -8    9.47    1.49
   2 -18  -8   13.60    1.40
  -3  19   9    3.95    0.78
   3 -19  -9    3.58    0.68
  -4  20  10    1.41    0.50
  11   5  -6    0.55    0.75
  11   5  -6   -0.24    0.78
 -11  -5   6    0.43    0.79
  10   6  -5    1.15    0.94
  10   6  -5    0.78    0.89
 -10  -6   5   -0.06    0.48
 -10  -6   5    0.85    1.05
   9   7  -4   13.98    1.83
   9   7  -4    6.54    2.04
   9   7  -4   14.28    1.85
  -9  -7   4    9.29    1.77
   8   8  -3   84.65    6.43
   8   8  -3   85.55    7.56
   8   8  -3   85.98    6.43
  -8  -8   3  102.66    6.74
  -8  -8   3   78.46    6.31
   7   9  -2    6.25    1.78
   7   9  -2    8.19    1.48
   7   9  -2    7.72    1.27
  -7  -9   2   10.23    1.64
  -7  -9   2    6.15    1.44
  -7  -9   2    8.95    1.25
  -7  -9   2    6.42    1.24
   6  10  -1   79.63    5.93
   6  10  -1   96.51    6.94
  -6 -10   1   81.27    5.92
  -6 -10   1   73.55    6.28
   5  11   0   25.17    2.84
  -5 -11   0   17.74    2.29
   2  14   3    2.78    0.87
  -2 -14  -3    3.27    1.17
  -2 -14  -3    4.26    0.93
   1  15   4   24.34    2.34
   1  15   4   23.34    2.09
  -1 -15  -4   21.22    2.23
  -1 -15  -4   26.17    2.22
   0  16   5   14.63    1.80
   0  16   5   15.06    1.57
   0 -16  -5   12.11    1.73
   0 -16  -5   14.65    1.59
  -1  17   6    3.86    1.06
  -1  17   6    5.51    1.04
   1 -17  -6    3.00    1.03
   1 -17  -6    2.96    0.79
  -2  18   7    6.92    1.16
  -2  18   7    5.78    1.35
   2 -18  -7    5.83    1.28
   2 -18  -7    6.01    0.99
  -3  19   8    6.43    1.08
   3 -19  -8    4.56    1.15
  -4  20   9    0.54    0.56
   4 -20  -9    0.32    0.63
  11   5  -7    1.66    0.90
  11   5  -7    1.79    0.87
 -11  -5   7    1.20    0.77
  10   6  -6    6.63    1.25
  10   6  -6    5.11    1.15
 -10  -6   6    4.81    1.27
   9   7  -5   15.72    1.94
   9   7  -5   13.67    1.95
   9   7  -5   14.09    3.04
  -9  -7   5   11.51    1.95
   8   8  -4    4.21    1.99
   8   8  -4    4.88    1.26
   8   8  -4    4.56    1.16
  -8  -8   4    4.34    1.19
  -8  -8   4    6.26    1.59
   7   9  -3   47.43    3.67
   7   9  -3   42.57    4.54
  -7  -9   3   43.75    3.64
  -7  -9   3   45.44    3.64
  -7  -9   3   55.47    4.01
  -7  -9   3   41.12    3.94
   6  10  -2   31.30    3.22
   6  10  -2   25.48    2.68
  -6 -10   2   29.24    2.36
  -6 -10   2   24.06    2.57
  -5 -11   1  -10.44   58.41
  -5 -11   1   -0.20    0.43
   4  12   0   35.75    3.31
   4  12   0   33.90    4.89
  -4 -12   0   28.53   47.25
   3  13   1    3.17    2.23
   3  13   1    3.53    1.12
  -3 -13  -1  -19.36   44.50
  -3 -13  -1   -0.02    0.44
   2  14   2   28.98    4.76
  -2 -14  -2   19.83   49.49
  -1 -15  -3  -48.54   67.73
   0  16   4   31.59    2.70
   0 -16  -4   36.04    3.04
   0 -16  -4   27.33    2.62
  -1  17   5   59.61    4.37
  -1  17   5   56.43    4.16
   1 -17  -5   50.79    4.22
   1 -17  -5   51.61    4.04
   1 -17  -5   55.48    4.15
  -2  18   6   32.69    2.87
  -2  18   6   30.25    2.61
   2 -18  -6   26.88    2.42
   2 -18  -6   31.56    2.59
   2 -18  -6   27.08    2.73
  -3  19   7   36.26    3.29
  -3  19   7   37.59    3.10
   3 -19  -7   37.63    2.94
   3 -19  -7   35.43    2.87
   3 -19  -7   35.72    3.24
  -4  20   8    5.80    1.04
   4 -20  -8    5.04    1.13
  -5  21   9    0.82    0.56
   5 -21  -9    0.54    0.64
  11   5  -8    5.21    1.06
  11   5  -8    3.91    0.98
 -11  -5   8    3.93    0.91
  10   6  -7   10.20    1.57
  10   6  -7   14.43    1.88
 -10  -6   7   11.19    1.73
   9   7  -6    1.89    1.14
   9   7  -6    0.60    1.78
   9   7  -6    2.98    1.07
  -9  -7   6    1.51    1.13
   8   8  -5   34.47    4.25
   8   8  -5   36.13    3.16
  -8  -8   5   35.54    3.22
  -8  -8   5   32.80    3.37
   7   9  -4   23.58    2.18
   7   9  -4   23.45    3.20
  -7  -9   4   24.91    2.20
  -7  -9   4   19.35    2.41
  -7  -9   4   22.37    2.18
   6  10  -3   10.53    1.93
  -6 -10   3   12.13    1.34
  -6 -10   3   11.37    1.87
   5  11  -2    0.14    2.33
  -5 -11   2    0.04    0.39
   4  12  -1   38.40    3.20
   4  12  -1   28.14    5.08
   4  12  -1   32.64    3.78
  -4 -12   1   36.50   45.34
  -4 -12   1    0.12   29.39
   3  13   0   42.20    4.96
   3  13   0   49.43    4.33
   3  13   0   50.62    3.88
  -3 -13   0   27.32   32.34
  -3 -13   0    1.82   24.48
  -2 -14  -1   23.54   27.42
  -2 -14  -1    8.01   29.30
  -1 -15  -2  240.15   47.19
   0 -16  -3  113.83   66.46
  -2  18   5    8.44    1.22
  -2  18   5    9.37    1.35
   2 -18  -5    9.68    1.34
   2 -18  -5    7.43    1.27
   2 -18  -5    9.43    1.24
  -3  19   6   42.67    3.39
  -3  19   6   42.44    3.55
   3 -19  -6   39.83    3.47
   3 -19  -6   42.27    3.33
   3 -19  -6   40.70    3.26
  -4  20   7    9.70    1.60
  -4  20   7    9.01    1.34
   4 -20  -7    6.49    1.31
   4 -20  -7    6.59    1.01
   4 -20  -7    7.37    1.08
  -5  21   8   13.18    1.57
   5 -21  -8   12.10    1.65
   5 -21  -8   13.58    1.37
  -6  22   9    2.14    0.64
   6 -22  -9    1.20    0.64
  11   5  -9    1.01    0.77
 -11  -5   9    1.05    0.42
 -11  -5   9    1.19    0.58
  10   6  -8    9.41    1.44
  10   6  -8    9.44    1.52
 -10  -6   8    6.77    1.32
   9   7  -7   11.57    1.71
   9   7  -7    9.84    1.59
  -9  -7   7   11.37    1.83
   8   8  -6   92.18    7.89
   8   8  -6   90.98    6.67
  -8  -8   6   85.58    6.85
   7   9  -5   51.77    4.02
   7   9  -5   48.53    4.95
  -7  -9   5   48.26    4.22
  -7  -9   5   53.34    4.06
   6  10  -4   56.43    4.90
  -6 -10   4   52.09    4.07
  -6 -10   4   45.30    4.16
  -6 -10   4   57.15    4.01
   4  12  -2  106.60    8.09
   4  12  -2  116.78    8.26
   4  12  -2  102.83   37.77
  -4 -12   2  134.57   48.27
  -3 -13   1    0.24    0.38
  -3 -13   1   -2.60   17.13
   2  14   0  114.64    7.62
   2  14   0  102.35    7.68
   2  14   0  107.66    7.91
  -2 -14   0  121.25   23.64
   1  15   1  167.86   11.78
   1  15   1  170.76   11.74
  -1 -15  -1  177.89   32.59
  -1  17   3  294.81   19.75
  -3  19   5   13.03    1.52
  -3  19   5   14.39    1.60
   3 -19  -5   11.39    1.53
   3 -19  -5   12.37    1.53
   3 -19  -5   14.42    1.52
  -4  20   6   39.65    3.20
  -4  20   6   40.17    3.35
   4 -20  -6   37.09    3.27
   4 -20  -6   35.49    3.10
   4 -20  -6   39.07    3.12
  -5  21   7    7.79    1.22
  -5  21   7    3.95    1.61
   5 -21  -7    4.58    0.91
   5 -21  -7    4.93    1.53
   5 -21  -7    6.28    1.19
  -6  22   8    9.22    1.23
   6 -22  -8    6.75    1.15
   6 -22  -8    4.87    0.84
  -7  23   9    6.24    0.85
   7 -23  -9    3.85    0.57
   7 -23  -9    4.34    0.77
  10   6  -9    4.32    1.78
  10   6  -9    5.15    1.17
 -10  -6   9    4.13    0.96
   9   7  -8    7.56    1.44
  -9  -7   8    8.78    1.48
   8   8  -7   20.80    2.32
  -8  -8   7   18.59    2.33
   7   9  -6    8.89    2.30
   7   9  -6    9.94    1.47
  -7  -9   6    9.22    1.58
  -7  -9   6   11.07    1.66
   6  10  -5   52.71    4.93
   6  10  -5   51.56    4.05
  -6 -10   5   51.06    4.23
  -6 -10   5   55.92    4.02
  -6 -10   5   50.55    4.09
  -5 -11   4    1.37    3.27
   4  12  -3   26.97    2.59
   4  12  -3   24.25    3.12
  -4 -12   3   42.34   49.41
   3  13  -2   13.74    1.81
   3  13  -2   11.82    1.52
   3  13  -2   12.02   25.84
  -3 -13   2   14.68    2.06
  -3 -13   2   21.82   41.22
   2  14  -1  142.53   10.07
   2  14  -1  146.41   10.15
   2  14  -1  159.50   10.31
  -2 -14   1  144.18    9.88
  -2 -14   1  196.18   22.11
  -2 -14   1  119.71   25.11
   1  15   0  199.49   12.13
  -1 -15   0  124.74   24.18
  -1 -15   0  173.41   11.95
   0  16   1  150.92   10.20
   0  16   1  146.73   10.11
   0  16   1  161.58   10.32
   0 -16  -1  150.80   10.05
   0 -16  -1  104.04   26.46
  -1  17   2  123.08   27.07
  -1  17   2   65.57    5.14
  -1  17   2   68.69    4.75
   1 -17  -2   67.70    4.66
   1 -17  -2   59.60   36.31
   1 -17  -2   69.21    5.73
  -2  18   3  116.52   48.26
  -2  18   3   24.93    2.04
   2 -18  -3  -11.28   67.60
   2 -18  -3   24.67    1.90
  -3  19   4   13.40    1.43
   3 -19  -4   12.12    1.43
   3 -19  -4   13.30    1.23
   3 -19  -4   12.77    1.68
  -4  20   5   26.55    2.39
  -4  20   5   26.22    2.40
   4 -20  -5   25.77    2.15
   4 -20  -5   25.27    2.37
   4 -20  -5   26.06    2.32
  -5  21   6    0.96    0.74
  -5  21   6    1.84    0.83
   5 -21  -6    1.25    0.81
   5 -21  -6    0.35    0.58
   5 -21  -6    1.03    0.81
  -6  22   7    7.90    1.25
   6 -22  -7    5.52    1.16
   6 -22  -7    9.19    1.26
  -7  23   8    0.82    0.60
   7 -23  -8    1.42    0.55
   7 -23  -8    1.02    0.66
  10   6 -10    0.44    0.75
 -10  -6  10    2.09    0.61
   9   7  -9    2.54    0.99
  -9  -7   9    0.99    0.59
  -9  -7   9    1.95    0.89
   8   8  -8    0.92    1.01
  -8  -8   8    0.51    0.89
   7   9  -7    6.14    1.30
   7   9  -7    5.87    2.12
  -7  -9   7    5.71    1.24
   6  10  -6   10.26    2.18
   6  10  -6   14.37    1.69
  -6 -10   6   13.81    1.80
  -6 -10   6   13.06    1.68
   5  11  -5   25.09    2.99
  -5 -11   5   28.74    2.44
   4  12  -4   27.75    2.82
   4  12  -4   30.05    3.93
   3  13  -3   20.86    2.13
   3  13  -3   24.63    2.56
   3  13  -3   46.78   31.75
  -3 -13   3   -3.35   29.04
  -3 -13   3   23.76    2.62
   2  14  -2  105.39    7.87
   2  14  -2  122.05    7.80
  -2 -14   2  115.43    7.65
   1  15  -1  287.44   19.93
   1  15  -1  298.96   19.86
  -1 -15   1  318.39   19.93
   0  16   0  653.94   43.04
  -2  18   2   43.79   30.77
  -2  18   2   27.64    2.11
   2 -18  -2   27.46    2.07
   2 -18  -2   20.17   39.61
   3 -19  -3  -24.69   98.49
  -4  20   4   44.53    3.46
  -4  20   4   38.98    3.47
   4 -20  -4   45.35    3.51
   4 -20  -4   44.16    3.40
   4 -20  -4   46.10    3.30
   4 -20  -4   45.28    3.41
  -5  21   5   26.36    2.42
  -5  21   5   23.25    2.32
   5 -21  -5   24.54    2.20
   5 -21  -5   24.82    2.33
   5 -21  -5   22.95    2.11
   5 -21  -5   25.61    2.28
  -6  22   6   41.47    3.61
  -6  22   6   44.72    3.82
   6 -22  -6   46.44    3.52
   6 -22  -6   43.64    3.47
   6 -22  -6   47.28    3.64
  -7  23   7    1.37    0.72
   7 -23  -7    1.35    0.75
   7 -23  -7    1.17    0.62
  -8  24   8    0.28    0.48
   8 -24  -8    0.44    0.48
   8 -24  -8    0.30    0.41
   9   7 -10    2.72    0.96
  -9  -7  10    3.84    0.81
   8   8  -9    1.20    1.02
  -8  -8   9    0.87    0.68
  -8  -8   9    1.52    0.87
   7   9  -8   14.52    2.03
   7   9  -8   10.78    2.63
  -7  -9   8   16.56    2.02
   6  10  -7   82.71    7.81
   6  10  -7   92.67    7.03
  -6 -10   7  102.14    7.18
  -6 -10   7  104.05    7.11
   5  11  -6   32.02    3.61
   5  11  -6   35.72    3.04
  -5 -11   6   40.57    3.08
  -5 -11   6   34.17    3.04
   4  12  -5    2.59    1.06
   3  13  -4   36.06    3.92
   3  13  -4   30.10    2.89
   2  14  -3   45.76    3.88
   2  14  -3   36.03   27.04
   2  14  -3   55.82    4.22
  -2 -14   3   69.29   20.15
  -2 -14   3   54.46    3.97
   1  15  -2   79.81    5.80
   1  15  -2   81.87    5.69
  -1 -15   2   93.14    5.75
   0 -16   1  168.54   11.25
  -1  17   0  280.09   18.42
  -1  17   0  271.90   18.26
   1 -17   0  278.42   18.36
  -2  18   1   24.62    1.86
   2 -18  -1   25.36    1.91
  -3  19   2   64.89   53.73
  -3  19   2   33.40    2.66
   3 -19  -2   38.09    2.66
  -4  20   3   12.56    1.34
   4 -20  -3   10.73    1.63
   4 -20  -3   10.66    1.33
   4 -20  -3   12.06    1.21
   4 -20  -3   11.18    1.33
  -5  21   4    5.93    1.09
  -5  21   4    7.03    1.19
   5 -21  -4    7.39    1.10
   5 -21  -4    6.09    1.26
   5 -21  -4    7.11    1.00
   5 -21  -4    5.65    1.09
  -6  22   5   70.55    5.37
  -6  22   5   66.22    5.21
   6 -22  -5   73.45    5.16
   6 -22  -5   67.28    5.05
   6 -22  -5   66.23    5.08
   6 -22  -5   71.49    5.18
  -7  23   6   16.65    1.93
   7 -23  -6   16.79    2.38
   7 -23  -6   17.41    1.86
  -8  24   7    2.83    0.77
   8 -24  -7    1.90    0.68
   8 -24  -7    2.23    0.67
   8   8 -10    0.56    0.73
  -8  -8  10    0.09    0.52
   7   9  -9   32.87    3.13
  -7  -9   9   32.44    2.88
  -7  -9   9   31.68    2.80
   6  10  -8    9.57    1.61
   6  10  -8    5.10    1.80
  -6 -10   8    9.93    1.48
  -6 -10   8    8.71    1.53
   5  11  -7   53.34    5.52
   5  11  -7   62.48    4.92
  -5 -11   7   65.98    5.04
  -5 -11   7   68.82    4.91
  -5 -11   7   64.32    5.01
   4  12  -6   17.14    1.89
   4  12  -6   14.98    2.31
  -4 -12   6   16.02    2.05
  -4 -12   6   19.74    1.85
  -4 -12   6   19.95    1.90
   3  13  -5   50.44    4.27
   2  14  -4   15.83    2.76
   2  14  -4   13.70    1.63
   0  16  -2  355.32   22.30
   0  16  -2  297.03   22.30
   0 -16   2  355.95   22.27
  -1  17  -1  115.71    7.47
   1 -17   1  105.99    7.52
  -2  18   0   35.12    2.57
   2 -18   0   36.73    2.62
  -3  19   1  -15.12   43.15
  -4  20   2   14.99    1.52
   4 -20  -2   15.47    1.63
   4 -20  -2   15.60    1.69
   4 -20  -2   18.16    1.49
  -5  21   3   18.27    2.37
  -5  21   3   14.88    1.65
   5 -21  -3   17.98    2.30
   5 -21  -3   14.73    1.50
   5 -21  -3   16.17    1.57
   5 -21  -3   14.79    1.67
   5 -21  -3   14.32    2.71
  -6  22   4    9.58    1.47
   6 -22  -4   11.12    1.40
   6 -22  -4    9.74    1.33
   6 -22  -4    9.57    1.40
   6 -22  -4   10.21    1.39
  -7  23   5   26.19    2.47
   7 -23  -5   28.61    2.40
   7 -23  -5   24.39    2.37
  -8  24   6    7.36    1.16
   8 -24  -6    9.72    1.27
  -9  25   7    4.64    0.70
   9 -25  -7    3.88    0.65
   8   8 -11    0.43    0.58
  -8  -8  11    0.45    0.34
  -8  -8  11    0.27    0.36
  -7  -9  10    4.17    0.85
   6  10  -9    0.59    0.94
  -6 -10   9    0.48    0.61
  -6 -10   9   -0.25    0.61
   5  11  -8    6.14    1.33
   5  11  -8    5.87    1.82
  -5 -11   8    6.14    1.20
  -5 -11   8    6.18    1.14
   4  12  -7   38.74    3.29
   4  12  -7   31.19    3.69
  -4 -12   7   36.51    3.03
  -4 -12   7   38.51    3.30
   3  13  -6    8.20    1.42
   3  13  -6    8.32    1.75
  -3 -13   6    8.40    1.45
  -3 -13   6    7.59    1.24
  -3 -13   6    7.83    1.12
   2  14  -5   11.74    1.67
   1  15  -4   84.78    6.22
   0  16  -3  236.56   16.41
   0 -16   3  250.18   16.23
  -1  17  -2  316.17   20.77
   1 -17   2  306.44   20.69
  -2  18  -1    1.05    0.41
   2 -18   1    0.66    0.38
  -3  19   0   32.28    2.49
   3 -19   0   32.55    2.47
  -4  20   1    3.72    0.77
   4 -20  -1    3.08    0.76
   4 -20  -1    4.35    0.76
   4 -20  -1    3.66    0.88
   4 -20  -1    4.72    1.39
  -5  21   2   24.11    3.03
  -5  21   2   17.82    1.80
   5 -21  -2   17.32    1.63
   5 -21  -2   15.70    2.79
   5 -21  -2   15.87    1.77
   5 -21  -2   17.98    2.10
   5 -21  -2   17.91    1.65
  -6  22   3    0.22    0.66
  -6  22   3   -0.51    1.03
   6 -22  -3    0.08    0.67
   6 -22  -3   -0.75    1.51
   6 -22  -3   -0.04    0.58
   6 -22  -3    0.27    0.53
   6 -22  -3    1.17    1.45
   7 -23  -4    4.62    1.02
   7 -23  -4    7.54    1.16
   7 -23  -4    7.26    1.08
  -8  24   5   15.45    1.82
   8 -24  -5   18.12    1.80
   8 -24  -5   17.74    1.67
  -9  25   6   13.92    1.44
   7   9 -11    1.33    0.67
  -7  -9  11    1.54    0.43
  -7  -9  11    1.72    0.46
   6  10 -10    1.89    0.90
  -6 -10  10    3.10    0.67
  -6 -10  10    2.65    0.71
   5  11  -9    3.84    1.20
  -5 -11   9    2.80    0.80
  -5 -11   9    2.31    0.76
   4  12  -8   18.61    3.26
   4  12  -8   21.12    2.44
  -4 -12   8   22.05    2.08
  -4 -12   8   20.31    2.18
   3  13  -7   26.07    3.33
   3  13  -7   35.49    3.08
  -3 -13   7   33.75    2.72
  -3 -13   7   32.85    2.95
   2  14  -6   37.74    3.80
   2  14  -6   40.95    3.58
  -2 -14   6   40.86    3.20
  -2 -14   6   46.43    3.63
  -2 -14   6   42.95    3.33
   1  15  -5   11.09    1.59
  -1 -15   5   12.84    1.68
  -1 -15   5   10.22    1.48
  -1 -15   5   11.80    1.34
   0  16  -4   26.48    2.67
   0 -16   4   32.03    2.58
   0 -16   4   34.49    2.40
   0 -16   4   33.44    2.99
  -1  17  -3   60.21    4.51
   1 -17   3   60.87    4.28
  -2  18  -2    6.46    0.94
   2 -18   2    7.53    1.74
   2 -18   2    6.41    0.82
   2 -18   2    7.18    1.45
  -3  19  -1   50.04    3.67
   3 -19   1   50.81    3.56
   3 -19   1   46.42    4.03
   3 -19   1   45.73    3.69
  -4  20   0   56.75    4.12
   4 -20   0   55.82    3.97
   4 -20   0   57.54    4.15
   4 -20   0   51.54    4.08
   4 -20   0   53.66    4.56
   4 -20   0   50.88    3.85
  -5  21   1   33.16    2.80
   5 -21  -1   30.20    3.78
   5 -21  -1   31.22    2.50
   5 -21  -1   33.90    2.61
   5 -21  -1   34.46    2.87
   5 -21  -1   30.52    2.73
  -6  22   2   25.13    2.43
  -6  22   2   27.49    2.88
   6 -22  -2   28.84    3.98
   6 -22  -2   24.90    2.19
   6 -22  -2   23.98    2.11
   6 -22  -2   23.07    2.33
   6 -22  -2   26.86    2.94
  -7  23   3    1.58    1.13
   7 -23  -3    2.65    1.11
   7 -23  -3    2.81    0.75
   7 -23  -3    1.77    0.82
  -8  24   4   13.65    1.69
   8 -24  -4   16.35    1.70
   8 -24  -4   14.10    1.66
   8 -24  -4   17.44    1.49
  -9  25   5    0.52    0.56
   9 -25  -5    1.10    0.60
   6  10 -11    2.52    0.79
  -6 -10  11    3.08    0.47
  -6 -10  11    2.76    0.48
   5  11 -10    6.32    1.29
  -5 -11  10    8.25    1.00
  -5 -11  10    8.71    1.11
   4  12  -9    4.57    1.26
  -4 -12   9    3.61    0.94
  -4 -12   9    4.94    0.96
  -4 -12   9    3.94    0.86
   3  13  -8   17.35    2.26
   3  13  -8   11.92    2.51
  -3 -13   8   16.85    1.89
  -3 -13   8   17.33    1.73
  -3 -13   8   16.07    1.70
   2  14  -7   23.26    2.54
   2  14  -7   18.53    2.64
  -2 -14   7   22.35    2.33
  -2 -14   7   22.13    2.02
  -2 -14   7   20.44    1.95
   1  15  -6    2.40    1.14
   1  15  -6    2.50    1.08
  -1 -15   6    3.07    0.70
  -1 -15   6    4.83    1.23
  -1 -15   6    3.21    0.82
   0  16  -5   13.40    1.82
   0 -16   5   15.19    1.93
   0 -16   5   12.96    1.32
   0 -16   5   14.70    1.52
  -1  17  -4   43.08    3.74
   1 -17   4   43.31    3.28
   1 -17   4   46.60    3.88
   1 -17   4   48.56    3.55
   1 -17   4   46.89    3.35
  -2  18  -3    3.20    0.90
   2 -18   3    2.11    0.51
   2 -18   3    2.16    0.69
   2 -18   3    1.95    0.55
   2 -18   3    3.12    1.18
  -3  19  -2    9.79    1.34
   3 -19   2   10.98    1.38
   3 -19   2    9.91    1.07
   3 -19   2   13.56    1.96
   3 -19   2   10.58    1.14
  -4  20  -1   13.16    1.54
   4 -20   1   11.67    1.21
   4 -20   1   11.88    1.31
   4 -20   1    9.87    1.99
   4 -20   1   14.85    1.60
  -5  21   0   26.04    3.21
  -5  21   0   34.06    2.88
   5 -21   0   32.78    2.59
   5 -21   0   29.97    2.83
   5 -21   0   31.21    3.64
   5 -21   0   31.60    2.43
   5 -21   0   31.69    2.77
  -6  22   1   62.68    5.27
  -6  22   1   63.43    5.04
   6 -22  -1   64.63    4.83
   6 -22  -1   62.79    6.39
   6 -22  -1   66.13    5.10
   6 -22  -1   64.34    4.73
   6 -22  -1   63.47    4.56
  -7  23   2   12.98    1.99
   7 -23  -2   11.83    1.93
   7 -23  -2   14.15    2.32
   7 -23  -2   14.73    1.78
   7 -23  -2   13.54    1.36
   8 -24  -3   26.15    2.30
   8 -24  -3   26.00    2.34
  -9  25   4    6.95    0.99
   9 -25  -4    6.97    0.90
   5  11 -11    0.09    0.57
  -5 -11  11    0.84    0.29
   4  12 -10    2.82    1.03
  -4 -12  10    3.84    0.65
  -4 -12  10    2.63    0.58
   3  13  -9    0.55    0.95
  -3 -13   9    0.86    0.55
  -3 -13   9    0.62    0.47
   2  14  -8    0.16    0.96
  -2 -14   8    0.64    0.56
  -2 -14   8    0.33    0.54
  -2 -14   8    0.75    0.81
   1  15  -7    0.67    1.02
   1  15  -7    0.16    0.99
  -1 -15   7    0.06    0.85
  -1 -15   7    0.54    0.52
  -1 -15   7   -0.11    0.47
   0  16  -6    2.13    1.15
   0  16  -6    2.34    1.12
   0 -16   6    2.29    0.71
   0 -16   6    3.21    0.68
   0 -16   6    3.44    1.17
  -1  17  -5    7.55    1.66
  -1  17  -5    7.51    1.56
   1 -17   5    6.54    1.08
   1 -17   5    9.31    1.69
   1 -17   5    7.34    1.00
  -2  18  -4   26.25    2.71
  -2  18  -4   25.15    3.03
   2 -18   4   28.94    2.44
   2 -18   4   26.69    2.16
   2 -18   4   27.22    2.21
   2 -18   4   30.89    3.00
  -3  19  -3   11.23    1.62
   3 -19   3   11.62    1.17
   3 -19   3   11.84    1.45
   3 -19   3    9.57    1.88
   3 -19   3   10.89    1.20
  -4  20  -2   18.78    2.76
  -4  20  -2   23.97    2.37
   4 -20   2   23.94    2.19
   4 -20   2   21.37    1.80
   4 -20   2   21.51    1.93
   4 -20   2   24.15    3.04
  -5  21  -1   23.67    2.50
  -5  21  -1   21.15    2.83
   5 -21   1   24.20    3.32
   5 -21   1   23.02    2.07
   5 -21   1   25.61    2.44
   5 -21   1   24.53    2.36
  -6  22   0   17.39    2.35
  -6  22   0   19.05    2.49
   6 -22   0   19.50    2.07
   6 -22   0   19.10    2.25
   6 -22   0   14.69    3.24
   6 -22   0   16.97    1.73
  -7  23   1   20.66    2.62
   7 -23  -1   22.28    2.25
   7 -23  -1   23.96    3.24
   7 -23  -1   23.39    2.71
  -8  24   2    6.29    1.35
   8 -24  -2    7.40    1.12
   8 -24  -2    8.39    1.25
  -9  25   3   10.42    1.24
   9 -25  -3    9.44    1.03
   9 -25  -3   12.29    1.20
   3  13 -10    0.86    0.79
  -3 -13  10    0.48    0.34
  -3 -13  10    1.09    0.37
   2  14  -9    6.10    1.33
  -2 -14   9    5.03    0.78
  -2 -14   9    6.13    0.80
   1  15  -8   18.21    2.46
  -1 -15   8   20.73    1.77
  -1 -15   8   18.57    2.17
  -1 -15   8   21.10    1.83
   0  16  -7    3.64    1.29
   0 -16   7    4.01    1.20
   0 -16   7    1.87    0.62
   0 -16   7    2.89    0.66
  -1  17  -6    8.69    1.92
  -1  17  -6   10.38    1.87
   1 -17   6   12.83    1.95
   1 -17   6   10.13    1.14
   1 -17   6    8.45    1.18
  -2  18  -5   11.08    1.94
  -2  18  -5    9.32    1.82
   2 -18   5   12.05    1.23
   2 -18   5   13.64    1.46
   2 -18   5   13.11    2.14
  -3  19  -4   29.19    3.07
  -3  19  -4   26.86    3.19
   3 -19   4   31.19    3.35
   3 -19   4   30.92    2.60
  -4  20  -3   14.52    2.24
  -4  20  -3   15.72    2.14
   4 -20   3   16.39    2.46
   4 -20   3   14.59    1.55
   4 -20   3   19.32    1.87
  -5  21  -2    0.97    1.17
   5 -21   2    1.65    0.82
   5 -21   2    3.65    2.11
   5 -21   2    0.97    0.84
   5 -21   2    0.06    0.42
  -6  22  -1    3.85    1.36
   6 -22   1    1.86    2.43
   6 -22   1    6.57    1.18
   6 -22   1    4.72    1.24
  -7  23   0   -0.11    0.89
   7 -23   0    0.74    0.66
   7 -23   0   -0.08    1.29
   7 -23   0   -0.92    1.59
  -8  24   1    6.34    1.24
   8 -24  -1    6.76    1.07
   8 -24  -1    5.94    1.00
   9 -25  -2    4.60    0.72
   2  14 -10    2.19    0.78
   1  15  -9    0.38    0.79
  -1 -15   9    0.83    0.43
   0  16  -8    3.73    1.21
   0 -16   8    5.29    0.79
  -1  17  -7    5.68    1.47
   1 -17   7    5.04    1.29
   1 -17   7    6.27    0.93
  -2  18  -6    3.58    1.27
   2 -18   6    2.66    0.73
   2 -18   6    3.95    1.35
  -3  19  -5    2.11    1.19
   3 -19   5    1.44    0.67
   3 -19   5    1.30    1.22
   3 -19   5    2.36    0.78
  -4  20  -4   13.57    2.08
   4 -20   4   10.70    1.44
   4 -20   4    7.63    1.97
   4 -20   4   14.75    1.61
  -5  21  -3    9.41    1.83
   5 -21   3   13.52    1.63
   5 -21   3   12.73    1.61
   5 -21   3   15.97    2.73
  -6  22  -2    3.20    1.20
   6 -22   2    2.82    0.82
   6 -22   2    2.03    2.18
   6 -22   2    2.12    1.20
  -7  23  -1    4.92    1.19
   7 -23   1    5.44    0.98
   7 -23   1    5.90    1.14
   7 -23   1    5.35    1.40
  -8  24   0    0.08    0.60
   8 -24   0   -0.11    0.38
   8 -24   0   -0.03    0.52
   0  16  -9    0.79    0.66
  -1  17  -8    1.48    0.76
  -2  18  -7    0.06    0.79
   2 -18   7   -0.38    1.02
  -3  19  -6    3.17    1.14
   3 -19   6    6.27    1.48
   3 -19   6    6.07    0.82
   3 -19   6    5.42    0.82
  -4  20  -5    3.90    1.16
   4 -20   5    3.75    0.78
   4 -20   5    3.64    0.79
   4 -20   5    4.82    1.50
  -5  21  -4    0.58    0.84
   5 -21   4    0.36    1.38
   5 -21   4    1.11    0.56
   5 -21   4    0.66    0.86
  -6  22  -3    1.51    0.87
   6 -22   3    1.27    1.14
   6 -22   3    2.00    0.72
   6 -22   3    1.74    0.60
  -7  23  -2   11.48    1.52
   7 -23   2   14.34    1.34
   7 -23   2   11.42    1.13
   7  11   4    5.15    0.95
   7  11   4    3.51    0.69
   6  12   5   -0.01    0.53
  10   8   0    0.32    0.52
  10   8   0    0.38    0.56
 -10  -8   0    1.53    0.66
   9   9   1    3.16    0.81
   9   9   1    2.60    0.79
  -9  -9  -1    1.24    0.82
   8  10   2    2.38    0.85
   8  10   2    3.07    0.91
  -8 -10  -2    0.83    0.83
   7  11   3    0.67    0.79
   7  11   3    0.67    0.70
  -7 -11  -3    0.16    0.83
   6  12   4    1.24    0.83
   6  12   4    1.03    0.75
  -6 -12  -4    0.99    0.89
   5  13   5    0.12    0.66
   5  13   5    0.99    0.83
  -5 -13  -5    0.57    0.86
   4  14   6    0.83    0.83
   4  14   6    0.35    0.65
  -4 -14  -6    0.71    0.84
   3  15   7    1.03    0.59
   3  15   7    0.78    0.71
  -3 -15  -7    1.17    0.79
  11   7  -2   -0.23    0.61
  11   7  -2    0.49    0.62
 -11  -7   2    1.27    0.61
  10   8  -1    0.30    0.74
  10   8  -1    0.25    0.63
 -10  -8   1    0.08    0.75
   9   9   0    4.95    1.07
   9   9   0    5.01    1.11
  -9  -9   0    3.37    1.18
   8  10   1    4.70    1.12
   8  10   1    3.90    1.08
  -8 -10  -1    3.01    1.19
  -8 -10  -1    0.16    0.97
   7  11   2    2.92    1.04
   7  11   2    3.18    1.01
  -7 -11  -2    2.88    1.17
  -7 -11  -2   -0.25    0.84
   6  12   3    4.66    1.19
   6  12   3    3.38    0.97
  -6 -12  -3    5.62    1.47
   5  13   4    0.91    0.90
   5  13   4    0.67    0.80
  -5 -13  -4   -0.59    1.32
  -5 -13  -4    0.76    1.00
   4  14   5    1.10    0.80
   4  14   5    0.89    0.94
  -4 -14  -5    0.07    0.96
   3  15   6    7.32    1.21
   3  15   6    8.93    1.44
  -3 -15  -6    7.30    1.61
   2  16   7    9.80    1.35
   2  16   7    6.25    1.05
  -2 -16  -7    4.67    1.20
   1  17   8    1.82    0.66
   1  17   8    2.94    0.92
  -1 -17  -8    2.26    0.91
  11   7  -3    2.85    0.80
  11   7  -3    2.84    0.85
 -11  -7   3    3.05    0.93
  10   8  -2    1.37    0.87
  10   8  -2    0.82    0.83
 -10  -8   2    0.74    0.93
   9   9  -1    4.95    1.09
   9   9  -1    3.33    1.02
  -9  -9   1    0.45    0.82
  -9  -9   1    3.06    1.23
   8  10   0    9.50    1.49
   8  10   0    4.64    1.14
  -8 -10   0    3.29    1.27
   7  11   1    1.56    1.03
   7  11   1    0.14    0.88
  -7 -11  -1   -0.59    0.89
  -7 -11  -1    1.22    1.15
   6  12   2   10.81    1.59
  -6 -12  -2    5.09    1.44
   5  13   3   12.56    1.75
   5  13   3   14.29    1.92
   5  13   3   12.55    2.07
  -5 -13  -3   12.84    2.16
   4  14   4   22.38    2.22
   4  14   4   19.09    2.35
   4  14   4   21.27    2.55
  -4 -14  -4   21.29    2.69
   3  15   5   19.28    2.20
   3  15   5   18.56    2.03
  -3 -15  -5   15.08    2.32
   2  16   6    1.00    0.80
   2  16   6   -0.10    0.93
  -2 -16  -6    0.74    1.12
   1  17   7    5.83    1.07
   1  17   7    6.19    1.36
  -1 -17  -7    4.32    1.24
   0  18   8    3.34    1.06
   0  18   8    1.33    0.68
   0 -18  -8    0.26    0.83
  -1  19   9    2.35    0.59
   1 -19  -9    1.04    0.75
  11   7  -4    5.54    1.05
  11   7  -4    5.81    1.08
 -11  -7   4    4.31    1.12
  10   8  -3    1.23    0.94
  10   8  -3    1.09    0.90
 -10  -8   3    1.26    1.15
   9   9  -2    9.80    1.57
   9   9  -2    7.78    1.46
  -9  -9   2    9.19    1.84
   8  10  -1    9.32    1.55
   8  10  -1    7.68    1.37
   8  10  -1    7.47    2.03
  -8 -10   1    5.16    1.49
   7  11   0    5.40    1.15
   7  11   0    4.52    1.19
   7  11   0    6.77    2.11
  -7 -11   0    5.38    1.42
  -7 -11   0    3.39    1.28
   6  12   1   30.42    2.72
   6  12   1   29.68    2.82
   6  12   1   41.11    4.09
  -6 -12  -1   26.68    2.44
  -6 -12  -1   22.94    2.98
  -6 -12  -1   28.99    3.19
   5  13   2    7.05    1.27
   5  13   2    3.61    1.63
  -5 -13  -2    1.95    1.30
  -5 -13  -2    5.62    1.58
   4  14   3   28.29    2.93
   4  14   3   30.54    2.64
  -4 -14  -3   27.59    3.03
   3  15   4   11.38    1.51
   3  15   4    6.63    1.35
  -3 -15  -4    9.04    1.70
   2  16   5   16.46    1.77
   2  16   5   13.88    2.03
  -2 -16  -5   13.11    2.10
   1  17   6    8.49    1.26
   1  17   6    6.87    1.42
  -1 -17  -6   14.39    2.08
   0  18   7    2.84    0.84
   0 -18  -7    3.94    0.91
   0 -18  -7    2.22    1.11
  -1  19   8    2.26    0.69
   1 -19  -8    1.77    0.63
   1 -19  -8    2.52    1.03
  -2  20   9   -0.25    0.48
   2 -20  -9    0.62    0.77
  11   7  -5    0.55    0.81
  11   7  -5    0.88    0.79
 -11  -7   5    0.53    0.78
  10   8  -4    2.08    0.96
  10   8  -4    3.32    1.06
 -10  -8   4    2.00    1.05
   9   9  -3   18.10    2.10
   9   9  -3   17.56    2.04
  -9  -9   3   10.52    1.96
   8  10  -2    0.01    0.93
   8  10  -2    0.13    1.52
   8  10  -2    0.15    0.92
  -8 -10   2    0.62    1.00
  -8 -10   2   -0.57    0.88
   7  11  -1   14.11    1.79
   7  11  -1   20.73    3.00
  -7 -11   1   14.67    1.64
  -7 -11   1    9.76    1.86
   6  12   0    8.04    1.96
   6  12   0    5.27    1.12
  -6 -12   0    7.05    1.02
  -6 -12   0    6.35    1.44
  -6 -12   0    6.28    1.43
   5  13   1   35.91    3.01
  -5 -13  -1   31.33    3.46
  -5 -13  -1   41.84    2.96
  -5 -13  -1   34.14    3.34
   4  14   2   13.55    1.59
  -4 -14  -2   14.00    1.52
  -4 -14  -2   15.12    2.07
   3  15   3   11.87    1.81
   3  15   3    9.89    1.37
  -3 -15  -3   11.89    1.86
  -3 -15  -3   10.13    1.37
   2  16   4   27.68    2.45
   2  16   4   30.05    2.78
  -2 -16  -4   26.12    2.42
  -2 -16  -4   26.37    2.88
  -2 -16  -4   28.39    2.50
   1  17   5    5.97    1.27
   1  17   5    9.50    1.31
  -1 -17  -5    6.37    1.08
  -1 -17  -5    9.13    1.32
   0  18   6    5.71    1.05
   0  18   6    8.30    1.53
   0 -18  -6    4.79    0.98
   0 -18  -6    4.89    1.01
  -1  19   7    6.44    1.18
   1 -19  -7    6.30    1.11
  -2  20   8    3.48    0.83
   2 -20  -8    4.18    0.78
  -3  21   9    0.58    0.56
   3 -21  -9    0.54    0.44
  11   7  -6    2.17    0.91
  11   7  -6    2.85    0.92
 -11  -7   6    2.28    0.95
  10   8  -5   22.07    2.26
  10   8  -5   17.98    2.12
 -10  -8   5   14.14    2.16
   9   9  -4   23.05    2.31
   9   9  -4   20.83    2.28
   9   9  -4   14.35    2.98
  -9  -9   4   18.02    2.46
   8  10  -3   18.42    2.03
   8  10  -3   12.70    2.54
  -8 -10   3   14.59    1.87
  -8 -10   3   17.45    2.42
   7  11  -2    7.26    1.26
   7  11  -2    8.09    2.10
  -7 -11   2    5.73    1.05
  -7 -11   2    4.97    1.39
  -7 -11   2    8.34    1.26
   6  12  -1  146.53   10.14
  -6 -12   1  138.53   10.47
  -6 -12   1  152.72   10.14
   5  13   0   16.76    1.79
   5  13   0   24.47    2.73
  -5 -13   0   18.18    1.78
  -5 -13   0   16.53    2.15
   4  14   1   19.54    2.45
  -4 -14  -1   14.92    2.07
  -3 -15  -2   11.06    1.68
  -3 -15  -2   10.20    1.28
   2  16   3   14.19    1.68
   2  16   3   13.55    1.47
  -2 -16  -3   11.57    1.50
  -2 -16  -3   16.53    1.96
   1  17   4   45.21    3.65
   1  17   4   43.87    3.38
  -1 -17  -4   39.89    3.29
  -1 -17  -4   43.67    3.44
  -1 -17  -4   44.13    3.45
   0  18   5    2.00    0.91
   0  18   5    1.57    0.71
   0 -18  -5    0.67    0.67
   0 -18  -5    1.34    0.93
   0 -18  -5    1.27    0.75
   0 -18  -5    1.44    0.74
  -1  19   6    1.05    0.84
  -1  19   6    1.30    0.74
   1 -19  -6    0.93    0.89
   1 -19  -6    1.14    0.71
  -2  20   7   21.97    3.38
  -2  20   7   23.81    2.17
   2 -20  -7   19.87    2.28
   2 -20  -7   19.71    1.97
  -3  21   8    2.32    0.72
   3 -21  -8    2.21    0.86
  -4  22   9    1.86    0.62
   4 -22  -9    2.91    0.68
   4 -22  -9    1.80    0.68
  11   7  -7    7.75    1.20
  11   7  -7    7.65    1.20
 -11  -7   7    4.62    1.04
  10   8  -6   20.05    2.16
  10   8  -6   18.60    2.24
 -10  -8   6   16.37    2.25
   9   9  -5    2.54    1.07
   9   9  -5    2.09    1.19
   9   9  -5    2.31    1.84
  -9  -9   5    1.83    1.14
   8  10  -4   37.37    3.28
   8  10  -4   41.56    4.52
  -8 -10   4   35.15    3.56
  -8 -10   4   38.42    3.25
   7  11  -3   20.92    2.17
   7  11  -3   23.00    3.08
  -7 -11   3   18.70    2.42
  -7 -11   3   23.16    2.13
  -7 -11   3   24.76    2.21
   6  12  -2   15.53    2.46
   6  12  -2   10.65    1.34
  -6 -12   2   10.44    1.31
  -6 -12   2    7.47    1.46
  -4 -14   0   17.49   55.32
  -3 -15  -1  -45.91   52.85
  -3 -15  -1    0.62    0.76
  -2 -16  -2   57.05   62.58
   1  17   3   59.72    4.52
   0  18   4    2.17    0.69
   0  18   4    1.08    0.69
   0 -18  -4    1.60    0.73
   0 -18  -4    1.13    0.80
  -1  19   5    6.24    1.26
  -1  19   5    5.53    0.99
   1 -19  -5    4.92    1.03
   1 -19  -5    7.22    1.26
   1 -19  -5    5.07    0.94
  -2  20   6    4.00    0.91
  -2  20   6    5.60    1.29
   2 -20  -6    2.45    0.73
   2 -20  -6    2.39    1.03
   2 -20  -6    3.06    0.86
  -3  21   7   13.25    1.66
  -3  21   7   16.57    2.54
   3 -21  -7   13.22    1.56
   3 -21  -7   12.30    1.75
   3 -21  -7   12.92    1.42
  -4  22   8    8.39    1.19
   4 -22  -8    6.33    1.18
  -5  23   9    3.96    0.74
   5 -23  -9    3.09    0.74
   5 -23  -9    2.55    0.68
  11   7  -8    2.96    0.94
 -11  -7   8    1.68    0.71
  10   8  -7    6.28    1.42
  10   8  -7    2.62    1.03
 -10  -8   7    3.58    1.11
   9   9  -6   21.85    2.32
  -9  -9   6   17.88    2.42
   8  10  -5    8.64    1.40
   8  10  -5    5.03    1.99
  -8 -10   5   12.31    1.71
  -8 -10   5   11.13    1.91
   7  11  -4    3.68    1.03
   7  11  -4    4.60    1.85
  -7 -11   4    3.14    1.13
  -7 -11   4    3.36    0.94
  -7 -11   4    2.77    0.93
   6  12  -3   34.36    3.64
   6  12  -3   45.94    4.15
  -6 -12   3   36.11    3.45
  -6 -12   3   39.76    3.23
  -6 -12   3   45.60    3.25
   5  13  -2   48.55    4.26
   4  14  -1  201.40   14.49
   4  14  -1  206.86   14.24
   3  15   0  109.15    9.02
   3  15   0  134.30    8.77
   2  16   1   53.95    3.91
   2  16   1   39.87    4.61
  -2 -16  -1   33.01   36.58
  -1 -17  -2   16.68   52.67
   0 -18  -3  -22.37   90.48
   0 -18  -3    0.05    0.17
  -1  19   4   70.36    4.85
   1 -19  -4   59.96    4.66
   1 -19  -4   64.96    4.74
   1 -19  -4   60.80    4.74
  -2  20   5  144.54    9.66
  -2  20   5  136.42    9.48
   2 -20  -5  132.35    9.44
   2 -20  -5  129.52    9.53
   2 -20  -5  137.69    9.48
  -3  21   6   70.82    5.35
  -3  21   6   63.89    5.11
   3 -21  -6   68.82    5.24
   3 -21  -6   68.99    5.08
   3 -21  -6   71.48    5.11
  -4  22   7   27.00    2.49
   4 -22  -7   30.60    2.66
   4 -22  -7   26.58    2.33
   4 -22  -7   25.65    2.34
  -5  23   8   15.74    1.61
   5 -23  -8   12.96    1.36
   5 -23  -8   12.36    1.64
  -6  24   9    2.40    0.61
   6 -24  -9    2.03    0.58
   6 -24  -9    1.63    0.53
  11   7  -9    1.31    0.70
 -11  -7   9    1.29    0.55
 -11  -7   9    0.45    0.35
  10   8  -8    1.28    0.92
 -10  -8   8    1.52    0.84
   9   9  -7    4.24    1.24
  -9  -9   7    3.30    1.09
   8  10  -6    3.48    1.11
   8  10  -6    5.05    2.02
  -8 -10   6    4.05    1.30
  -8 -10   6    5.35    1.40
   7  11  -5    5.47    1.90
   7  11  -5    6.85    1.23
  -7 -11   5    8.89    1.43
  -7 -11   5    6.37    1.37
   6  12  -4   10.96    1.44
   6  12  -4    9.55    2.09
  -6 -12   4   11.38    1.39
  -6 -12   4    8.98    1.24
  -6 -12   4    9.11    1.52
   5  13  -3   11.75    1.94
  -5 -13   3    2.07    3.56
   4  14  -2   70.69    5.90
   4  14  -2   74.18    5.59
   3  15  -1  127.82    9.31
   3  15  -1  135.41    9.90
   3  15  -1  134.54    9.27
  -3 -15   1  138.08   28.71
  -3 -15   1   93.48   37.62
   2  16   0  120.58    8.63
   2  16   0  132.83    8.58
   2  16   0  117.11    8.77
  -2 -16   0  152.06   29.29
  -2 -16   0   59.36   29.87
   1  17   1  106.51    7.33
   1  17   1   95.02    7.15
  -1 -17  -1   82.71   28.79
  -1 -17  -1   74.37   33.17
   0 -18  -2   13.58   45.10
  -1  19   3   99.38    6.97
  -1  19   3  156.72   55.53
   1 -19  -3   45.58   80.70
  -2  20   4    9.29    1.24
   2 -20  -4    9.30    1.24
   2 -20  -4   10.95    1.37
   2 -20  -4    8.41    1.23
  -3  21   5   47.10    3.77
  -3  21   5   48.71    3.86
   3 -21  -5   48.64    3.77
   3 -21  -5   46.35    3.80
   3 -21  -5   50.99    3.80
  -4  22   6    9.93    1.51
  -4  22   6   10.82    1.46
   4 -22  -6    9.49    1.36
   4 -22  -6    9.97    1.34
   4 -22  -6    8.78    1.42
  -5  23   7   11.18    1.46
   5 -23  -7   10.53    1.38
   5 -23  -7    7.31    1.30
   5 -23  -7   11.40    1.37
  -6  24   8    4.10    0.78
   6 -24  -8    5.08    0.92
   6 -24  -8    2.82    0.61
  -7  25   9    4.92    0.70
   7 -25  -9    4.13    0.69
  10   8  -9    2.38    0.95
 -10  -8   9    0.81    0.51
 -10  -8   9    1.56    0.72
   9   9  -8    2.39    1.07
  -9  -9   8    2.71    0.97
   8  10  -7    5.33    1.93
   8  10  -7   10.55    1.57
  -8 -10   7    9.56    1.54
   7  11  -6   22.60    2.32
   7  11  -6   23.08    3.31
  -7 -11   6   23.11    2.50
  -7 -11   6   22.16    2.32
   6  12  -5  107.89    7.77
   6  12  -5  109.98    8.68
  -6 -12   5  112.82    7.85
  -6 -12   5  115.29    7.75
  -6 -12   5  102.05    7.87
   5  13  -4   38.37    3.69
   4  14  -3  288.90   19.32
   4  14  -3  272.34   19.23
   3  15  -2   23.40    2.43
   3  15  -2   22.82    2.16
  -3 -15   2   15.57   31.82
   2  16  -1  508.45   33.74
   1  17   0  250.21   17.68
  -1 -17   0  280.22   17.55
   0  18   1   67.75    4.68
   0 -18  -1   68.15    4.63
  -1  19   2  155.26   31.90
  -1  19   2   93.38    6.42
   1 -19  -2   92.98    6.34
   1 -19  -2   12.35   42.38
  -2  20   3   21.22    1.74
   2 -20  -3   29.04   92.78
   2 -20  -3   17.96    1.56
  -3  21   4   12.20    1.38
   3 -21  -4   12.63    1.42
   3 -21  -4   11.00    1.43
   3 -21  -4    8.52    1.50
   3 -21  -4   12.40    1.19
   3 -21  -4   10.60    1.42
  -4  22   5   53.96    4.15
  -4  22   5   54.32    4.21
   4 -22  -5   51.88    3.93
   4 -22  -5   53.99    4.10
   4 -22  -5   52.20    4.12
   4 -22  -5   52.59    4.13
  -5  23   6    1.65    0.88
  -5  23   6    3.19    0.95
   5 -23  -6    1.71    0.72
   5 -23  -6    1.74    0.87
   5 -23  -6    3.42    0.99
   5 -23  -6    2.44    0.87
  -6  24   7    4.88    0.98
   6 -24  -7    7.25    1.07
   6 -24  -7    4.02    0.96
  -7  25   8    1.44    0.61
   7 -25  -8    1.16    0.57
   7 -25  -8    0.85    0.45
  10   8 -10    0.58    0.70
 -10  -8  10    0.95    0.49
   9   9  -9    1.68    0.97
  -9  -9   9    2.06    0.77
  -9  -9   9    1.30    0.62
   8  10  -8   15.78    2.06
  -8 -10   8   15.61    2.00
   7  11  -7   14.53    1.90
   7  11  -7    7.93    2.18
  -7 -11   7   16.43    2.16
  -7 -11   7   13.59    1.89
   6  12  -6    2.17    0.93
   6  12  -6    3.90    1.59
  -6 -12   6    3.63    1.04
  -6 -12   6    3.56    1.03
   5  13  -5    8.57    1.76
  -5 -13   5   11.51    1.45
  -5 -13   5   10.31    1.39
   4  14  -4  181.28   13.14
   4  14  -4  179.74   12.79
   3  15  -3   13.11    1.61
   3  15  -3   14.71    2.38
  -3 -15   3   14.39    2.45
   2  16  -2  113.92    8.54
  -2 -16   2  135.74    8.36
   1  17  -1  478.35   33.91
   1  17  -1  553.29   33.98
   0  18   0  100.97    7.30
   0  18   0  121.83    7.35
   0 -18   0  107.48    7.41
  -1  19   1  151.29   10.40
   1 -19  -1  160.95   10.45
  -2  20   2   20.93    1.69
  -2  20   2   30.46   31.91
   2 -20  -2   22.46   43.66
   2 -20  -2   20.82    1.67
  -3  21   3   13.00    1.32
   3 -21  -3   11.80    1.41
   3 -21  -3   13.54    1.26
  -4  22   4   20.42    1.97
  -4  22   4   20.72    2.09
   4 -22  -4   21.66    1.96
   4 -22  -4   20.19    2.00
   4 -22  -4   21.69    1.84
   4 -22  -4   18.74    2.01
  -5  23   5   24.02    2.37
  -5  23   5   22.72    2.33
   5 -23  -5   22.81    2.29
   5 -23  -5   23.65    2.11
   5 -23  -5   25.67    2.29
  -6  24   6   29.21    2.51
   6 -24  -6   27.14    2.47
   6 -24  -6   25.38    2.39
   6 -24  -6   23.99    2.35
  -7  25   7    5.90    0.98
   7 -25  -7    4.30    0.84
   7 -25  -7    2.84    0.70
  -8  26   8    4.20    0.67
   8 -26  -8    2.59    0.50
   8 -26  -8    2.09    0.50
   9   9 -10    0.52    0.86
  -9  -9  10    0.26    0.42
  -9  -9  10    0.59    0.50
   8  10  -9    3.44    1.12
  -8 -10   9    3.31    0.89
  -8 -10   9    2.17    0.80
   7  11  -8    6.66    1.31
   7  11  -8    2.07    1.62
  -7 -11   8    7.58    1.35
  -7 -11   8    4.02    1.09
   6  12  -7   26.31    3.49
   6  12  -7   25.18    2.72
  -6 -12   7   32.99    2.92
  -6 -12   7   28.79    2.70
   5  13  -6   34.01    3.75
   5  13  -6   36.57    3.12
  -5 -13   6   35.04    3.06
  -5 -13   6   39.61    3.17
   4  14  -5   60.47    5.18
  -4 -14   5   65.11    4.85
   3  15  -4   28.91    4.15
   3  15  -4   19.90    2.21
   2  16  -3   50.72    3.85
   1  17  -2   56.32    4.33
  -1 -17   2   71.32    4.36
   0 -18   1   76.19    5.22
  -1  19   0  114.13    7.48
  -1  19   0  108.91    7.36
   1 -19   0  109.13    7.50
  -2  20   1    7.91    0.80
   2 -20  -1    8.80    0.91
  -3  21   2   45.19    3.30
   3 -21  -2   40.68    3.48
   3 -21  -2   47.81    3.29
  -4  22   3    5.79    1.00
   4 -22  -3    5.22    0.99
   4 -22  -3    4.96    0.86
   4 -22  -3    5.11    0.84
   4 -22  -3    5.40    1.48
  -5  23   4   16.14    1.91
  -5  23   4   16.72    1.87
   5 -23  -4   19.57    1.80
   5 -23  -4   16.39    1.87
   5 -23  -4   18.06    1.71
   5 -23  -4   18.42    1.87
  -6  24   5   81.69    6.39
  -6  24   5   87.77    6.56
   6 -24  -5   87.17    6.32
   6 -24  -5   92.97    6.29
  -7  25   6    5.45    1.08
   7 -25  -6    6.41    1.11
   7 -25  -6    6.93    1.06
   7 -25  -6    5.58    0.97
  -8  26   7    7.91    1.03
   8 -26  -7    5.83    0.88
   8  10 -10   -0.10    0.67
  -8 -10  10    0.48    0.50
  -8 -10  10    0.26    0.51
   7  11  -9    0.42    0.91
  -7 -11   9    0.72    0.68
  -7 -11   9   -0.33    0.62
   6  12  -8   20.66    2.42
   6  12  -8   19.43    3.38
  -6 -12   8   21.96    2.33
  -6 -12   8   23.84    2.26
   5  13  -7   14.58    1.96
   5  13  -7   14.79    2.76
  -5 -13   7   19.38    1.91
  -5 -13   7   14.40    2.06
  -5 -13   7   16.46    2.07
   4  14  -6   74.97    5.68
   4  14  -6   70.41    6.21
  -4 -14   6   77.88    5.54
  -4 -14   6   77.22    5.87
  -4 -14   6   79.79    5.69
   3  15  -5   17.88    2.13
  -3 -15   5   16.75    1.95
   2  16  -4   13.59    2.96
   2  16  -4   10.89    1.46
  -2 -16   4   12.26    1.94
   1  17  -3  259.23   18.13
  -1 -17   3  280.52   17.95
   0  18  -2   59.79    4.26
   0 -18   2   64.12    4.31
  -1  19  -1  152.77    9.56
   1 -19   1  132.52    9.65
  -2  20   0   73.60    5.15
   2 -20   0   77.30    5.24
  -3  21   1   14.39    1.27
   3 -21  -1   14.61    1.32
   3 -21  -1   11.57    1.45
  -4  22   2   27.99    2.25
   4 -22  -2   26.63    2.13
   4 -22  -2   22.20    2.85
   4 -22  -2   28.89    2.20
   4 -22  -2   22.81    2.26
   4 -22  -2   28.51    2.42
  -5  23   3    4.06    0.94
   5 -23  -3    5.05    0.86
   5 -23  -3    1.43    1.95
   5 -23  -3    3.60    1.69
   5 -23  -3    5.28    1.05
   5 -23  -3    3.79    0.78
  -6  24   4   17.43    1.90
  -6  24   4   13.68    1.77
   6 -24  -4   16.83    1.64
   6 -24  -4   15.16    1.78
   6 -24  -4   14.33    1.78
   6 -24  -4   13.52    1.58
  -7  25   5   26.56    2.46
   7 -25  -5   27.12    2.42
   7 -25  -5   26.96    2.28
  -8  26   6   11.01    1.37
   8 -26  -6   11.28    1.35
   7  11 -10    3.11    0.96
  -7 -11  10    2.90    0.99
  -7 -11  10    2.60    0.68
   6  12  -9    5.87    1.31
  -6 -12   9   10.06    1.39
  -6 -12   9   10.77    1.35
   5  13  -8    1.90    1.33
   5  13  -8    4.05    1.18
  -5 -13   8    3.18    1.02
  -5 -13   8    4.66    0.98
   4  14  -7   12.34    2.38
   4  14  -7   15.46    1.91
  -4 -14   7   14.48    1.97
  -4 -14   7   13.27    1.81
  -4 -14   7   13.23    1.54
   3  15  -6   61.01    5.64
   3  15  -6   68.71    5.35
  -3 -15   6   74.35    5.42
  -3 -15   6   70.40    5.01
  -3 -15   6   71.76    5.17
   2  16  -5   28.16    2.83
  -2 -16   5   30.65    2.77
  -2 -16   5   29.88    2.44
   1  17  -4   62.14    4.76
   0  18  -3   22.48    2.01
   0 -18   3   24.73    1.87
  -1  19  -2   72.31    5.16
   1 -19   2   75.44    5.14
  -2  20  -1    8.67    0.91
   2 -20   1    8.05    0.95
  -3  21   0    0.21    0.39
   3 -21   0    0.56    0.97
   3 -21   0    0.61    0.44
   3 -21   0    0.37    0.61
   3 -21   0    0.25    0.53
  -4  22   1    3.01    0.73
   4 -22  -1    2.75    0.83
   4 -22  -1    1.33    1.22
   4 -22  -1    3.34    0.66
   4 -22  -1    2.67    0.80
  -5  23   2    0.21    0.55
   5 -23  -2    1.39    0.58
   5 -23  -2    1.10    0.58
   5 -23  -2    0.48    0.65
   5 -23  -2   -0.85    1.03
   5 -23  -2   -1.00    2.36
  -6  24   3    0.86    0.78
   6 -24  -3   -0.65    0.67
   6 -24  -3    2.79    1.37
   6 -24  -3    2.45    1.60
   6 -24  -3    0.42    0.54
   6 -24  -3    0.88    0.74
   6 -24  -3    1.80    0.62
  -7  25   4    9.87    1.33
   7 -25  -4    8.23    1.16
   7 -25  -4    6.42    0.94
   7 -25  -4    6.49    1.09
  -8  26   5   17.80    1.81
   8 -26  -5   16.03    1.72
   8 -26  -5   19.62    1.74
  -9  27   6   10.54    1.08
   7  11 -11    1.51    0.63
  -7 -11  11    2.18    0.45
  -7 -11  11    2.88    0.43
   6  12 -10    1.13    0.87
  -6 -12  10    2.31    0.61
  -6 -12  10    2.08    0.59
   5  13  -9    2.55    1.07
  -5 -13   9    4.96    1.00
  -5 -13   9    5.12    0.91
  -5 -13   9    4.24    0.84
   4  14  -8    1.98    1.06
   4  14  -8    2.45    1.56
  -4 -14   8    2.43    0.75
  -4 -14   8    3.51    1.01
   3  15  -7   10.31    1.66
   3  15  -7   10.55    2.18
  -3 -15   7   12.33    1.44
  -3 -15   7    8.31    1.44
  -3 -15   7    9.25    1.26
   2  16  -6   22.23    2.72
   2  16  -6   25.66    2.69
  -2 -16   6   25.35    2.26
  -2 -16   6   26.79    2.62
  -2 -16   6   27.05    2.12
   1  17  -5   47.93    4.31
  -1 -17   5   55.65    4.31
  -1 -17   5   56.75    4.04
  -1 -17   5   51.41    3.75
   0  18  -4    1.46    0.73
   0 -18   4    1.09    0.45
   0 -18   4    1.91    0.67
   0 -18   4    1.53    0.91
  -1  19  -3   49.50    3.82
   1 -19   3   49.26    3.78
   1 -19   3   49.65    4.07
   1 -19   3   50.32    3.61
  -2  20  -2   21.75    1.91
   2 -20   2   20.64    1.97
   2 -20   2   21.88    1.95
   2 -20   2   22.26    1.80
   2 -20   2   20.24    2.28
  -3  21  -1   13.36    1.37
   3 -21   1   12.34    1.46
   3 -21   1   11.34    1.42
   3 -21   1   12.83    1.31
   3 -21   1   12.11    1.92
  -4  22   0    5.09    0.99
   4 -22   0    3.83    0.89
   4 -22   0    3.50    0.93
   4 -22   0    3.92    1.56
   4 -22   0    4.89    0.86
   4 -22   0    5.69    1.03
  -5  23   1   23.22    2.24
   5 -23  -1   29.57    3.57
   5 -23  -1   22.10    2.05
   5 -23  -1   21.90    2.32
   5 -23  -1   24.15    2.28
  -6  24   2    1.22    0.83
  -6  24   2    1.80    1.23
   6 -24  -2    1.90    0.85
   6 -24  -2    1.63    0.73
   6 -24  -2    3.21    1.70
   6 -24  -2    1.23    2.41
   6 -24  -2    0.21    0.42
   7 -25  -3   20.20    2.01
   7 -25  -3   16.61    2.04
   7 -25  -3   19.17    1.94
  -8  26   4    6.21    1.05
   8 -26  -4    6.71    1.03
   8 -26  -4    6.37    1.06
  -9  27   5    4.59    0.72
   9 -27  -5    4.34    0.74
   6  12 -11   -0.07    0.54
  -6 -12  11   -0.03    0.26
   5  13 -10    0.75    0.83
  -5 -13  10    1.84    0.53
  -5 -13  10    0.98    0.44
   4  14  -9    4.99    1.27
  -4 -14   9    4.54    0.97
  -4 -14   9    4.59    0.81
  -4 -14   9    5.96    0.97
   3  15  -8    6.21    1.45
  -3 -15   8    8.83    1.25
  -3 -15   8    7.23    1.01
  -3 -15   8    6.34    1.24
   2  16  -7    3.42    1.38
   2  16  -7    3.95    1.25
  -2 -16   7    4.62    0.79
  -2 -16   7    4.19    1.11
  -2 -16   7    4.52    0.92
   1  17  -6    5.08    1.38
   1  17  -6    4.26    1.37
  -1 -17   6    4.47    1.13
  -1 -17   6    3.88    0.87
  -1 -17   6    4.50    0.74
   0  18  -5    1.59    0.86
   0 -18   5    1.71    0.49
   0 -18   5   -0.84    1.01
   0 -18   5    1.78    1.06
   0 -18   5    0.67    0.63
  -1  19  -4   26.64    2.59
   1 -19   4   27.58    2.36
   1 -19   4   26.22    2.19
   1 -19   4   27.82    2.42
   1 -19   4   28.29    2.80
  -2  20  -3  184.67   13.33
   2 -20   3  197.02   13.63
   2 -20   3  190.72   13.05
   2 -20   3  200.95   13.24
  -3  21  -2   34.21    2.83
   3 -21   2   31.95    2.75
   3 -21   2   34.42    2.80
   3 -21   2   27.27    3.24
   3 -21   2   31.33    2.54
  -4  22  -1   27.86    2.63
   4 -22   1   26.95    3.34
   4 -22   1   30.05    2.67
   4 -22   1   31.28    2.65
   4 -22   1   29.70    2.42
  -5  23   0   78.20    5.77
   5 -23   0   76.98    5.65
   5 -23   0   74.96    6.57
   5 -23   0   71.90    5.49
   5 -23   0   77.19    5.73
  -6  24   1   66.55    5.55
  -6  24   1   78.22    5.77
   6 -24  -1   66.04    7.05
   6 -24  -1   72.76    5.32
   6 -24  -1   66.89    5.17
   6 -24  -1   68.83    5.22
   6 -24  -1   75.96    5.64
  -7  25   2   44.08    3.77
   7 -25  -2   39.66    3.56
   7 -25  -2   34.77    3.15
   7 -25  -2   41.50    3.29
  -8  26   3    4.15    0.86
   8 -26  -3    5.04    0.90
   8 -26  -3    5.17    0.93
   8 -26  -3    2.16    0.69
  -9  27   4    3.90    0.67
   9 -27  -4    3.13    0.76
   9 -27  -4    3.42    0.59
   4  14 -10    0.26    0.77
  -4 -14  10    0.41    0.32
  -4 -14  10    0.45    0.39
   3  15  -9   10.47    1.66
  -3 -15   9    9.38    1.10
  -3 -15   9    6.92    1.19
  -3 -15   9    9.13    1.03
   2  16  -8    3.41    1.26
  -2 -16   8    2.96    0.73
  -2 -16   8    3.44    0.70
  -2 -16   8    3.79    1.08
   1  17  -7   13.05    1.91
   1  17  -7    7.28    1.84
  -1 -17   7   10.95    1.14
  -1 -17   7    9.90    1.56
  -1 -17   7   11.14    1.31
   0  18  -6    5.38    1.51
   0  18  -6    4.69    1.41
   0 -18   6    5.59    0.74
   0 -18   6    4.56    1.22
   0 -18   6    4.34    0.89
  -1  19  -5   -0.32    0.70
  -1  19  -5    0.00    1.12
   1 -19   5    0.28    0.93
   1 -19   5    0.37    0.54
   1 -19   5    0.67    0.64
   1 -19   5    0.02    0.34
  -2  20  -4   50.57    4.49
   2 -20   4   56.67    4.24
   2 -20   4   55.72    4.02
   2 -20   4   52.04    4.70
   2 -20   4   57.65    4.21
  -3  21  -3    0.91    0.85
   3 -21   3    1.39    0.61
   3 -21   3    1.15    0.71
   3 -21   3    1.33    1.42
   3 -21   3    2.33    0.94
  -4  22  -2    3.57    1.12
   4 -22   2    3.87    1.68
   4 -22   2    3.20    0.94
   4 -22   2    1.99    0.56
   4 -22   2    4.12    1.00
  -5  23  -1   16.92    2.40
  -5  23  -1   15.07    2.10
   5 -23   1   22.85    3.09
   5 -23   1   15.66    1.66
   5 -23   1   17.27    1.93
   5 -23   1   16.40    2.00
  -6  24   0    5.19    1.39
   6 -24   0    0.63    2.64
   6 -24   0    5.01    1.13
   6 -24   0    2.44    1.30
  -7  25   1   17.81    2.43
   7 -25  -1   18.21    2.27
   7 -25  -1   17.38    1.93
   7 -25  -1   17.32    2.66
   8 -26  -2   17.84    1.80
   8 -26  -2   18.78    1.79
  -9  27   3    3.13    0.61
   9 -27  -3    3.83    0.64
   3  15 -10    0.28    0.66
  -3 -15  10    0.09    0.31
   2  16  -9    0.38    0.87
  -2 -16   9    1.88    0.56
   1  17  -8    2.29    1.12
  -1 -17   8    3.77    0.71
  -1 -17   8    3.99    1.08
   0  18  -7    4.45    1.33
   0 -18   7    4.91    1.25
   0 -18   7    5.14    0.94
  -1  19  -6    3.97    1.35
   1 -19   6    6.89    1.57
   1 -19   6    6.47    1.06
  -2  20  -5   11.80    2.01
   2 -20   5   16.77    1.71
   2 -20   5   15.99    1.70
   2 -20   5   16.20    2.38
  -3  21  -4    4.34    1.47
   3 -21   4    2.91    0.83
   3 -21   4    3.21    0.93
   3 -21   4    1.03    1.40
  -4  22  -3   51.09    4.87
   4 -22   3   57.50    5.17
   4 -22   3   61.03    4.46
   4 -22   3   59.04    4.47
  -5  23  -2    3.26    1.33
   5 -23   2    2.98    0.95
   5 -23   2    5.20    1.11
   5 -23   2    3.03    1.94
  -6  24  -1    5.52    1.40
   6 -24   1    7.43    1.20
   6 -24   1    3.59    1.20
   6 -24   1    2.81    2.52
  -7  25   0    3.24    1.12
   7 -25   0    3.08    1.53
   7 -25   0    4.05    0.83
   7 -25   0    4.38    1.39
  -8  26   1    5.31    1.08
   8 -26  -1    6.33    0.98
   8 -26  -1    6.98    0.97
   1  17  -9    0.69    0.76
  -1 -17   9    0.87    0.41
   0  18  -8    1.22    0.93
   0 -18   8    0.86    0.80
   0 -18   8    0.68    0.46
  -1  19  -7    0.67    1.02
   1 -19   7    0.55    0.89
   1 -19   7    0.37    0.50
  -2  20  -6   10.90    1.90
   2 -20   6   10.33    1.26
   2 -20   6   10.68    1.76
  -3  21  -5    0.74    1.16
   3 -21   5   -0.26    1.18
   3 -21   5   -0.06    0.55
   3 -21   5   -0.01    0.54
  -4  22  -4   10.74    1.84
   4 -22   4   13.23    1.46
   4 -22   4   11.22    1.44
   4 -22   4    7.94    1.96
  -5  23  -3   12.48    1.89
   5 -23   3    6.84    2.05
   5 -23   3   12.97    1.59
   5 -23   3   13.35    1.59
  -6  24  -2    3.96    1.22
   6 -24   2    2.50    1.11
   6 -24   2    4.10    0.88
   6 -24   2    4.74    2.22
  -7  25  -1    6.48    1.19
   7 -25   1    5.68    0.97
   7 -25   1    4.94    0.88
   7 -25   1    4.24    1.24
   8 -26   0    0.28    0.47
   8 -26   0    0.11    0.36
  -1  19  -8    5.21    1.02
  -2  20  -7    3.53    0.93
   2 -20   7    2.49    0.79
   2 -20   7    1.77    1.08
  -3  21  -6    2.87    0.95
   3 -21   6    2.21    0.46
   3 -21   6    1.31    1.15
   3 -21   6    2.68    0.60
  -4  22  -5    1.33    0.93
   4 -22   5    1.45    0.64
   4 -22   5    2.45    0.60
   4 -22   5    0.74    1.25
  -5  23  -4    3.23    0.93
   5 -23   4    2.16    1.34
   5 -23   4    2.19    0.60
   5 -23   4    2.69    0.82
  -6  24  -3    0.33    0.75
   6 -24   3    1.12    0.51
   6 -24   3    0.72    0.51
   6 -24   3    1.05    0.92
   7 -25   2   15.11    1.37
   7 -25   2   13.48    1.28
   9  11   1    0.74    0.68
   9  11   1    1.26    0.76
  -9 -11  -1    0.80    0.74
   8  12   2    2.76    0.86
   8  12   2    3.80    0.95
  -8 -12  -2    1.11    0.76
   7  13   3    1.19    0.83
   7  13   3    1.01    0.70
  -7 -13  -3   -0.14    0.76
   6  14   4    7.31    1.19
   6  14   4    5.47    1.02
  -6 -14  -4    2.61    0.98
   5  15   5    1.16    0.83
   5  15   5    0.28    0.63
  -5 -15  -5    0.95    0.83
   4  16   6    0.72    0.80
   4  16   6    1.96    0.70
  -4 -16  -6    0.27    0.77
   3  17   7    0.34    0.51
  -3 -17  -7    0.30    0.66
  10  10  -1    5.69    1.02
  10  10  -1    4.96    0.91
 -10 -10   1    3.16    0.99
   9  11   0    1.03    0.82
   9  11   0    1.25    0.88
  -9 -11   0    0.38    0.83
   8  12   1    9.78    1.38
   8  12   1   14.02    1.79
  -8 -12  -1    5.52    1.32
   7  13   2    8.48    1.41
   7  13   2    7.54    1.28
  -7 -13  -2    5.45    1.41
   6  14   3   14.29    1.96
   6  14   3   12.93    1.72
  -6 -14  -3   10.14    1.84
   5  15   4   -0.22    0.90
   5  15   4    0.51    0.78
  -5 -15  -4    0.59    1.00
   4  16   5   -0.27    0.67
   4  16   5   -0.89    0.89
  -4 -16  -5    0.58    0.98
   3  17   6    2.35    0.84
   3  17   6    2.51    1.13
  -3 -17  -6    2.93    1.11
   2  18   7   -0.03    0.58
  -2 -18  -7   -0.21    0.75
   1  19   8    4.63    0.78
  -1 -19  -8    5.12    0.95
  11   9  -3    0.33    0.68
  11   9  -3    0.06    0.66
 -11  -9   3   -0.10    0.62
  10  10  -2    2.62    0.92
  10  10  -2    4.02    0.98
 -10 -10   2    2.22    0.98
   9  11  -1    1.41    0.91
   9  11  -1    1.57    1.06
  -9 -11   1    0.60    0.92
   8  12   0   15.08    1.95
   8  12   0   12.83    1.80
  -8 -12   0   11.15    1.98
   7  13   1   30.45    2.80
   7  13   1   31.10    2.92
  -7 -13  -1   26.87    3.11
   6  14   2    2.38    1.13
   6  14   2    1.74    0.91
   6  14   2    1.52    1.52
  -6 -14  -2    0.62    1.00
   5  15   3    3.98    1.02
   5  15   3    2.34    1.28
   5  15   3    5.62    1.49
  -5 -15  -3    3.10    1.32
   4  16   4    5.35    1.12
  -4 -16  -4    5.97    1.55
   3  17   5   18.18    2.02
  -3 -17  -5   18.22    2.47
   2  18   6    2.83    0.90
  -2 -18  -6    2.59    1.13
   1  19   7    0.18    0.68
  -1 -19  -7    0.69    0.90
   0  20   8    1.44    0.68
   0 -20  -8    1.05    0.81
  11   9  -4    2.00    0.86
  11   9  -4    2.88    0.87
 -11  -9   4    1.80    0.85
  10  10  -3    0.91    0.94
  10  10  -3    2.00    0.93
 -10 -10   3    1.28    0.95
   9  11  -2   -0.30    0.81
   9  11  -2   -0.26    0.90
  -9 -11   2   -0.13    0.98
   8  12  -1   11.80    1.66
   8  12  -1   10.64    2.44
   8  12  -1   13.19    1.81
  -8 -12   1   11.85    2.02
   7  13   0    6.75    1.92
   7  13   0   10.19    1.46
  -7 -13   0    6.41    1.51
  -7 -13   0    6.38    1.04
   6  14   1   45.85    3.71
  -6 -14  -1   44.05    3.48
  -6 -14  -1   45.58    4.14
   5  15   2   12.50    1.68
  -5 -15  -2   10.87    1.93
  -5 -15  -2   12.69    1.36
   4  16   3   20.61    2.44
   4  16   3   20.79    2.14
  -4 -16  -3   20.99    2.56
   3  17   4    8.49    1.73
   3  17   4    7.86    1.29
  -3 -17  -4    8.01    1.65
   2  18   5   12.63    1.62
   2  18   5   13.12    1.85
  -2 -18  -5    8.91    1.68
   1  19   6    4.24    0.95
  -1 -19  -6    4.86    1.08
  -1 -19  -6    6.73    1.58
   0  20   7    3.59    0.88
   0 -20  -7    4.56    1.29
   0 -20  -7    5.29    0.89
  -1  21   8    0.23    0.60
   1 -21  -8    1.19    0.91
   1 -21  -8    0.57    0.54
  -2  22   9    0.29    0.50
   2 -22  -9    0.47    0.64
  11   9  -5    3.53    0.93
  11   9  -5    2.85    0.99
 -11  -9   5    1.94    0.87
  10  10  -4    8.59    1.51
  10  10  -4    8.62    1.45
 -10 -10   4    7.78    1.62
   9  11  -3   12.49    1.72
   9  11  -3    9.88    1.62
  -9 -11   3   10.43    1.87
   8  12  -2   17.19    3.07
   8  12  -2    8.73    1.43
  -8 -12   2    6.35    1.54
   7  13  -1   48.30    4.52
   7  13  -1   39.15    3.28
  -7 -13   1   31.19    3.53
  -7 -13   1   37.87    3.12
   6  14   0   39.06    3.14
  -6 -14   0   33.26    3.42
  -6 -14   0   37.74    3.01
   5  15   1   18.49    2.65
   5  15   1   10.52    1.51
  -5 -15  -1   11.97    1.99
  -5 -15  -1   11.27    1.37
   4  16   2   65.71    5.01
  -4 -16  -2   67.33    5.00
  -4 -16  -2   69.75    5.45
  -4 -16  -2   68.82    4.94
   3  17   3   26.33    2.51
   3  17   3   24.95    2.21
  -3 -17  -3   24.70    2.72
  -3 -17  -3   21.83    2.19
  -3 -17  -3   22.57    2.17
  -3 -17  -3   22.15    2.09
   2  18   4   24.15    2.34
   2  18   4   27.64    2.70
  -2 -18  -4   28.12    2.91
  -2 -18  -4   27.56    2.41
  -2 -18  -4   23.98    2.33
   1  19   5   -0.20    0.71
   1  19   5   -0.53    0.61
  -1 -19  -5    0.40    0.66
  -1 -19  -5    0.77    0.70
  -1 -19  -5    0.68    0.99
   0  20   6    0.54    0.68
   0  20   6    0.90    0.85
   0 -20  -6    0.67    0.66
   0 -20  -6    0.49    0.66
  -1  21   7   18.16    1.84
   1 -21  -7   14.06    1.68
  -2  22   8    2.95    0.78
   2 -22  -8    1.22    0.59
  -3  23   9    2.33    0.66
   3 -23  -9    1.68    0.77
   3 -23  -9    1.52    0.46
  11   9  -6    3.14    0.98
 -11  -9   6    2.46    0.91
  10  10  -5   16.57    1.92
  10  10  -5   13.68    2.47
 -10 -10   5   10.10    1.71
   9  11  -4    1.30    1.00
  -9 -11   4    1.44    1.09
   8  12  -3   32.45    2.78
   8  12  -3   31.18    3.86
  -8 -12   3   27.25    2.54
  -8 -12   3   23.28    2.88
   7  13  -2    3.38    0.96
   7  13  -2    3.38    1.51
  -7 -13   2    2.52    1.17
  -7 -13   2    5.03    1.01
  -7 -13   2    3.48    1.00
   6  14  -1   13.25    1.63
   6  14  -1   15.80    2.53
  -6 -14   1   13.01    1.62
  -6 -14   1   12.37    1.52
  -6 -14   1   16.25    2.16
   5  15   0    0.01    1.05
   5  15   0   -0.19    0.60
  -5 -15   0    1.34    0.91
  -5 -15   0    0.39    0.58
  -5 -15   0   -0.27    0.76
   4  16   1    5.06    1.39
   4  16   1    5.31    1.00
  -4 -16  -1    3.98    0.84
  -4 -16  -1    5.96    1.31
  -4 -16  -1    4.18    0.82
   3  17   2    5.39    0.96
  -3 -17  -2    6.11    1.00
  -3 -17  -2    7.62    1.07
  -3 -17  -2    5.87    1.67
  -3 -17  -2    5.80    1.29
   2  18   3    2.73    0.78
   2  18   3    3.11    0.99
  -2 -18  -3    3.57    1.16
  -2 -18  -3    2.06    0.75
  -2 -18  -3    1.08    0.66
  -2 -18  -3    2.80    0.84
   1  19   4   26.35    2.51
   1  19   4   23.34    2.24
  -1 -19  -4   25.37    2.36
  -1 -19  -4   27.27    2.37
  -1 -19  -4   25.57    2.22
   0  20   5   11.97    1.70
   0  20   5   12.20    1.53
   0 -20  -5   13.40    1.45
   0 -20  -5   12.35    1.62
   0 -20  -5   13.97    1.59
  -1  21   6    1.28    0.83
  -1  21   6    0.77    0.71
   1 -21  -6    0.56    0.58
   1 -21  -6    1.08    0.89
   1 -21  -6    0.61    0.62
   1 -21  -6    1.07    0.78
  -2  22   7   16.71    1.79
   2 -22  -7   15.27    1.73
   2 -22  -7   15.69    1.92
   2 -22  -7   13.77    1.62
  -3  23   8    1.76    0.70
   3 -23  -8    0.68    0.65
   3 -23  -8    1.05    0.75
  -4  24   9    1.43    0.53
   4 -24  -9    1.36    0.52
  11   9  -7    6.68    1.17
 -11  -9   7    4.45    0.94
  10  10  -6    8.31    1.39
 -10 -10   6    8.99    1.55
   9  11  -5   32.43    2.91
  -9 -11   5   26.16    2.99
   8  12  -4   24.06    3.44
   8  12  -4   21.57    2.30
  -8 -12   4   20.90    2.20
  -8 -12   4   22.20    2.61
   7  13  -3    5.24    1.12
   7  13  -3    3.80    1.52
  -7 -13   3    5.51    1.39
  -7 -13   3    8.63    1.35
  -7 -13   3    6.73    1.16
   6  14  -2   46.71    4.20
   6  14  -2   39.31    3.25
  -6 -14   2   45.72    3.38
  -6 -14   2   34.67    3.48
  -6 -14   2   42.07    3.30
   5  15  -1  103.53    7.09
  -5 -15   1   87.97    6.27
  -5 -15   1   74.67    6.43
   4  16   0    1.16    0.99
   3  17   1    7.21    1.43
   2  18   2    6.36    1.12
   1  19   3   49.86    3.71
  -1 -19  -3   44.61    3.60
  -1 -19  -3   44.14    3.76
  -1 -19  -3   46.05    3.60
   0  20   4   40.88    3.27
   0  20   4   37.63    3.08
   0 -20  -4   37.40    3.04
   0 -20  -4   36.95    3.16
   0 -20  -4   35.41    3.17
   0 -20  -4   42.50    3.21
  -1  21   5   95.74    6.87
  -1  21   5   97.51    6.69
   1 -21  -5   93.16    6.67
   1 -21  -5   89.57    6.58
   1 -21  -5   87.60    6.75
  -2  22   6    2.74    1.03
  -2  22   6    1.95    0.80
   2 -22  -6    2.36    0.69
   2 -22  -6    3.25    1.05
   2 -22  -6    1.83    0.74
  -3  23   7    5.80    1.08
   3 -23  -7    6.09    1.19
   3 -23  -7    7.53    0.99
   3 -23  -7    6.29    1.00
  -4  24   8    2.14    0.72
   4 -24  -8    1.05    0.59
   4 -24  -8    1.80    0.85
   4 -24  -8    1.77    0.74
  -5  25   9    0.25    0.47
   5 -25  -9    0.01    0.34
  11   9  -8    0.54    0.74
 -11  -9   8    1.36    0.64
  10  10  -7    2.77    1.06
 -10 -10   7    3.80    1.03
   9  11  -6   10.49    1.54
  -9 -11   6    6.40    1.38
   8  12  -5   41.58    4.68
   8  12  -5   42.01    3.48
  -8 -12   5   39.68    3.45
  -8 -12   5   36.97    3.62
   7  13  -4   23.46    2.35
   7  13  -4   24.98    3.40
  -7 -13   4   23.51    2.56
  -7 -13   4   24.05    2.34
  -7 -13   4   25.24    2.27
   6  14  -3   17.71    2.50
   6  14  -3   13.26    1.59
  -6 -14   3   15.09    1.67
  -6 -14   3   11.97    1.79
  -6 -14   3   14.96    1.54
   5  15  -2   10.94    1.98
  -5 -15   2   11.18    1.68
   4  16  -1  299.86   19.28
   4  16  -1  260.04   19.46
   3  17   0   17.08    2.79
   3  17   0   22.57    2.20
  -3 -17   0   22.80   43.34
   2  18   1   -0.11    2.20
  -2 -18  -1   -3.53   49.07
   1  19   2   67.01    4.85
   1  19   2   66.44    6.87
  -1 -19  -2   29.90   70.56
   0  20   3  100.04    6.91
   0 -20  -3   95.68    6.87
   0 -20  -3   95.47    6.94
  -1  21   4   76.52    5.31
  -1  21   4   69.62    5.18
   1 -21  -4   67.62    5.15
   1 -21  -4   71.25    5.23
   1 -21  -4   69.19    5.22
  -2  22   5   18.44    1.92
  -2  22   5   17.72    1.97
   2 -22  -5   19.02    1.98
   2 -22  -5   16.28    2.02
   2 -22  -5   17.55    1.86
  -3  23   6   31.85    2.71
  -3  23   6   33.59    2.92
   3 -23  -6   31.00    2.70
   3 -23  -6   28.12    2.57
   3 -23  -6   28.33    2.79
  -4  24   7   10.48    1.34
   4 -24  -7    7.09    1.03
   4 -24  -7    6.05    0.94
   4 -24  -7    7.22    1.25
  -5  25   8    0.48    0.57
   5 -25  -8    0.87    0.68
   5 -25  -8    0.28    0.45
  -6  26   9    1.35    0.49
   6 -26  -9    0.32    0.36
  10  10  -8    6.14    1.19
 -10 -10   8    6.69    1.16
   9  11  -7    7.53    1.42
  -9 -11   7    4.79    1.18
   8  12  -6    7.03    1.32
   8  12  -6    5.25    1.84
  -8 -12   6    6.11    1.35
  -8 -12   6   10.12    1.61
   7  13  -5   41.89    3.53
   7  13  -5   46.31    4.65
  -7 -13   5   45.90    3.48
  -7 -13   5   37.84    3.63
  -7 -13   5   42.84    3.55
   6  14  -4   31.21    3.44
   6  14  -4   28.58    2.57
  -6 -14   4   29.97    2.52
  -6 -14   4   29.46    2.64
  -6 -14   4   27.34    2.72
   5  15  -3   41.36    3.86
   4  16  -2   24.82    2.46
   4  16  -2   20.53    3.57
  -4 -16   2   -2.68   37.48
   3  17  -1  229.64   16.75
   3  17  -1  257.39   16.80
  -3 -17   1  290.94   40.58
   2  18   0   41.44    3.13
   2  18   0   36.30    3.42
  -2 -18   0   69.29   29.91
   1  19   1  117.74    8.29
   1  19   1  127.02    8.74
  -1 -19  -1   95.20   40.74
   0  20   2   13.90    1.33
   0  20   2   13.71    2.82
   0 -20  -2   41.85   76.39
  -1  21   3   15.35    1.49
   1 -21  -3   13.87    1.54
   1 -21  -3   15.68    1.59
  -2  22   4    2.45    0.80
  -2  22   4    2.37    0.87
   2 -22  -4    2.82    0.83
   2 -22  -4    2.80    0.86
   2 -22  -4    2.06    0.81
  -3  23   5   11.15    1.54
  -3  23   5   12.66    1.57
   3 -23  -5   11.66    1.57
   3 -23  -5   10.59    1.48
   3 -23  -5   10.49    1.43
  -4  24   6   35.52    2.95
  -4  24   6   33.00    3.06
   4 -24  -6   34.06    2.87
   4 -24  -6   35.08    2.91
   4 -24  -6   33.04    2.96
  -5  25   7    2.95    0.83
   5 -25  -7    4.00    0.85
   5 -25  -7    4.02    0.86
   5 -25  -7    3.70    0.93
  -6  26   8    8.11    1.01
   6 -26  -8    5.51    0.81
   6 -26  -8    3.25    0.76
   6 -26  -8    5.37    0.76
  10  10  -9    3.63    0.98
 -10 -10   9    3.73    0.77
 -10 -10   9    3.02    0.74
   9  11  -8    8.93    1.52
  -9 -11   8    7.04    1.26
   8  12  -7   16.85    2.17
   8  12  -7   19.41    3.53
  -8 -12   7   16.84    2.07
   7  13  -6   12.52    2.48
   7  13  -6   14.10    1.87
  -7 -13   6   15.36    1.98
  -7 -13   6   17.41    1.95
   6  14  -5   16.51    1.83
   6  14  -5   18.22    2.73
  -6 -14   5   15.17    1.89
  -6 -14   5   18.00    1.94
  -6 -14   5   16.73    1.74
   5  15  -4   25.53    2.93
  -5 -15   4   25.67    2.33
  -5 -15   4   26.26    2.27
   4  16  -3  382.95   26.35
   4  16  -3  393.58   26.32
   3  17  -2   43.36    3.43
   3  17  -2   42.32    3.57
  -3 -17   2   28.06   25.31
  -1 -19   0   84.10    5.67
   0  20   1    7.60    0.75
   0 -20  -1    6.40    0.68
  -1  21   2   17.67    1.47
   1 -21  -2   16.70    1.38
  -2  22   3    9.23    1.10
   2 -22  -3    9.33    0.95
   2 -22  -3   10.16    1.32
   2 -22  -3    9.47    1.29
  -3  23   4   27.19    2.46
  -3  23   4   26.92    2.32
   3 -23  -4   25.76    2.38
   3 -23  -4   28.36    2.44
   3 -23  -4   24.70    2.22
   3 -23  -4   25.01    2.26
   3 -23  -4   24.89    2.10
  -4  24   5  174.79   11.85
  -4  24   5  179.15   11.95
   4 -24  -5  167.31   11.66
   4 -24  -5  176.74   11.89
   4 -24  -5  166.57   11.75
   4 -24  -5  162.99   11.78
  -5  25   6    8.49    1.27
   5 -25  -6   12.22    1.51
   5 -25  -6    9.74    1.36
   5 -25  -6    9.70    1.34
  -6  26   7   11.76    1.40
   6 -26  -7   11.28    1.37
   6 -26  -7   11.65    1.39
  -7  27   8    9.25    1.03
   7 -27  -8    7.81    0.98
   7 -27  -8    6.06    0.84
   9  11  -9    8.66    1.37
  -9 -11   9    7.75    1.25
  -9 -11   9   11.15    1.36
   8  12  -8    4.83    1.21
  -8 -12   8    5.64    1.18
   7  13  -7   45.11    4.86
   7  13  -7   48.26    3.95
  -7 -13   7   46.22    3.99
  -7 -13   7   45.78    3.86
   6  14  -6   54.76    5.40
   6  14  -6   58.16    4.55
  -6 -14   6   60.00    4.64
  -6 -14   6   60.48    4.58
   5  15  -5    6.34    1.71
  -5 -15   5   10.94    1.29
  -5 -15   5    7.41    1.20
  -5 -15   5   10.09    1.41
   4  16  -4    5.44    1.35
   3  17  -3   33.21    3.08
   3  17  -3   44.60    3.84
   2  18  -2   23.82    2.03
  -2 -18   2   26.78    1.86
  -1 -19   1  164.57   10.99
   0 -20   0   27.74    2.05
  -1  21   1   26.04    1.95
   1 -21  -1   28.43    2.05
  -2  22   2   40.81    3.04
   2 -22  -2   43.69    3.50
   2 -22  -2   43.54    3.05
   2 -22  -2   38.49    3.48
  -3  23   3   49.90    3.62
   3 -23  -3   46.56    3.66
   3 -23  -3   44.71    3.85
   3 -23  -3   45.09    3.53
   3 -23  -3   49.01    3.54
   3 -23  -3   52.50    3.81
  -4  24   4   21.07    2.14
  -4  24   4   20.90    2.00
   4 -24  -4   18.42    1.82
   4 -24  -4   19.57    2.07
   4 -24  -4   21.10    1.93
   4 -24  -4   20.74    2.05
   4 -24  -4   22.62    2.15
  -5  25   5    4.25    1.10
  -5  25   5    3.01    0.93
   5 -25  -5    2.97    0.88
   5 -25  -5    3.94    1.04
   5 -25  -5    2.70    0.75
   5 -25  -5    4.61    1.12
  -6  26   6   13.96    1.66
   6 -26  -6   14.69    1.69
   6 -26  -6   14.92    1.65
   6 -26  -6   13.20    1.54
  -7  27   7    6.03    0.94
   7 -27  -7    5.13    0.90
   9  11 -10    3.53    0.95
  -9 -11  10    2.67    0.56
  -9 -11  10    1.40    0.48
   8  12  -9    7.29    1.38
  -8 -12   9    3.84    0.87
  -8 -12   9    6.94    1.05
   7  13  -8   15.40    2.12
  -7 -13   8   19.16    1.98
  -7 -13   8   18.21    2.14
   6  14  -7   20.03    3.02
   6  14  -7   19.13    2.19
  -6 -14   7   19.42    2.21
  -6 -14   7   21.04    2.14
  -6 -14   7   19.22    2.30
   5  15  -6    3.80    1.49
   5  15  -6    3.10    1.02
  -5 -15   6    3.62    1.07
  -5 -15   6    3.64    0.89
   4  16  -5    2.85    1.16
  -4 -16   5    1.36    0.73
  -4 -16   5    2.75    0.84
   3  17  -4   12.12    3.88
   3  17  -4   13.75    1.76
  -3 -17   4   18.11    2.66
   2  18  -3   21.98    1.96
  -1 -19   2   96.75    6.57
   0 -20   1    8.08    0.84
   1 -21   0   48.81    3.48
  -2  22   1   34.90    2.54
   2 -22  -1   35.21    2.63
  -3  23   2    0.82    0.49
   3 -23  -2    0.71    0.62
[truncated: 180,283 more chars]
