# Supplementary material for: Photoinduced radical emission from flexible organic crystals
Source: Light Sci Appl. 2026 May 19;15:240. doi: 10.1038/s41377-026-02208-6 (PMC13187443; doi:10.1038/s41377-026-02208-6)
Supplement: Supplementary file 5 — CIF of BrO crystal [file 41377_2026_2208_MOESM5_ESM.cif]

data_cu_bro_0m_a
_audit_creation_date               2025-01-08
_audit_creation_method
;
Olex2 1.5
(compiled 2024.02.16 svn.r378c4104 for OlexSys, GUI svn.r6928)
;
_shelx_SHELXL_version_number       '2018/3'
_audit_contact_author_address      ?
_audit_contact_author_email        ?
_audit_contact_author_name         ''
_audit_contact_author_phone        ?
_publ_contact_author_id_orcid      ?
_publ_section_references
;
Dolomanov, O.V., Bourhis, L.J., Gildea, R.J, Howard, J.A.K. & Puschmann, H.
 (2009), J. Appl. Cryst. 42, 339-341.

Sheldrick, G.M. (2008). Acta Cryst. A64, 112-122.
;
_chemical_name_common              ?
_chemical_name_systematic          ?
_chemical_formula_moiety           'C17 H11 Br O2'
_chemical_formula_sum              'C17 H11 Br O2'
_chemical_formula_weight           327.17
_chemical_melting_point            ?
loop_
  _atom_type_symbol
  _atom_type_description
  _atom_type_scat_dispersion_real
  _atom_type_scat_dispersion_imag
  _atom_type_scat_source
 'C' 'C' 0.0181 0.0091 'International Tables Vol C Tables 4.2.6.8 and 6.1.1.4'
 'H' 'H' 0.0000 0.0000 'International Tables Vol C Tables 4.2.6.8 and 6.1.1.4'
 'Br' 'Br' -0.6763 1.2805
 'International Tables Vol C Tables 4.2.6.8 and 6.1.1.4'
 'O' 'O' 0.0492 0.0322 'International Tables Vol C Tables 4.2.6.8 and 6.1.1.4'

_shelx_space_group_comment
;
The symmetry employed for this shelxl refinement is uniquely defined
by the following loop, which should always be used as a source of
symmetry information in preference to the above space-group names.
They are only intended as comments.
;
_space_group_crystal_system        'monoclinic'
_space_group_IT_number             14
_space_group_name_H-M_alt          'P 1 21/c 1'
_space_group_name_Hall             '-P 2ybc'
loop_
  _space_group_symop_operation_xyz
 'x, y, z'
 '-x, y+1/2, -z+1/2'
 '-x, -y, -z'
 'x, -y-1/2, z-1/2'

_cell_length_a                     9.3946(15)
_cell_length_b                     10.752(3)
_cell_length_c                     14.608(4)
_cell_angle_alpha                  90
_cell_angle_beta                   104.162(19)
_cell_angle_gamma                  90
_cell_volume                       1430.7(5)
_cell_formula_units_Z              4
_cell_measurement_reflns_used      8102
_cell_measurement_temperature      280.00
_cell_measurement_theta_max        68.41
_cell_measurement_theta_min        3.12
_shelx_estimated_absorpt_T_max     ?
_shelx_estimated_absorpt_T_min     ?
_exptl_absorpt_coefficient_mu      3.898
_exptl_absorpt_correction_T_max    0.7531
_exptl_absorpt_correction_T_min    0.5448
_exptl_absorpt_correction_type     none
_exptl_absorpt_process_details
;
SADABS-2016/2 (Bruker,2016/2) was used for absorption correction.
wR2(int) was 0.1387 before and 0.0619 after correction.
The Ratio of minimum to maximum transmission is 0.7234.
The \l/2 correction factor is Not present.
;
_exptl_absorpt_special_details     ?
_exptl_crystal_colour              colourless
_exptl_crystal_colour_primary      colourless
_exptl_crystal_density_diffrn      1.519
_exptl_crystal_density_meas        ?
_exptl_crystal_density_method      ?
_exptl_crystal_description         block
_exptl_crystal_F_000               656
_exptl_crystal_size_max            ?
_exptl_crystal_size_mid            ?
_exptl_crystal_size_min            ?
_exptl_transmission_factor_max     ?
_exptl_transmission_factor_min     ?
_diffrn_reflns_av_R_equivalents    0.0495
_diffrn_reflns_av_unetI/netI       0.0317
_diffrn_reflns_Laue_measured_fraction_full  0.981
_diffrn_reflns_Laue_measured_fraction_max  0.979
_diffrn_reflns_limit_h_max         11
_diffrn_reflns_limit_h_min         -10
_diffrn_reflns_limit_k_max         12
_diffrn_reflns_limit_k_min         -12
_diffrn_reflns_limit_l_max         17
_diffrn_reflns_limit_l_min         -17
_diffrn_reflns_number              13968
_diffrn_reflns_point_group_measured_fraction_full  0.981
_diffrn_reflns_point_group_measured_fraction_max  0.979
_diffrn_reflns_theta_full          67.684
_diffrn_reflns_theta_max           68.245
_diffrn_reflns_theta_min           4.855
_diffrn_ambient_temperature        280.00
_diffrn_detector_area_resol_mean   ?
_diffrn_measured_fraction_theta_full  0.981
_diffrn_measured_fraction_theta_max  0.979
_diffrn_measurement_device_type    'Bruker APEX-II CCD'
_diffrn_measurement_method         '\f and \w scans'
_diffrn_radiation_type             CuK\a
_diffrn_radiation_wavelength       1.54184
_diffrn_source                     ?
_diffrn_source_current             1.1
_diffrn_source_power               0.05500000000000001
_diffrn_source_voltage             50.0
_diffrn_standards_number           0
_reflns_Friedel_coverage           0.000
_reflns_Friedel_fraction_full      .
_reflns_Friedel_fraction_max       .
_reflns_number_gt                  2244
_reflns_number_total               2565
_reflns_special_details
;
 Reflections were merged by SHELXL according to the crystal
 class for the calculation of statistics and refinement.
 
 _reflns_Friedel_fraction is defined as the number of unique
 Friedel pairs measured divided by the number that would be
 possible theoretically, ignoring centric projections and
 systematic absences.
;
_reflns_threshold_expression       'I > 2\s(I)'
_computing_cell_refinement         'SAINT V8.40B (?, 2016)'
_computing_data_collection         ?
_computing_data_reduction          'SAINT V8.40B (?, 2016)'
_computing_molecular_graphics      'Olex2 1.5 (Dolomanov et al., 2009)'
_computing_publication_material    'Olex2 1.5 (Dolomanov et al., 2009)'
_computing_structure_refinement    'XL  (Sheldrick, 2008)'
_computing_structure_solution      'SHELXT 2018/2 (Sheldrick, 2018)'
_refine_diff_density_max           0.465
_refine_diff_density_min           -0.584
_refine_diff_density_rms           0.092
_refine_ls_extinction_coef         .
_refine_ls_extinction_method       none
_refine_ls_goodness_of_fit_ref     1.107
_refine_ls_hydrogen_treatment      constr
_refine_ls_matrix_type             full
_refine_ls_number_parameters       181
_refine_ls_number_reflns           2565
_refine_ls_number_restraints       0
_refine_ls_R_factor_all            0.0430
_refine_ls_R_factor_gt             0.0369
_refine_ls_restrained_S_all        1.107
_refine_ls_shift/su_max            0.000
_refine_ls_shift/su_mean           0.000
_refine_ls_structure_factor_coef   Fsqd
_refine_ls_weighting_details      
 'w=1/[\s^2^(Fo^2^)+(0.0576P)^2^+0.3883P] where P=(Fo^2^+2Fc^2^)/3'
_refine_ls_weighting_scheme        calc
_refine_ls_wR_factor_gt            0.1023
_refine_ls_wR_factor_ref           0.1076
_refine_special_details            ?
_olex2_refinement_description
;
1. Fixed Uiso
 At 1.2 times of:
  All C(H) groups
2.a Aromatic/amide H refined with riding coordinates:
 C004(H004), C007(H007), C00A(H00A), C00B(H00B), C00C(H00C), C00F(H00F),
 C00G(H00G), C00H(H00H), C00I(H00I), C00J(H00J), C00K(H00K)
;
_atom_sites_solution_hydrogens     geom
_atom_sites_solution_primary       ?
_atom_sites_solution_secondary     ?
loop_
  _atom_site_label
  _atom_site_type_symbol
  _atom_site_fract_x
  _atom_site_fract_y
  _atom_site_fract_z
  _atom_site_U_iso_or_equiv
  _atom_site_adp_type
  _atom_site_occupancy
  _atom_site_site_symmetry_order
  _atom_site_calc_flag
  _atom_site_refinement_flags_posn
  _atom_site_refinement_flags_adp
  _atom_site_refinement_flags_occupancy
  _atom_site_disorder_assembly
  _atom_site_disorder_group
 Br01 Br 0.12125(4) 0.16626(3) 0.45680(2) 0.07948(18) Uani 1 1 d . . . . .
 O002 O 0.22606(19) 0.58555(16) 0.81479(12) 0.0563(4) Uani 1 1 d . . . . .
 O003 O 0.4596(2) 0.5209(2) 0.83695(17) 0.0836(7) Uani 1 1 d . . . . .
 C004 C 0.3295(3) 0.2724(2) 0.61022(16) 0.0510(5) Uani 1 1 d . . . . .
 H004 H 0.395797 0.219337 0.592048 0.061 Uiso 1 1 calc R U . . .
 C005 C 0.2753(2) 0.4303(2) 0.71368(15) 0.0440(5) Uani 1 1 d . . . . .
 C006 C 0.2558(2) 0.8037(2) 0.84608(16) 0.0471(5) Uani 1 1 d . . . . .
 C007 C 0.3750(3) 0.3515(2) 0.68636(16) 0.0493(5) Uani 1 1 d . . . . .
 H007 H 0.473024 0.352080 0.719598 0.059 Uiso 1 1 calc R U . . .
 C008 C 0.2963(3) 0.9021(2) 0.91233(17) 0.0522(5) Uani 1 1 d . . . . .
 C009 C 0.3336(3) 0.5145(2) 0.79439(17) 0.0516(5) Uani 1 1 d . . . . .
 C00A C 0.0832(3) 0.3512(3) 0.5866(2) 0.0610(6) Uani 1 1 d . . . . .
 H00A H -0.014285 0.351158 0.552239 0.073 Uiso 1 1 calc R U . . .
 C00B C 0.2052(3) 0.8330(2) 0.74892(17) 0.0557(6) Uani 1 1 d . . . . .
 H00B H 0.177871 0.769440 0.704981 0.067 Uiso 1 1 calc R U . . .
 C00C C 0.1293(3) 0.4293(2) 0.66348(19) 0.0578(6) Uani 1 1 d . . . . .
 H00C H 0.062030 0.481366 0.681626 0.069 Uiso 1 1 calc R U . . .
 C00D C 0.1842(3) 0.2738(2) 0.56190(16) 0.0510(5) Uani 1 1 d . . . . .
 C00E C 0.2701(3) 0.6815(2) 0.88142(17) 0.0515(5) Uani 1 1 d . . . . .
 C00F C 0.2826(3) 1.0255(3) 0.8778(2) 0.0653(7) Uani 1 1 d . . . . .
 H00F H 0.307241 1.091035 0.920357 0.078 Uiso 1 1 calc R U . . .
 C00G C 0.1963(3) 0.9529(3) 0.7195(2) 0.0682(7) Uani 1 1 d . . . . .
 H00G H 0.164361 0.970612 0.655416 0.082 Uiso 1 1 calc R U . . .
 C00H C 0.3478(3) 0.8742(3) 1.00880(18) 0.0625(7) Uani 1 1 d . . . . .
 H00H H 0.373856 0.938456 1.052262 0.075 Uiso 1 1 calc R U . . .
 C00I C 0.3197(3) 0.6552(3) 0.9746(2) 0.0637(7) Uani 1 1 d . . . . .
 H00I H 0.327216 0.573294 0.995562 0.076 Uiso 1 1 calc R U . . .
 C00J C 0.3600(3) 0.7544(3) 1.03926(17) 0.0703(8) Uani 1 1 d . . . . .
 H00J H 0.395064 0.737525 1.103250 0.084 Uiso 1 1 calc R U . . .
 C00K C 0.2346(4) 1.0510(3) 0.7846(2) 0.0735(8) Uani 1 1 d . . . . .
 H00K H 0.227000 1.132955 0.763629 0.088 Uiso 1 1 calc R U . . .

loop_
  _atom_site_aniso_label
  _atom_site_aniso_U_11
  _atom_site_aniso_U_22
  _atom_site_aniso_U_33
  _atom_site_aniso_U_23
  _atom_site_aniso_U_13
  _atom_site_aniso_U_12
 Br01 0.0817(3) 0.0774(3) 0.0706(2) -0.02948(14) 0.00209(17) -0.00243(14)
 O002 0.0473(10) 0.0567(9) 0.0625(9) -0.0177(7) 0.0090(7) -0.0054(7)
 O003 0.0455(11) 0.1034(16) 0.0934(14) -0.0422(13) 0.0008(10) -0.0025(10)
 C004 0.0495(13) 0.0506(12) 0.0513(11) 0.0010(9) 0.0091(10) 0.0112(10)
 C005 0.0370(12) 0.0469(11) 0.0481(11) -0.0007(8) 0.0102(9) -0.0036(8)
 C006 0.0343(11) 0.0597(12) 0.0486(11) -0.0137(9) 0.0129(9) -0.0079(9)
 C007 0.0395(12) 0.0567(12) 0.0487(11) 0.0011(9) 0.0049(9) 0.0047(9)
 C008 0.0411(13) 0.0652(14) 0.0532(12) -0.0182(10) 0.0170(10) -0.0130(10)
 C009 0.0425(13) 0.0566(12) 0.0558(12) -0.0063(10) 0.0121(10) -0.0061(10)
 C00A 0.0353(13) 0.0753(16) 0.0674(15) -0.0185(12) 0.0030(11) -0.0035(11)
 C00B 0.0467(14) 0.0734(16) 0.0464(12) -0.0116(10) 0.0101(10) -0.0071(11)
 C00C 0.0377(13) 0.0692(15) 0.0667(14) -0.0164(12) 0.0132(10) 0.0028(11)
 C00D 0.0530(14) 0.0496(12) 0.0489(11) -0.0027(9) 0.0096(10) -0.0022(10)
 C00E 0.0440(13) 0.0610(13) 0.0503(12) -0.0146(10) 0.0133(10) -0.0095(10)
 C00F 0.0616(17) 0.0599(15) 0.0770(17) -0.0172(13) 0.0220(13) -0.0176(12)
 C00G 0.0655(18) 0.0795(18) 0.0587(14) 0.0052(13) 0.0138(12) -0.0073(14)
 C00H 0.0596(16) 0.0794(17) 0.0502(13) -0.0237(12) 0.0166(11) -0.0157(13)
 C00I 0.0693(18) 0.0679(16) 0.0551(14) 0.0007(11) 0.0173(12) -0.0099(12)
 C00J 0.0729(19) 0.098(2) 0.0400(12) -0.0065(12) 0.0139(12) -0.0109(15)
 C00K 0.073(2) 0.0648(16) 0.0833(19) 0.0062(14) 0.0203(15) -0.0122(14)

_geom_special_details
;
 All esds (except the esd in the dihedral angle between two l.s. planes)
 are estimated using the full covariance matrix.  The cell esds are taken
 into account individually in the estimation of esds in distances, angles
 and torsion angles; correlations between esds in cell parameters are only
 used when they are defined by crystal symmetry.  An approximate (isotropic)
 treatment of cell esds is used for estimating esds involving l.s. planes.
;
loop_
  _geom_bond_atom_site_label_1
  _geom_bond_atom_site_label_2
  _geom_bond_distance
  _geom_bond_site_symmetry_2
  _geom_bond_publ_flag
 Br01 C00D 1.897(2) . ?
 O002 C009 1.357(3) . ?
 O002 C00E 1.409(3) . ?
 O003 C009 1.197(3) . ?
 C004 H004 0.9300 . ?
 C004 C007 1.382(3) . ?
 C004 C00D 1.375(3) . ?
 C005 C007 1.392(3) . ?
 C005 C009 1.481(3) . ?
 C005 C00C 1.388(3) . ?
 C006 C008 1.421(3) . ?
 C006 C00B 1.418(3) . ?
 C006 C00E 1.406(4) . ?
 C007 H007 0.9300 . ?
 C008 C00F 1.415(4) . ?
 C008 C00H 1.406(4) . ?
 C00A H00A 0.9300 . ?
 C00A C00C 1.384(4) . ?
 C00A C00D 1.376(4) . ?
 C00B H00B 0.9300 . ?
 C00B C00G 1.355(4) . ?
 C00C H00C 0.9300 . ?
 C00E C00I 1.356(4) . ?
 C00F H00F 0.9300 . ?
 C00F C00K 1.354(4) . ?
 C00G H00G 0.9300 . ?
 C00G C00K 1.406(4) . ?
 C00H H00H 0.9300 . ?
 C00H C00J 1.358(5) . ?
 C00I H00I 0.9300 . ?
 C00I C00J 1.414(4) . ?
 C00J H00J 0.9300 . ?
 C00K H00K 0.9300 . ?

loop_
  _geom_angle_atom_site_label_1
  _geom_angle_atom_site_label_2
  _geom_angle_atom_site_label_3
  _geom_angle
  _geom_angle_site_symmetry_1
  _geom_angle_site_symmetry_3
  _geom_angle_publ_flag
 C009 O002 C00E 117.11(18) . . ?
 C007 C004 H004 120.7 . . ?
 C00D C004 H004 120.7 . . ?
 C00D C004 C007 118.6(2) . . ?
 C007 C005 C009 117.1(2) . . ?
 C00C C005 C007 119.4(2) . . ?
 C00C C005 C009 123.4(2) . . ?
 C00B C006 C008 119.0(2) . . ?
 C00E C006 C008 117.4(2) . . ?
 C00E C006 C00B 123.7(2) . . ?
 C004 C007 C005 120.5(2) . . ?
 C004 C007 H007 119.7 . . ?
 C005 C007 H007 119.7 . . ?
 C00F C008 C006 118.0(2) . . ?
 C00H C008 C006 119.5(2) . . ?
 C00H C008 C00F 122.4(2) . . ?
 O002 C009 C005 111.63(19) . . ?
 O003 C009 O002 123.3(2) . . ?
 O003 C009 C005 125.1(2) . . ?
 C00C C00A H00A 120.6 . . ?
 C00D C00A H00A 120.6 . . ?
 C00D C00A C00C 118.7(2) . . ?
 C006 C00B H00B 119.7 . . ?
 C00G C00B C006 120.6(2) . . ?
 C00G C00B H00B 119.7 . . ?
 C005 C00C H00C 119.8 . . ?
 C00A C00C C005 120.4(2) . . ?
 C00A C00C H00C 119.8 . . ?
 C004 C00D Br01 118.87(18) . . ?
 C004 C00D C00A 122.3(2) . . ?
 C00A C00D Br01 118.85(19) . . ?
 C006 C00E O002 116.4(2) . . ?
 C00I C00E O002 120.8(2) . . ?
 C00I C00E C006 122.8(2) . . ?
 C008 C00F H00F 119.1 . . ?
 C00K C00F C008 121.8(2) . . ?
 C00K C00F H00F 119.1 . . ?
 C00B C00G H00G 119.6 . . ?
 C00B C00G C00K 120.9(3) . . ?
 C00K C00G H00G 119.6 . . ?
 C008 C00H H00H 119.6 . . ?
 C00J C00H C008 120.8(2) . . ?
 C00J C00H H00H 119.6 . . ?
 C00E C00I H00I 120.5 . . ?
 C00E C00I C00J 118.9(3) . . ?
 C00J C00I H00I 120.5 . . ?
 C00H C00J C00I 120.6(2) . . ?
 C00H C00J H00J 119.7 . . ?
 C00I C00J H00J 119.7 . . ?
 C00F C00K C00G 119.7(3) . . ?
 C00F C00K H00K 120.1 . . ?
 C00G C00K H00K 120.1 . . ?

loop_
  _geom_torsion_atom_site_label_1
  _geom_torsion_atom_site_label_2
  _geom_torsion_atom_site_label_3
  _geom_torsion_atom_site_label_4
  _geom_torsion
  _geom_torsion_site_symmetry_1
  _geom_torsion_site_symmetry_2
  _geom_torsion_site_symmetry_3
  _geom_torsion_site_symmetry_4
  _geom_torsion_publ_flag
 O002 C00E C00I C00J -178.7(2) . . . . ?
 C006 C008 C00F C00K -1.0(4) . . . . ?
 C006 C008 C00H C00J 0.3(4) . . . . ?
 C006 C00B C00G C00K -1.0(4) . . . . ?
 C006 C00E C00I C00J -0.4(4) . . . . ?
 C007 C004 C00D Br01 179.58(18) . . . . ?
 C007 C004 C00D C00A 0.2(4) . . . . ?
 C007 C005 C009 O002 -179.4(2) . . . . ?
 C007 C005 C009 O003 0.9(4) . . . . ?
 C007 C005 C00C C00A -0.4(4) . . . . ?
 C008 C006 C00B C00G 0.3(4) . . . . ?
 C008 C006 C00E O002 178.57(19) . . . . ?
 C008 C006 C00E C00I 0.2(4) . . . . ?
 C008 C00F C00K C00G 0.3(5) . . . . ?
 C008 C00H C00J C00I -0.6(4) . . . . ?
 C009 O002 C00E C006 108.4(3) . . . . ?
 C009 O002 C00E C00I -73.1(3) . . . . ?
 C009 C005 C007 C004 -178.4(2) . . . . ?
 C009 C005 C00C C00A 177.6(2) . . . . ?
 C00B C006 C008 C00F 0.6(3) . . . . ?
 C00B C006 C008 C00H -179.5(2) . . . . ?
 C00B C006 C00E O002 -2.1(3) . . . . ?
 C00B C006 C00E C00I 179.5(3) . . . . ?
 C00B C00G C00K C00F 0.7(5) . . . . ?
 C00C C005 C007 C004 -0.3(3) . . . . ?
 C00C C005 C009 O002 2.5(3) . . . . ?
 C00C C005 C009 O003 -177.2(3) . . . . ?
 C00C C00A C00D Br01 179.8(2) . . . . ?
 C00C C00A C00D C004 -0.8(4) . . . . ?
 C00D C004 C007 C005 0.4(4) . . . . ?
 C00D C00A C00C C005 0.9(4) . . . . ?
 C00E O002 C009 O003 8.3(4) . . . . ?
 C00E O002 C009 C005 -171.44(19) . . . . ?
 C00E C006 C008 C00F 180.0(2) . . . . ?
 C00E C006 C008 C00H -0.1(3) . . . . ?
 C00E C006 C00B C00G -178.9(3) . . . . ?
 C00E C00I C00J C00H 0.6(4) . . . . ?
 C00F C008 C00H C00J -179.8(3) . . . . ?
 C00H C008 C00F C00K 179.1(3) . . . . ?

_shelx_res_file
;
TITL cu_BrO_0m_a.res in P2(1)/c
    cu_bro_0m_a.res
    created by SHELXL-2018/3 at 19:20:27 on 08-Jan-2025
REM Old TITL Integration of BrO
REM SHELXT solution in P2(1)/c: R1 0.193, Rweak 0.023, Alpha 0.027
REM <I/s> 0.814 for 159 systematic absences, Orientation as input
REM Formula found by SHELXT: C17 Br O2
CELL 1.54184 9.3946 10.7519 14.6082 90 104.162 90
ZERR 4 0.0015 0.0025 0.0035 0 0.019 0
LATT 1
SYMM -X,0.5+Y,0.5-Z
SFAC C H Br O
UNIT 68 44 4 8

L.S. 50
PLAN  10
TEMP 6.85
CONF
LIST 4
MORE -1
BOND $H
fmap 2
acta
OMIT -6 0 4
REM <olex2.extras>
REM <HklSrc "%.\\cu_BrO_0m_a.hkl">
REM </olex2.extras>

WGHT    0.057600    0.388300
FVAR       0.54815
BR01  3    0.121253    0.166257    0.456800    11.00000    0.08174    0.07743 =
         0.07064   -0.02948    0.00209   -0.00243
O002  4    0.226065    0.585553    0.814785    11.00000    0.04730    0.05672 =
         0.06246   -0.01767    0.00899   -0.00538
O003  4    0.459596    0.520865    0.836950    11.00000    0.04554    0.10344 =
         0.09344   -0.04216    0.00077   -0.00249
C004  1    0.329490    0.272398    0.610220    11.00000    0.04952    0.05060 =
         0.05132    0.00102    0.00906    0.01123
AFIX  43
H004  2    0.395797    0.219337    0.592048    11.00000   -1.20000
AFIX   0
C005  1    0.275260    0.430266    0.713682    11.00000    0.03705    0.04692 =
         0.04807   -0.00067    0.01022   -0.00362
C006  1    0.255771    0.803688    0.846077    11.00000    0.03434    0.05971 =
         0.04860   -0.01374    0.01290   -0.00788
C007  1    0.375008    0.351489    0.686363    11.00000    0.03946    0.05666 =
         0.04873    0.00113    0.00489    0.00468
AFIX  43
H007  2    0.473024    0.352080    0.719598    11.00000   -1.20000
AFIX   0
C008  1    0.296284    0.902073    0.912326    11.00000    0.04113    0.06521 =
         0.05318   -0.01816    0.01702   -0.01301
C009  1    0.333610    0.514504    0.794394    11.00000    0.04252    0.05662 =
         0.05576   -0.00631    0.01206   -0.00613
C00A  1    0.083156    0.351229    0.586575    11.00000    0.03532    0.07530 =
         0.06739   -0.01850    0.00303   -0.00353
AFIX  43
H00A  2   -0.014285    0.351158    0.552239    11.00000   -1.20000
AFIX   0
C00B  1    0.205180    0.833047    0.748917    11.00000    0.04673    0.07338 =
         0.04639   -0.01165    0.01009   -0.00711
AFIX  43
H00B  2    0.177871    0.769440    0.704981    11.00000   -1.20000
AFIX   0
C00C  1    0.129266    0.429275    0.663478    11.00000    0.03771    0.06916 =
         0.06666   -0.01637    0.01323    0.00283
AFIX  43
H00C  2    0.062030    0.481366    0.681626    11.00000   -1.20000
AFIX   0
C00D  1    0.184216    0.273765    0.561899    11.00000    0.05304    0.04964 =
         0.04894   -0.00272    0.00963   -0.00220
C00E  1    0.270052    0.681499    0.881419    11.00000    0.04398    0.06103 =
         0.05030   -0.01458    0.01328   -0.00952
C00F  1    0.282599    1.025550    0.877831    11.00000    0.06159    0.05995 =
         0.07698   -0.01715    0.02197   -0.01761
AFIX  43
H00F  2    0.307241    1.091035    0.920357    11.00000   -1.20000
AFIX   0
C00G  1    0.196259    0.952936    0.719495    11.00000    0.06553    0.07952 =
         0.05874    0.00516    0.01376   -0.00732
AFIX  43
H00G  2    0.164361    0.970612    0.655416    11.00000   -1.20000
AFIX   0
C00H  1    0.347802    0.874156    1.008801    11.00000    0.05961    0.07937 =
         0.05017   -0.02374    0.01657   -0.01567
AFIX  43
H00H  2    0.373856    0.938456    1.052262    11.00000   -1.20000
AFIX   0
C00I  1    0.319726    0.655246    0.974563    11.00000    0.06930    0.06786 =
         0.05514    0.00067    0.01732   -0.00995
AFIX  43
H00I  2    0.327216    0.573294    0.995562    11.00000   -1.20000
AFIX   0
C00J  1    0.359957    0.754437    1.039256    11.00000    0.07289    0.09817 =
         0.03996   -0.00649    0.01389   -0.01092
AFIX  43
H00J  2    0.395064    0.737525    1.103250    11.00000   -1.20000
AFIX   0
C00K  1    0.234588    1.050973    0.784560    11.00000    0.07311    0.06479 =
         0.08327    0.00616    0.02034   -0.01220
AFIX  43
H00K  2    0.227000    1.132955    0.763629    11.00000   -1.20000
AFIX   0
HKLF 4


REM  cu_BrO_0m_a.res in P2(1)/c
REM wR2 = 0.107621, GooF = S = 1.10653, Restrained GooF = 1.10653 for all data
REM R1 = 0.036878 for 2244 Fo > 4sig(Fo) and 0.043010 for all 2565 data
REM 181 parameters refined using 0 restraints

END

WGHT      0.0576      0.3882

REM Highest difference peak  0.465,  deepest hole -0.584,  1-sigma level  0.092
Q1    1   0.4355  0.5866  0.7808  11.00000  0.05    0.46
Q2    1   0.1055  0.9664  0.5036  11.00000  0.05    0.25
Q3    1   0.1444  1.1662  0.7440  11.00000  0.05    0.24
Q4    1   0.2016  0.9991  1.0586  11.00000  0.05    0.24
Q5    1   0.4511  1.1071  1.0569  11.00000  0.05    0.23
Q6    1   0.3074  1.1730  0.9864  11.00000  0.05    0.22
Q7    1   0.3641  1.0658  1.0579  11.00000  0.05    0.22
Q8    1   0.2598  0.6487  0.6479  11.00000  0.05    0.22
Q9    1  -0.1143  0.3359  0.4554  11.00000  0.05    0.22
Q10   1   0.2392  0.1692  0.3423  11.00000  0.05    0.22
;
_shelx_res_checksum                92629
_shelx_hkl_file
;
  -1   0   0  329.95   17.45
  -1   0   0  336.85   17.58
   3   0   0  162.40    8.72
   6   0   0   43.18    3.19
   7   0   0   15.05    2.06
   7   0   0   11.71    1.89
   8   0   0  123.91    8.04
   8   0   0  137.22    8.11
   9   0   0  101.62    6.53
  10   0   0   -1.16    0.91
   0  -1   0    0.32    0.17
   0  -1   0    0.50    1.33
   0   1   0   -0.50    1.30
   0   1   0    0.12    0.11
   0   1   0    0.16    0.16
  -1  -1   0  124.83    6.69
   1  -1   0  125.81    6.61
   1  -1   0  120.44    6.55
   1  -1   0  127.75    8.51
   1  -1   0  129.75    6.64
  -1  -1   0  121.62    8.62
   1   1   0  124.29    8.40
   1   1   0  122.37    6.62
  -1   1   0  129.98    6.63
   1   1   0  127.39    6.68
  -1   1   0  127.68    8.13
   2  -1   0 4911.80  258.98
  -2  -1   0 5060.56  259.71
   2   1   0 5078.25  259.28
  -2   1   0 4909.52  258.23
  -3  -1   0 3231.57  175.31
  -3  -1   0 3587.02  178.08
   3   1   0 3373.42  176.97
   4  -1   0   16.21    1.33
  -4   1   0   13.90    0.84
   4   1   0   10.60    1.30
   5  -1   0  616.04   32.40
   6  -1   0  490.27   25.28
   6   1   0  479.24   25.35
   6   1   0  451.27   25.39
   7  -1   0  135.05    8.22
   7  -1   0  133.54    8.26
   7   1   0  142.20    8.42
   7   1   0  145.37    8.39
   8  -1   0    2.93    1.34
   8  -1   0    1.53    1.19
   8   1   0    2.44    1.39
   8   1   0    1.30    1.34
   9  -1   0    0.97    1.28
   9   1   0    1.90    1.34
  10  -1   0    5.12    1.20
  10   1   0    7.12    1.47
   0  -2   0  354.70   18.37
   0  -2   0  365.40   21.94
   0   2   0  334.11   21.32
   0   2   0  343.39   18.33
  -1  -2   0  722.37   40.61
   1  -2   0  734.67   40.50
  -1  -2   0  704.77   36.79
  -1   2   0  700.66   39.69
   1   2   0  696.12   36.74
   1   2   0  709.35   40.09
  -1   2   0  679.84   36.68
   2  -2   0    1.82    0.31
   2  -2   0    1.32    0.46
   2  -2   0    5.94    4.44
  -2  -2   0    2.61    0.65
  -2  -2   0    1.32    4.26
   2   2   0    1.87    0.37
   2   2   0    2.18    0.35
   2   2   0    3.26    3.60
  -2   2   0    3.01    0.47
   2   2   0    1.70    0.51
   2   2   0    1.29    0.52
  -2   2   0    1.25    3.05
  -3  -2   0   -1.30    6.27
  -3  -2   0    4.27    0.86
   3  -2   0    4.02    0.40
   3  -2   0   -3.96    5.65
   3  -2   0    6.20    0.80
   3  -2   0    5.00    0.68
   3   2   0    5.00    0.84
  -3   2   0    1.75    3.42
   3   2   0    1.12    4.61
  -3   2   0    5.40    0.67
   3   2   0    3.96    0.74
  -4  -2   0 1137.02   64.19
  -4  -2   0 1028.33   57.36
   4   2   0 1129.75   61.28
   4   2   0 1124.10   57.22
   5  -2   0   17.49    1.66
   5   2   0   17.59    1.81
  -5   2   0   16.69    1.04
   6  -2   0    0.68    0.97
   6   2   0    0.90    1.08
   6   2   0    1.22    1.03
   7  -2   0    2.07    1.12
   7   2   0    0.48    1.24
   7   2   0    2.04    1.36
   8  -2   0   39.78    3.37
   8   2   0   40.17    3.63
   8   2   0   39.88    3.59
   9  -2   0    0.28    0.99
   9   2   0    2.28    1.30
  10  -2   0   -0.10    0.44
  10   2   0    0.67    1.00
   0  -3   0    0.77    4.63
   0   3   0    2.94    4.17
   0   3   0    3.03    0.64
   1  -3   0   70.96   11.41
  -1  -3   0   69.51    4.09
  -1  -3   0   55.60    9.94
   1  -3   0   59.95    3.95
   1   3   0   67.43   10.08
   1   3   0   65.77    3.65
   1   3   0   64.34    3.94
   1   3   0   68.84    3.74
  -1   3   0   66.94    3.64
  -1   3   0   66.84    9.49
  -1   3   0   67.15    3.90
  -1   3   0   61.06    3.67
   2  -3   0   47.79    3.00
  -2  -3   0   33.39    8.68
   2  -3   0   41.65    2.59
  -2  -3   0   45.21    3.15
   2  -3   0   42.53    9.45
  -2   3   0   49.53    2.89
   2   3   0   34.55    7.89
   2   3   0   45.56    2.62
   2   3   0   47.32    2.75
   2   3   0   45.30    2.97
  -2   3   0   34.79    7.08
   2   3   0   43.26    2.67
   3  -3   0   25.66    1.76
  -3  -3   0   42.29   10.95
   3  -3   0   30.21    2.33
   3  -3   0   32.80   11.52
  -3  -3   0   32.52    2.66
   3   3   0   28.38    1.85
   3   3   0   26.97    8.44
  -3   3   0   31.14    2.10
  -3   3   0   32.36    7.05
   3   3   0   30.77    1.85
   3   3   0   28.81    2.33
   3   3   0   29.86    2.10
   4  -3   0   55.78    3.25
  -4  -3   0   59.69   16.08
   4  -3   0   78.40   13.15
  -4  -3   0   57.66    4.36
   4  -3   0   63.62    3.71
  -4   3   0   42.62    7.42
   4   3   0   65.66    3.45
   4   3   0   39.74   11.79
  -4   3   0   64.96    3.46
  -4   3   0   56.72    3.42
   4   3   0   61.12    3.86
   4   3   0   62.46    3.98
  -5  -3   0   41.78   22.97
   5   3   0   14.48    1.85
   5   3   0   15.23    1.14
  -5   3   0   15.44    1.15
   6   3   0   39.10    3.16
   6   3   0   33.35    3.05
   7   3   0  187.26   10.83
   7   3   0  179.45   10.68
  10   3   0    9.31    1.51
   0  -4   0  438.33   23.55
   0  -4   0  460.34   33.38
   0   4   0  441.88   23.40
   0   4   0  422.12   30.81
   0   4   0  438.63   23.03
  -1  -4   0  798.92   50.67
   1  -4   0  871.70   51.38
   1  -4   0  740.94   40.59
  -1  -4   0  749.85   40.68
  -1   4   0  773.81   40.49
  -1   4   0  775.08   40.15
   1   4   0  739.41   47.60
  -1   4   0  720.55   47.30
   1   4   0  797.50   40.56
   2  -4   0   -6.92   11.04
   2  -4   0    2.79    1.08
  -2  -4   0   -7.34   11.28
  -2  -4   0    1.86    1.25
  -2   4   0    2.11    0.88
   2   4   0   -0.41    8.64
   2   4   0    2.08    0.99
  -2   4   0   -5.43    7.41
   3  -4   0   46.89   17.19
  -3  -4   0   48.21    4.08
  -3  -4   0   49.93   16.40
   3  -4   0   44.07    3.72
   3   4   0   48.66    3.71
  -3   4   0   45.55   11.26
   3   4   0   53.10    3.24
  -3   4   0   47.10    3.00
   3   4   0   53.80    2.99
  -3   4   0   49.96    3.41
   4  -4   0  305.55   16.84
   4  -4   0  291.74   16.24
  -4  -4   0  300.00   42.21
   4   4   0  320.30   16.74
  -4   4   0  316.80   16.53
   4   4   0  337.30   16.40
  -4   4   0  287.13   16.37
  -5   4   0   93.30    5.24
   5   4   0   88.85    5.22
   5   4   0   99.85    5.85
   5   4   0   88.98    6.01
   6   4   0   39.52    2.59
   6   4   0   45.87    3.48
   6   4   0   44.91    3.60
  -6   4   0   42.33    2.61
   6   4   0   46.91    2.54
   7   4   0    2.51    1.39
   7   4   0    1.69    1.49
   8   4   0   53.45    4.59
   8   4   0   54.86    4.26
   9   4   0    2.21    1.20
  10   4   0    5.80    1.07
   0  -5   0    4.64   15.83
   0  -5   0    1.31    1.46
   0   5   0    0.20    1.15
   0   5   0    0.93    0.47
   0   5   0    1.05    0.64
   0   5   0   -8.23   11.34
  -1  -5   0   75.71    5.28
   1  -5   0   55.92   16.71
  -1  -5   0   59.83   16.95
   1   5   0   47.23   14.61
   1   5   0   63.95    4.77
  -1   5   0   71.57    4.12
   1   5   0   72.26    4.26
  -1   5   0   50.34   12.75
   1   5   0   70.81    4.10
  -1   5   0   73.17    4.25
  -1   5   0   69.70    4.72
  -2  -5   0 1000.92   67.09
   2  -5   0  947.71   64.33
  -2  -5   0  832.50   46.38
  -2   5   0  876.76   45.93
   2   5   0  861.17   46.01
  -2   5   0  781.34   56.08
   4   5   0   21.08    2.19
  -4   5   0   20.76    1.81
  -4   5   0   19.90    3.40
   4   5   0   20.26    1.66
   5   5   0  125.12    6.67
   5   5   0  124.24    7.33
   5   5   0  111.51    6.74
  -5   5   0  121.19    6.81
   5   5   0  116.81    7.13
  -6  -5   0   50.12    3.66
   6   5   0   54.71    4.20
   6   5   0   56.84    3.20
   6   5   0   45.81    3.13
  -6   5   0   52.45    3.25
   6   5   0   55.40    3.93
  -7  -5   0   78.14    5.24
   7   5   0   82.02    5.85
   7   5   0   91.29    5.70
  -8  -5   0   27.73    2.45
   8   5   0   29.57    2.93
  -9  -5   0    9.31    1.33
   9   5   0   10.22    1.65
  10   5   0    0.36    0.68
   0  -6   0 1029.60   79.00
   0   6   0 1016.61   53.21
   0   6   0 1001.03   52.45
   0   6   0  976.33   68.42
  -1  -6   0  281.46   18.53
   1  -6   0  276.89   40.77
  -1  -6   0  351.10   55.98
  -1   6   0  344.80   18.14
   1   6   0  322.42   18.10
  -1   6   0  317.58   17.34
  -1   6   0  324.93   40.62
   1   6   0  327.90   17.21
   1   6   0  324.14   17.37
  -1   6   0  337.82   17.27
  -2  -6   0  114.82    9.26
  -2  -6   0   53.07   37.13
  -2   6   0  129.84    8.29
   2   6   0  128.96    6.97
  -2   6   0  123.84    7.11
   2   6   0  111.55    8.24
   2   6   0  124.69    7.13
   3   6   0  166.62    8.93
  -3   6   0  154.82    9.03
   3   6   0  158.52    9.14
  -4  -6   0  442.29   24.86
   4  -6   0  448.71   24.54
   4   6   0  490.56   24.61
   4   6   0  495.07   25.14
   4   6   0  443.28   25.34
  -4   6   0  478.41   24.86
  -5  -6   0  231.43   13.82
   5   6   0  276.76   13.54
   5   6   0  262.01   14.24
   5   6   0  262.77   13.94
  -5   6   0  240.52   13.71
   5   6   0  235.41   13.66
  -6  -6   0    4.59    1.21
  -6   6   0    5.16    1.03
   6   6   0    5.90    1.61
   6   6   0    4.14    1.43
   6   6   0    5.35    0.90
   6   6   0    6.43    0.92
  -7  -6   0   10.02    1.53
   7   6   0   10.98    1.72
   7   6   0   15.84    2.57
  -8  -6   0   32.82    2.73
   8   6   0   37.44    3.04
  -9  -6   0    6.75    1.07
   9   6   0   11.13    1.51
   0  -7   0   -4.86    4.68
   0   7   0    0.72    0.97
   0   7   0    0.38    0.85
   0   7   0   -1.47    6.06
   0   7   0    0.67    0.80
   0   7   0    0.73    0.60
   1  -7   0  151.01    8.91
  -1  -7   0  151.04    9.05
   1   7   0  154.31    8.89
   1   7   0  166.26   11.95
  -1   7   0  164.12    8.85
  -1   7   0  170.26    9.32
   1   7   0  168.79    9.10
   1   7   0  165.62    9.30
  -1   7   0  156.52    8.92
   2  -7   0  301.13   16.15
  -2  -7   0  283.47   16.31
  -2   7   0  279.64   16.09
   2   7   0  329.11   16.36
   2   7   0  294.76   16.09
   2   7   0  292.81   16.06
   2   7   0  319.72   16.47
  -2   7   0  292.58   16.04
  -2   7   0  315.73   16.52
  -3  -7   0  193.13   11.87
   3  -7   0  209.79   11.67
  -3   7   0  217.39   11.64
  -3   7   0  212.17   11.69
  -3   7   0  223.59   12.07
   3   7   0  196.11   11.54
   3   7   0  221.15   12.15
   3   7   0  215.71   11.66
   3   7   0  241.08   11.95
   4  -7   0   38.48    2.57
  -4  -7   0   31.05    2.81
   4   7   0   36.69    2.59
   4   7   0   40.66    3.28
  -4   7   0   36.25    2.57
  -4   7   0   35.39    2.88
  -4   7   0   38.05    2.65
   4   7   0   33.31    2.78
   4   7   0   28.50    2.57
  -5  -7   0   60.23    4.43
   5   7   0   73.72    4.14
  -5   7   0   63.57    4.13
   5   7   0   58.27    4.19
  -5   7   0   68.96    4.13
   5   7   0   65.50    4.40
   5   7   0   64.86    4.88
  -5   7   0   70.52    4.44
  -6  -7   0   57.32    4.06
  -6   7   0   54.71    3.79
   6   7   0   60.16    4.58
   6   7   0   54.09    3.53
  -6   7   0   60.18    3.68
   6   7   0   58.24    4.07
   6   7   0   56.59    3.60
  -7  -7   0   78.72    5.34
   7   7   0   83.93    5.33
  -7   7   0   90.00    5.07
  -8  -7   0   -0.72    0.70
   8   7   0    0.33    0.87
  -8   7   0    0.82    0.76
  -9  -7   0    4.64    0.82
   9   7   0    3.15    0.74
   0  -8   0  152.00    8.97
   0  -8   0  146.55    8.86
   0   8   0  179.64    9.41
   0   8   0  158.32    9.40
   0   8   0  156.99    8.89
   0   8   0  162.30    8.79
   0   8   0  160.90    8.92
  -1  -8   0  165.36    9.51
   1  -8   0  153.44    9.42
  -1  -8   0  151.66    9.48
   1   8   0  198.57    9.88
   1   8   0  165.68    9.36
  -1   8   0  169.09    9.44
  -1   8   0  168.81    9.41
  -1   8   0  174.10    9.93
  -1   8   0  172.73    9.32
   1   8   0  166.88    9.90
   1   8   0  172.07    9.41
  -2  -8   0   67.43    4.58
  -2  -8   0   69.90    4.67
   2  -8   0   68.49    4.46
   2   8   0   73.08    4.97
   2   8   0   69.70    4.39
  -2   8   0   69.64    4.89
   2   8   0   82.85    4.79
  -2   8   0   73.07    4.40
  -2   8   0   70.07    4.46
   2   8   0   70.00    4.43
   3  -8   0  136.46    7.69
  -3  -8   0  127.80    7.81
  -3  -8   0  131.44    7.95
  -3   8   0  139.63    7.71
   3   8   0  144.23    8.28
  -3   8   0  138.57    8.16
   3   8   0  148.86    7.71
   3   8   0  124.49    7.46
   3   8   0  112.71    7.79
  -3   8   0  138.25    7.61
   4  -8   0   10.58    1.39
  -4  -8   0   10.43    1.72
   4   8   0   13.23    2.04
   4   8   0   10.03    1.53
  -4   8   0    9.01    1.37
   4   8   0   11.56    1.43
  -4   8   0    9.54    1.37
  -4   8   0    9.66    1.73
  -5  -8   0   12.56    1.86
  -5   8   0   10.69    1.33
  -5   8   0   11.76    1.55
  -5   8   0    8.09    1.46
   5   8   0   11.60    2.19
   5   8   0   12.58    1.59
   5   8   0    8.72    1.34
   5   8   0   11.94    1.39
  -6  -8   0   64.54    4.41
   6   8   0   60.62    4.11
  -6   8   0   62.73    3.92
   6   8   0   59.23    3.84
   6   8   0   65.31    3.93
  -6   8   0   66.57    3.99
  -7  -8   0   23.12    2.27
   7   8   0   24.66    2.22
  -7   8   0   24.87    2.03
  -8  -8   0   33.81    2.47
   8   8   0   30.81    2.22
   0  -9   0   -0.28    0.87
   0   9   0    0.72    0.85
   0   9   0    0.36    1.13
   0   9   0   -0.48    0.86
   0   9   0    0.18    0.94
  -1  -9   0   31.21    2.53
   1  -9   0   28.78    2.52
  -1  -9   0   31.27    2.61
   1   9   0   29.79    2.45
   1   9   0   27.20    2.72
  -1   9   0   28.96    2.97
  -1   9   0   33.01    2.52
  -1   9   0   31.50    2.50
  -1   9   0   29.68    2.42
   1   9   0   30.63    2.93
   1   9   0   33.21    2.51
   1   9   0   28.96    2.95
  -2  -9   0    3.57    1.16
   2  -9   0    4.34    1.13
  -2  -9   0    5.41    1.26
  -2   9   0    5.44    1.18
   2   9   0    4.90    1.07
   2   9   0    5.55    1.24
  -2   9   0    5.27    1.17
  -2   9   0    5.44    1.51
   2   9   0    6.09    1.78
   2   9   0    5.85    1.16
  -3  -9   0   34.99    2.99
   3  -9   0   38.40    2.85
  -3  -9   0   34.86    2.88
  -3   9   0   38.66    2.78
   3   9   0   39.12    3.47
   3   9   0   29.58    2.90
   3   9   0   41.15    2.81
  -3   9   0   39.73    3.35
  -3   9   0   34.83    2.83
  -4  -9   0   -0.05    0.94
   4  -9   0   -0.66    0.73
   4   9   0   -0.45    1.30
   4   9   0   -0.03    0.68
  -4   9   0   -0.34    0.93
  -4   9   0    0.36    1.08
   4   9   0    0.18    0.81
  -4   9   0    0.10    0.85
  -5  -9   0   29.81    2.76
  -5   9   0   34.12    2.48
   5   9   0   29.25    2.38
   5   9   0   29.97    2.80
  -5   9   0   32.86    2.51
  -6  -9   0    0.44    0.94
  -6   9   0    1.97    0.95
   6   9   0    0.55    0.62
  -6   9   0    2.21    0.81
  -7  -9   0   17.92    1.81
   0 -10   0   82.90    5.34
   0  10   0   81.08    5.84
   0  10   0   84.13    5.17
   0  10   0   88.21    5.67
   0  10   0   89.36    5.31
  -1 -10   0   23.33    2.29
   1 -10   0   23.23    2.24
  -1  10   0   22.65    2.08
   1  10   0   23.61    2.19
  -1  10   0   23.32    2.15
   1  10   0   24.82    2.73
  -1  10   0   17.63    2.01
  -1  10   0   25.30    2.80
   1  10   0   21.14    2.03
   2 -10   0    0.74    0.94
  -2 -10   0    0.46    0.92
  -2 -10   0    0.68    0.94
  -2  10   0    0.41    0.88
   2  10   0    0.83    0.91
  -2  10   0    0.63    1.23
   2  10   0    1.64    0.85
   2  10   0    0.08    0.89
   2  10   0    0.30    1.53
  -2  10   0    0.11    0.95
  -3 -10   0   14.63    1.81
   3 -10   0   16.56    1.85
  -3 -10   0   13.60    1.87
   3  10   0   17.96    1.82
  -3  10   0   16.32    1.79
   3  10   0   17.66    2.83
  -3  10   0   12.34    1.60
  -4 -10   0   50.96    3.56
  -4  10   0   50.70    3.31
   4  10   0   42.43    3.20
  -4  10   0   51.26    3.35
  -5 -10   0    1.42    0.94
  -5  10   0    0.88    0.95
   5  10   0   -0.18    0.67
  -5  10   0   -0.12    0.68
  -6 -10   0   -0.11    0.70
   6  10   0    0.25    0.45
  -6  10   0   -0.18    0.51
   0 -11   0   -0.18    0.94
   0  11   0    0.69    0.83
   0  11   0    0.66    0.93
   1 -11   0   56.13    3.76
  -1 -11   0   57.52    3.82
  -1  11   0   58.37    3.68
   1  11   0   50.24    3.59
   1  11   0   52.15    3.51
  -1  11   0   53.91    3.69
   2 -11   0   38.22    2.70
  -2 -11   0   32.18    2.70
  -2  11   0   36.10    2.65
   2  11   0   33.24    2.34
   2  11   0   31.37    2.55
  -3 -11   0   27.74    2.32
  -3 -11   0   26.20    2.01
   3  11   0   22.69    2.11
  -3  11   0   28.27    2.19
  -4 -11   0    2.40    0.81
   4  11   0    2.42    0.78
  -4  11   0    2.72    0.85
  -5 -11   0    6.70    0.97
   5  11   0    7.66    0.89
  -5  11   0    5.46    0.81
   0 -12   0   60.76    3.73
   0  12   0   56.82    3.46
   0  12   0   52.00    3.56
   1 -12   0   15.55    1.61
  -1 -12   0   14.19    1.57
   1  12   0    9.26    1.25
  -1  12   0   15.16    1.47
  -1  12   0   13.42    1.44
   1  12   0   11.98    1.23
  -2 -12   0    2.30    0.86
  -2  12   0    1.72    0.80
   2  12   0    1.34    0.71
  -3  12   0    6.46    0.97
   3  12   0    5.09    0.88
  11   0  -1    0.56    0.59
  10   0  -1    0.70    1.00
   9   0  -1    0.43    1.16
   8   0  -1    0.68    1.17
   8   0  -1   -0.28    0.99
   7   0  -1   -0.24    0.99
   7   0  -1    0.39    1.06
   6   0  -1   22.14    2.12
   5   0  -1    0.13    0.75
   4   0  -1    1.15    0.66
   3   0  -1   -0.27    0.41
  -3   0   1    0.40    0.15
  -2   0   1    0.68    0.16
   2   0  -1    0.46    1.45
   2   0  -1    0.49    0.09
  -2   0   1    0.35    0.15
   2   0  -1    0.41    0.32
   1   0  -1    0.24    0.12
  -1   0   1   -0.01    0.10
   1   0  -1   -0.94    1.42
  -1   0   1    0.14    1.45
   1   0  -1    0.05    0.13
   0   0   1    0.81    0.14
   0   0   1    0.13    1.33
   0   0  -1    1.55    1.36
   1   0   1    0.00    0.24
   1   0   1    0.27    0.16
  -1   0  -1   -0.14    1.92
   1   0   1    0.52    0.13
  -2   0  -1   -0.94    2.95
   2   0   1   -0.27    0.20
   2   0   1    0.57    0.40
  -2   0  -1    0.22    0.21
  -2   0  -1   -0.51    1.82
   2   0   1    0.27    0.28
   2   0   1    0.29    0.12
   3   0   1    2.44    0.26
  -3   0  -1    2.81    2.34
  -3   0  -1    6.59    3.70
  -4   0  -1   -0.06    0.26
   4   0   1   -0.35    0.61
   5   0   1    0.43    0.78
   6   0   1    0.86    0.99
   6   0   1   -0.39    0.96
   7   0   1    0.32    1.08
   7   0   1   -0.39    1.07
   8   0   1    0.35    1.21
   8   0   1    0.32    1.26
   9   0   1    0.52    1.29
  10   0   1    0.87    0.98
  11   1  -1    1.19    0.70
  10  -1  -1    2.71    1.14
  10   1  -1    1.77    1.07
   9  -1  -1    1.21    1.27
   9   1  -1    0.39    1.18
   8  -1  -1   71.02    4.94
   8  -1  -1   63.51    4.80
   8   1  -1   75.90    5.09
   8   1  -1   73.37    5.09
   7  -1  -1   16.74    2.09
   7  -1  -1   20.63    2.31
   7   1  -1   20.05    2.31
   7   1  -1   19.86    2.44
   6  -1  -1  113.00    6.55
   6   1  -1  110.48    7.46
   6   1  -1  109.49    6.64
   5  -1  -1    7.59    1.16
   5   1  -1    6.81    1.16
   4  -1  -1  382.07   19.47
   4   1  -1  355.96   19.50
  -3  -1   1 3480.72  180.94
   3   1  -1 3401.28  179.47
  -2  -1   1  505.03   25.81
  -2  -1   1  497.44   29.22
   2  -1  -1  498.49   27.14
  -2   1   1  494.07   25.71
   2   1  -1  484.77   25.76
   2   1  -1  496.34   28.24
  -1  -1   1    4.70    0.51
  -1  -1   1    4.15    2.52
  -1  -1   1    4.43    0.50
   1  -1  -1    4.14    0.50
   1  -1  -1    6.47    1.82
   1  -1  -1    3.60    0.35
   1   1  -1    5.81    0.39
   1   1  -1    4.77    0.48
  -1   1   1    2.03    1.61
  -1   1   1    3.97    0.50
   0  -1   1  143.00    7.48
   0  -1  -1  142.83    7.53
   0  -1   1  150.53   10.52
   0  -1  -1  141.32    9.23
   0   1   1  143.74    9.23
   0   1   1  140.02    7.52
   0   1  -1  140.88   10.15
   0   1  -1  145.05    7.47
   0   1   1  141.99    7.40
   0   1  -1  127.71    7.39
   1  -1   1  943.04   48.25
  -1  -1  -1  948.48   50.41
   1  -1   1  953.59   51.50
  -1  -1  -1  891.06   48.34
  -1   1  -1  913.41   48.23
   1   1   1  915.48   48.34
  -1   1  -1  967.84   51.20
   2  -1   1   14.17    0.93
   2  -1   1   12.96    0.79
   2  -1   1   11.50    4.10
  -2  -1  -1   11.77    3.42
  -2  -1  -1   12.26    1.13
   2  -1   1   12.38    1.00
  -2   1  -1   12.88    0.90
   2   1   1   12.53    3.16
   2   1   1   13.04    0.86
   2   1   1   12.50    0.85
   2   1   1   12.17    1.01
   2   1   1   14.47    1.10
  -2   1  -1    9.95    3.66
   3  -1   1    3.77    0.35
   3  -1   1    3.81    0.63
   3  -1   1    3.41    0.55
  -3  -1  -1    7.71    4.18
  -3  -1  -1    3.00    5.65
   3  -1   1    5.12    0.78
   3   1   1    3.63    0.38
   3   1   1    3.89    0.65
   3   1   1    5.36    0.80
  -3   1  -1    4.95    0.51
  -3   1  -1    2.29    2.63
  -3   1  -1    3.13    2.36
   3   1   1    4.69    0.78
   3   1   1    4.54    0.44
  -4  -1  -1   63.01    8.60
  -4  -1  -1   58.21    9.73
   4  -1   1   56.84    3.55
   4   1   1   58.74    3.21
  -4   1  -1   58.54    3.21
   4   1   1   56.87    3.11
   4   1   1   57.21    3.59
   5  -1   1   51.68    3.41
   5   1   1   50.38    3.43
  -5   1  -1   50.99    2.91
   6  -1   1  107.70    6.37
   6  -1   1   98.85    6.44
   6   1   1  102.67    6.52
   6   1   1  109.26    6.43
   7  -1   1    3.90    1.31
   7  -1   1    2.07    1.13
   7   1   1    1.84    1.34
   7   1   1    2.76    1.38
   8  -1   1    0.45    1.18
   8   1   1    0.79    1.23
   8   1   1   -0.74    1.15
   9  -1   1  117.08    7.22
   9   1   1  114.54    7.27
  10  -1   1    0.25    0.86
  10   1   1    0.74    1.01
   9  -2  -1    8.08    1.24
   9   2  -1    8.46    1.80
   8  -2  -1    9.21    1.56
   8   2  -1   11.58    1.99
   8   2  -1    6.49    1.67
   7  -2  -1   40.94    3.37
   7   2  -1   46.00    3.66
   7   2  -1   46.14    3.70
   6  -2  -1  245.30   13.41
   6   2  -1  236.25   13.60
   6   2  -1  253.70   13.67
   4  -2  -1  346.89   17.74
  -4  -2   1  373.04   27.71
  -4  -2   1  334.79   17.79
   4   2  -1  346.45   17.86
   4   2  -1  290.81   18.05
   4   2  -1  343.36   22.78
  -3  -2   1  567.41   35.83
   3  -2  -1  537.27   29.16
  -3  -2   1  549.31   29.35
   3  -2  -1  626.23   33.34
  -3   2   1  570.37   29.09
   3   2  -1  545.04   29.22
  -3   2   1  552.19   31.26
   3   2  -1  540.99   33.59
  -2  -2   1 1313.64   66.76
   2  -2  -1 1344.78   70.12
   2  -2  -1 1280.35   66.66
  -2  -2   1 1288.55   71.95
  -2   2   1 1280.29   66.62
   2   2  -1 1293.02   70.78
   2   2  -1 1241.74   66.65
  -2   2   1 1250.66   69.10
  -1  -2   1 1010.25   52.51
  -1  -2   1 1026.24   57.27
   1  -2  -1 1046.04   55.84
  -1   2   1 1016.69   55.28
   1   2  -1  970.80   56.36
  -1   2   1 1020.37   52.47
   1   2  -1  987.62   52.45
   0  -2   1 1310.33   72.69
   0  -2  -1 1533.18   76.35
   0  -2   1 1464.97   77.51
   0   2  -1 1366.09   72.67
   0   2   1 1455.75   72.75
   0   2   1 1365.32   75.63
   0   2  -1 1338.04   76.52
   1  -2   1   14.42    5.07
  -1  -2  -1   13.44    1.29
  -1  -2  -1   16.61    4.48
   1   2   1   14.21    1.03
   1   2   1   12.89    3.98
  -1   2  -1   13.64    1.10
   1   2   1   15.94    1.01
   1   2   1   15.96    1.07
  -1   2  -1   11.80    4.12
   1   2   1   13.74    1.23
  -2  -2  -1 1332.52   72.56
   2  -2   1 1399.20   73.99
   2  -2   1 1297.22   68.11
  -2  -2  -1 1309.55   68.29
   2   2   1 1280.39   71.80
   2   2   1 1300.48   68.22
  -2   2  -1 1321.36   68.06
  -2   2  -1 1282.21   71.72
   3  -2   1 1292.26   69.32
  -3  -2  -1 1166.10   64.19
   3  -2   1 1230.84   63.92
  -3  -2  -1 1253.68   69.48
  -3   2  -1 1189.34   66.82
   3   2   1 1235.21   64.11
   3   2   1 1208.50   68.24
  -3   2  -1 1296.69   63.87
  -4  -2  -1  517.00   37.33
  -4  -2  -1  552.78   36.32
   4   2   1  542.31   27.87
   4   2   1  541.72   27.80
  -4   2  -1  503.09   28.08
   5  -2   1  115.93    6.49
   5   2   1  112.79    5.85
   5   2   1  104.72    5.86
   5   2   1  110.67    6.55
   6  -2   1  313.27   18.59
   6  -2   1  349.56   18.59
   6   2   1  369.58   18.77
   6   2   1  338.43   18.76
   7  -2   1  138.11    8.66
   7   2   1  146.28    8.90
   7   2   1  156.23    8.95
   8  -2   1   11.26    1.88
   8   2   1    9.75    1.94
   8   2   1   14.90    2.45
   9  -2   1   35.68    3.14
   9   2   1   37.05    3.41
  10   2   1    4.61    1.21
  10   3  -1   16.93    2.06
   9   3  -1   20.72    2.53
   8   3  -1   67.09    4.99
   8   3  -1   70.10    5.09
   7   3  -1  547.84   29.74
   7   3  -1  554.97   29.60
   6   3  -1   11.39    1.85
   6   3  -1   12.86    1.79
  -5  -3   1  256.94   40.92
  -5   3   1  240.78   13.27
   5   3  -1  263.12   13.89
   5   3  -1  254.12   13.30
   4  -3  -1 1230.18   66.09
  -4  -3   1 1133.69   59.54
  -4  -3   1 1108.29   71.13
   4   3  -1 1091.20   59.26
  -4   3   1 1169.29   58.96
   4   3  -1 1098.06   66.48
  -3  -3   1  981.54   50.39
  -3  -3   1 1018.45   60.37
   3  -3  -1  949.81   50.16
   3   3  -1  945.35   56.79
  -3   3   1  973.70   50.04
  -3   3   1  927.52   54.01
   3   3  -1  945.92   50.16
   2  -3  -1  525.88   28.82
   2  -3  -1  575.56   29.18
  -2  -3   1  573.75   37.47
   2  -3  -1  599.57   35.48
  -2  -3   1  554.38   29.24
  -2   3   1  557.43   33.68
   2   3  -1  546.68   29.09
   2   3  -1  511.63   34.98
  -2   3   1  548.40   29.05
  -1  -3   1  681.11   42.28
   1  -3  -1  706.11   40.93
   1  -3  -1  643.80   35.30
  -1  -3   1  669.53   35.32
   1   3  -1  673.97   35.22
  -1   3   1  694.01   35.25
   1   3  -1  651.84   40.86
  -1   3   1  667.13   39.56
   0  -3  -1 1496.23   75.24
   0  -3   1 1500.35   82.23
   0  -3  -1 1458.11   80.61
   0  -3   1 1378.68   75.12
   0   3   1 1431.06   79.72
   0   3   1 1494.30   75.14
   0   3  -1 1380.42   80.48
   0   3  -1 1430.61   75.04
  -1  -3  -1 2653.06  141.93
   1  -3   1 2904.96  149.44
   1  -3   1 2555.47  141.78
  -1  -3  -1 2828.34  147.91
  -1   3  -1 2749.93  147.34
   1   3   1 2770.25  141.85
   1   3   1 2738.39  146.82
  -2  -3  -1   32.33    2.53
  -2  -3  -1   26.75    8.06
   2  -3   1   28.69    1.87
   2  -3   1   31.66    2.29
   2  -3   1   33.79   10.50
   2   3   1   31.09    1.92
   2   3   1   29.27    2.04
   2   3   1   27.88    2.36
   2   3   1   26.44    8.53
  -2   3  -1   32.82    2.18
   2   3   1   32.75    2.00
  -2   3  -1   29.38    7.53
  -3  -3  -1  233.47   12.49
   3  -3   1  201.48   11.75
  -3  -3  -1  195.38   22.06
   3  -3   1  222.90   12.11
   3   3   1  202.88   20.42
   3   3   1  234.64   12.05
   3   3   1  236.81   11.86
   3   3   1  227.69   12.26
  -3   3  -1  223.56   18.89
   3   3   1  209.69   11.82
  -3   3  -1  236.53   11.99
   4  -3   1  388.83   19.69
   4  -3   1  404.42   31.74
  -4  -3  -1  355.89   35.74
  -4  -3  -1  378.73   21.00
  -4   3  -1  350.69   24.45
   4   3   1  370.04   19.87
   4   3   1  354.74   19.96
  -4   3  -1  376.32   19.52
   5   3   1  435.76   23.52
   6  -3   1   35.41    3.07
   6   3   1   41.97    3.36
   6   3   1   41.48    3.37
   7  -3   1   37.61    3.08
   7   3   1   38.71    3.55
   7   3   1   41.43    3.59
   8   3   1  163.67    9.61
   8   3   1  153.92    9.68
   9   3   1    8.77    1.58
  10   3   1    0.34    0.93
  10   4  -1   13.64    1.79
   9   4  -1  148.27    8.82
   8   4  -1   -0.42    1.28
   8   4  -1   -1.36    1.21
   7   4  -1  403.88   22.30
   7   4  -1  406.73   22.08
   6   4  -1  352.37   18.90
   6   4  -1  368.80   17.97
  -6   4   1  345.10   18.03
   6   4  -1  358.02   18.78
   6   4  -1  294.28   17.99
   5   4  -1   12.56    1.77
   5   4  -1   11.34    1.08
  -5   4   1   10.63    1.10
  -4  -4   1   12.80   23.01
   4  -4  -1   20.67    3.07
   4  -4  -1   21.61    1.53
  -4   4   1   24.28    2.32
   4   4  -1   25.14    1.70
  -4   4   1   23.54    1.73
   4   4  -1    4.42   15.52
   4   4  -1   24.25    2.11
  -3  -4   1  159.44    9.87
   3  -4  -1  162.82    9.58
   3  -4  -1  166.35    9.02
  -3  -4   1  130.32   23.10
   3  -4  -1  202.98   25.84
  -3   4   1  169.46    9.36
  -3   4   1  154.07   18.82
   3   4  -1  170.00    9.54
   3   4  -1  184.30    9.06
  -3   4   1  161.86    9.05
   3   4  -1  168.11    9.23
  -2  -4   1 1277.11   76.89
   2  -4  -1 1204.94   65.08
   2  -4  -1 1080.21   64.60
   2  -4  -1 1353.63   75.08
  -2  -4   1 1290.21   65.25
   2   4  -1 1288.84   65.00
  -2   4   1 1259.56   64.94
   2   4  -1 1235.65   73.61
  -2   4   1 1251.08   71.49
   1  -4  -1  717.23   44.89
  -1  -4   1  695.45   36.25
  -1  -4   1  687.54   46.37
   1  -4  -1  651.05   36.20
  -1   4   1  690.33   35.71
   1   4  -1  682.14   44.63
  -1   4   1  687.52   36.07
  -1   4   1  647.50   42.63
   1   4  -1  707.96   36.08
   0  -4  -1  971.80   51.36
   0  -4   1  949.84   51.25
   0  -4   1 1028.13   62.04
   0  -4  -1 1033.46   59.92
   0   4   1  921.48   57.47
   0   4  -1  943.53   58.64
   0   4  -1  981.35   51.11
   0   4   1 1003.40   51.21
  -1  -4  -1  677.55   43.80
  -1  -4  -1  626.56   34.66
   1  -4   1  616.75   34.49
   1  -4   1  719.27   45.92
  -1   4  -1  631.34   34.35
   1   4   1  611.17   41.86
  -1   4  -1  626.91   42.47
  -1   4  -1  700.18   34.10
   1   4   1  684.35   34.55
  -2  -4  -1 2092.16  116.56
   2  -4   1 1977.38  106.26
   2  -4   1 2088.77  118.35
  -2  -4  -1 2163.70  106.59
  -2   4  -1 2041.95  106.12
   2   4   1 1892.39  113.40
   2   4   1 2127.94  106.34
  -2   4  -1 1968.35  113.62
  -3  -4  -1  809.36   43.04
  -3  -4  -1  782.60   57.01
   3  -4   1  919.66   59.77
  -3   4  -1  806.14   42.44
   3   4   1  815.66   42.75
  -3   4  -1  752.62   50.75
  -4  -4  -1   28.65   24.27
   4  -4   1   18.72    2.48
  -4   4  -1   17.48    1.50
   4   4   1   -7.58   18.15
   4   4   1   18.94    1.89
  -4   4  -1   18.12    2.31
   5   4   1  114.13    7.08
   5   4   1  117.44    7.18
   5   4   1  132.05    6.61
  -5   4  -1  110.63    6.59
   6   4   1  119.19    5.91
   6   4   1  118.59    6.99
  -6   4  -1  104.44    5.97
   6   4   1   92.60    5.89
   6   4   1  114.71    6.83
   7   4   1   26.63    2.97
   7   4   1   26.53    2.91
   8   4   1   20.60    2.70
   9   4   1    0.00    1.02
  10   4   1   30.56    2.45
  10   5  -1    1.09    0.87
  -9  -5   1    6.08    1.16
   9   5  -1    9.11    1.64
  -8  -5   1   25.05    2.37
   8   5  -1   30.77    2.96
  -7  -5   1   -1.06    0.83
   7   5  -1    0.28    1.42
   7   5  -1    0.83    1.23
  -6  -5   1   21.98    2.27
   6   5  -1   27.10    2.72
   6   5  -1   23.33    1.82
   6   5  -1   27.29    2.58
  -6   5   1   25.20    1.88
   6   5  -1   26.73    1.79
   5   5  -1   38.73    2.60
   5   5  -1   38.77    3.14
  -5   5   1   38.98    2.64
   5   5  -1   39.20    2.54
   5   5  -1   36.15    3.00
   4   5  -1  424.03   21.41
   4   5  -1  354.56   21.00
  -4   5   1  424.00   21.12
  -4   5   1  386.80   21.43
  -3  -5   1  399.54   50.91
  -3  -5   1  367.54   21.46
  -3   5   1  350.24   19.59
  -3   5   1  346.41   19.16
   3   5  -1  352.93   19.31
   3   5  -1  341.62   19.78
   3   5  -1  400.42   19.17
  -2  -5   1  125.01    8.10
  -2  -5   1  152.50   28.27
   2  -5  -1  111.50   22.57
   2   5  -1  123.23    7.61
  -2   5   1  126.31    7.03
   2   5  -1  119.75    7.05
   2   5  -1  131.47    6.95
  -2   5   1  115.38    6.99
  -2   5   1  129.84    7.66
  -2   5   1  129.03   21.88
   1  -5  -1  136.47   23.98
  -1  -5   1  128.01   23.69
  -1  -5   1  124.26    7.66
  -1   5   1  124.00    7.27
   1   5  -1   84.48   17.39
   1   5  -1  111.28    7.18
  -1   5   1  118.55   21.02
   1   5  -1  124.74    6.64
  -1   5   1  120.99    6.66
   1   5  -1  117.34    6.77
  -1   5   1  116.51    6.72
   0  -5   1  531.65   29.68
   0  -5   1  591.52   48.02
   0  -5  -1  534.98   29.79
   0  -5  -1  542.38   44.52
   0   5   1  546.16   29.51
   0   5  -1  589.03   29.00
   0   5   1  547.20   40.71
   0   5  -1  573.76   29.49
   0   5   1  554.39   28.98
   0   5  -1  507.10   41.57
  -1  -5  -1   11.23   14.36
   1  -5   1   -9.10   18.08
  -1  -5  -1   11.69    2.22
  -1   5  -1    8.12    1.14
   1   5   1   -2.81   12.87
   1   5   1    9.05    1.22
   1   5   1   10.22    1.03
  -1   5  -1    6.90   12.91
  -1   5  -1   10.31    1.04
   1   5   1    6.74    1.56
  -1   5  -1   11.55    1.75
   2  -5   1  -24.80   21.45
  -2  -5  -1    2.29    2.03
  -2  -5  -1    9.14   19.82
   2  -5   1    0.28    0.63
  -2   5  -1    0.48    0.66
   2   5   1    0.42    1.52
  -2   5  -1   -6.93   13.39
  -2   5  -1    0.85    1.34
   2   5   1    1.06    0.50
   2   5   1    0.28    0.79
   2   5   1   -5.41   14.84
   2   5   1    0.48    0.67
  -3  -5  -1   59.68   29.62
   3   5   1   94.57    5.35
  -3   5  -1   93.83    6.07
  -3   5  -1   88.70    5.44
   3   5   1   96.63    5.59
   4   5   1   66.61    3.84
  -4   5  -1   58.80    3.89
   4   5   1   63.06    4.23
  -5  -5  -1  429.90   23.17
   5   5   1  494.92   22.99
   5   5   1  416.19   23.27
   5   5   1  420.71   22.78
  -5   5  -1  403.06   22.94
   5   5   1  436.20   23.45
  -6  -5  -1   38.91    2.94
   6   5   1   33.61    3.34
   6   5   1   35.36    2.35
   6   5   1   35.17    3.10
   6   5   1   36.83    2.36
  -6   5  -1   34.98    2.45
  -7  -5  -1   97.93    6.53
   7   5   1  116.91    7.00
   7   5   1  116.09    7.22
  -8  -5  -1    1.14    0.88
   8   5   1    2.04    1.22
  -9  -5  -1    3.32    0.91
   9   5   1    4.25    1.28
  -9  -6   1   -0.61    0.62
   9   6  -1   -0.80    0.86
  -8  -6   1   -0.18    0.81
   8   6  -1   -0.36    1.10
  -7  -6   1    8.96    1.45
   7   6  -1   11.74    1.84
   7   6  -1    5.93    1.67
  -6  -6   1   13.96    1.84
   6   6  -1   15.64    1.39
  -6   6   1   15.73    1.59
   6   6  -1   14.43    1.47
   6   6  -1   16.92    2.10
   6   6  -1   15.93    2.39
   5  -6  -1   22.23    1.84
  -5  -6   1   24.59    2.33
   5   6  -1   28.37    2.46
   5   6  -1   27.04    2.13
  -5   6   1   25.88    2.19
   5   6  -1   30.74    2.08
   5   6  -1   28.78    2.81
   4  -6  -1    1.28    0.63
  -4  -6   1    0.64    0.80
   4   6  -1    1.31    0.68
  -4   6   1    0.82    0.77
   4   6  -1    0.25    1.06
   4   6  -1    0.71    0.58
   3   6  -1    0.75    1.07
   3   6  -1    0.08    0.34
   3   6  -1    1.93    0.68
  -3   6   1    0.95    0.78
  -2  -6   1  -22.38   37.91
   2  -6  -1    0.92    2.78
   2   6  -1   -2.87   24.15
   1  -6  -1   29.20   28.31
  -1  -6   1    7.79    2.89
  -1  -6   1  -20.37   32.88
   1   6  -1   14.33    1.64
  -1   6   1   11.67    2.46
   1   6  -1   15.32    2.60
   1   6  -1   -8.11   21.12
  -1   6   1   -6.62   17.57
  -1   6   1   14.22    1.34
   1   6  -1   15.06    1.32
  -1   6   1   13.85    1.58
   0  -6  -1   -0.30    2.54
   0  -6  -1    0.53   26.13
   0  -6   1   -1.65    2.38
   0  -6   1   22.68   30.58
   0   6   1    3.19   19.95
   0   6   1    0.42    1.94
   0   6  -1   -1.27    1.91
   0   6  -1    6.73   19.88
   1  -6   1  512.59   56.32
  -1  -6  -1  420.38   23.85
  -1  -6  -1  423.02   53.80
  -1   6  -1  415.08   22.53
   1   6   1  427.52   22.55
   1   6   1  445.33   23.38
  -1   6  -1  388.51   22.43
  -1   6  -1  348.13   45.14
   1   6   1  417.70   22.39
  -1   6  -1  445.24   23.26
  -2  -6  -1   79.80   40.21
   2   6   1   60.16    3.90
   2   6   1    1.15   26.90
  -2   6  -1   64.25    5.53
  -2   6  -1   56.75    3.86
   2   6   1   59.09    3.71
   3  -6   1   83.04    5.24
   3   6   1   80.75    4.80
   3   6   1   86.46    4.96
   3   6   1   84.69    5.22
  -3   6  -1   77.91    5.07
  -4  -6  -1    4.28    1.10
   4  -6   1    4.82    0.91
   4   6   1    3.80    0.83
   4   6   1    3.95    0.83
   4   6   1    4.77    1.40
   4   6   1    2.85    1.05
  -4   6  -1    3.89    1.00
  -5  -6  -1    1.83    1.00
   5   6   1    1.92    0.72
   5   6   1    0.11    1.03
   5   6   1    1.05    0.70
  -5   6  -1    1.50    0.87
   5   6   1    3.45    1.44
  -6  -6  -1    0.39    0.92
  -6   6  -1    1.06    0.74
   6   6   1    2.54    1.24
   6   6   1    0.67    1.28
   6   6   1    1.37    0.68
   6   6   1    1.56    0.63
  -7  -6  -1   15.47    2.01
   7   6   1   22.04    2.47
  -8  -6  -1   -0.38    0.70
   8   6   1    0.55    1.04
  -9  -6  -1    0.20    0.59
   9   6   1   -0.25    0.78
  -9  -7   1    2.68    0.72
   9   7  -1    1.50    0.74
  -8  -7   1    9.67    1.40
  -8   7   1   12.49    1.42
   8   7  -1   13.69    1.77
  -7  -7   1   30.55    2.68
   7   7  -1   30.41    2.78
  -7   7   1   32.12    2.35
  -6  -7   1    4.94    1.34
  -6   7   1    5.36    1.15
   6   7  -1    4.75    0.92
   6   7  -1    4.35    0.87
   6   7  -1    5.40    1.37
  -6   7   1    5.68    1.05
   6   7  -1    5.47    1.69
   5  -7  -1   37.31    2.59
  -5  -7   1   34.73    3.09
   5   7  -1   40.41    2.89
  -5   7   1   37.77    3.02
  -5   7   1   36.01    2.79
   5   7  -1   45.10    2.84
  -5   7   1   42.11    2.83
   5   7  -1   38.91    3.53
   5   7  -1   41.03    3.13
  -4  -7   1   72.98    4.99
   4  -7  -1   76.60    4.65
  -4   7   1   78.55    5.04
  -4   7   1   78.92    4.79
   4   7  -1   75.59    4.86
   4   7  -1   82.61    4.73
   4   7  -1   70.71    4.85
   4   7  -1   82.77    5.37
  -4   7   1   83.24    4.74
  -3  -7   1  217.45   12.81
   3  -7  -1  234.73   12.59
   3   7  -1  240.82   12.58
   3   7  -1  245.95   13.11
  -3   7   1  235.67   12.55
   3   7  -1  229.77   12.49
   3   7  -1  204.87   12.71
  -3   7   1  241.93   12.96
  -3   7   1  233.84   12.62
   2  -7  -1    0.56    0.70
  -2  -7   1    0.76    0.78
   2   7  -1    1.02    0.73
   2   7  -1    0.11    0.34
   2   7  -1    0.56    0.69
   2   7  -1    0.74    0.75
  -2   7   1    1.24    1.03
  -2   7   1    0.59    0.72
  -2   7   1    0.09    0.69
  -1  -7   1   19.49   75.00
  -1  -7   1   66.64    4.39
   1  -7  -1   68.71    4.28
  -1   7   1   68.59    4.25
   1   7  -1   58.64    7.40
  -1   7   1   69.56    4.18
   1   7  -1   68.94    4.23
  -1   7   1   74.43    4.64
   1   7  -1   81.07    4.52
   1   7  -1   68.12    4.59
   1   7  -1   -0.44   38.23
   0   7   1  347.23   18.13
   0   7  -1  330.46   17.99
   0   7  -1  309.82   17.71
   0   7   1  321.83   17.91
   0   7  -1  347.64   17.73
   0   7  -1  329.44   18.11
   0   7   1  312.01   17.72
   0   7   1  359.16   17.75
   1  -7   1   30.26    2.32
  -1  -7  -1   28.24    2.39
   1   7   1   29.71    2.28
   1   7   1   33.84    2.46
   1   7   1   28.61    2.22
   1   7   1   29.49    2.66
  -1   7  -1   32.51    2.27
  -1   7  -1   30.41    2.30
  -1   7  -1   29.24    2.63
  -2  -7  -1   63.76    4.45
   2  -7   1   67.37    4.32
   2   7   1   69.47    4.28
   2   7   1   70.89    4.29
   2   7   1   75.97    4.49
  -2   7  -1   71.66    4.27
  -2   7  -1   70.46    4.66
  -2   7  -1   67.87    4.30
   2   7   1   78.46    4.74
  -3  -7  -1    0.71    0.87
   3  -7   1    0.83    0.72
   3   7   1    0.11    0.51
  -3   7  -1    0.82    0.88
   3   7   1   -0.54    0.64
   3   7   1    0.48    1.06
  -3   7  -1   -0.18    0.75
  -3   7  -1    0.74    0.76
   3   7   1    0.61    0.71
   3   7   1    0.28    0.61
  -4  -7  -1   41.88    3.33
   4  -7   1   41.45    2.95
   4   7   1   50.72    3.22
  -4   7  -1   42.47    3.32
   4   7   1   46.66    3.68
  -4   7  -1   46.42    3.07
   4   7   1   45.74    3.00
  -4   7  -1   44.69    3.03
   4   7   1   39.99    3.18
  -5  -7  -1   69.15    4.79
   5   7   1   73.33    4.71
  -5   7  -1   73.70    4.76
   5   7   1   63.62    4.50
  -5   7  -1   75.00    4.45
   5   7   1   76.75    4.42
   5   7   1   72.95    5.17
  -5   7  -1   71.76    4.45
  -6  -7  -1   19.64    2.29
   6   7   1   23.61    2.77
   6   7   1   22.90    2.40
   6   7   1   19.68    1.76
  -6   7  -1   21.61    2.52
  -6   7  -1   23.28    2.03
   6   7   1   23.70    1.84
  -7  -7  -1   21.18    2.24
   7   7   1   23.70    2.43
  -7   7  -1   24.14    2.00
  -8  -7  -1   -0.22    0.70
   8   7   1    0.27    0.99
  -9  -7  -1    5.77    0.84
   9   7   1    4.61    0.78
  -8  -8   1    0.03    0.73
  -8   8   1    0.14    0.71
   8   8  -1   -0.15    0.61
  -7  -8   1   60.06    4.18
  -7   8   1   64.25    3.87
   7   8  -1   61.81    4.00
  -6  -8   1   23.83    2.51
   6   8  -1   27.68    2.04
   6   8  -1   25.09    2.04
   6   8  -1   29.65    2.38
  -6   8   1   25.91    2.12
  -6   8   1   25.52    2.20
  -5  -8   1    4.89    1.30
  -5   8   1    6.03    1.15
   5   8  -1    5.96    1.23
   5   8  -1    6.52    1.19
   5   8  -1    5.15    1.05
  -5   8   1    7.49    1.22
  -5   8   1    6.77    1.43
   5   8  -1    6.28    1.93
  -4  -8   1   91.97    6.13
   4  -8  -1   99.98    5.79
  -4   8   1   98.44    5.88
   4   8  -1  109.88    5.89
  -4   8   1   98.11    6.24
   4   8  -1   99.39    6.54
  -4   8   1   95.22    5.77
   4   8  -1   93.18    6.06
   3  -8  -1    8.50    1.37
  -3  -8   1    9.63    1.65
  -3  -8   1    9.16    1.52
  -3   8   1   11.43    1.92
   3   8  -1    8.93    1.49
   3   8  -1   10.40    1.42
   3   8  -1    9.57    1.25
   3   8  -1    9.58    1.99
  -3   8   1   11.71    1.49
  -3   8   1    9.57    1.42
  -2  -8   1  448.50   24.70
   2  -8  -1  472.74   24.56
  -2  -8   1  440.51   24.62
   2   8  -1  469.76   24.45
   2   8  -1  421.69   24.78
   2   8  -1  472.96   24.96
  -2   8   1  464.83   24.98
  -2   8   1  470.38   24.43
   2   8  -1  499.53   24.55
  -2   8   1  456.24   24.51
   1  -8  -1  213.24   11.80
  -1  -8   1  207.51   11.83
  -1  -8   1  216.92   11.87
   1   8  -1  192.37   12.03
  -1   8   1  217.64   11.64
  -1   8   1  210.03   11.74
  -1   8   1  218.13   12.22
   1   8  -1  217.73   11.71
   1   8  -1  216.89   12.27
   1   8  -1  230.77   11.78
  -1   8   1  209.46   11.73
   0  -8   1    1.08    0.82
   0  -8  -1    0.89    0.85
   0  -8   1    1.34    0.91
   0  -8  -1    2.11    0.92
   0   8   1    0.95    0.85
   0   8   1    2.03    0.93
   0   8   1    0.99    0.91
   0   8  -1    1.60    0.96
   0   8  -1    0.66    0.84
   0   8   1    0.83    1.15
   0   8  -1    1.04    0.88
   0   8   1    0.55    0.79
   0   8  -1    1.09    0.89
   0   8  -1    0.52    1.09
   1  -8   1    1.43    0.92
  -1  -8  -1    2.30    1.01
  -1  -8  -1    2.49    0.99
  -1   8  -1    0.50    0.87
   1   8   1    1.32    0.82
  -1   8  -1    2.24    1.26
   1   8   1    1.59    1.13
   1   8   1    4.03    0.95
  -1   8  -1    1.25    0.90
   1   8   1    1.44    1.24
   1   8   1    1.00    0.83
   1   8   1    0.99    0.90
  -1   8  -1    2.02    0.96
  -2  -8  -1  278.78   16.22
  -2  -8  -1  291.61   16.15
   2  -8   1  296.43   16.08
   2   8   1  305.55   16.43
   2   8   1  285.15   15.93
   2   8   1  299.99   16.01
  -2   8  -1  305.77   15.96
   2   8   1  313.15   16.33
  -2   8  -1  296.95   16.02
  -2   8  -1  297.87   16.54
  -3  -8  -1  254.73   15.22
   3  -8   1  283.16   15.16
  -3  -8  -1  264.67   15.37
   3   8   1  251.37   14.90
  -3   8  -1  284.89   15.06
  -3   8  -1  284.84   15.64
   3   8   1  321.37   15.52
   3   8   1  295.80   15.14
  -3   8  -1  270.43   15.10
   3   8   1  284.92   15.63
  -4  -8  -1    0.33    1.00
   4   8   1    0.26    1.30
  -4   8  -1    0.06    0.94
  -4   8  -1    0.73    0.84
   4   8   1    2.51    0.93
  -4   8  -1    0.04    1.01
   4   8   1    0.22    0.65
  -5  -8  -1  185.30   11.11
   5   8   1  221.22   10.78
   5   8   1  197.95   11.55
  -5   8  -1  188.11   10.71
   5   8   1  183.91   10.95
  -5   8  -1  188.42   11.13
  -5   8  -1  199.80   10.74
  -6  -8  -1    0.61    1.01
  -6   8  -1    2.06    0.84
  -6   8  -1    2.80    0.97
   6   8   1    1.49    0.99
   6   8   1    1.99    0.73
  -7  -8  -1    0.04    0.78
   7   8   1    0.40    0.82
  -7   8  -1    0.65    0.81
  -8  -8  -1    7.91    1.14
   8   8   1    6.57    0.88
  -8  -9   1    7.78    1.06
  -7  -9   1   48.25    3.47
  -7   9   1   53.70    3.23
  -6  -9   1   73.59    4.98
   6   9  -1   74.10    4.51
  -6   9   1   80.05    4.67
  -6   9   1   81.24    4.64
  -5  -9   1   42.34    3.46
  -5   9   1   49.15    3.19
  -5   9   1   46.49    3.16
   5   9  -1   41.92    3.17
   5   9  -1   44.96    3.11
  -4  -9   1  184.03   10.60
   4  -9  -1  190.59   10.26
   4   9  -1  178.81   10.58
   4   9  -1  164.46   10.21
  -4   9   1  190.07   10.31
  -4   9   1  193.48   10.25
   4   9  -1  192.40   11.09
  -3  -9   1   72.41    4.95
   3  -9  -1   82.27    4.90
  -3  -9   1   77.52    5.10
   3   9  -1   71.36    4.59
   3   9  -1   71.23    5.09
  -3   9   1   78.43    5.38
  -3   9   1   77.75    4.86
   3   9  -1   90.37    4.96
  -3   9   1   78.86    4.78
   3   9  -1   83.48    5.60
   2  -9  -1   49.24    3.45
  -2  -9   1   48.53    3.54
  -2  -9   1   48.42    3.58
  -2   9   1   50.89    4.00
  -2   9   1   48.33    3.36
   2   9  -1   42.13    3.63
  -2   9   1   46.35    3.45
   2   9  -1   52.18    4.09
   2   9  -1   51.86    3.48
   2   9  -1   51.43    3.34
   1  -9  -1   67.26    4.48
  -1  -9   1   65.16    4.51
  -1  -9   1   69.13    4.42
  -1   9   1   69.04    4.45
   1   9  -1   59.19    4.72
   1   9  -1   73.93    4.46
  -1   9   1   69.16    4.40
  -1   9   1   73.55    4.31
   1   9  -1   67.57    4.32
  -1   9   1   69.81    5.00
   1   9  -1   66.57    5.00
   0  -9  -1  363.67   20.40
   0  -9   1  366.94   20.42
   0   9   1  376.56   20.31
   0   9  -1  421.82   20.42
   0   9  -1  366.90   20.90
   0   9  -1  386.54   20.29
   0   9   1  384.10   20.12
   0   9   1  374.93   20.28
   0   9   1  372.14   20.90
  -1  -9  -1   66.85    4.69
  -1  -9  -1   72.19    4.68
   1  -9   1   75.36    4.78
  -1   9  -1   73.11    4.63
  -1   9  -1   75.80    4.56
   1   9   1   76.37    4.62
   1   9   1   76.23    5.24
   1   9   1   71.14    4.59
  -1   9  -1   67.13    4.61
   1   9   1   74.00    5.00
   1   9   1   86.33    5.17
  -1   9  -1   70.40    5.19
  -2  -9  -1    5.24    1.30
  -2  -9  -1    7.66    1.38
   2  -9   1    8.94    1.43
   2   9   1    5.42    1.18
   2   9   1    7.77    1.67
   2   9   1    8.08    1.48
   2   9   1    6.82    1.21
  -2   9  -1    5.86    1.57
  -2   9  -1    7.19    1.31
  -2   9  -1    6.92    1.33
  -3  -9  -1    0.26    0.93
  -3  -9  -1    0.28    0.87
   3  -9   1   -0.12    0.86
   3   9   1   -0.08    0.38
   3   9   1    1.32    1.30
   3   9   1    0.14    0.71
  -3   9  -1    0.38    0.92
   3   9   1    0.98    0.81
  -3   9  -1    1.05    1.18
  -3   9  -1   -0.96    0.86
  -4  -9  -1   26.37    2.59
   4   9   1   42.18    4.80
  -4   9  -1   25.57    2.34
   4   9   1   24.97    2.41
   4   9   1   32.43    2.40
  -4   9  -1   30.60    3.44
  -4   9  -1   26.50    2.34
  -5  -9  -1   59.26    4.33
   5   9   1   70.15    4.04
  -5   9  -1   63.82    4.01
  -5   9  -1   64.77    4.06
  -6  -9  -1    8.76    1.44
   6   9   1   10.05    1.13
  -6   9  -1   11.01    1.32
  -6   9  -1    7.62    1.01
  -7  -9  -1    0.09    0.71
  -7 -10   1    2.53    0.72
  -6 -10   1   15.69    1.66
  -6  10   1   14.80    1.49
   6  10  -1   13.93    1.23
  -6  10   1   12.21    1.30
  -5 -10   1   51.25    3.57
  -5  10   1   50.65    3.30
   5  10  -1   47.25    3.22
  -5  10   1   54.35    3.33
   4 -10  -1    6.21    1.08
  -4 -10   1    4.38    1.19
   4  10  -1    4.38    1.00
  -4  10   1    4.98    1.17
  -4  10   1    5.56    1.13
  -3 -10   1   19.58    2.17
   3 -10  -1   20.16    1.94
  -3 -10   1   18.64    2.04
  -3  10   1   20.06    1.98
  -3  10   1   22.45    2.09
   3  10  -1   18.44    2.16
   3  10  -1   18.54    1.92
  -2 -10   1   59.68    4.10
   2 -10  -1   67.62    4.07
  -2 -10   1   64.94    4.02
   2  10  -1   48.28    4.98
   2  10  -1   62.51    3.84
  -2  10   1   62.99    4.02
   2  10  -1   47.92    4.24
  -2  10   1   60.79    4.86
   2  10  -1   53.59    3.91
  -2  10   1   66.60    3.90
  -1 -10   1   57.23    3.94
   1 -10  -1   58.62    3.94
  -1  10   1   61.90    3.82
  -1  10   1   57.05    3.79
   1  10  -1   57.79    4.35
  -1  10   1   59.38    4.53
   1  10  -1   57.62    3.71
   1  10  -1   50.44    3.74
   1  10  -1   57.84    4.35
  -1  10   1   56.06    3.64
  -1  10   1   47.73    4.00
   0 -10   1   30.05    2.57
   0 -10  -1   29.11    2.54
   0  10   1   23.57    2.72
   0  10   1   30.85    2.48
   0  10   1   28.35    2.40
   0  10   1   27.35    3.07
   0  10  -1   29.43    2.37
   0  10  -1   24.75    2.34
   0  10  -1   29.29    3.05
   1 -10   1   27.21    2.39
  -1 -10  -1   24.71    2.36
   1  10   1   21.38    2.14
  -1  10  -1   25.83    2.30
   1  10   1   23.87    2.62
   1  10   1   25.71    2.25
  -1  10  -1   22.38    2.18
  -1  10  -1   25.67    2.80
  -2 -10  -1   73.55    4.56
   2 -10   1   70.68    4.59
  -2 -10  -1   75.15    4.69
   2  10   1   55.46    4.77
   2  10   1   84.02    4.60
  -2  10  -1   73.10    4.44
  -2  10  -1   71.88    4.53
   2  10   1   66.13    4.32
  -3 -10  -1   39.38    3.10
  -3 -10  -1   39.22    3.05
   3  10   1   43.70    3.02
  -3  10  -1   41.46    2.95
  -3  10  -1   42.79    3.03
  -4 -10  -1   -0.52    0.82
  -4  10  -1    0.92    1.00
   4  10   1    0.71    0.79
  -4  10  -1    1.23    0.90
  -5 -10  -1   -0.03    0.79
  -5  10  -1    0.45    0.71
   5  10   1   -0.20    0.58
  -6 -10  -1   10.23    1.37
   6  10   1    8.50    0.86
  -6  10  -1    8.35    0.93
  -5 -11   1    3.45    0.81
  -5  11   1    3.21    0.74
   5  11  -1    2.74    0.66
  -4 -11   1    1.89    0.78
   4  11  -1    2.03    0.71
  -4  11   1    3.21    0.86
  -4  11   1    3.12    0.78
  -3 -11   1    0.36    0.59
  -3 -11   1    0.09    0.98
   3 -11  -1    0.03    0.77
  -3  11   1   -0.04    0.78
   3  11  -1    0.05    0.71
  -3  11   1    0.35    0.81
   2 -11  -1   18.84    1.91
  -2 -11   1   16.76    1.91
   2  11  -1   14.92    1.72
   2  11  -1   14.47    1.52
  -2  11   1   16.05    1.80
   1 -11  -1   -1.54    0.77
  -1 -11   1    1.04    1.04
   1  11  -1    0.41    0.84
  -1  11   1    0.23    0.81
   1  11  -1    0.88    0.89
  -1  11   1    0.70    0.86
   0 -11  -1   56.55    3.73
   0 -11   1   54.79    3.75
   0  11   1   52.64    3.58
   0  11  -1   48.43    3.55
   0  11   1   53.66    3.53
   0  11  -1   55.29    3.55
   1 -11   1   16.29    1.92
  -1 -11  -1   18.24    2.04
  -1  11  -1   18.27    1.89
  -1  11  -1   19.14    1.93
   1  11   1   17.96    1.76
   1  11   1   21.25    1.99
   2 -11   1    1.83    0.94
  -2 -11  -1    1.36    0.98
  -2  11  -1    1.82    0.89
   2  11   1    1.78    0.90
   2  11   1    0.80    0.74
  -3 -11  -1    7.64    1.07
  -3 -11  -1    9.47    1.44
   3  11   1    6.93    1.08
  -3  11  -1    7.32    1.13
  -4 -11  -1   13.04    1.45
  -4  11  -1   12.76    1.41
   4  11   1   12.79    1.38
  -5 -11  -1    0.03    0.55
  -5  11  -1   -0.52    0.51
   5  11   1    0.12    0.48
  -4  12   1    1.76    0.55
   4  12  -1    1.52    0.54
  -3  12   1    2.40    0.75
   3  12  -1    1.79    0.63
   2 -12  -1    1.18    0.77
  -2  12   1    0.35    0.66
   2  12  -1    0.36    0.53
   2  12  -1    1.49    0.68
   1 -12  -1   10.91    1.37
  -1  12   1   12.11    1.28
  -1  12   1   10.73    1.27
   1  12  -1   11.03    1.22
   1  12  -1    8.65    1.18
   0 -12  -1   17.76    1.70
   0  12   1   14.35    1.55
   0  12   1   14.69    1.49
   0  12  -1   15.50    1.60
   0  12  -1   14.49    1.49
  -1 -12  -1   -0.18    0.77
   1  12   1    0.15    0.56
   1  12   1    0.38    0.67
  -1  12  -1    0.83    0.72
  -1  12  -1    1.55    0.75
  -2 -12  -1    2.04    0.86
   2  12   1    2.31    0.78
  -2  12  -1    1.43    0.74
  -3  12  -1    1.35    0.58
   3  12   1    0.60    0.54
  11   0  -2    3.15    0.74
  10   0  -2    0.79    1.08
   9   0  -2    2.59    1.30
   8   0  -2   26.92    2.67
   8   0  -2   27.00    2.84
   7   0  -2  323.57   17.54
   7   0  -2  316.65   17.49
  -3   0   2 1373.79   70.57
   3   0  -2 1410.29   72.74
   3   0  -2 1365.04   71.90
  -3   0   2 1317.45   70.62
  -2   0   2  442.20   22.79
   2   0  -2  435.84   22.78
   2   0  -2  418.24   26.10
  -2   0   2  457.29   26.18
   1   0  -2   62.31    3.27
  -1   0   2   58.94    3.36
   1   0  -2   61.05    3.36
  -1   0   2   63.53    3.33
  -1   0   2   59.26    6.99
   0   0  -2  665.45   33.68
   0   0  -2  594.03   36.87
   0   0   2  686.20   37.45
  -1   0  -2 3948.25  218.50
   1   0   2 4375.89  218.76
   2   0   2 1197.04   63.65
  -2   0  -2 1252.70   66.21
   2   0   2 1249.72   63.53
  -2   0  -2 1208.86   68.10
  -3   0  -2  248.10   19.98
   3   0   2  255.69   13.31
   3   0   2  265.15   13.47
   3   0   2  243.93   13.19
   3   0   2  259.15   13.41
  -3   0  -2  237.12   16.66
   5   0   2  198.47   11.00
   6   0   2  314.58   16.75
   6   0   2  296.12   16.87
   7   0   2    8.75    1.81
   7   0   2    8.03    1.65
   8   0   2   48.08    4.05
   9   0   2   73.48    5.20
  10   0   2   17.32    1.94
  11   1  -2    0.06    0.62
  10  -1  -2   26.97    2.48
  10   1  -2   26.67    2.67
   9  -1  -2   13.55    1.89
   9   1  -2   10.08    1.90
   8  -1  -2   -0.17    0.59
   8  -1  -2    0.29    1.05
   8   1  -2    0.52    1.33
   8   1  -2    0.03    1.12
   7  -1  -2   33.45    2.69
   7  -1  -2   30.42    2.82
   7   1  -2   33.07    2.92
   7   1  -2   31.15    2.88
   6  -1  -2  116.43    6.74
   6   1  -2  114.96    6.86
   5  -1  -2   27.35    2.06
   5   1  -2   27.74    2.21
  -4  -1   2 1966.89  101.54
  -4  -1   2 1853.02   98.43
   4   1  -2 1894.54   98.37
   4   1  -2 1910.05  100.24
  -3  -1   2   39.96    7.68
  -3  -1   2   40.62    2.42
   3  -1  -2   45.75    5.39
   3  -1  -2   38.37    2.32
  -3  -1   2   38.04    2.30
   3   1  -2   39.27    2.31
  -3   1   2   39.50    2.20
  -3   1   2   39.73    2.26
   3   1  -2   35.64    5.98
   3   1  -2   37.63    2.41
  -3   1   2   40.27    2.19
  -2  -1   2 9140.25  467.18
   2  -1  -2 9999.00  464.73
   2  -1  -2 7702.89  465.17
   2   1  -2 9021.52  466.44
   1  -1  -2 2141.78  111.07
  -1  -1   2 2187.30  113.46
   1   1  -2 1982.51  112.79
   0  -1   2 1173.23   60.54
   0  -1  -2 1097.49   58.19
   0  -1   2 1062.54   55.55
   0   1  -2  966.41   59.60
   0   1   2 1067.18   58.00
   0   1   2 1059.41   55.65
   0   1  -2 1084.36   55.54
   1  -1   2   61.81    3.54
   1  -1   2   56.15    3.48
   1  -1   2   63.48    9.27
   1  -1   2   68.06    3.55
  -1  -1  -2   63.98    6.87
   1  -1   2   60.46    3.65
  -1   1  -2   62.78    3.47
   1   1   2   63.99    3.51
   1   1   2   68.81    3.75
   1   1   2   66.57    3.51
  -1   1  -2   57.29    8.82
   1   1   2   63.80    3.51
  -1   1  -2   69.75    3.61
  -2  -1  -2 2499.71  132.92
   2  -1   2 2625.62  134.67
  -2  -1  -2 2334.54  134.33
  -2   1  -2 2596.61  129.57
  -2   1  -2 2477.02  134.48
   3  -1   2 1380.52   69.66
  -3  -1  -2 1358.31   73.67
  -3  -1  -2 1272.59   75.80
   3   1   2 1338.94   69.69
  -3   1  -2 1369.50   74.21
   3   1   2 1345.73   69.82
   4  -1   2   57.56    3.60
  -4  -1  -2   48.52   12.16
  -4  -1  -2   54.16    9.40
   4   1   2   57.32    3.18
   4   1   2   57.17    3.54
   4   1   2   53.39    3.58
   4   1   2   60.57    3.45
   4   1   2   60.62    3.21
   5  -1   2    0.62    0.80
   5   1   2    1.09    0.90
   6  -1   2  207.21   11.53
   6  -1   2  200.07   11.69
   6   1   2  201.55   11.71
   6   1   2  209.28   11.60
   7  -1   2  137.78    8.26
   7  -1   2  132.76    8.32
   7   1   2  135.81    8.30
   7   1   2  139.05    8.41
   8  -1   2   62.38    4.85
   8   1   2   63.98    4.88
   8   1   2   71.30    5.08
   9  -1   2   17.39    2.41
   9   1   2   22.86    2.56
  10  -1   2    7.69    1.23
  10   1   2    4.87    1.06
  11   2  -2   -0.26    0.63
  10   2  -2    3.58    1.23
   9   2  -2    2.79    1.36
   8  -2  -2    9.59    1.60
   8   2  -2    5.81    1.56
   8   2  -2    9.80    1.85
   7  -2  -2  189.28   11.19
   7   2  -2  206.37   11.46
   7   2  -2  202.77   11.52
   6  -2  -2   88.32    5.28
   6   2  -2   87.71    5.56
   6   2  -2   88.40    5.57
   5  -2  -2   50.80    3.34
  -5   2   2   53.96    2.97
   5   2  -2   57.35    2.89
   5   2  -2   50.40    3.56
   4  -2  -2  301.13   16.05
  -4  -2   2  304.50   16.24
  -4  -2   2  305.11   27.36
   4   2  -2  299.41   16.20
   4   2  -2  294.19   16.10
   4   2  -2  332.17   22.71
  -3  -2   2  204.26   12.36
  -3  -2   2  244.21   12.59
  -3  -2   2  239.72   21.75
   3  -2  -2  222.05   17.83
   3  -2  -2  234.04   12.28
   3  -2  -2  256.83   17.14
   3   2  -2  222.39   12.22
  -3   2   2  232.89   12.27
   3   2  -2  246.95   18.79
   3   2  -2  232.24   12.42
   3   2  -2  237.56   12.43
  -3   2   2  240.54   12.38
   2  -2  -2 3075.54  160.97
  -2  -2   2 3232.34  164.60
  -2   2   2 2843.16  160.28
  -1  -2   2  607.32   38.08
   1  -2  -2  619.18   35.47
  -1  -2   2  631.13   31.90
   1  -2  -2  584.52   31.93
  -1   2   2  601.64   35.02
   1   2  -2  607.69   37.48
  -1   2   2  622.24   31.91
   1   2  -2  605.22   31.82
   0  -2   2 4516.12  238.33
   0  -2  -2 4749.78  236.01
   0   2  -2 4142.70  237.09
   0   2   2 4558.09  235.53
   1  -2   2   17.23    7.01
  -1  -2  -2    1.99    0.70
  -1  -2  -2    7.27    4.36
   1  -2   2    2.38    0.54
  -1   2  -2    1.65    5.28
   1   2   2    3.65    0.75
   1   2   2    2.48    0.44
   1   2   2    2.01    0.47
  -1   2  -2    3.05    0.43
   1   2   2    1.96    0.47
   1   2   2    1.00    3.39
  -2  -2  -2  556.80   30.67
   2  -2   2  652.63   38.57
   2  -2   2  573.80   30.42
  -2  -2  -2  587.60   35.76
   2   2   2  573.49   30.57
   2   2   2  539.25   34.77
  -2   2  -2  568.85   36.39
  -2   2  -2  615.16   30.39
  -3  -2  -2   60.97   10.69
   3  -2   2   53.51   11.90
   3  -2   2   70.16    4.09
   3  -2   2   67.08    4.10
   3   2   2   69.27    4.11
  -3   2  -2   73.01   12.53
   3   2   2   71.99    3.91
  -3   2  -2   72.97    4.04
   4  -2   2  170.03    8.83
   4  -2   2  165.27    9.11
   4  -2   2  178.68    8.85
  -4  -2  -2  153.56   27.21
  -4  -2  -2  169.86   22.07
   4  -2   2  169.75    9.28
   4   2   2  168.81    9.24
  -4   2  -2  145.00   13.02
   4   2   2  165.59    8.92
   4   2   2  168.71    9.37
  -4   2  -2  141.56   13.48
   4   2   2  179.59    8.97
   4   2   2  171.08    9.32
   5  -2   2  150.16    8.67
   5   2   2  149.91    8.48
   5   2   2  149.48    8.10
   5   2   2  156.81    8.78
   5   2   2  157.89    8.10
   6  -2   2   22.68    2.20
   6  -2   2   19.71    2.33
   6   2   2   21.67    2.29
   6   2   2   20.50    2.42
   7  -2   2  107.23    7.00
   7   2   2  117.97    7.16
   7   2   2  108.50    7.08
   8  -2   2   56.32    4.32
   8   2   2   58.76    4.59
   9  -2   2   50.42    3.84
   9   2   2   56.28    4.26
  10  -2   2    0.33    0.51
  10   2   2    0.99    0.95
  10   3  -2    0.27    1.00
   9   3  -2    3.28    1.39
   8   3  -2   49.64    4.19
   8   3  -2   52.71    4.14
   7   3  -2   -0.02    1.29
   6   3  -2   75.75    4.90
  -6   3   2   74.32    4.04
   6   3  -2   73.20    4.98
  -5  -3   2   34.29   23.95
  -5   3   2   40.86    2.51
   5   3  -2   43.27    3.15
   5   3  -2   30.78   15.08
   5   3  -2   44.00    2.49
  -4  -3   2   15.33    2.36
   4  -3  -2   11.46   11.23
  -4  -3   2    5.31   16.18
   4  -3  -2    6.10   10.69
   4   3  -2   12.37    1.78
  -4   3   2   12.01    1.31
   4   3  -2   13.14    1.56
   4   3  -2    0.32   10.53
  -4   3   2   15.80    1.49
   4   3  -2   15.35    1.12
  -4   3   2   13.81    1.13
  -3  -3   2   87.13    5.77
  -3  -3   2  101.30   17.24
   3  -3  -2  106.72    6.09
  -3  -3   2  110.71    6.23
   3  -3  -2   95.52    5.56
   3   3  -2  104.49    5.66
   3   3  -2  104.59    5.93
   3   3  -2  123.92   16.28
  -3   3   2  104.82    5.62
   3   3  -2   93.63    5.59
   3   3  -2  106.79    5.81
  -3   3   2  108.83    5.89
  -3   3   2   96.79   12.70
   2  -3  -2    8.69    6.46
  -2  -3   2   10.82    1.23
  -2  -3   2   13.76    1.60
   2  -3  -2   13.70    1.59
  -2  -3   2   -1.54    8.72
   2  -3  -2   11.50    0.96
   2   3  -2   14.14    1.13
   2   3  -2    8.53    7.44
   2   3  -2   12.15    1.35
   2   3  -2   10.72    0.95
  -2   3   2   12.96    1.43
  -2   3   2   12.15    1.03
  -2   3   2   19.05    5.86
  -1  -3   2  240.05   21.37
  -1  -3   2  236.27   12.57
   1  -3  -2  245.21   18.95
   1  -3  -2  238.60   12.61
  -1   3   2  228.53   12.20
   1   3  -2  219.58   19.28
  -1   3   2  236.09   12.52
   1   3  -2  236.21   12.44
   1   3  -2  191.80   12.15
  -1   3   2  251.53   17.89
   0  -3   2  168.69    9.21
   0  -3  -2  167.66    9.31
   0  -3   2  188.41   19.78
   0  -3  -2  181.81   15.29
   0   3   2  157.15   14.05
   0   3   2  164.44    9.22
   0   3   2  171.84    8.92
   0   3   2  161.26    8.88
   0   3  -2  169.86    9.10
   0   3  -2  176.98   17.30
   0   3  -2  146.53    8.85
   1  -3   2  132.31    7.60
   1  -3   2  166.68   18.23
  -1  -3  -2  140.28   14.18
  -1  -3  -2  132.71    7.78
   1   3   2  132.09    7.31
  -1   3  -2  131.11    7.31
   1   3   2  131.50   13.07
  -1   3  -2  143.86   15.87
   1   3   2  138.46    7.35
  -1   3  -2  136.84    7.51
   1   3   2  133.26    7.27
   1   3   2  135.91    7.70
  -2  -3  -2  114.13   16.10
   2  -3   2  116.74    6.70
   2  -3   2  140.31   22.15
  -2  -3  -2  121.20    7.06
   2  -3   2  108.52    6.33
   2   3   2  109.08   14.31
   2   3   2  122.73    6.41
   2   3   2  113.72    6.43
  -2   3  -2  106.51   16.29
   2   3   2  116.27    6.85
   2   3   2  120.59    6.42
   3  -3   2   11.90    1.76
  -3  -3  -2   17.60    2.52
  -3  -3  -2   23.01   11.46
   3  -3   2    9.63    0.86
   3   3   2   10.05    1.26
   3   3   2   -0.07    9.06
   3   3   2   10.11    0.96
  -3   3  -2    0.03    9.14
  -3   3  -2   12.32    1.53
   3   3   2   11.13    1.66
   4  -3   2  140.37    7.76
   4  -3   2  140.83    8.25
  -4  -3  -2  113.79   21.52
  -4   3  -2  150.07    8.03
   4   3   2  155.14    7.92
   4   3   2  146.30    8.23
  -5  -3  -2   16.32   30.79
   5   3   2    5.43    1.38
   5   3   2    0.82    2.24
   5   3   2    7.27    0.76
   5   3   2    6.70    1.40
   6  -3   2    3.41    1.25
   6   3   2    2.07    1.24
   6   3   2    1.64    1.30
   7  -3   2    1.68    1.13
   7   3   2    2.39    1.39
   7   3   2    2.90    1.52
   8   3   2    2.46    1.42
   9  -3   2    0.30    0.54
   9   3   2    0.39    1.11
  10   3   2    2.89    0.85
  10   4  -2   20.91    2.18
   9   4  -2   43.49    3.58
   8   4  -2   -0.02    1.25
   8   4  -2    1.20    1.24
   7   4  -2   19.72    2.64
   7   4  -2   15.40    2.15
   6   4  -2    4.32    1.29
  -6   4   2    3.39    0.67
   6   4  -2    6.53    1.64
   6   4  -2    5.23    0.60
   6   4  -2    3.57    0.64
   5   4  -2  100.11    5.59
   5   4  -2   99.31    6.15
  -5   4   2   99.50    5.61
  -4  -4   2  208.87   33.11
   4   4  -2  200.61   11.16
  -4   4   2  203.31   11.13
  -4   4   2  206.93   10.87
   4   4  -2  194.60   10.86
  -3  -4   2   23.65    3.08
   3  -4  -2   33.99   13.74
  -3  -4   2   30.94   18.22
  -3   4   2   27.28    1.86
  -3   4   2   23.91    2.39
   3   4  -2   28.07    2.09
   3   4  -2   23.69    1.77
   3   4  -2   26.18    2.49
  -3   4   2   34.08   10.07
  -2  -4   2   50.87    3.77
   2  -4  -2   50.22    3.28
   2  -4  -2   67.24   13.32
  -2  -4   2   39.85    3.14
  -2  -4   2   55.06   16.60
  -2   4   2   48.71    3.48
   2   4  -2   48.57    3.05
   2   4  -2   49.04    3.47
   2   4  -2   32.71   11.28
  -2   4   2   30.41    9.58
  -2   4   2   48.76    2.98
   2   4  -2   57.00    2.98
  -1  -4   2    2.24    0.77
   1  -4  -2    1.10    1.02
  -1  -4   2   -0.03    0.95
   1  -4  -2    5.06    8.31
  -1  -4   2    9.55   12.60
   1   4  -2    1.05    8.68
   1   4  -2    1.59    0.88
  -1   4   2    5.39    7.51
   1   4  -2    2.07    0.47
  -1   4   2    1.10    0.45
  -1   4   2    1.02    0.54
  -1   4   2    0.12    0.84
   0  -4  -2  769.03   47.51
   0  -4   2  790.54   51.98
   0  -4   2  697.63   38.45
   0  -4  -2  709.59   38.54
   0   4   2  746.82   38.45
   0   4   2  690.16   45.01
   0   4  -2  710.40   47.93
   0   4  -2  739.14   38.30
  -1  -4  -2  610.91   31.89
   1  -4   2  578.49   31.67
   1  -4   2  662.15   46.99
  -1  -4  -2  622.84   42.11
  -1   4  -2  543.19   31.21
  -1   4  -2  565.79   41.24
   1   4   2  631.18   31.75
  -1   4  -2  584.92   31.49
   1   4   2  611.38   39.97
  -2  -4  -2  172.70   25.10
   2  -4   2  195.90   30.23
  -2  -4  -2  177.76   10.80
  -2   4  -2  185.92   10.29
   2   4   2  187.89   10.03
  -2   4  -2  162.34   24.11
   2   4   2  192.48    9.99
   2   4   2  186.43   10.59
   2   4   2  181.24   10.02
  -3  -4  -2   30.07    4.05
   3  -4   2   32.91   21.85
  -3  -4  -2    2.61   16.61
   3   4   2   29.43    3.32
   3   4   2   29.78    2.30
   3   4   2    1.46   13.46
   3   4   2   29.12    2.02
  -3   4  -2   30.82    2.70
  -3   4  -2   21.37   14.59
  -4  -4  -2  155.74   31.90
   4   4   2  188.87   10.37
   4   4   2  185.43   10.04
  -4   4  -2  184.39   10.39
   5   4   2  647.52   35.78
  -5   4  -2  637.14   35.36
   5   4   2  729.58   35.92
   5   4   2  690.62   35.24
   6   4   2    1.91    0.48
  -6   4  -2    3.70    0.71
   6   4   2    3.77    0.57
   6   4   2    5.15    1.52
   6   4   2    3.53    1.42
   7   4   2   27.02    2.91
   7   4   2   24.93    2.87
   8   4   2    5.10    1.55
   9   4   2    6.52    1.33
  10   4   2    3.29    0.86
  10   5  -2    3.25    1.01
  -9  -5   2   53.08    3.68
   9   5  -2   56.97    3.97
  -8  -5   2    5.90    1.26
   8   5  -2    8.61    1.72
  -7  -5   2   51.77    3.85
   7   5  -2   65.93    4.38
   7   5  -2   55.04    4.47
  -6  -5   2   74.01    5.13
   6   5  -2   86.73    4.72
   6   5  -2   79.41    4.72
   6   5  -2   82.58    5.39
  -6   5   2   84.40    4.83
   6   5  -2   88.54    5.66
   5   5  -2   91.19    5.82
   5   5  -2   99.69    6.28
   5   5  -2  112.59    6.56
  -5   5   2  107.09    6.01
   5   5  -2  112.18    6.00
  -4   5   2   43.13    2.92
  -4   5   2   45.11    4.30
   4   5  -2   43.58    2.87
   4   5  -2   43.49    3.19
   3  -5  -2   -1.69    2.08
  -3  -5   2    3.61    2.87
  -3  -5   2   15.28   29.61
   3   5  -2    2.44    1.80
  -3   5   2    8.15    1.88
  -3   5   2    5.52    0.98
   3   5  -2   11.30   19.38
   3   5  -2    4.38    1.13
   3   5  -2    3.00    0.72
   2  -5  -2 1521.71   88.58
  -2  -5   2 1443.88   73.78
  -2  -5   2 1562.30   96.17
  -2   5   2 1460.06   73.46
  -2   5   2 1252.29   82.36
  -2   5   2 1262.14   72.83
   2   5  -2 1385.18   73.33
  -1  -5   2  693.06   36.38
   1  -5  -2  720.22   49.97
  -1  -5   2  699.24   54.93
   1   5  -2  636.74   50.07
  -1   5   2  654.51   46.76
   1   5  -2  650.44   35.96
  -1   5   2  688.30   35.55
  -1   5   2  691.12   36.12
   0  -5   2  138.14    9.08
   0  -5  -2  152.29   25.34
   0  -5   2  129.03   26.45
   0  -5  -2  154.63    9.34
   0   5   2  156.67    8.33
   0   5   2  155.17   23.38
   0   5   2  145.13    8.99
   0   5  -2  162.42    8.91
   0   5   2  166.05    8.46
   0   5  -2  166.86   24.68
   0   5  -2  152.24    8.42
   0   5  -2  129.80    8.26
   1  -5   2   22.14   20.00
  -1  -5  -2   10.85   15.26
  -1  -5  -2   34.43    3.93
  -1   5  -2   14.37   15.76
   1   5   2   35.09    2.34
   1   5   2   35.87    2.53
  -1   5  -2   30.43    2.34
  -1   5  -2   36.09    3.34
   1   5   2   37.75    2.41
   1   5   2   31.80    3.40
  -2  -5  -2 1196.18   78.62
   2  -5   2 1170.40   84.13
  -2  -5  -2 1050.10   58.91
   2   5   2 1115.07   58.62
  -2   5  -2 1118.20   58.32
  -2   5  -2 1071.92   72.08
   4   5   2  153.71    8.45
   4   5   2  146.71    8.31
  -4   5  -2  146.70    8.54
   4   5   2  161.09    8.84
  -5  -5  -2   13.52    1.76
   5   5   2   10.04    1.86
  -5   5  -2    8.35    1.29
   5   5   2   11.47    1.22
   5   5   2    9.52    1.18
   5   5   2   11.60    1.82
  -6  -5  -2  286.39   14.56
   6   5   2  268.80   14.92
  -6   5  -2  237.05   14.08
   6   5   2  270.56   13.96
   6   5   2  257.35   14.01
   6   5   2  259.29   14.69
  -7  -5  -2  268.48   15.19
   7   5   2  291.26   15.51
   7   5   2  271.15   15.71
  -8  -5  -2    2.82    0.99
   8   5   2    1.14    1.19
  -9  -5  -2    5.00    0.95
   9   5   2    2.19    1.04
  -9  -6   2   -0.29    0.72
   9   6  -2    0.40    0.90
  -8  -6   2   33.55    2.74
   8   6  -2   35.60    3.05
  -7  -6   2   69.03    4.81
   7   6  -2   78.07    5.47
   7   6  -2   77.38    5.07
  -6  -6   2   43.40    3.34
  -6   6   2   44.67    3.07
   6   6  -2   44.48    3.57
   6   6  -2   48.22    2.94
   6   6  -2   42.67    3.76
   6   6  -2   45.49    2.94
   5  -6  -2   53.05    3.30
  -5  -6   2   53.33    3.78
   5   6  -2   50.81    3.43
   5   6  -2   56.45    3.94
   5   6  -2   59.24    4.17
   5   6  -2   59.65    3.63
  -5   6   2   55.42    3.67
  -4  -6   2  207.66   12.68
   4  -6  -2  221.57   12.38
  -4   6   2  238.87   12.71
   4   6  -2  221.64   12.83
   4   6  -2  228.91   12.65
   4   6  -2  254.93   12.51
   4   6  -2  241.39   12.98
   3   6  -2  603.47   30.14
   3   6  -2  529.82   29.89
  -2  -6   2  165.14   48.07
  -2  -6   2  121.19    9.15
  -2   6   2  117.94    8.12
  -2   6   2  123.08    6.91
   2   6  -2  127.52    7.03
   2   6  -2  115.42    8.05
   2   6  -2  103.65    6.73
  -1  -6   2   32.99   33.28
   1  -6  -2   71.71   29.18
  -1   6   2   39.16    2.72
   1   6  -2   41.55    4.28
   1   6  -2  -13.12   23.50
  -1   6   2   37.83    2.50
  -1   6   2   29.38    4.38
   1   6  -2   33.16    2.64
   1   6  -2   27.69    2.37
  -1   6   2   43.82   22.10
   0  -6   2  675.97   72.47
   0  -6  -2  719.65   60.64
   0   6  -2  566.80   53.11
   0   6   2  604.05   32.52
   0   6  -2  529.27   32.49
   0   6   2  653.33   33.53
   0   6  -2  662.07   33.36
  -1  -6  -2 2162.58  125.90
   1  -6   2 2229.56  145.62
  -1   6  -2 1694.92  100.57
  -1   6  -2 1936.93  101.22
  -1   6  -2 1727.70  138.55
   1   6   2 2001.37  101.51
  -2  -6  -2   11.14   41.17
   2   6   2   -7.14   30.01
   2   6   2   -0.14    0.30
  -3  -6  -2   53.76    3.99
   3  -6   2   59.24    3.80
  -3   6  -2   61.47    4.12
   3   6   2   65.48    4.22
   3   6   2   61.09    3.80
   3   6   2   72.55    4.03
  -4  -6  -2  106.38    6.06
  -4   6  -2   93.36    5.95
  -4   6  -2   96.91    5.69
   4   6   2   97.52    5.66
   4   6   2   99.60    5.96
   4   6   2  101.59    6.19
  -4   6  -2   91.01    5.69
   4   6   2   99.70    5.81
  -5  -6  -2  424.23   24.21
   5   6   2  499.10   24.09
   5   6   2  449.02   24.26
  -5   6  -2  438.25   23.90
   5   6   2  450.90   24.54
  -5   6  -2  429.93   24.13
   5   6   2  472.76   23.87
  -6  -6  -2  313.17   17.94
   6   6   2  354.60   18.10
   6   6   2  356.57   17.48
   6   6   2  333.04   18.41
  -6   6  -2  293.34   17.63
   6   6   2  327.78   17.57
  -7  -6  -2   37.66    3.02
   7   6   2   40.61    3.31
  -8  -6  -2   47.29    3.39
   8   6   2   51.41    3.62
  -9  -6  -2   32.29    2.35
   9   6   2   37.11    2.62
  -9  -7   2    7.75    1.08
   9   7  -2    6.89    1.03
  -8  -7   2    5.05    1.21
  -8   7   2    5.49    0.98
   8   7  -2    4.38    1.12
  -7  -7   2    1.35    0.94
  -7   7   2    0.54    0.76
   7   7  -2   -0.27    0.25
   7   7  -2    0.72    1.03
  -6  -7   2   32.70    2.82
   6   7  -2   34.68    3.31
  -6   7   2   29.60    3.06
  -6   7   2   32.93    2.65
   6   7  -2   32.19    2.38
   6   7  -2   32.08    2.33
   6   7  -2   31.80    2.84
  -6   7   2   35.42    2.50
   5  -7  -2  160.08    9.04
  -5  -7   2  155.18    9.54
  -5   7   2  178.42    9.26
  -5   7   2  168.23    9.50
   5   7  -2  157.32    9.17
   5   7  -2  169.73    9.49
   5   7  -2  173.04    9.41
   5   7  -2  160.54    9.90
  -5   7   2  166.53    9.25
  -4  -7   2   29.50    2.68
   4  -7  -2   31.21    2.34
  -4   7   2   32.96    2.43
   4   7  -2   29.61    3.02
   4   7  -2   31.65    2.64
   4   7  -2   31.61    2.51
   4   7  -2   38.95    2.52
  -4   7   2   30.47    2.67
  -4   7   2   28.63    2.43
  -3  -7   2   36.41    3.02
   3  -7  -2   38.32    2.75
  -3   7   2   44.85    3.21
  -3   7   2   42.30    2.87
   3   7  -2   42.99    3.39
  -3   7   2   39.49    2.76
   3   7  -2   37.96    2.66
   3   7  -2   36.08    2.89
   3   7  -2   40.69    2.79
   2  -7  -2   62.54    3.96
  -2  -7   2   60.33    4.15
  -2   7   2   70.18    4.37
   2   7  -2   57.26    4.09
   2   7  -2   64.58    3.92
  -2   7   2   68.57    3.95
  -2   7   2   61.68    3.96
   2   7  -2   64.30    3.96
  -1  -7   2  639.53   33.57
   1  -7  -2  644.57   33.46
   1   7  -2  579.27   35.05
  -1   7   2  667.61   33.36
   1   7  -2  667.12   33.86
  -1   7   2  644.85   33.44
   1   7  -2  603.02   33.66
   1   7  -2  640.79   33.38
   0  -7  -2  133.55    8.67
   0  -7   2  138.95    8.21
   0   7  -2  148.28    8.54
   0   7   2  152.46    8.07
   0   7   2  140.57    8.13
   0   7   2  161.97    8.60
   0   7  -2  145.79    8.13
   0   7  -2  148.38    8.07
   0   7  -2  135.43    8.38
   0   7   2  147.30    8.34
  -1  -7  -2   13.36    1.66
   1  -7   2   13.19    1.55
   1   7   2   13.90    1.77
   1   7   2   13.42    1.56
  -1   7  -2   12.72    1.53
   1   7   2   13.42    1.49
   1   7   2   16.16    1.57
  -1   7  -2   13.12    1.85
   1   7   2   14.42    1.84
  -1   7  -2   14.01    1.53
  -2  -7  -2  276.16   16.37
   2  -7   2  300.39   16.25
   2   7   2  299.28   16.17
   2   7   2  307.81   16.42
   2   7   2  306.13   16.20
  -2   7  -2  295.75   16.20
  -2   7  -2  310.95   16.65
   2   7   2  324.42   16.54
  -2   7  -2  299.15   16.14
  -3  -7  -2  327.42   19.23
   3  -7   2  342.28   19.02
  -3   7  -2  382.73   19.01
   3   7   2  363.00   19.02
  -3   7  -2  359.35   19.03
  -3   7  -2  357.32   19.45
   3   7   2  370.39   19.44
   3   7   2  332.47   18.87
   3   7   2  372.73   19.25
  -4  -7  -2   73.76    5.17
   4   7   2   82.60    4.87
  -4   7  -2   81.32    5.29
  -4   7  -2   81.84    4.91
   4   7   2   86.54    5.08
   4   7   2   81.01    5.46
  -4   7  -2   81.17    4.93
  -5  -7  -2   14.62    1.99
  -5   7  -2   17.52    1.84
   5   7   2   15.04    1.63
  -5   7  -2   14.57    1.69
   5   7   2   16.07    1.65
  -5   7  -2   14.60    1.93
   5   7   2   13.80    2.17
   5   7   2   17.74    2.14
  -6  -7  -2   60.69    4.44
   6   7   2   65.41    4.05
  -6   7  -2   68.36    4.17
   6   7   2   64.36    4.44
   6   7   2   70.77    4.01
  -7  -7  -2   17.10    1.96
   7   7   2   17.86    2.05
  -8  -7  -2    5.09    1.04
   8   7   2    3.95    0.96
  -8  -8   2    1.48    0.86
   8   8  -2    1.17    0.75
  -8   8   2    0.74    0.67
  -7  -8   2   37.07    3.08
  -7   8   2   41.51    2.76
   7   8  -2   39.56    2.93
  -6  -8   2    0.73    1.00
   6   8  -2   -0.26    0.88
  -6   8   2    0.33    0.72
  -6   8   2    0.89    0.81
   6   8  -2    0.72    0.58
   6   8  -2    0.13    0.70
  -5  -8   2   24.88    2.57
   5  -8  -2   27.55    2.07
   5   8  -2   24.46    2.19
  -5   8   2   28.59    2.25
  -5   8   2   26.50    2.28
   5   8  -2   28.14    3.01
   5   8  -2   24.94    2.36
   5   8  -2   27.80    2.28
  -5   8   2   27.26    2.59
  -4  -8   2   55.81    4.13
   4  -8  -2   57.91    3.76
  -4   8   2   62.06    4.27
  -4   8   2   60.27    3.80
   4   8  -2   62.53    4.07
  -4   8   2   57.48    3.84
   4   8  -2   54.35    3.80
   4   8  -2   56.38    4.57
  -3  -8   2    7.34    1.33
   3  -8  -2    7.66    1.23
  -3  -8   2    5.80    1.39
   3   8  -2    5.70    1.09
   3   8  -2    3.64    1.53
  -3   8   2    5.08    1.11
  -3   8   2    6.05    1.49
   3   8  -2    6.47    1.19
   3   8  -2    4.42    1.13
  -3   8   2    5.43    1.18
   2  -8  -2   10.43    1.39
  -2  -8   2   11.14    1.55
  -2  -8   2    8.83    1.52
  -2   8   2   11.64    1.44
  -2   8   2   10.94    1.45
  -2   8   2    6.83    1.55
   2   8  -2    7.61    1.33
   2   8  -2    9.66    1.31
   2   8  -2    8.55    1.34
  -1  -8   2   25.77    2.25
  -1  -8   2   24.23    2.22
   1  -8  -2   24.61    2.17
   1   8  -2   25.93    2.15
   1   8  -2   23.78    2.05
  -1   8   2   25.96    2.12
   1   8  -2   23.03    2.29
  -1   8   2   23.93    2.07
  -1   8   2   24.76    2.54
   1   8  -2   21.89    2.50
  -1   8   2   24.68    2.13
   0  -8   2   11.68    1.50
   0  -8   2   14.68    1.73
   0  -8  -2   13.72    1.65
   0  -8  -2   14.21    1.64
   0   8   2   14.03    1.86
   0   8  -2   14.64    1.66
   0   8   2   13.05    1.57
   0   8   2   14.80    2.13
   0   8   2   15.02    1.69
   0   8  -2   14.35    2.08
   0   8  -2   15.71    1.66
   0   8  -2   11.54    1.61
   0   8   2   14.18    1.58
  -1  -8  -2  144.74    8.50
   1  -8   2  143.77    8.48
  -1  -8  -2  143.12    8.55
   1   8   2  163.34    8.80
   1   8   2  152.92    8.68
   1   8   2  149.69    8.39
   1   8   2  155.04    8.98
  -1   8  -2  151.57    8.95
   1   8   2  149.31    8.19
  -1   8  -2  155.83    8.44
   1   8   2  148.83    8.41
  -1   8  -2  150.97    8.33
  -1   8  -2  130.06    8.39
  -2  -8  -2  140.73    8.87
  -2  -8  -2  154.27    8.83
   2  -8   2  151.62    8.76
   2   8   2  158.24    8.96
   2   8   2  155.75    8.66
  -2   8  -2  158.55    9.24
  -2   8  -2  159.35    8.65
   2   8   2  152.61    8.67
  -2   8  -2  151.41    8.68
   2   8   2  161.92    9.10
  -3  -8  -2    8.56    1.56
  -3  -8  -2   11.69    1.61
   3  -8   2   10.23    1.45
   3   8   2   11.33    1.42
  -3   8  -2   13.68    1.62
   3   8   2    9.47    1.74
  -3   8  -2    7.79    1.61
   3   8   2   11.47    1.59
  -3   8  -2   10.22    1.42
  -4  -8  -2   35.54    3.09
   4   8   2   39.47    2.95
  -4   8  -2   36.85    2.80
   4   8   2   36.81    3.36
  -4   8  -2   39.70    2.82
  -4   8  -2   38.81    3.24
   4   8   2   37.32    2.74
  -5  -8  -2    7.41    1.45
   5   8   2    7.46    1.18
  -5   8  -2    8.87    1.30
  -5   8  -2    6.39    1.09
   5   8   2   11.85    2.79
   5   8   2    6.99    1.21
  -6  -8  -2    0.59    0.91
   6   8   2    0.96    0.63
  -6   8  -2    0.88    0.90
  -6   8  -2    0.16    0.66
   6   8   2    0.45    0.88
  -7  -8  -2    3.38    0.94
   7   8   2    4.56    0.93
  -8  -8  -2    0.93    0.66
  -8  -9   2   12.43    1.35
  -7  -9   2   17.01    1.93
  -7   9   2   20.79    1.70
  -6  -9   2   54.20    3.86
  -6   9   2   58.23    3.52
   6   9  -2   51.72    3.38
  -6   9   2   53.84    3.52
  -5  -9   2    1.55    1.11
  -5   9   2    0.63    0.92
   5   9  -2    2.36    0.85
  -5   9   2    0.00    0.79
   5   9  -2    1.24    0.80
  -4  -9   2   48.91    3.61
   4  -9  -2   51.99    3.27
  -4   9   2   50.72    3.85
  -4   9   2   47.99    3.34
  -4   9   2   47.53    3.27
   4   9  -2   45.70    3.99
   4   9  -2   43.73    3.42
   4   9  -2   39.75    3.23
  -3  -9   2    3.72    1.19
   3  -9  -2    5.54    1.13
  -3  -9   2    4.14    1.20
   3   9  -2    2.84    1.01
   3   9  -2    4.02    0.94
  -3   9   2    3.19    1.09
  -3   9   2    3.25    1.06
   3   9  -2    3.81    1.07
   3   9  -2    3.84    1.69
  -3   9   2    3.38    1.44
  -2  -9   2   21.47    2.26
   2  -9  -2   20.64    2.12
  -2  -9   2   20.83    2.28
  -2   9   2   21.76    2.19
  -2   9   2   21.03    2.03
   2   9  -2   18.59    1.96
   2   9  -2   20.47    2.28
   2   9  -2   21.99    2.12
   2   9  -2   22.15    2.72
  -2   9   2   21.88    2.57
   1  -9  -2    0.25    0.87
  -1  -9   2    1.23    1.03
  -1  -9   2    0.17    0.81
   1   9  -2    0.24    0.90
  -1   9   2    1.79    0.93
  -1   9   2    0.19    0.99
   1   9  -2    1.01    1.01
   1   9  -2   -1.02    1.15
  -1   9   2   -0.03    0.94
   1   9  -2    0.75    0.95
  -1   9   2    0.80    1.32
   0  -9   2   16.33    1.90
   0  -9  -2   13.36    1.73
   0   9   2   13.85    1.84
   0   9  -2   15.45    1.75
   0   9   2   12.30    1.59
   0   9  -2    9.88    1.51
   0   9   2   15.91    2.38
   0   9   2   12.14    1.65
   0   9  -2   14.34    2.32
   0   9   2   14.15    1.69
  -1  -9  -2   -0.02    0.89
  -1  -9  -2   -0.44    0.84
   1  -9   2    0.80    1.01
   1   9   2    0.07    0.91
  -1   9  -2   -0.55    0.80
  -1   9  -2    0.83    1.06
   1   9   2    0.66    0.90
   1   9   2    1.28    0.84
   1   9   2    1.07    1.13
  -1   9  -2    2.09    0.99
   1   9   2   -0.37    0.78
  -1   9  -2    0.81    1.23
  -2  -9  -2  150.18    8.82
   2  -9   2  154.52    8.79
  -2  -9  -2  143.90    8.84
  -2   9  -2  158.07    8.64
  -2   9  -2  155.01    8.70
   2   9   2  157.59    9.12
   2   9   2  155.88    9.07
  -2   9  -2  145.17    9.26
   2   9   2  155.68    8.58
   2   9   2  156.11    8.68
  -3  -9  -2    0.85    0.96
  -3  -9  -2    0.13    0.96
   3   9   2   -0.25    1.26
  -3   9  -2    0.35    1.06
  -3   9  -2    0.75    0.93
   3   9   2    0.31    0.42
   3   9   2    0.53    0.72
  -3   9  -2    0.76    1.01
   3   9   2    0.31    0.81
  -4  -9  -2   29.23    2.67
  -4   9  -2   29.60    2.44
   4   9   2   27.93    2.28
  -4   9  -2   31.34    2.39
   4   9   2   25.94    2.41
  -5  -9  -2    1.00    0.90
  -5   9  -2    0.77    0.97
   5   9   2    0.31    0.72
  -5   9  -2    0.09    0.70
  -6  -9  -2    3.24    1.03
  -6   9  -2    1.84    0.73
   6   9   2    1.93    0.60
  -7  -9  -2    0.36    0.69
  -7 -10   2    0.96    0.64
  -7  10   2    0.26    0.63
  -6 -10   2    2.47    0.92
   6  10  -2    1.03    0.57
  -6  10   2    1.75    0.63
  -6  10   2    0.57    0.72
  -5 -10   2    6.09    1.20
  -5  10   2    7.04    1.17
  -5  10   2    4.72    0.98
   5  10  -2    5.34    0.95
   4 -10  -2   13.94    1.56
  -4 -10   2   10.54    1.55
   4  10  -2    9.43    1.32
  -4  10   2   10.73    1.38
  -4  10   2   13.79    1.66
  -3 -10   2    8.91    1.45
   3 -10  -2   13.06    1.59
  -3 -10   2   12.11    1.75
  -3  10   2   12.12    1.59
   3  10  -2    9.62    2.08
  -3  10   2   11.36    1.44
   3  10  -2    9.62    1.43
  -2 -10   2    3.94    1.22
  -2 -10   2    1.71    0.92
   2 -10  -2    1.91    1.00
  -2  10   2    3.08    1.01
   2  10  -2    1.55    1.03
   2  10  -2    2.59    0.93
   2  10  -2    3.47    1.07
  -2  10   2    4.42    1.11
  -2  10   2    3.50    2.83
  -2  10   2    3.30    1.10
  -1 -10   2   70.58    4.74
   1 -10  -2   75.34    4.72
  -1  10   2   74.13    4.41
  -1  10   2   74.49    4.57
  -1  10   2   78.56    4.63
   1  10  -2   71.61    5.22
   1  10  -2   71.89    4.46
   1  10  -2   65.77    4.97
   1  10  -2   63.54    4.53
   0 -10   2   26.45    2.56
   0 -10  -2   30.46    2.56
   0  10   2   25.67    2.95
   0  10   2   30.12    2.43
   0  10  -2   30.21    2.41
   0  10  -2   23.99    2.34
   0  10   2   26.57    2.41
   0  10  -2   25.80    2.89
  -1 -10  -2   -0.47    0.52
  -1 -10  -2    1.83    0.99
   1 -10   2    1.74    1.02
  -1  10  -2    1.54    0.91
  -1  10  -2    1.79    1.16
   1  10   2    1.18    0.90
  -1  10  -2    1.54    0.96
   1  10   2    1.09    0.88
   2 -10   2   18.86    1.95
  -2 -10  -2   15.49    1.88
  -2 -10  -2   14.67    1.75
   2  10   2    9.99    1.90
  -2  10  -2   14.36    1.71
   2  10   2   12.11    1.49
   2  10   2   15.42    1.68
  -3 -10  -2   -0.15    0.84
  -3 -10  -2    0.79    0.94
   3  10   2    0.49    0.79
  -3  10  -2    0.05    0.80
  -4 -10  -2   36.74    2.96
   4  10   2   43.53    2.81
  -4  10  -2   38.74    2.80
  -5 -10  -2   20.00    1.99
   5  10   2   18.92    1.66
  -5  10  -2   23.07    1.74
  -6 -10  -2    0.60    0.66
   6  10   2    0.12    0.38
  -6  10  -2    0.57    0.50
  -5 -11   2    4.74    0.87
  -5  11   2    4.13    0.73
   5  11  -2    4.20    0.76
  -5  11   2    5.80    0.95
  -4 -11   2    7.87    1.08
  -4  11   2    9.94    1.28
   4  11  -2    5.89    0.96
  -4  11   2    6.70    1.00
   3 -11  -2    4.47    1.02
   3  11  -2    2.73    0.88
  -3  11   2    4.85    1.02
  -3  11   2    5.77    1.13
  -2 -11   2   71.47    4.71
   2 -11  -2   76.35    4.66
  -2  11   2   76.68    4.42
   2  11  -2   72.14    4.35
  -2  11   2   82.80    4.64
  -2  11   2   64.22    4.72
   2  11  -2   73.60    4.59
   1 -11  -2    4.77    1.16
  -1 -11   2    6.98    1.37
  -1  11   2    7.82    1.28
  -1  11   2    4.15    1.04
   1  11  -2    3.76    1.06
   1  11  -2    5.00    1.03
   0 -11  -2    3.53    1.09
   0 -11   2    1.71    1.08
   0  11  -2    0.66    0.81
   0  11   2    3.09    1.01
   0  11   2    3.05    0.96
   0  11  -2    1.17    0.91
  -1 -11  -2    0.11    0.85
  -1  11  -2    1.36    0.88
   1  11   2    0.50    0.75
  -1  11  -2   -0.07    0.80
   1  11   2    0.74    0.83
  -2 -11  -2   45.55    3.35
  -2  11  -2   47.83    3.20
   2  11   2   51.34    3.26
  -3 -11  -2   35.56    2.39
  -3 -11  -2   36.21    2.76
   3  11   2   38.34    2.60
  -3  11  -2   32.86    2.51
  -4 -11  -2    0.07    0.67
   4  11   2    0.07    0.58
  -4  11  -2   -0.03    0.62
  -5 -11  -2    2.36    0.65
  -5  11  -2    2.00    0.61
   5  11   2    1.77    0.50
   4  12  -2    2.90    0.55
  -4  12   2    3.71    0.61
  -3  12   2   12.43    1.24
   3  12  -2   12.27    1.30
   2 -12  -2    2.36    0.75
  -2  12   2    2.45    0.79
   2  12  -2    1.90    0.73
   1 -12  -2    0.12    0.76
   1  12  -2    0.71    0.66
  -1  12   2    0.96    0.69
  -1  12   2    0.16    0.61
   1  12  -2    1.59    0.64
   0 -12  -2   17.27    1.68
   0  12  -2    7.70    1.10
   0  12   2   11.07    1.26
   0  12  -2   12.13    1.32
   0  12   2   12.80    1.42
  -1 -12  -2   29.85    2.22
   1  12   2   25.62    2.05
  -1  12  -2   29.99    2.07
  -1  12  -2   27.92    2.06
   1  12   2   24.67    1.84
  -2 -12  -2    5.87    0.95
  -2  12  -2    5.00    0.78
   2  12   2    7.27    0.97
   3  12   2    0.98    0.53
  -3  12  -2    1.46    0.62
  11   0  -3   -0.09    0.57
  10   0  -3   -0.25    0.96
   9   0  -3    0.51    1.16
   8   0  -3   -0.45    1.06
   8   0  -3    0.45    0.62
   7   0  -3    0.39    1.04
   7   0  -3   -0.16    0.43
   6   0  -3    0.69    0.87
  -5   0   3    1.38    0.45
   5   0  -3   -0.18    0.62
  -4   0   3    0.37    0.41
  -4   0   3    0.25    0.42
  -4   0   3    0.24    0.50
   4   0  -3   -0.02    0.51
   4   0  -3    1.90    4.67
   4   0  -3   -0.69    3.75
  -3   0   3   -0.44    0.39
   3   0  -3   -4.13    5.68
  -3   0   3    0.16    0.34
   3   0  -3    0.21    0.34
   2   0  -3    2.03    4.63
  -2   0   3   12.16    5.48
   2   0  -3    4.23    0.59
  -1   0   3    0.12    0.32
  -1   0   3    0.74    0.38
  -1   0   3    2.60    4.12
   1   0  -3   -2.43    4.21
   1   0  -3    0.48    0.32
   0   0   3    2.28    4.40
   0   0  -3    1.69    0.42
   0   0  -3    3.10    4.17
  -1   0  -3   -0.32    0.34
  -1   0  -3   -2.55    4.85
   1   0   3    0.90    0.42
  -1   0  -3   -0.03    0.20
   1   0   3    0.13    0.36
   1   0   3    0.22    0.32
   1   0   3   -0.37    4.95
   2   0   3    1.31    0.51
   2   0   3   -0.22    0.66
  -2   0  -3   -1.95    4.49
  -2   0  -3    6.02    6.94
   2   0   3    0.50    0.44
   2   0   3    1.49    0.41
  -3   0  -3    3.69    5.89
  -3   0  -3   -2.27    9.43
   3   0   3    0.00    0.58
   3   0   3    0.16    0.20
   3   0   3    0.02    0.52
  -4   0  -3   18.63   13.06
  -4   0  -3    5.81    7.78
   5   0   3    0.08    0.82
   6   0   3    1.62    1.32
   6   0   3   -0.34    0.91
   7   0   3    1.25    1.28
   7   0   3    1.06    1.36
   8   0   3    0.81    1.45
   8   0   3    0.72    1.31
   9   0   3    0.24    1.15
  10   0   3   -0.44    0.77
  11   1  -3    1.56    0.79
  10  -1  -3    0.51    1.00
  10   1  -3   -0.03    1.06
   9  -1  -3   17.10    2.25
   9   1  -3   13.77    2.14
   7  -1  -3  264.73   14.91
   7   1  -3  271.48   15.01
   7   1  -3  276.16   15.04
  -5  -1   3  110.61    6.85
   5  -1  -3  123.52    6.98
   5   1  -3  129.18    7.15
  -5   1   3  140.47    6.76
   4  -1  -3   20.63    6.32
  -4  -1   3   16.13    9.29
  -4  -1   3   21.67    1.73
   4  -1  -3   21.08    1.50
  -4  -1   3   21.27    1.54
   4  -1  -3   17.35    4.62
   4   1  -3   21.33    1.67
   4   1  -3   23.43    7.46
   3  -1  -3  381.15   23.42
  -3  -1   3  394.33   20.31
  -3  -1   3  414.51   28.04
   3  -1  -3  340.28   25.56
   3   1  -3  382.09   20.21
  -3   1   3  383.58   20.16
   3   1  -3  398.09   26.88
  -3   1   3  392.38   20.28
   2  -1  -3 2816.41  139.99
  -2  -1   3 2834.68  143.49
   2  -1  -3 2340.34  141.03
   2   1  -3 2581.67  142.48
  -1  -1   3  379.31   19.16
  -1  -1   3  397.53   26.10
   1  -1  -3  336.27   24.02
   1  -1  -3  391.64   22.95
   1   1  -3  347.05   25.35
  -1   1   3  380.42   19.32
  -1   1   3  333.16   19.00
  -1   1   3  353.20   19.09
   0  -1   3  337.62   23.30
   0  -1   3  318.43   16.52
   0  -1  -3  306.36   21.96
   0  -1  -3  321.68   20.49
   0   1   3  320.62   16.70
   0   1   3  301.55   16.47
   0   1  -3  295.59   22.56
   0   1   3  294.22   16.37
   0   1  -3  323.72   16.49
   1  -1   3 1791.98   94.32
  -1  -1  -3 1608.15   93.25
  -1  -1  -3 1759.96   91.47
   1   1   3 1660.39   87.38
   1   1   3 1623.74   87.17
  -1   1  -3 1731.95   87.19
  -1   1  -3 1614.23   93.78
  -2  -1  -3  928.85   53.34
  -2  -1  -3  933.28   56.16
   2  -1   3  952.36   48.81
   2  -1   3  950.32   56.20
   2   1   3  919.82   48.78
   2   1   3  948.23   48.98
  -2   1  -3  993.97   48.80
  -2   1  -3  863.68   55.81
  -3  -1  -3  280.42   26.51
   3  -1   3  268.06   15.58
  -3  -1  -3  319.48   22.68
   3  -1   3  319.67   15.85
   3  -1   3  313.71   15.82
  -3   1  -3  279.63   26.28
   3   1   3  305.31   15.82
   3   1   3  280.59   15.57
   3   1   3  298.40   15.81
  -4  -1  -3  752.74   56.84
   4  -1   3  893.13   44.82
   4  -1   3  907.19   44.74
  -4  -1  -3  850.76   51.92
   4   1   3  868.83   44.95
  -4   1  -3  827.26   48.85
   4   1   3  880.92   44.83
  -4   1  -3  849.85   51.44
   5  -1   3  470.10   25.17
   5   1   3  474.63   25.20
   6  -1   3   19.53    2.55
   6  -1   3   23.93    2.41
   6   1   3   25.27    2.47
   6   1   3   24.91    2.71
   7  -1   3   26.24    2.98
   7  -1   3   19.54    2.58
   7   1   3   19.60    2.56
   7   1   3   25.00    2.94
   8  -1   3    8.69    1.75
   8   1   3    4.08    1.84
   8   1   3    8.99    1.92
   9  -1   3    4.09    1.36
   9   1   3    5.45    1.44
  10  -1   3   13.11    1.55
  10   1   3   13.75    1.71
  11   2  -3    0.36    0.69
   8  -2  -3    3.85    1.17
   8   2  -3    1.33    1.40
   8   2  -3   -0.73    1.28
   7  -2  -3   48.98    3.62
   7   2  -3   53.08    3.93
   7   2  -3   50.25    3.94
  -6   2   3  195.27   10.45
   6   2  -3  205.41   11.27
   6   2  -3  200.43   11.27
  -4  -2   3  749.19   49.48
   4  -2  -3  724.30   43.71
   4  -2  -3  665.77   43.75
  -4  -2   3  735.35   37.78
   4   2  -3  722.12   37.70
  -4   2   3  720.34   37.38
   4   2  -3  718.36   45.09
  -4   2   3  724.65   37.44
  -3  -2   3   13.85    9.36
  -3  -2   3   10.92    1.12
   3  -2  -3   11.64    5.79
  -3  -2   3    9.41    1.42
   3  -2  -3   12.84    7.91
  -3   2   3    9.84    0.90
   3   2  -3   10.41    1.13
  -3   2   3   11.74    1.33
   3   2  -3    7.03    7.46
   3   2  -3   10.11    1.16
  -3   2   3   10.37    1.09
   3   2  -3   11.00    0.90
   3   2  -3    9.07    0.81
  -2  -2   3 1540.25   79.13
   2  -2  -3 1541.22   83.35
  -2  -2   3 1610.88   88.08
  -2   2   3 1501.49   79.13
   2   2  -3 1463.69   85.99
   2   2  -3 1496.18   79.00
  -1  -2   3 6731.32  350.85
   1  -2  -3 7314.89  347.52
  -1   2   3 6540.30  346.62
   1   2  -3 5960.35  349.05
   0  -2   3 1109.32   59.05
   0  -2   3 1212.42   67.79
   0  -2  -3 1168.28   63.87
   0  -2  -3 1065.24   59.22
   0   2  -3 1152.01   58.99
   0   2  -3 1162.48   66.63
   0   2   3 1115.54   63.29
   0   2   3 1123.57   59.16
  -1  -2  -3  469.02   29.07
  -1  -2  -3  415.93   23.90
   1  -2   3  492.54   33.41
   1  -2   3  439.74   23.68
  -1   2  -3  446.04   23.61
  -1   2  -3  438.15   31.87
   1   2   3  427.95   28.48
   1   2   3  466.44   23.87
  -1   2  -3  462.82   23.45
   2  -2   3  345.90   28.72
   2  -2   3  324.32   17.41
   2  -2   3  329.44   17.17
  -2  -2  -3  325.77   23.99
   2   2   3  323.41   17.62
  -2   2  -3  343.94   17.37
   2   2   3  328.51   17.21
   2   2   3  312.43   17.21
  -2   2  -3  310.08   26.91
  -3  -2  -3 1338.91   76.21
   3  -2   3 1334.60   68.68
  -3  -2  -3 1321.51   79.87
   3   2   3 1288.84   68.68
   3   2   3 1268.16   69.19
  -3   2  -3 1307.71   77.09
  -3   2  -3 1386.69   68.62
  -4  -2  -3  430.32   35.81
   4  -2   3  416.46   22.52
   4  -2   3  449.18   22.67
   4   2   3  422.74   22.65
  -4   2  -3  408.06   29.57
   5  -2   3   55.60    3.83
   5   2   3   59.05    3.25
   5   2   3   52.58    4.03
   5   2   3   58.96    3.91
   6  -2   3   22.38    2.69
   6   2   3   23.77    2.50
   6   2   3   23.50    2.69
   7  -2   3  203.40   11.77
   7   2   3  200.62   11.77
   7   2   3  203.08   11.87
   8  -2   3   67.73    4.95
   8   2   3   71.17    5.19
   9  -2   3   -0.31    1.05
   9   2   3   -0.58    1.02
  10  -2   3    4.68    0.88
  10   2   3    2.73    1.02
  10   3  -3   11.65    1.71
   9   3  -3   50.05    3.93
   8   3  -3   89.61    5.61
   8   3  -3   70.52    5.51
   7   3  -3   75.40    5.06
   7   3  -3   73.23    5.18
  -6   3   3  339.55   17.53
   6   3  -3  331.48   18.20
   6   3  -3  330.69   18.28
  -5  -3   3   29.37   26.57
  -5   3   3    4.32    0.72
   5   3  -3    6.86    0.69
   5   3  -3   12.96   16.89
   5   3  -3    3.68    1.18
   4  -3  -3 1547.67   89.51
  -4  -3   3 1600.60   95.40
   4  -3  -3 1612.03   87.71
  -4  -3   3 1569.13   80.70
   4   3  -3 1489.70   80.35
  -4   3   3 1471.43   80.13
  -4   3   3 1561.34   80.26
  -3  -3   3 1212.66   63.12
  -3  -3   3 1303.98   76.19
   3   3  -3 1165.60   62.84
  -3   3   3 1202.60   62.89
   3   3  -3 1172.77   71.94
  -2  -3   3  689.17   35.52
  -2  -3   3  723.80   48.24
   2  -3  -3  735.19   42.43
   2  -3  -3  574.10   35.08
   2   3  -3  699.59   35.35
  -2   3   3  685.00   35.44
   2   3  -3  655.84   44.38
  -2   3   3  654.24   40.65
  -1  -3   3 1647.98   91.75
  -1  -3   3 1571.67   80.82
   1  -3  -3 1602.11   87.15
   1  -3  -3 1546.50   80.94
  -1   3   3 1567.94   80.83
   1   3  -3 1469.86   89.28
  -1   3   3 1523.65   86.10
   1   3  -3 1507.36   80.65
   0  -3  -3 2444.66  129.22
   0  -3  -3 2662.48  135.83
   0  -3   3 2366.46  129.01
   0  -3   3 2555.39  139.61
   0   3  -3 2429.23  128.91
   0   3   3 2516.64  134.69
   0   3  -3 2309.93  137.10
   0   3   3 2639.22  129.16
   1  -3   3 2785.40  150.08
   1  -3   3 2517.20  138.82
  -1  -3  -3 2788.08  146.20
  -1  -3  -3 2688.63  139.14
   1   3   3 2705.27  138.98
  -1   3  -3 2627.36  138.72
  -1   3  -3 2645.31  147.84
   1   3   3 2702.62  145.14
  -2  -3  -3 1603.17   91.24
   2  -3   3 1576.98   82.97
  -2  -3  -3 1485.81   83.30
   2  -3   3 1739.64   96.07
  -2   3  -3 1513.55   91.87
  -2   3  -3 1644.47   82.86
   2   3   3 1651.30   83.16
   2   3   3 1562.02   90.02
   3  -3   3   -0.42    0.17
  -3  -3  -3   -7.26   13.02
   3  -3   3   -7.35   17.47
   3  -3   3   -1.21    1.15
   3   3   3    0.17    0.25
  -3   3  -3    9.67   12.47
  -3   3  -3    0.73    0.96
   3   3   3    0.21    1.40
   3   3   3    1.00    0.77
   3   3   3    0.02    0.39
  -4  -3  -3   89.93   23.94
   4  -3   3   53.44    3.19
   5   3   3  619.94   31.70
   5   3   3  570.82   31.71
   6  -3   3  195.81   11.47
   6   3   3  199.76   11.56
   6   3   3  202.52   11.50
   7  -3   3   15.56    2.22
   7   3   3   21.96    2.75
   7   3   3   13.04    2.19
   8  -3   3    6.35    1.32
   8   3   3    7.21    1.77
  10   3   3    0.96    0.74
  10   4  -3    1.07    0.88
   9   4  -3    3.00    1.38
   8   4  -3   24.14    2.87
   8   4  -3   27.69    2.89
   7   4  -3   11.74    1.96
  -6   4   3   41.56    2.69
   6   4  -3   42.23    3.40
   6   4  -3   47.06    2.56
   6   4  -3   38.05    2.61
   6   4  -3   47.47    3.56
  -4  -4   3  306.21   48.57
  -4   4   3  225.83   12.86
  -4   4   3  235.10   12.51
   4   4  -3  229.23   12.76
   4   4  -3  235.37   12.48
  -3  -4   3  167.49   28.25
   3  -4  -3  187.71   26.29
  -3  -4   3  190.03   10.89
  -3  -4   3  153.82   10.18
  -3   4   3  186.14   10.48
   3   4  -3  189.89   10.00
   3   4  -3  197.35   10.48
  -3   4   3  178.41   21.86
  -3   4   3  193.73   10.02
   2  -4  -3  499.25   35.33
  -2  -4   3  449.80   24.25
  -2  -4   3  456.88   40.43
   2   4  -3  471.54   23.96
  -2   4   3  420.64   23.57
  -2   4   3  453.18   32.46
  -2   4   3  446.89   24.03
   2   4  -3  421.32   23.55
   1  -4  -3  213.26   11.98
   1  -4  -3  216.40   22.45
  -1  -4   3  235.60   30.71
  -1  -4   3  212.00   11.84
  -1   4   3  211.35   11.27
  -1   4   3  213.06   11.76
   1   4  -3  194.95   11.21
   1   4  -3  219.81   24.09
  -1   4   3  206.34   11.23
   1   4  -3  209.33   11.57
  -1   4   3  188.64   20.68
   0  -4  -3  627.35   33.83
   0  -4   3  751.02   49.79
   0  -4  -3  683.81   44.57
   0  -4   3  642.65   33.66
   0   4   3  610.30   41.09
   0   4   3  573.23   33.08
   0   4  -3  664.58   33.46
   0   4   3  647.75   33.66
   0   4  -3  594.61   33.10
   0   4  -3  597.60   45.16
  -1  -4  -3 1320.20   71.00
   1  -4   3 1534.42   87.09
  -1  -4  -3 1479.13   82.22
  -1   4  -3 1340.78   70.52
  -1   4  -3 1227.54   80.68
   1   4   3 1295.44   70.74
   1   4   3 1328.73   79.29
  -2  -4  -3   77.45   18.43
   2  -4   3   38.72   19.54
  -2  -4  -3   46.86    4.30
   2   4   3   43.47    3.84
   2   4   3   45.44    2.80
   2   4   3   42.10    2.83
  -2   4  -3   27.18   15.12
  -2   4  -3   41.32    3.24
   2   4   3   43.97    2.88
  -4   4  -3  804.70   42.57
   5   4   3    2.47    0.66
   5   4   3    1.71    1.25
   5   4   3    1.58    1.24
  -6  -4  -3   19.69    2.54
  -6   4  -3   15.76    1.53
   6   4   3   19.62    2.44
   6   4   3   19.78    1.33
   6   4   3   20.33    2.52
  -7  -4  -3  101.99    5.78
   7   4   3   84.60    6.13
   7   4   3   88.93    6.10
  -8  -4  -3   20.71    2.04
   8   4   3   19.89    2.57
  -9  -4  -3    2.00    0.74
   9   4   3    1.88    1.15
 -10  -5   3   -0.10    0.62
  10   5  -3    0.01    0.68
  -9  -5   3    5.52    1.13
   9   5  -3    6.43    1.48
  -8  -5   3    9.34    1.45
   8   5  -3    7.28    1.59
  -7  -5   3   -0.03    0.84
   7   5  -3   -1.24    1.03
   7   5  -3   -0.28    1.09
  -6  -5   3    6.79    1.29
   6   5  -3    8.20    0.91
   6   5  -3    7.02    0.94
   6   5  -3    5.53    1.51
  -6   5   3    7.33    1.12
   6   5  -3    7.36    1.52
  -5  -5   3    1.52    1.21
   5  -5  -3    3.39    0.72
   5   5  -3    1.73    1.07
   5   5  -3    4.99    0.82
   5   5  -3    0.89    1.11
  -5   5   3    2.62    0.83
   5   5  -3    2.99    0.74
  -4   5   3    4.12    0.89
   4   5  -3    0.64    0.98
   4   5  -3    1.27    0.60
   3  -5  -3    0.22    0.43
  -3  -5   3  -32.27   32.83
   3  -5  -3   -0.82    2.46
  -3   5   3    0.97    0.68
   3   5  -3    0.01    0.29
  -3   5   3    1.19    1.79
   3   5  -3  -14.36   22.74
   3   5  -3    1.44    0.60
  -2  -5   3  641.20   34.07
  -2  -5   3  678.09   59.89
   2  -5  -3  696.22   51.49
  -2   5   3  577.10   45.45
  -2   5   3  679.65   33.86
  -2   5   3  563.66   33.06
   2   5  -3  660.21   33.63
   2   5  -3  592.77   33.06
  -1  -5   3  267.73   43.53
   1  -5  -3  260.45   30.65
  -1  -5   3  249.18   14.05
   1   5  -3  224.16   13.52
  -1   5   3  235.32   28.24
   1   5  -3  187.95   30.25
  -1   5   3  239.88   13.80
  -1   5   3  254.98   13.14
  -1   5   3  249.01   13.08
   1   5  -3  242.81   13.08
   0  -5   3  133.80   29.95
   0  -5  -3   97.83   21.84
   0  -5  -3  113.09    7.65
   0   5  -3  118.58    7.04
   0   5   3  112.84    6.40
   0   5   3   76.45   16.50
   0   5   3  108.67    7.25
   0   5   3  119.39    6.51
   0   5  -3  110.16    6.42
   0   5  -3  114.19   22.86
  -1  -5  -3 1251.72   82.49
  -1  -5  -3 1230.27   65.24
   1  -5   3 1388.20   88.23
  -1   5  -3 1189.42   80.69
  -1   5  -3 1173.88   64.15
   1   5   3 1143.72   64.77
  -1   5  -3 1309.21   64.68
  -2  -5  -3   36.28    5.14
  -2  -5  -3   20.06   25.99
   2   5   3   31.26    2.23
   2   5   3    6.48   19.04
   2   5   3   28.36    2.29
   2   5   3   28.53    4.30
  -2   5  -3   35.44    3.66
   3   5   3    6.09    0.97
   3   5   3    6.56    1.31
  -4  -5  -3    3.19    1.02
   4   5   3    2.17    1.19
   4   5   3    2.60    0.73
   4   5   3    2.63    0.74
   4   5   3    2.01    1.04
  -5  -5  -3   16.24    1.92
   5   5   3   14.01    1.43
   5   5   3   15.44    1.46
  -5   5  -3   13.39    1.63
   5   5   3   15.52    2.01
   5   5   3   18.26    2.36
  -6  -5  -3  133.92    7.02
   6   5   3  112.39    7.12
   6   5   3  117.98    7.33
   6   5   3  118.73    6.32
   6   5   3  109.05    6.35
  -6   5  -3   98.24    6.48
  -7  -5  -3   18.65    2.06
   7   5   3   18.19    2.35
  -8  -5  -3    6.86    1.18
   8   5   3    9.92    1.66
  -9  -5  -3    3.40    0.84
   9   5   3    4.00    1.20
 -10  -6   3    0.67    0.63
  -9  -6   3    2.92    0.88
   9   6  -3    2.17    1.10
  -8  -6   3   -0.19    0.79
   8   6  -3    3.27    1.16
  -7  -6   3    2.05    0.96
   7   6  -3    1.85    1.28
   7   6  -3    2.95    1.63
  -6  -6   3   -0.28    0.80
  -6   6   3    0.04    0.69
   6   6  -3    0.00    1.08
   6   6  -3   -0.97    1.17
   6   6  -3    0.63    0.63
   6   6  -3    0.06    0.46
   5  -6  -3   32.95    2.17
  -5  -6   3   28.62    2.60
  -5   6   3   39.49    2.63
   5   6  -3   33.82    2.82
   5   6  -3   32.57    2.36
  -5   6   3   27.92    2.35
   5   6  -3   29.18    2.97
  -5   6   3   30.27    2.39
   5   6  -3   27.89    2.27
   4  -6  -3   23.31    1.82
  -4  -6   3   21.81    2.12
  -4   6   3   26.81    2.19
   4   6  -3   22.84    2.47
   4   6  -3   23.11    1.90
   4   6  -3   25.82    2.02
   4   6  -3   25.21    2.27
  -3  -6   3   16.38    2.75
   3  -6  -3   19.70    1.75
   3   6  -3   23.68    1.79
  -3   6   3   20.77    1.99
   3   6  -3   22.45    1.86
   2  -6  -3    5.92    3.66
  -2  -6   3   30.83   49.43
   2   6  -3    0.29    2.85
   2   6  -3   -3.47   31.62
  -2   6   3   -0.14    2.85
   1  -6  -3   -1.70    3.04
   1  -6  -3    8.63   29.51
  -1  -6   3   -0.81    3.03
  -1  -6   3   27.43   43.13
  -1   6   3   19.15   22.06
   1   6  -3  -25.93   28.75
   1   6  -3    3.29    2.46
   1   6  -3    4.09    0.82
  -1   6   3    0.62    2.60
  -1   6   3    2.63    0.71
   1   6  -3    3.37    1.01
  -1   6   3    4.63    1.08
   0  -6   3    0.09    3.00
   0  -6   3   -8.45   39.96
   0  -6  -3   -0.76    3.25
   0  -6  -3   15.75   31.17
   0   6   3    5.19    1.14
   0   6   3    5.38    0.94
   0   6   3   -7.03   23.84
   0   6  -3    3.75    2.38
   0   6   3    6.80    2.75
   0   6  -3    3.57    1.06
   0   6  -3    3.95    0.88
   0   6  -3   27.90   28.85
  -1  -6  -3    5.46   32.92
   1   6   3   20.30    1.76
  -1   6  -3   18.25    3.10
   1   6   3    3.29   27.44
  -1   6  -3   17.50    1.74
   1   6   3   17.96    1.63
   1   6   3   16.98    1.86
   1   6   3   16.49    3.56
   2  -6   3    7.87    1.17
  -2  -6  -3    7.99    1.44
   2   6   3    9.34    1.26
   2   6   3    9.25    1.37
   2   6   3    8.51    1.19
  -3  -6  -3    5.81    1.18
  -3   6  -3    4.63    1.13
  -3   6  -3    5.76    1.01
   3   6   3    6.02    1.06
  -3   6  -3    5.40    1.04
   3   6   3    5.23    0.94
   3   6   3    5.27    1.26
  -4  -6  -3   30.15    2.64
   4   6   3   29.78    2.26
  -4   6  -3   30.37    2.37
   4   6   3   29.96    2.33
   4   6   3   32.14    2.77
  -4   6  -3   27.42    2.52
  -4   6  -3   32.09    2.33
   4   6   3   29.43    2.57
  -5  -6  -3    5.50    1.35
  -5   6  -3    5.24    1.05
   5   6   3    5.40    1.60
  -5   6  -3    6.92    1.23
   5   6   3    5.24    0.98
  -5   6  -3    5.02    1.21
   5   6   3    5.31    0.99
   5   6   3    6.29    1.37
  -6  -6  -3   41.80    3.34
   6   6   3   38.65    3.41
   6   6   3   41.68    2.80
   6   6   3   47.33    2.81
  -6   6  -3   43.33    3.06
   6   6   3   45.15    3.83
  -7  -6  -3   16.48    1.97
   7   6   3   19.98    2.39
  -8  -6  -3    1.62    0.84
   8   6   3    1.53    0.98
  -9  -6  -3    4.60    0.80
   9   6   3    7.03    1.06
  -9  -7   3   -0.31    0.63
   9   7  -3    0.02    0.60
  -8  -7   3    0.44    0.82
   8   7  -3   -0.07    0.90
  -8   7   3    0.44    0.69
  -7  -7   3   14.06    1.87
   7   7  -3   10.86    1.60
  -7   7   3   15.26    1.57
  -6  -7   3   23.13    2.42
  -6   7   3   23.37    2.10
   6   7  -3   25.90    1.95
   6   7  -3   25.54    2.58
  -6   7   3   27.15    2.17
   6   7  -3   25.91    3.03
  -6   7   3   25.37    2.27
   6   7  -3   24.60    2.01
   5  -7  -3    4.94    0.90
  -5  -7   3    4.80    1.26
   5   7  -3    4.62    0.99
   5   7  -3    4.23    1.20
  -5   7   3    5.08    1.08
   5   7  -3    5.02    1.05
  -5   7   3    5.85    1.09
  -5   7   3    4.30    1.20
   5   7  -3    3.37    1.48
  -4  -7   3   83.31    5.64
   4  -7  -3   97.42    5.34
   4   7  -3   93.84    5.58
   4   7  -3   92.89    5.98
  -4   7   3   89.56    5.37
  -4   7   3   97.74    5.74
   4   7  -3   81.86    5.33
   4   7  -3   86.89    5.53
  -4   7   3   89.69    5.43
  -3  -7   3   96.79    6.78
   3  -7  -3  110.24    6.30
  -3  -7   3  108.31    6.58
   3   7  -3  104.49    6.17
   3   7  -3  116.33    6.83
  -3   7   3  111.50    6.36
  -3   7   3  111.92    6.31
  -3   7   3  117.97    6.71
   3   7  -3  100.42    6.27
   3   7  -3  113.31    6.56
   2  -7  -3   72.34    4.39
  -2  -7   3   62.86    4.74
  -2  -7   3   71.14    4.59
  -2   7   3   66.49    4.39
  -2   7   3   74.86    4.36
   2   7  -3   71.38    4.31
   2   7  -3   83.30    4.48
  -2   7   3   73.79    4.75
   2   7  -3   67.69    4.56
  -1  -7   3   17.97    1.85
  -1  -7   3   20.18    1.90
   1  -7  -3   18.41    1.76
  -1   7   3   17.16    1.79
  -1   7   3   20.80    2.14
   1   7  -3   18.44    1.83
   1   7  -3   22.25    1.80
  -1   7   3   19.61    1.71
   1   7  -3   17.09    2.11
   1   7  -3   16.98    1.73
   0  -7  -3   56.98    3.79
   0  -7   3   58.74    3.85
   0  -7  -3   57.58    3.86
   0   7  -3   59.40    4.17
   0   7  -3   58.69    3.98
   0   7   3   63.25    4.19
   0   7   3   62.61    3.69
   0   7   3   58.33    3.91
   0   7   3   58.79    3.81
   0   7   3   59.92    3.78
   0   7  -3   62.98    3.73
   0   7   3   53.58    3.84
   0   7  -3   64.28    3.79
  -1  -7  -3  138.27    8.31
  -1  -7  -3  138.48    8.38
   1  -7   3  137.59    8.28
  -1   7  -3  151.25    8.24
  -1   7  -3  155.00    8.21
  -1   7  -3  140.70    8.64
   1   7   3  145.68    8.36
   1   7   3  147.19    8.24
   1   7   3  143.06    8.23
   1   7   3  160.60    8.74
   1   7   3  157.39    8.10
   1   7   3  148.87    8.46
  -2  -7  -3   44.03    3.38
  -2  -7  -3   47.30    3.34
   2  -7   3   47.01    3.30
   2   7   3   48.49    3.21
  -2   7  -3   50.50    3.25
  -2   7  -3   52.05    3.30
   2   7   3   47.88    3.46
   2   7   3   51.40    3.42
  -2   7  -3   49.12    3.68
   2   7   3   49.02    3.23
  -3  -7  -3    8.48    1.48
  -3   7  -3    7.89    1.23
   3   7   3    8.68    1.29
  -3   7  -3   11.53    1.43
   3   7   3    9.25    1.27
   3   7   3    7.02    1.50
  -3   7  -3    9.21    1.63
  -4  -7  -3   21.65    2.34
   4   7   3   23.87    2.05
  -4   7  -3   20.41    2.27
  -4   7  -3   24.93    2.12
   4   7   3   24.61    2.01
   4   7   3   21.86    2.49
  -4   7  -3   20.70    2.02
  -5  -7  -3   14.59    2.01
   5   7   3   19.05    1.73
  -5   7  -3   16.75    1.86
   5   7   3   14.97    2.00
  -5   7  -3   16.33    1.99
   5   7   3   16.76    1.68
   5   7   3   14.22    2.19
  -5   7  -3   13.97    1.66
  -6  -7  -3   40.61    3.20
   6   7   3   40.84    3.19
   6   7   3   38.21    2.68
   6   7   3   42.88    2.68
  -7  -7  -3   19.54    2.07
   7   7   3   21.20    2.10
  -8  -7  -3    5.69    1.04
   8   7   3    3.92    0.88
  -8  -8   3   30.35    2.39
  -8   8   3   26.57    2.06
   8   8  -3   30.67    2.20
  -7  -8   3    2.74    1.12
   7   8  -3    2.74    1.03
  -7   8   3    2.26    0.83
   7   8  -3    1.37    0.38
  -6  -8   3   81.16    5.18
   6   8  -3   79.73    4.69
   6   8  -3   78.33    4.69
  -6   8   3   75.33    4.73
   6   8  -3   73.55    4.91
  -6   8   3   82.74    4.78
   5  -8  -3   92.32    5.41
  -5  -8   3   93.67    5.96
   5   8  -3   96.31    5.74
  -5   8   3   97.11    5.59
   5   8  -3   89.52    5.67
   5   8  -3   90.92    5.56
  -5   8   3   91.88    5.59
  -5   8   3   97.27    6.01
   5   8  -3   92.38    6.37
  -4  -8   3  109.89    6.52
   4  -8  -3  108.70    6.10
  -4   8   3  101.94    6.16
  -4   8   3  105.51    6.55
   4   8  -3   96.62    6.08
   4   8  -3  102.34    6.81
   4   8  -3  100.81    6.62
  -4   8   3  104.14    6.11
   4   8  -3  101.85    6.34
  -3  -8   3   11.76    1.75
   3  -8  -3   15.41    1.69
  -3  -8   3   12.70    1.84
  -3   8   3   12.31    1.63
  -3   8   3   15.34    2.17
   3   8  -3   15.13    1.80
   3   8  -3   17.04    2.48
  -3   8   3   14.52    1.73
   3   8  -3   10.56    1.54
   3   8  -3   13.58    1.56
  -2  -8   3  317.93   17.00
   2  -8  -3  323.39   16.83
  -2  -8   3  283.71   16.85
   2   8  -3  312.02   16.68
  -2   8   3  313.14   16.82
   2   8  -3  327.33   17.24
  -2   8   3  321.96   16.70
   2   8  -3  273.68   16.71
  -2   8   3  327.05   17.28
  -1  -8   3  346.36   19.67
   1  -8  -3  367.29   19.67
  -1  -8   3  359.08   19.73
  -1   8   3  387.00   20.15
   1   8  -3  363.06   20.14
   1   8  -3  377.63   19.58
  -1   8   3  385.25   19.52
   1   8  -3  371.77   20.09
  -1   8   3  367.76   19.63
  -1   8   3  381.81   19.66
   1   8  -3  324.73   19.58
  -1   8   3  368.08   19.63
   0  -8  -3    1.72    0.89
   0  -8   3    1.27    0.99
   0  -8  -3    3.05    0.98
   0   8   3    0.99    0.88
   0   8  -3    2.32    0.95
   0   8   3    1.50    0.92
   0   8   3    0.72    0.79
   0   8   3    1.79    0.97
   0   8  -3    1.22    1.12
   0   8  -3    1.69    0.90
   0   8   3    1.47    0.97
   0   8   3    1.26    1.21
  -1  -8  -3    0.35    0.83
   1  -8   3    0.27    0.85
  -1  -8  -3   -0.13    0.83
   1   8   3    1.94    1.07
   1   8   3   -0.17    0.73
   1   8   3    0.51    0.80
  -1   8  -3   -0.37    0.97
   1   8   3    0.51    0.86
   1   8   3    0.07    0.94
  -1   8  -3   -0.72    0.77
   1   8   3    0.69    0.78
  -1   8  -3    1.68    0.99
  -1   8  -3    0.63    0.87
  -2  -8  -3    0.41    0.83
  -2  -8  -3    1.51    1.03
   2  -8   3    0.78    0.94
  -2   8  -3   -0.43    0.96
   2   8   3    0.87    0.83
   2   8   3    1.40    0.90
   2   8   3   -0.22    0.52
  -2   8  -3    1.57    0.91
   2   8   3    1.79    1.15
   2   8   3    0.71    0.74
  -2   8  -3    0.41    1.05
  -3  -8  -3  205.19   11.96
  -3  -8  -3  188.88   11.77
   3   8   3  224.56   11.67
   3   8   3  210.20   11.91
  -3   8  -3  223.73   11.65
  -3   8  -3  225.79   11.71
   3   8   3  215.36   12.10
  -3   8  -3  199.13   12.14
  -4  -8  -3   65.71    4.59
   4   8   3   68.45    4.23
  -4   8  -3   64.98    4.70
   4   8   3   76.06    4.51
  -4   8  -3   64.41    4.21
   4   8   3   67.52    4.86
  -4   8  -3   65.22    4.25
  -5  -8  -3    7.61    1.52
  -5   8  -3    6.66    1.13
   5   8   3    9.54    1.20
  -5   8  -3    9.23    1.43
   5   8   3    6.95    1.19
  -6  -8  -3    4.95    1.17
   6   8   3    5.24    1.56
  -6   8  -3    6.50    0.96
   6   8   3    4.42    0.80
  -7  -8  -3   21.13    2.01
   7   8   3   22.73    2.13
  -8  -9   3   14.10    1.41
  -8   9   3   13.93    1.25
  -7  -9   3   18.61    1.91
  -7   9   3   14.83    1.93
  -7   9   3   18.67    1.68
   7   9  -3   16.85    1.91
  -6  -9   3   22.49    2.33
  -6   9   3   23.63    2.02
   6   9  -3   22.64    1.86
   6   9  -3   18.82    2.32
  -6   9   3   25.88    2.10
   5  -9  -3    7.58    1.09
  -5  -9   3    5.53    1.41
   5   9  -3    5.74    1.06
  -5   9   3    8.77    1.33
   5   9  -3    6.84    1.19
  -5   9   3    8.74    1.32
  -4  -9   3   87.69    5.60
   4  -9  -3   91.20    5.29
  -4   9   3   91.47    5.34
  -4   9   3   83.67    5.77
  -4   9   3   91.12    5.28
   4   9  -3   82.33    5.30
   4   9  -3   82.75    6.02
   4   9  -3   86.52    5.52
  -3  -9   3   74.61    4.74
  -3  -9   3   64.24    4.61
   3  -9  -3   69.55    4.43
  -3   9   3   75.57    4.56
  -3   9   3   70.35    5.02
   3   9  -3   65.62    4.23
   3   9  -3   72.77    5.24
  -3   9   3   75.31    4.42
   3   9  -3   65.71    4.68
   3   9  -3   64.01    4.42
  -2  -9   3  136.79    8.43
   2  -9  -3  150.62    8.41
  -2  -9   3  146.45    8.45
  -2   9   3  155.27    8.26
   2   9  -3  133.00    8.31
  -2   9   3  135.63    8.32
   2   9  -3  151.89    8.81
  -2   9   3  148.28    8.37
   2   9  -3  146.27    8.22
  -2   9   3  150.74    8.95
  -1  -9   3   21.97    2.37
  -1  -9   3   20.44    2.03
   1  -9  -3   21.96    2.22
   1   9  -3   22.05    2.77
   1   9  -3   23.25    2.19
   1   9  -3   20.31    2.17
  -1   9   3   22.57    2.76
  -1   9   3   23.03    2.20
  -1   9   3   21.31    2.10
  -1   9   3   24.82    2.23
   0  -9  -3  273.60   14.61
   0  -9   3  260.09   14.60
   0   9   3  279.67   15.18
   0   9  -3  246.77   15.05
   0   9   3  276.70   14.26
   0   9   3  268.80   14.47
   0   9  -3  253.84   14.50
   0   9   3  255.56   14.59
   0   9  -3  263.93   14.42
   0   9   3  274.53   14.48
  -1  -9  -3  248.66   13.92
  -1  -9  -3  247.86   13.86
   1  -9   3  253.66   13.92
  -1   9  -3  234.98   13.82
  -1   9  -3  239.89   14.40
   1   9   3  260.68   13.81
   1   9   3  253.23   14.05
  -1   9  -3  265.89   13.81
   1   9   3  267.84   13.79
  -2  -9  -3   70.38    4.55
  -2  -9  -3   64.24    4.52
  -2   9  -3   68.17    4.97
   2   9   3   66.33    4.72
   2   9   3   70.19    4.38
   2   9   3   66.08    4.25
   2   9   3   72.86    4.76
  -2   9  -3   71.61    4.41
  -3  -9  -3    2.27    1.07
  -3  -9  -3    0.59    0.87
  -3   9  -3    0.18    1.02
   3   9   3   -0.06    0.77
   3   9   3    1.82    1.38
  -3   9  -3    1.22    0.98
   3   9   3    0.64    0.80
  -4  -9  -3   42.43    3.25
  -4   9  -3   42.97    2.96
   4   9   3   47.15    3.01
   4   9   3   33.93    3.04
  -5  -9  -3   37.22    3.12
  -5   9  -3   40.47    2.80
   5   9   3   46.18    2.83
  -6  -9  -3   15.20    1.66
   6   9   3   12.29    1.10
  -6   9  -3   12.95    1.24
  -7  -9  -3    3.33    0.79
  -7 -10   3    2.84    0.76
  -7  10   3    3.95    0.75
  -6  10   3   13.85    1.37
  -6  10   3   14.67    1.51
   6  10  -3   15.24    1.30
  -5 -10   3    9.77    1.42
  -5  10   3   12.59    1.42
  -5  10   3   11.06    1.43
   5  10  -3    6.96    1.07
  -4 -10   3   57.68    3.89
   4 -10  -3   54.61    3.62
   4  10  -3   55.40    3.66
  -4  10   3   56.47    3.65
  -4  10   3   56.94    3.68
  -3 -10   3    8.84    1.42
   3 -10  -3   14.12    1.63
   3  10  -3   10.00    1.48
  -3  10   3   11.81    1.49
  -3  10   3   11.06    1.59
  -2 -10   3  168.36    9.94
  -2 -10   3  145.47    9.58
   2 -10  -3  186.14    9.89
   2  10  -3  176.26    9.62
  -2  10   3  187.92    9.83
  -2  10   3  180.47    9.82
   2  10  -3  165.55    9.78
  -2  10   3  187.65    9.68
   1 -10  -3   79.29    4.91
  -1 -10   3   70.40    4.89
  -1  10   3   73.74    6.21
   1  10  -3   69.35    4.77
  -1  10   3   78.75    4.84
  -1  10   3   80.03    4.61
  -1  10   3   78.47    4.78
   1  10  -3   77.81    4.71
   0 -10  -3    5.54    1.25
   0 -10   3    4.74    1.30
   0  10  -3    4.13    1.11
   0  10   3    4.47    1.10
   0  10  -3    4.08    1.68
   0  10   3    8.23    2.40
   0  10  -3    3.32    1.09
   0  10   3    4.69    1.11
  -1 -10  -3    2.62    1.02
  -1 -10  -3    0.00    0.84
   1  10   3    3.03    1.00
   1  10   3    2.68    1.01
  -1  10  -3    2.89    1.01
  -1  10  -3    3.21    1.02
  -2 -10  -3   27.76    2.41
  -2 -10  -3   32.23    2.59
  -2  10  -3   30.83    2.50
   2  10   3   30.22    2.42
   2  10   3   28.37    2.26
  -3 -10  -3   40.20    3.12
  -3 -10  -3   41.13    3.05
  -3  10  -3   41.68    2.90
   3  10   3   41.45    2.92
  -4 -10  -3   12.60    1.63
   4  10   3   12.91    1.39
  -4  10  -3   10.51    1.32
  -5 -10  -3    4.69    1.06
   5  10   3    5.40    0.86
  -5  10  -3    6.49    0.90
  -6 -10  -3    0.29    0.58
  -6  10  -3   -0.30    0.45
  -5 -11   3    0.59    0.59
   5  11  -3    1.04    0.54
  -5  11   3    0.83    0.71
  -5  11   3    0.66    0.59
  -4 -11   3    0.74    0.62
   4 -11  -3    0.14    0.61
  -4  11   3    1.31    0.78
  -4  11   3    1.65    0.80
   4  11  -3    0.19    0.61
   3 -11  -3   23.05    2.06
  -3  11   3   25.32    2.00
   3  11  -3   24.27    2.05
  -3  11   3   26.87    2.16
   2 -11  -3    3.60    0.94
  -2  11   3    1.24    0.82
  -2  11   3    2.46    0.86
   2  11  -3    1.01    0.75
  -2  11   3    2.83    0.99
   2  11  -3    3.37    0.98
   1 -11  -3   16.64    1.82
   1  11  -3   13.30    1.55
   1  11  -3   13.63    1.61
  -1  11   3   15.24    1.70
  -1  11   3   14.15    1.69
   0 -11  -3    1.71    0.91
   0  11  -3    0.42    0.79
   0  11   3    1.36    0.89
   0  11  -3    0.50    0.77
   0  11   3    0.72    0.80
  -1 -11  -3    1.23    0.93
  -1  11  -3    0.17    0.71
   1  11   3   -0.24    0.67
   1  11   3    0.08    0.74
  -1  11  -3    0.06    0.78
  -2 -11  -3   19.51    1.93
  -2  11  -3   18.57    1.83
   2  11   3   20.09    1.82
  -3 -11  -3    0.82    0.53
  -3 -11  -3    2.11    0.91
   3  11   3    2.17    0.81
  -3  11  -3    0.52    0.68
  -4 -11  -3    4.10    0.76
  -4  11  -3    4.26    0.82
   4  11   3    3.27    0.73
  -5 -11  -3    0.02    0.47
  -5  11  -3    0.66    0.48
   5  11   3    0.39    0.38
   4  12  -3    0.13    0.40
  -4  12   3    0.01    0.54
   3 -12  -3    0.15    0.54
   3  12  -3   -0.11    0.54
  -3  12   3   -0.27    0.63
   2 -12  -3    0.75    0.70
   2  12  -3    0.00    0.34
   2  12  -3    1.67    0.65
  -2  12   3    0.81    0.64
   1 -12  -3    5.25    0.98
   1  12  -3    4.39    0.83
  -1  12   3    6.48    0.99
  -1  12   3    4.80    0.90
   1  12  -3    4.06    0.74
   0 -12  -3    0.39    0.75
   0  12  -3   -0.07    0.62
   0  12   3    0.01    0.59
   0  12   3    0.35    0.62
   0  12  -3    0.45    0.62
  -1 -12  -3    1.17    0.77
   1  12   3    1.09    0.55
  -1  12  -3    1.13    0.60
   1  12   3    0.31    0.66
  -1  12  -3    0.29    0.55
  -2 -12  -3    1.97    0.72
   2  12   3    2.04    0.68
  -2  12  -3    2.81    0.75
  -3 -12  -3    4.21    1.08
   3  12   3    2.67    0.58
  -3  12  -3    2.08    0.57
  11   0  -4   79.31    4.63
  10   0  -4    0.67    1.00
   9   0  -4   22.22    2.67
   6   0  -4   -0.08    0.28
   4   0  -4 1837.38  101.39
  -4   0   4 1826.04   94.65
  -4   0   4 1812.17   94.48
  -3   0   4 2246.40  115.65
   3   0  -4 2080.07  107.98
   3   0  -4 1941.19  115.01
  -3   0   4 2082.77  108.02
  -2   0   4 3040.74  164.58
  -1   0   4    2.07    0.54
  -1   0   4    0.91    0.44
   1   0  -4    0.67    0.47
  -1   0   4    9.02    6.96
   1   0  -4   -1.72    5.51
   1   0  -4    1.31    0.29
   0   0  -4  647.58   32.63
   0   0   4  671.02   40.81
   0   0   4  615.81   32.60
   0   0  -4  556.44   39.50
   1   0   4 1199.88   65.08
  -1   0  -4 1287.22   65.12
  -1   0  -4 1191.60   73.17
   1   0   4 1341.26   73.81
   2   0   4 1376.60   70.92
   2   0   4 1379.80   70.57
  -2   0  -4 1247.09   79.33
  -2   0  -4 1417.33   76.48
  -3   0  -4  234.50   28.27
   3   0   4  206.06   12.18
  -3   0  -4  228.06   21.28
   3   0   4  232.12   12.32
   3   0   4  235.75   12.50
   3   0   4  246.64   12.43
   4   0   4   71.83    3.95
   4   0   4   70.33    4.62
  -4   0  -4   63.33   14.50
   4   0   4   64.33    4.27
   5   0   4  335.37   17.55
   5   0   4  309.33   17.74
   6   0   4  262.07   15.34
   6   0   4  280.45   15.14
   7   0   4  325.70   17.88
   7   0   4  308.72   17.62
   8   0   4   96.16    6.49
   9   0   4   49.44    3.76
  10   0   4   15.75    1.60
  11   1  -4   -0.32    0.73
  10  -1  -4   20.29    1.99
  10   1  -4   16.92    2.07
   9  -1  -4   95.22    6.01
   9   1  -4   95.62    6.15
   8  -1  -4  672.90   36.54
   8   1  -4  707.17   36.72
  -6  -1   4  485.77   27.61
   6   1  -4  569.96   27.99
  -5  -1   4    4.49    1.06
  -5  -1   4    6.48    0.99
  -5  -1   4    9.45    1.42
  -5   1   4    7.22    0.87
   5   1  -4    3.67    9.03
   5   1  -4    7.25    1.11
  -4  -1   4 1090.46   57.40
   4  -1  -4 1113.01   62.36
  -4  -1   4 1172.72   67.40
   4  -1  -4 1052.69   64.99
  -4   1   4 1085.58   57.22
  -4   1   4 1127.35   57.36
   4   1  -4 1077.43   65.32
   4   1  -4 1106.70   57.29
   3  -1  -4  246.64   24.65
  -3  -1   4  332.60   27.25
  -3  -1   4  317.94   16.38
   3  -1  -4  326.06   21.58
  -3   1   4  311.07   16.23
   3   1  -4  275.65   25.84
   3   1  -4  316.17   16.28
   3   1  -4  297.95   16.12
  -3   1   4  309.57   16.45
  -2  -1   4  926.94   55.59
  -2  -1   4  922.64   46.94
   2  -1  -4  913.99   51.60
   2   1  -4  844.86   54.85
   2   1  -4  902.12   46.87
  -2   1   4  862.73   46.83
  -2   1   4  926.61   47.15
   1  -1  -4  239.18   17.53
  -1  -1   4  229.10   12.18
   1  -1  -4  213.56   19.83
  -1  -1   4  238.22   21.81
  -1  -1   4  238.66   12.08
  -1   1   4  205.73   11.98
  -1   1   4  230.65   12.45
   1   1  -4  231.05   11.91
   1   1  -4  227.34   12.12
  -1   1   4  227.43   12.11
   1   1  -4  194.47   20.59
   0  -1  -4 2201.53  112.77
   0  -1   4 2121.98  107.52
   0  -1  -4 1919.96  114.57
   0  -1   4 2274.44  116.93
   0   1  -4 2181.16  107.49
   0   1  -4 1864.30  115.20
   0   1   4 2012.40  107.75
   0   1   4 2025.88  107.45
   1  -1   4  161.24    9.30
  -1  -1  -4  177.69   19.56
  -1  -1  -4  166.93   15.70
   1  -1   4  191.18   20.49
   1  -1   4  166.05    9.19
   1   1   4  178.76    9.17
   1   1   4  168.49    9.04
   1   1   4  160.77    9.12
   1   1   4  171.98    9.62
  -1   1  -4  180.59    9.08
  -1   1  -4  145.55   19.46
  -1   1  -4  175.57    9.31
   1   1   4  169.45    9.29
  -2  -1  -4  483.58   37.46
   2  -1   4  438.22   25.99
   2  -1   4  512.80   26.25
   2  -1   4  535.78   37.80
  -2  -1  -4  509.45   32.93
   2  -1   4  481.10   26.05
  -2   1  -4  466.07   37.70
   2   1   4  510.44   26.50
  -2   1  -4  541.75   26.26
   2   1   4  496.05   26.20
  -3  -1  -4  222.26   22.26
   3  -1   4  227.72   11.63
   3  -1   4  186.14   11.39
   3  -1   4  205.23   11.44
   3  -1   4  205.06   12.29
   3  -1   4  211.50   11.72
  -3  -1  -4  211.23   29.11
  -3   1  -4  220.03   29.60
   3   1   4  225.21   11.60
   3   1   4  221.58   12.06
  -3   1  -4  227.50   22.00
   3   1   4  224.00   11.46
   5  -1   4  405.69   20.44
   5   1   4  362.75   20.60
   5   1   4  350.19   19.77
   5   1   4  394.67   20.42
   6  -1   4   49.42    4.05
   6  -1   4   52.75    3.82
   6   1   4   47.41    4.08
   6   1   4   50.00    3.78
   7  -1   4  226.30   13.14
   7   1   4  222.06   12.95
   7   1   4  227.16   13.15
   8  -1   4   91.08    6.13
   8   1   4   88.44    6.11
   9  -1   4    0.53    1.11
   9   1   4    1.35    1.21
  11   2  -4    0.95    0.67
  10   2  -4   10.83    1.75
   9   2  -4    7.31    1.64
   7  -2  -4   69.52    4.20
   7   2  -4   56.26    4.27
   7   2  -4   57.14    4.36
  -6  -2   4  116.28    7.75
   6   2  -4  143.51    8.14
   6   2  -4  143.01    8.17
  -6   2   4  154.37    7.57
  -5  -2   4   30.01   21.79
  -5  -2   4   11.65    1.48
   5   2  -4   13.45    1.65
   5   2  -4   13.89    1.01
   5   2  -4   22.79   14.59
  -5   2   4   17.67    1.30
  -4  -2   4   71.86    4.55
  -4  -2   4   77.73   19.01
   4  -2  -4   75.26   15.44
   4  -2  -4   81.47   12.00
  -4  -2   4   78.68    4.95
   4   2  -4   81.05    4.25
   4   2  -4   76.45    4.56
   4   2  -4   59.48   14.55
  -4   2   4   77.27    4.68
  -4   2   4   78.00    4.35
  -4   2   4   74.64    4.48
   4   2  -4   78.08    4.63
   3  -2  -4  868.85   59.41
  -3  -2   4 1058.91   63.52
  -3  -2   4 1022.36   51.34
  -3   2   4  997.15   51.30
   3   2  -4  974.42   61.14
  -3   2   4  956.47   51.05
   3   2  -4  989.15   51.14
  -2  -2   4   21.49   10.01
  -2  -2   4   23.09    2.00
  -2  -2   4   21.16    1.77
   2  -2  -4   22.39    7.10
  -2   2   4   22.63    1.61
   2   2  -4   22.22    1.49
  -2   2   4   22.62    1.78
  -2   2   4   23.96    2.11
   2   2  -4   21.75    1.79
   2   2  -4   15.81    9.50
  -2   2   4   28.20    1.63
   1  -2  -4   -6.72    7.60
  -1  -2   4    0.97    0.64
  -1  -2   4   -0.57    8.04
  -1  -2   4    0.47    0.65
   1  -2  -4   -2.13    5.65
   1   2  -4    0.63    0.35
  -1   2   4    0.63    0.42
   1   2  -4    2.31    0.64
  -1   2   4    0.56    0.50
  -1   2   4    0.28    0.53
   1   2  -4    0.29    8.11
  -1   2   4    0.66    0.76
   0  -2   4   25.14    1.89
   0  -2   4   21.83    9.65
   0  -2  -4   12.92    9.42
   0  -2  -4   22.45    7.29
   0  -2   4   29.73    2.14
   0   2   4   27.11    2.28
   0   2  -4   25.46    1.66
   0   2   4   23.58    1.53
   0   2   4   25.93    1.74
   0   2   4   28.40    1.83
   0   2  -4   27.01    1.98
   0   2   4   26.24    1.97
   0   2  -4   25.82   10.67
   1  -2   4   82.76    5.24
  -1  -2  -4   93.76   12.70
   1  -2   4   83.36    5.07
   1  -2   4  111.23   17.22
  -1  -2  -4   88.55   14.71
   1   2   4   95.73    5.54
  -1   2  -4   70.05   14.96
  -1   2  -4   92.65    4.94
   1   2   4   86.59    5.20
   1   2   4   87.67    4.98
  -1   2  -4   92.21    5.21
   1   2   4   85.91    4.87
   1   2   4   94.37    5.04
  -2  -2  -4  568.35   36.93
   2  -2   4  546.78   28.26
   2  -2   4  583.27   42.20
   2  -2   4  453.53   27.94
  -2  -2  -4  556.83   42.31
   2   2   4  515.22   27.92
  -2   2  -4  505.26   40.40
   2   2   4  540.59   28.50
  -2   2  -4  574.44   28.19
  -3  -2  -4   11.49   12.27
   3  -2   4   39.27   17.91
  -3  -2  -4    8.78   17.55
  -3   2  -4   14.81    1.94
  -3   2  -4   13.69   15.37
   3   2   4   14.24    1.46
   3   2   4   10.27    1.98
   3   2   4   14.58    1.22
   4  -2   4   90.42    5.00
  -4  -2  -4   61.00   22.20
  -4   2  -4   93.80   16.96
   4   2   4   86.77    5.31
   4   2   4   89.05    5.04
   5   2   4   21.76    2.21
   5   2   4   18.30    1.40
   5   2   4   18.82    2.39
   6  -2   4   68.75    4.96
   6   2   4   75.56    5.10
   6   2   4   64.05    4.76
   7  -2   4    2.83    1.47
   7   2   4    0.75    1.34
   7   2   4    2.33    1.50
   8  -2   4   20.27    2.59
   8   2   4   19.78    2.65
   9  -2   4   21.52    2.27
   9   2   4   19.11    2.45
  10   3  -4    0.41    0.95
   9   3  -4   -0.24    1.11
   8   3  -4    0.80    1.21
   8   3  -4    1.70    1.32
   7   3  -4    3.13    1.43
   7   3  -4    4.21    1.42
   6   3  -4    0.97    0.29
  -6   3   4    0.06    0.49
   6   3  -4    1.45    1.09
   6   3  -4    0.91    1.12
   5  -3  -4   28.98   18.86
  -5  -3   4   15.42    1.82
  -5  -3   4   45.70   31.69
   5   3  -4   20.24    1.36
  -5   3   4   20.70    1.56
   5   3  -4   19.69    2.01
   5   3  -4   18.88   21.78
  -4  -3   4   19.24    1.90
   4  -3  -4    2.74   16.65
   4  -3  -4   -5.56   12.89
  -4  -3   4   20.26    3.15
  -4  -3   4   13.26   20.62
  -4   3   4   21.17    2.11
   4   3  -4    1.42   15.57
   4   3  -4   19.88    2.33
   4   3  -4   22.69    1.49
  -4   3   4   22.93    1.63
   4   3  -4   19.35    1.88
  -4   3   4   20.15    2.41
  -3  -3   4  171.43   28.45
  -3  -3   4  129.94    7.89
   3  -3  -4  137.28   19.45
  -3  -3   4  143.60    8.32
   3  -3  -4  152.27   24.80
  -3   3   4  142.44    7.68
  -3   3   4  137.27    8.12
   3   3  -4  141.41    7.62
   3   3  -4  142.81    7.99
  -3   3   4  139.95    7.87
  -2  -3   4   84.56    5.22
  -2  -3   4   92.12    5.58
   2  -3  -4   96.83   15.61
  -2  -3   4  104.49   19.12
  -2   3   4   88.04    5.55
  -2   3   4   80.73    5.01
  -2   3   4   91.51    5.05
   2   3  -4   93.11    5.35
   2   3  -4  108.51   18.79
  -1  -3   4   -1.54   12.28
   1  -3  -4    4.75    7.16
  -1  -3   4    1.23    0.85
   1  -3  -4    1.49    1.11
  -1  -3   4    2.03    0.80
   1   3  -4    1.33    9.84
   1   3  -4    2.15    0.48
  -1   3   4    2.74    0.34
  -1   3   4    1.60    0.46
  -1   3   4    2.08    6.96
  -1   3   4    2.48    0.67
   1   3  -4    2.08    0.82
   0  -3   4  265.26   28.95
   0  -3   4  223.16   12.14
   0  -3  -4  226.37   21.69
   0  -3   4  196.75   11.83
   0  -3  -4  217.18   12.43
   0   3   4  223.93   12.30
   0   3   4  225.33   11.75
   0   3   4  216.65   11.49
   0   3  -4  217.52   11.67
   0   3  -4  233.39   11.99
   0   3  -4  221.18   24.21
   0   3   4  204.79   11.70
   0   3   4  210.36   19.12
  -1  -3  -4   14.01    2.12
   1  -3   4   11.62    1.81
   1  -3   4   -6.46   13.37
  -1  -3  -4    8.38    8.91
   1  -3   4   10.10    1.31
  -1   3  -4   11.14    1.56
   1   3   4   14.60    1.34
   1   3   4   13.59    2.13
   1   3   4   12.56    1.14
  -1   3  -4   17.10   13.31
   1   3   4   13.01    9.14
  -1   3  -4   13.84    1.11
   1   3   4   12.61    1.08
   2  -3   4    0.28    1.14
  -2  -3  -4    8.98   11.61
  -2  -3  -4    7.42   16.17
   2  -3   4   14.83   17.02
  -2   3  -4    2.42    1.03
   2   3   4    2.66    0.63
  -2   3  -4   -3.25   14.73
   2   3   4    3.47    0.77
   2   3   4    2.57    1.44
   2   3   4    4.07    0.81
  -3  -3  -4   57.21   18.94
   4   3   4   -0.15    0.83
   4   3   4    0.79    0.48
   5   3   4   13.71    1.87
   5   3   4   13.37    1.98
   5   3   4   11.31    1.18
   5   3   4   12.89    1.19
   6  -3   4    9.37    1.82
   6   3   4    9.78    1.94
   6   3   4    9.64    1.87
   7  -3   4    0.86    1.19
   7   3   4    0.04    1.23
   7   3   4   -0.29    1.19
   8  -3   4    0.48    1.01
   8   3   4   -0.45    1.19
   9  -3   4    0.04    0.47
   9   3   4    1.75    1.17
  10   4  -4    2.72    1.11
   9   4  -4   -0.61    1.17
   8   4  -4    3.89    1.44
   8   4  -4    3.22    1.55
   7   4  -4    2.77    1.29
   7   4  -4    2.79    1.49
   6   4  -4  163.31    9.42
   6   4  -4  161.92    9.55
   6   4  -4  151.18    8.76
  -6   4   4  161.10    8.91
   6   4  -4  173.77    8.73
   5  -4  -4   48.70   48.56
  -5   4   4   39.10    2.62
   5   4  -4   37.53    3.05
   5   4  -4   35.75    3.00
   5   4  -4   40.83    2.48
  -4  -4   4  123.50   34.51
  -4  -4   4   84.94    6.12
  -4   4   4  106.83    6.67
   4   4  -4  105.17    6.14
  -4   4   4  110.77    5.91
   4   4  -4  105.16    5.80
   3  -4  -4  291.10   32.11
  -3  -4   4  255.37   14.34
  -3  -4   4  215.59   13.57
  -3  -4   4  254.92   44.27
  -3   4   4  260.76   13.38
  -3   4   4  251.04   13.94
   3   4  -4  245.79   13.30
   3   4  -4  253.86   13.81
  -2  -4   4   10.89   17.55
  -2  -4   4   10.43    1.51
  -2  -4   4    8.70    1.81
   2  -4  -4   11.85   11.89
  -2   4   4    9.44    1.03
   2   4  -4    9.02    1.01
   2   4  -4    2.35   13.85
  -2   4   4    9.98    1.22
   2   4  -4    9.51    1.54
  -2   4   4    9.04    1.67
  -2   4   4    5.62   10.37
   1  -4  -4  819.05   44.73
   1  -4  -4  916.48   56.36
  -1  -4   4  884.31   62.48
  -1  -4   4  861.72   44.55
  -1   4   4  828.23   53.30
   1   4  -4  812.03   44.22
  -1   4   4  800.24   43.91
  -1   4   4  908.43   44.58
   1   4  -4  757.33   56.60
   0  -4  -4  833.47   55.47
   0  -4  -4  831.37   45.04
   0  -4   4  847.02   44.73
   0  -4   4  892.95   64.33
   0   4  -4  882.44   44.51
   0   4   4  830.56   54.05
   0   4  -4  860.90   59.67
   0   4   4  809.67   44.72
  -1  -4  -4  793.24   53.62
   1  -4   4  835.58   61.53
  -1  -4  -4  702.86   39.85
  -1   4  -4  729.62   38.87
   1   4   4  739.80   38.90
  -1   4  -4  722.88   55.08
   1   4   4  702.31   39.50
  -1   4  -4  785.99   39.26
  -2  -4  -4  118.15   23.53
  -2  -4  -4   66.43    6.40
   2  -4   4   76.07   27.85
   2   4   4   77.99    4.55
   2   4   4   75.21    4.50
   2   4   4   77.19    5.73
  -2   4  -4   82.64    5.16
  -2   4  -4   39.72   21.20
  -3  -4  -4   23.70   27.44
   4   4   4    8.37    1.51
   4   4   4    8.98    1.52
   4   4   4    8.76    1.09
   4   4   4    9.06    1.12
   5  -4   4  298.68   17.22
  -5  -4  -4  333.29   17.05
   5   4   4  316.12   16.72
   5   4   4  310.34   16.59
   5   4   4  294.07   17.19
   5   4   4  323.27   17.27
  -6  -4  -4   38.74    2.97
   6   4   4   37.15    2.21
   6   4   4   37.52    3.32
   6   4   4   37.87    3.34
  -6   4  -4   31.72    2.57
  -7  -4  -4   11.56    1.54
   7   4   4   10.04    1.88
   8  -4   4    0.73    0.84
  -8  -4  -4    2.93    1.02
   8   4   4    1.14    1.16
  -9  -4  -4   26.28    2.03
   9   4   4   28.63    2.52
 -10  -5   4   10.72    1.27
  -9  -5   4   12.85    1.67
   9   5  -4   15.65    2.00
  -8  -5   4   54.05    3.90
   8   5  -4   61.92    4.32
  -7  -5   4    2.21    1.01
   7   5  -4    2.93    1.29
   7   5  -4    2.99    1.42
  -6  -5   4   68.96    4.88
   6   5  -4   75.25    4.50
   6   5  -4   83.11    4.49
  -6   5   4   80.38    4.71
   6   5  -4   80.51    5.21
   6   5  -4   74.83    5.32
   5  -5  -4   78.80    4.64
  -5  -5   4   74.86    5.05
   5   5  -4   81.37    4.78
   5   5  -4   83.22    5.19
  -5   5   4   87.32    4.99
   5   5  -4   80.21    5.35
   5   5  -4   86.32    4.83
   4   5  -4  233.14   12.33
   4   5  -4  224.95   12.60
  -4   5   4  242.28   12.43
   4   5  -4  204.71   12.38
  -3  -5   4   69.92    4.99
  -3  -5   4   80.02   38.88
  -3   5   4   83.31    4.71
   3   5  -4    6.92   28.14
   3   5  -4   79.70    4.60
  -3   5   4   74.93    5.98
  -2  -5   4  169.00   33.93
   2  -5  -4  135.62   26.70
  -2  -5   4   93.00    6.61
  -2  -5   4  114.78    8.02
  -2   5   4  121.66    7.63
  -2   5   4   97.76    6.65
   2   5  -4  109.89    6.32
  -2   5   4  115.16    6.42
   2   5  -4  125.01    7.24
  -2   5   4   82.33   18.89
  -1  -5   4  821.87   44.63
  -1  -5   4  744.97   69.01
   1  -5  -4  913.49   63.18
  -1   5   4  793.53   57.96
  -1   5   4  870.37   44.59
   1   5  -4  825.46   44.18
  -1   5   4  850.10   43.74
   0  -5  -4  265.92   40.57
   0  -5   4  325.70   48.70
   0   5   4  343.94   16.85
   0   5   4  325.92   16.49
   0   5  -4  304.15   17.28
   0   5   4  285.49   17.53
   0   5  -4  304.26   16.71
   0   5   4  311.74   16.73
   0   5  -4  316.35   42.70
  -1  -5  -4   72.12   28.00
  -1  -5  -4   56.77    6.07
   1  -5   4   73.14   33.09
  -1   5  -4   53.15    3.49
   1   5   4   57.53    5.22
   1   5   4   52.39    3.36
   1   5   4   51.85    3.45
   1   5   4   57.01    3.63
  -1   5  -4   60.05    4.60
   1   5   4   17.56   19.32
  -1   5  -4   60.03   25.42
  -2  -5  -4  238.83   39.82
   2   5   4  243.34   13.54
   2   5   4  246.84   13.50
  -2   5  -4  260.44   14.43
   3   5   4  666.72   34.56
   3   5   4  635.97   34.36
   3   5   4  666.09   34.63
  -4  -5  -4  400.43   19.31
   4   5   4  366.48   19.36
   4   5   4  330.44   19.25
  -4   5  -4  335.28   18.93
   4   5   4  371.25   19.11
   4   5   4  356.30   18.90
  -4   5  -4  332.69   18.89
  -5  -5  -4   51.21    3.48
  -5   5  -4   41.16    3.86
   5   5   4   46.62    3.72
   5   5   4   40.19    3.58
   5   5   4   43.92    2.97
   5   5   4   49.28    3.11
  -6  -5  -4   98.36    5.51
   6   5   4   86.29    5.69
   6   5   4   85.97    4.81
   6   5   4   83.92    5.79
   6   5   4   74.50    4.80
  -7  -5  -4   36.11    2.81
   7   5   4   30.85    3.04
  -8  -5  -4   16.31    1.73
   8   5   4   15.15    1.99
  -9  -5  -4    0.29    0.57
   9   5   4   -0.30    0.72
 -10  -6   4    2.17    0.65
  -9  -6   4    6.07    1.05
   9   6  -4    3.87    1.01
  -8  -6   4   13.68    1.70
   8   6  -4    8.51    1.52
  -7  -6   4   46.14    3.53
   7   6  -4   43.96    4.01
   7   6  -4   56.29    3.90
  -6  -6   4   37.04    3.12
  -6   6   4   40.84    2.96
   6   6  -4   43.92    2.72
   6   6  -4   42.89    3.36
  -6   6   4   41.18    2.92
   6   6  -4   39.88    2.75
   6   6  -4   41.76    3.69
   5  -6  -4   37.59    2.60
  -5  -6   4   39.87    3.13
  -5   6   4   38.47    2.87
   5   6  -4   38.67    2.75
   5   6  -4   42.34    3.22
   5   6  -4   43.11    3.50
   5   6  -4   44.04    2.83
  -5   6   4   39.47    3.00
  -5   6   4   40.13    2.89
  -4  -6   4   80.31    5.45
   4  -6  -4   90.31    5.16
   4   6  -4   96.71    5.57
  -4   6   4   88.44    5.31
   4   6  -4   87.65    5.71
   4   6  -4   88.27    5.33
  -4   6   4   86.66    5.25
   4   6  -4   89.37    5.22
  -4   6   4   91.60    5.48
  -3  -6   4  335.23   18.92
   3  -6  -4  356.00   18.67
   3   6  -4  365.75   18.89
   3   6  -4  314.54   18.65
  -3   6   4  384.51   19.02
  -2  -6   4  520.77   86.26
  -2   6   4  490.10   24.69
   2   6  -4  453.27   24.57
   2   6  -4  437.28   24.71
  -1  -6   4   37.28   50.92
  -1   6   4   84.28    7.61
   1   6  -4   55.74   35.85
  -1   6   4   93.91    5.01
  -1   6   4   87.51    5.27
   1   6  -4   83.24    5.41
  -1   6   4   90.76    5.41
   1   6  -4   87.24    5.27
   1   6  -4   81.81    6.87
   0  -6  -4  130.76   41.70
   0  -6   4  180.60   55.21
   0   6  -4   58.53   37.15
   0   6   4  155.79    8.46
   0   6   4  149.16    8.06
   0   6  -4  141.62    9.61
   0   6  -4  138.51    8.28
   0   6   4  138.87   10.34
   0   6   4  154.45    8.36
  -1  -6  -4  748.83  102.64
   1   6   4  893.46   45.50
  -2  -6  -4  367.68   17.94
   2   6   4  318.34   17.62
   2   6   4  343.90   17.87
   2   6   4  330.89   17.79
  -2   6  -4  307.73   17.59
  -2   6  -4  315.87   17.55
  -3  -6  -4   34.19    2.70
   3   6   4   27.80    2.35
   3   6   4   28.21    2.59
   3   6   4   27.36    2.28
  -3   6  -4   33.51    2.41
  -3   6  -4   31.21    2.33
  -4  -6  -4  293.72   14.36
   4   6   4  251.66   14.32
  -4   6  -4  260.84   13.91
   4   6   4  246.76   14.15
   4   6   4  264.44   13.89
  -4   6  -4  252.14   13.88
  -4   6  -4  229.13   14.19
   4   6   4  258.51   14.08
  -5  -6  -4  192.47   10.06
  -5   6  -4  167.79    9.56
   5   6   4  179.20   10.25
   5   6   4  166.13    9.94
   5   6   4  174.90    9.52
   5   6   4  176.91    9.70
  -5   6  -4  156.21    9.85
  -6  -6  -4    3.24    1.16
   6   6   4    3.17    0.69
   6   6   4    3.50    1.28
   6   6   4    2.95    0.72
   6   6   4    4.40    2.59
  -7  -6  -4   29.00    2.59
   7   6   4   31.87    2.75
  -8  -6  -4    1.42    0.78
   8   6   4    1.45    0.95
  -9  -7   4   33.14    2.26
  -9   7   4   22.53    1.93
   9   7  -4   31.91    2.31
  -8  -7   4    2.19    0.92
  -8   7   4    4.35    0.90
   8   7  -4    3.05    1.05
  -7  -7   4    5.44    1.24
  -7   7   4    4.82    0.99
   7   7  -4    3.17    1.09
   7   7  -4    4.55    0.71
  -6  -7   4    6.80    1.45
   6   7  -4    8.81    1.16
   6   7  -4    6.55    1.42
  -6   7   4    6.13    1.23
   6   7  -4    7.50    1.96
  -6   7   4    5.99    1.12
   6   7  -4    6.01    0.94
  -6   7   4    7.16    1.20
  -5  -7   4  137.16    8.62
   5  -7  -4  150.28    8.19
  -5   7   4  148.69    8.37
  -5   7   4  155.97    8.66
   5   7  -4  146.41    8.54
   5   7  -4  147.14    8.29
   5   7  -4  141.73    8.98
   5   7  -4  145.26    8.40
  -5   7   4  152.33    8.35
   4  -7  -4  123.32    7.06
  -4  -7   4  125.22    7.45
  -4   7   4  127.19    7.15
   4   7  -4  121.17    7.27
   4   7  -4  115.97    7.10
  -4   7   4  130.00    7.50
  -4   7   4  119.63    7.14
   4   7  -4  125.44    7.29
   4   7  -4  129.70    7.75
  -3  -7   4   19.75    1.99
   3  -7  -4   14.22    1.57
  -3  -7   4   13.44    1.85
   3   7  -4   14.76    1.63
  -3   7   4   12.89    1.57
   3   7  -4   13.07    1.60
   3   7  -4   13.91    1.75
  -3   7   4   13.92    1.63
   3   7  -4   13.13    1.45
  -3   7   4   15.04    1.93
   2  -7  -4   33.28    2.45
  -2  -7   4   31.53    2.62
  -2  -7   4   34.74    2.72
   2   7  -4   30.40    2.54
   2   7  -4   32.44    2.36
  -2   7   4   32.73    2.45
  -2   7   4   39.17    2.95
   2   7  -4   26.04    2.37
  -2   7   4   31.61    2.52
  -1  -7   4  201.16   11.89
  -1  -7   4  207.44   11.93
   1  -7  -4  221.10   11.87
   1   7  -4  223.64   12.18
  -1   7   4  223.52   11.76
   1   7  -4  208.88   12.23
  -1   7   4  238.81   12.29
  -1   7   4  218.03   11.87
   1   7  -4  194.24   11.80
  -1   7   4  227.47   11.74
   1   7  -4  215.72   11.78
   0  -7   4  338.82   19.11
   0  -7  -4  341.05   19.13
   0  -7  -4  358.02   19.13
   0   7   4  403.18   19.58
   0   7   4  342.14   19.00
   0   7  -4  364.61   19.04
   0   7  -4  349.79   19.49
   0   7   4  354.15   19.07
   0   7  -4  306.68   19.04
   0   7   4  388.96   18.97
   0   7   4  368.25   19.09
   0   7  -4  344.36   19.36
   0   7   4  380.49   19.40
   1  -7   4   20.92    1.97
  -1  -7  -4   16.69    1.95
  -1  -7  -4   22.42    1.98
   1   7   4   24.17    2.31
   1   7   4   20.77    1.85
   1   7   4   18.78    1.88
  -1   7  -4   20.51    1.92
   1   7   4   21.02    2.01
   1   7   4   20.53    1.95
  -1   7  -4   21.05    2.31
   1   7   4   23.16    1.77
  -2  -7  -4    0.64    0.87
  -2  -7  -4   -0.33    0.78
   2   7   4    0.35    0.85
  -2   7  -4    1.47    1.14
   2   7   4   -0.12    0.43
   2   7   4    0.51    0.67
   2   7   4   -0.20    0.70
  -2   7  -4    0.17    0.97
   2   7   4    0.70    0.84
  -2   7  -4    0.40    0.80
  -3  -7  -4  140.11    8.74
  -3   7  -4  145.23    8.95
   3   7   4  153.32    8.74
   3   7   4  153.13    8.84
   3   7   4  155.73    8.49
  -3   7  -4  152.76    8.48
  -3   7  -4  155.44    8.51
  -4  -7  -4  170.68   10.23
  -4   7  -4  165.50   10.32
  -4   7  -4  175.95    9.89
   4   7   4  172.74   10.35
   4   7   4  196.72   10.20
  -4   7  -4  181.90    9.93
   4   7   4  186.32    9.90
  -5  -7  -4   82.25    5.34
  -5   7  -4   82.76    4.90
   5   7   4   91.22    5.10
   5   7   4   75.36    5.12
  -5   7  -4   72.33    5.24
   5   7   4   81.16    5.56
   5   7   4   86.42    4.89
  -6  -7  -4   10.06    1.62
   6   7   4   13.63    1.32
   6   7   4   11.35    1.60
  -6   7  -4   16.11    1.46
  -7  -7  -4   58.21    4.04
   7   7   4   64.45    4.01
  -8  -7  -4   11.31    1.31
   8   7   4    9.41    1.19
  -8  -8   4    7.40    1.23
  -8   8   4    8.08    1.01
   8   8  -4    5.09    0.97
  -7  -8   4   -0.09    0.91
  -7   8   4    0.60    0.77
   7   8  -4    0.43    0.40
   7   8  -4    0.15    0.83
  -6  -8   4   36.82    3.00
  -6   8   4   35.51    2.64
   6   8  -4   33.25    2.79
   6   8  -4   36.86    2.52
  -6   8   4   34.92    2.62
   6   8  -4   34.30    2.44
   5  -8  -4   46.73    3.00
  -5  -8   4   45.05    3.52
   5   8  -4   42.61    3.25
  -5   8   4   44.05    3.17
   5   8  -4   44.31    3.11
  -5   8   4   46.66    3.18
   5   8  -4   45.04    3.96
   5   8  -4   44.15    3.17
  -5   8   4   44.85    3.53
  -4  -8   4    1.37    1.11
   4  -8  -4    1.83    0.85
   4   8  -4    0.27    0.72
  -4   8   4    0.67    0.91
  -4   8   4    0.58    0.92
   4   8  -4    1.14    0.98
   4   8  -4    1.38    0.94
  -4   8   4    0.21    1.06
   4   8  -4    0.18    1.33
   3  -8  -4  120.29    6.98
  -3  -8   4  115.99    7.16
  -3  -8   4  126.66    7.30
   3   8  -4  106.05    7.13
  -3   8   4  125.78    6.99
   3   8  -4  119.69    6.82
  -3   8   4  130.70    7.54
   3   8  -4  122.11    7.02
   3   8  -4  115.79    7.58
  -3   8   4  118.35    7.03
   2  -8  -4   51.79    3.46
  -2  -8   4   55.14    3.67
  -2  -8   4   42.36    3.48
  -2   8   4   51.77    3.89
  -2   8   4   44.30    3.73
  -2   8   4   49.76    3.53
   2   8  -4   49.21    3.67
  -2   8   4   54.48    3.41
   2   8  -4   51.93    3.36
   2   8  -4   49.24    3.45
  -1  -8   4   59.41    4.10
  -1  -8   4   59.98    4.20
   1  -8  -4   65.55    4.17
   1   8  -4   62.31    4.15
   1   8  -4   67.87    4.11
   1   8  -4   65.57    4.48
  -1   8   4   67.10    4.66
  -1   8   4   63.68    4.19
  -1   8   4   68.07    4.05
   1   8  -4   60.82    4.58
  -1   8   4   64.53    4.12
   0  -8   4    0.78    0.95
   0  -8  -4    0.28    0.85
   0  -8  -4   -0.69    0.74
   0   8   4    0.46    0.86
   0   8   4    0.02    0.82
   0   8  -4    0.16    0.82
   0   8   4   -0.27    0.84
   0   8   4    1.76    0.90
   0   8   4    0.90    0.88
   0   8  -4   -0.24    1.03
   0   8  -4    0.06    0.87
   0   8   4   -0.64    1.04
   1  -8   4   75.59    4.91
  -1  -8  -4   74.15    4.95
  -1  -8  -4   84.80    4.99
   1   8   4   76.08    4.93
  -1   8  -4   79.68    5.41
  -1   8  -4   78.69    4.94
   1   8   4   74.86    4.78
   1   8   4   78.34    4.82
  -1   8  -4   79.72    4.82
   1   8   4   79.56    5.15
  -2  -8  -4   82.05    5.42
  -2  -8  -4   83.27    5.31
  -2   8  -4   81.52    5.74
  -2   8  -4   90.82    5.27
   2   8   4   92.16    5.25
   2   8   4   82.05    5.41
   2   8   4   90.72    5.18
   2   8   4   82.35    5.41
  -3  -8  -4   26.96    2.54
  -3  -8  -4   26.31    2.58
   3   8   4   25.56    2.36
   3   8   4   30.20    2.75
  -3   8  -4   29.39    2.85
   3   8   4   31.93    2.42
  -3   8  -4   29.95    2.36
  -4  -8  -4   11.56    1.72
   4   8   4   17.63    1.72
   4   8   4    9.18    1.78
  -4   8  -4   16.53    1.73
  -4   8  -4   15.08    2.02
   4   8   4   13.91    1.58
  -5  -8  -4   26.73    2.60
   5   8   4   29.11    2.19
  -5   8  -4   30.61    2.25
   5   8   4   25.30    2.84
  -6  -8  -4   23.55    2.21
   6   8   4   19.17    1.58
  -6   8  -4   23.46    1.79
  -7  -8  -4    0.61    0.73
  -8  -9   4    2.72    0.78
  -8   9   4    3.63    0.68
  -7  -9   4    0.53    0.84
  -7   9   4    0.24    0.59
   7   9  -4    0.49    0.64
  -7   9   4    0.57    0.72
  -6  -9   4    8.75    1.49
  -6   9   4    7.61    1.14
  -6   9   4   11.86    1.40
   6   9  -4    9.32    1.22
   6   9  -4    8.37    1.05
  -5  -9   4    4.01    1.18
   5  -9  -4    2.70    0.83
   5   9  -4    1.95    0.85
  -5   9   4    0.27    0.90
  -5   9   4    2.46    0.98
   4  -9  -4   64.29    3.90
  -4  -9   4   61.81    4.23
   4   9  -4   62.11    5.46
   4   9  -4   54.28    3.86
   4   9  -4   57.55    4.04
  -4   9   4   54.68    4.65
  -4   9   4   60.54    3.95
  -4   9   4   59.74    3.86
  -3  -9   4  125.62    7.22
   3  -9  -4  120.04    6.99
  -3   9   4  125.27    6.92
   3   9  -4  117.22    6.99
   3   9  -4  119.30    7.31
   3   9  -4  111.99    7.60
  -3   9   4  119.23    7.53
  -3   9   4  119.74    7.00
   3   9  -4  113.60    6.74
   2  -9  -4  126.49    7.18
  -2  -9   4  117.70    7.23
  -2  -9   4  113.57    7.12
   2   9  -4  123.87    7.53
   2   9  -4  121.18    6.95
  -2   9   4  116.09    7.66
  -2   9   4  121.90    7.10
   2   9  -4  114.54    7.09
  -2   9   4  126.39    7.18
  -2   9   4  129.58    7.00
   1  -9  -4  146.18    8.19
  -1  -9   4  129.70    8.16
  -1   9   4  149.69    7.92
  -1   9   4  140.80    8.08
  -1   9   4  142.47    8.06
  -1   9   4  143.06    8.66
   1   9  -4  134.87    8.09
   1   9  -4  140.98    7.98
   1   9  -4  130.53    8.65
   0  -9  -4   21.63    2.05
   0  -9   4   18.09    2.08
   0   9   4   19.82    1.82
   0   9   4   19.47    1.98
   0   9  -4   15.19    1.87
   0   9   4   20.02    2.56
   0   9   4   18.70    1.95
   0   9  -4   17.36    2.42
   0   9  -4   19.52    1.95
  -1  -9  -4    0.47    0.89
  -1  -9  -4    0.48    0.90
  -1   9  -4    1.16    0.98
   1   9   4    0.40    0.76
   1   9   4    0.89    0.86
  -1   9  -4    0.12    0.87
   1   9   4    0.40    0.90
   1   9   4    0.96    0.91
  -1   9  -4   -0.13    1.12
  -2  -9  -4    3.52    1.12
  -2  -9  -4    4.55    1.11
  -2   9  -4    4.84    1.14
   2   9   4    3.66    1.02
   2   9   4    4.72    1.05
   2   9   4    4.01    1.15
  -2   9  -4    6.34    1.62
  -3  -9  -4    3.69    1.04
  -3  -9  -4    3.74    1.12
   3   9   4    4.00    1.03
   3   9   4    3.65    0.97
  -3   9  -4    4.79    1.11
  -4  -9  -4    1.63    1.03
  -4   9  -4    2.49    0.88
   4   9   4    1.60    0.83
  -5  -9  -4    6.18    1.27
  -5   9  -4    6.65    0.98
   5   9   4   11.63    1.25
  -6  -9  -4   10.52    1.43
   6   9   4    9.58    0.85
  -6   9  -4   11.93    1.10
  -7 -10   4    6.57    0.95
  -7  10   4    5.55    0.81
  -6 -10   4   -0.05    0.68
  -6  10   4   -0.04    0.58
   6  10  -4    0.26    0.52
  -6  10   4   -0.06    0.67
  -5 -10   4    0.74    0.81
   5 -10  -4    0.14    0.56
  -5  10   4    0.59    0.80
  -5  10   4   -0.22    0.76
   5  10  -4   -0.30    0.61
  -4 -10   4   -0.41    0.79
   4 -10  -4    0.31    0.72
  -4  10   4    0.03    0.88
  -4  10   4    0.41    0.86
   4  10  -4   -0.10    0.74
  -3 -10   4   10.50    1.47
   3 -10  -4   13.74    1.58
   3  10  -4    9.17    1.38
  -3  10   4   11.79    1.58
  -3  10   4   10.64    1.46
   2 -10  -4   29.25    2.48
  -2  10   4   30.66    2.43
   2  10  -4   27.67    2.25
  -2  10   4   27.80    2.31
   2  10  -4   29.13    2.41
  -2  10   4   29.38    2.49
   1 -10  -4    7.29    1.34
  -1  10   4    6.95    1.32
  -1  10   4    8.84    1.26
   1  10  -4    6.86    1.27
   1  10  -4    6.46    1.21
  -1  10   4    8.05    1.28
   0 -10  -4   74.69    4.81
   0  10   4   77.33    4.66
   0  10  -4   74.49    4.63
   0  10   4   75.38    4.68
   0  10  -4   70.97    4.68
  -1 -10  -4   38.22    3.11
   1  10   4   40.63    2.96
  -1  10  -4   45.46    2.99
   1  10   4   41.98    2.91
  -1  10  -4   38.42    2.96
  -2 -10  -4   -0.03    0.77
  -2 -10  -4    0.63    0.82
   2  10   4    1.24    0.84
   2  10   4    1.02    0.66
  -2  10  -4    1.13    0.92
  -3 -10  -4    1.27    1.00
  -3 -10  -4    1.93    0.87
   3  10   4    2.83    0.86
  -3  10  -4    1.30    0.80
  -4 -10  -4    6.17    1.11
   4  10   4    6.59    1.03
  -4  10  -4    7.18    1.09
  -5 -10  -4   10.47    1.38
   5  10   4   10.67    1.09
  -5  10  -4   12.35    1.20
  -5 -11   4    8.45    1.08
   5  11  -4   10.38    1.08
  -5  11   4   11.40    1.20
  -5  11   4   10.21    1.22
   4 -11  -4   13.87    1.31
  -4 -11   4   12.00    1.22
  -4  11   4   10.18    1.28
   4  11  -4   12.14    1.32
  -4  11   4   12.62    1.38
   3 -11  -4    3.35    0.83
   3  11  -4    3.58    0.92
  -3  11   4    1.40    0.89
  -3  11   4    2.23    0.90
   2 -11  -4    3.67    0.98
  -2  11   4    4.47    0.98
   2  11  -4    2.84    0.77
  -2  11   4    4.55    0.92
  -2  11   4    3.43    0.95
   2  11  -4    2.30    0.89
   1 -11  -4   45.95    3.03
   1  11  -4   37.76    2.75
   1  11  -4   41.05    2.90
  -1  11   4   38.66    2.88
  -1  11   4   43.39    2.96
   0 -11  -4   33.46    2.60
   0  11  -4   29.97    2.39
   0  11   4   36.73    2.50
   0  11   4   35.43    2.56
   0  11  -4   28.67    2.44
  -1 -11  -4    0.70    0.89
   1  11   4    0.32    0.78
  -1  11  -4    0.18    0.73
   1  11   4    0.91    0.76
  -1  11  -4    0.46    0.75
  -2 -11  -4    6.15    1.12
   2  11   4    6.19    1.01
  -2  11  -4    7.54    1.13
  -3 -11  -4   17.42    1.68
   3  11   4   16.45    1.53
  -3  11  -4   14.39    1.48
  -4 -11  -4   30.27    1.96
   4  11   4   26.49    1.94
  -4  11  -4   31.34    2.04
   3 -12  -4   12.73    1.18
  -3  12   4   13.58    1.31
   3  12  -4   10.93    1.18
   2 -12  -4   17.64    1.54
   2  12  -4   17.93    1.53
  -2  12   4   17.27    1.51
   1 -12  -4    5.65    1.01
  -1  12   4    3.08    0.71
   1  12  -4    3.37    0.68
  -1  12   4    3.14    0.76
   1  12  -4    5.71    0.90
   0 -12  -4    6.62    1.02
   0  12   4    4.74    0.76
   0  12   4    5.39    0.85
   0  12  -4    5.02    0.81
   0  12  -4    3.41    0.69
  -1 -12  -4   28.31    2.04
  -1  12  -4   26.77    1.90
   1  12   4   25.84    1.92
  -1  12  -4   21.02    1.78
  -2 -12  -4   10.23    1.13
   2  12   4   10.09    1.17
  -2  12  -4    9.21    1.09
  11   0  -5   -0.22    0.63
  10   0  -5    0.00    1.10
   9   0  -5   -0.27    1.18
   8   0  -5    1.00    1.37
   7   0  -5   -0.17    0.40
   7   0  -5   -1.06    0.96
  -6   0   5    0.48    0.62
   6   0  -5   -0.14    0.28
  -5   0   5    0.15    1.31
  -5   0   5   -0.57    0.54
   5   0  -5    0.15    0.26
   4   0  -5    7.55    9.41
   4   0  -5   17.90   14.31
   3   0  -5   -2.39   10.68
   3   0  -5    0.38    0.66
  -3   0   5   -7.98   10.28
  -3   0   5    0.06    0.68
  -3   0   5   -0.07    0.54
   3   0  -5    0.08    0.29
   3   0  -5    0.19    0.28
   2   0  -5    0.02    0.27
   2   0  -5    0.06    0.58
  -2   0   5    0.54    0.54
  -2   0   5   -0.16    0.56
   2   0  -5    1.14    9.05
  -2   0   5   -7.97    9.15
  -1   0   5   -0.05    8.22
  -1   0   5   -0.17    0.56
   1   0  -5    0.81    0.33
  -1   0   5    0.77    0.54
   1   0  -5    2.09    7.96
   1   0  -5    0.91    0.61
   0   0   5    0.06    0.62
   0   0  -5   -0.55    0.59
   0   0  -5    0.15    0.28
   0   0  -5   -9.52    9.30
   0   0   5   -3.60    9.45
   0   0   5    0.57    0.54
   1   0   5    0.00    0.50
  -1   0  -5   -8.99    9.37
   1   0   5    0.34    0.41
   1   0   5    0.95    0.72
   2   0   5    0.25    1.35
   2   0   5   -0.35    0.46
   2   0   5    0.40    0.40
  -2   0  -5   -6.48   13.40
   2   0   5   -0.76    0.79
  -2   0  -5   -6.91    9.29
   3   0   5    1.49    1.25
   3   0   5   -0.05    0.38
   3   0   5   -0.01    0.20
   3   0   5    0.43    0.69
  -3   0  -5    0.44   12.83
  -3   0  -5   -5.84   20.46
   3   0   5    1.65    1.83
   4   0   5    2.46    2.21
  -4   0  -5   29.68   20.14
   5   0   5   -0.11    0.91
   5   0   5    0.23    0.35
   5   0   5   -0.15    0.21
   6   0   5   -0.50    1.03
   6   0   5    0.91    1.41
   7   0   5    1.27    1.47
   8   0   5   -0.61    1.07
   9   0   5    0.08    1.04
  11   1  -5   -0.67    0.64
  10   1  -5    4.98    1.38
   9  -1  -5   21.09    2.41
   9   1  -5   24.27    2.75
   8  -1  -5   98.87    6.39
   8   1  -5  107.31    6.64
  -5  -1   5   31.84    2.32
   5   1  -5   43.35   16.83
  -5   1   5   32.73    2.19
  -5   1   5   28.40    2.57
  -4  -1   5  373.85   36.83
   4  -1  -5  360.49   34.86
  -4  -1   5  388.32   19.89
   4  -1  -5  386.67   28.02
  -4   1   5  388.71   19.94
   4   1  -5  289.49   34.47
   4   1  -5  381.33   19.73
   4   1  -5  347.18   19.49
  -4   1   5  369.21   19.67
   3  -1  -5  243.86   21.41
  -3  -1   5  256.83   13.64
  -3  -1   5  281.06   28.16
   3  -1  -5  206.88   25.66
  -3  -1   5  263.60   13.47
  -3   1   5  265.48   13.37
   3   1  -5  245.37   13.20
   3   1  -5  234.49   13.23
   3   1  -5  253.01   13.53
  -3   1   5  256.26   13.89
  -3   1   5  243.71   13.49
   3   1  -5  236.89   27.74
   2  -1  -5  429.26   28.36
  -2  -1   5  456.90   34.87
   2  -1  -5  350.68   31.05
  -2  -1   5  409.99   21.33
   2   1  -5  421.58   21.27
   2   1  -5  347.45   31.19
  -2   1   5  373.76   21.09
  -2   1   5  408.82   21.66
  -2   1   5  401.26   21.22
  -1  -1   5   11.85    1.31
  -1  -1   5    9.40    1.18
   1  -1  -5   13.43    9.71
   1  -1  -5    9.63    6.55
  -1  -1   5   13.11   10.96
   1   1  -5    9.95    1.24
   1   1  -5   11.67    9.72
   1   1  -5   10.09    0.86
  -1   1   5    8.88    1.21
  -1   1   5    9.61    1.64
  -1   1   5    9.29    0.96
  -1   1   5   10.77    1.08
   0  -1  -5  581.14   43.94
   0  -1  -5  657.81   40.89
   0  -1   5  630.21   33.62
   0  -1   5  735.98   46.36
   0   1   5  635.23   33.57
   0   1  -5  545.08   43.29
   0   1  -5  673.86   33.62
   0   1   5  648.98   34.03
   1  -1   5  123.10    6.97
   1  -1   5  119.84   21.29
  -1  -1  -5  114.77   19.36
  -1  -1  -5  116.29   15.27
   1  -1   5  123.65    7.16
  -1   1  -5  125.98   22.52
   1   1   5  129.85    6.94
   1   1   5  129.22    7.64
  -1   1  -5  126.71    7.15
   1   1   5  116.59    7.08
   1   1   5  119.34    6.89
  -1   1  -5  124.68    6.79
   1   1   5  134.97    6.78
   2  -1   5   60.51   17.46
  -2  -1  -5   34.87   15.79
   2  -1   5   48.50    3.31
  -2  -1  -5   49.30   12.14
   2   1   5   55.95    4.26
  -2   1  -5   59.00    3.74
  -2   1  -5   53.79   17.70
   2   1   5   57.70    3.30
   2   1   5   56.73    3.32
  -2   1  -5   52.43    3.29
  -3  -1  -5   35.32   14.85
   3  -1   5   39.43    2.66
   3  -1   5   42.67    2.83
   3   1   5   42.30    2.66
   3   1   5   40.59    2.77
  -3   1  -5   36.86   15.03
   3   1   5   43.87    5.05
   4  -1   5  198.77   10.22
   4  -1   5  196.47   10.52
  -4  -1  -5  123.69   27.27
  -4   1  -5  223.02   35.01
   4   1   5  180.57   10.21
   4   1   5  184.18   10.46
   5  -1   5  249.28   13.26
   5  -1   5  246.11   12.50
   5   1   5  222.81   13.48
   5   1   5  255.57   12.66
   5   1   5  209.73   12.56
   5   1   5  238.59   13.21
   6  -1   5   44.05    3.88
   6   1   5   44.26    3.92
   6   1   5   42.89    3.53
   7  -1   5   53.54    4.39
   7   1   5   50.43    4.30
   7   1   5   50.08    4.04
   8  -1   5    4.89    1.49
   8   1   5    8.00    1.90
   9  -1   5   13.47    1.74
   9   1   5   14.06    1.87
  11   2  -5    4.42    0.89
  10   2  -5   10.71    1.68
   8   2  -5   -0.10    0.77
   8   2  -5    6.52    1.62
   7  -2  -5   12.47    1.63
   7   2  -5   12.19    1.86
  -6  -2   5   80.77    5.55
   6   2  -5   97.29    5.84
  -6   2   5  101.70    5.37
   5  -2  -5  373.10   51.29
  -5  -2   5  365.56   20.12
  -5  -2   5  479.57   53.25
   5   2  -5  370.50   20.08
  -5   2   5  375.68   19.93
   4  -2  -5   -4.26   16.34
  -4  -2   5   29.41   20.26
  -4  -2   5   30.23    2.32
  -4  -2   5   30.94    3.11
   4  -2  -5   37.76   12.11
  -4   2   5   31.44    2.09
   4   2  -5   -4.34   16.31
   4   2  -5   27.83    2.14
  -4   2   5   27.43    2.44
   4   2  -5   30.10    1.87
  -4   2   5   30.07    2.92
   4   2  -5   30.19    2.56
  -3  -2   5  127.10    7.08
   3  -2  -5  103.09   18.28
  -3  -2   5  127.58    7.37
  -3  -2   5  115.80   21.63
   3  -2  -5  131.93   17.82
  -3   2   5  131.30    6.90
   3   2  -5  124.17    6.75
  -3   2   5  118.68    7.05
   3   2  -5  125.73    7.14
  -3   2   5  119.93    7.39
   2  -2  -5  163.91   23.14
   2  -2  -5  174.98   18.55
  -2  -2   5  167.27    9.63
  -2  -2   5  164.84   25.87
  -2  -2   5  174.21    9.42
   2   2  -5  170.91    9.14
  -2   2   5  164.80    9.26
  -2   2   5  174.17    9.80
   2   2  -5  182.30    9.52
  -2   2   5  173.73    9.26
   2   2  -5  139.46   21.60
  -2   2   5  166.59    9.43
  -1  -2   5  451.99   24.46
  -1  -2   5  478.44   39.60
   1  -2  -5  429.28   36.41
   1  -2  -5  504.36   32.27
  -1   2   5  455.44   24.33
   1   2  -5  473.71   24.37
  -1   2   5  444.89   24.14
   1   2  -5  420.83   37.39
  -1   2   5  469.31   24.70
   0  -2   5 1881.73   97.38
   0  -2   5 2199.73  112.74
   0  -2  -5 1962.75  105.11
   0  -2  -5 1724.06  107.83
   0   2   5 1779.91   97.24
   0   2  -5 1991.50   97.32
   0   2   5 1859.63   97.60
   0   2  -5 1608.55  108.02
  -1  -2  -5 2033.03  107.80
   1  -2   5 2153.73  114.62
  -1  -2  -5 1722.24  110.31
   1  -2   5 1881.30   98.94
   1   2   5 1969.96   99.23
  -1   2  -5 1971.75   98.87
  -1   2  -5 1660.38  110.52
   1   2   5 1836.76   98.83
   2  -2   5  240.48   36.87
  -2  -2  -5  252.50   34.39
  -2  -2  -5  233.19   26.19
   2   2   5  222.73   12.50
  -2   2  -5  199.09   12.79
  -2   2  -5  248.75   12.89
   2   2   5  242.32   12.53
  -2   2  -5  173.88   27.51
   2   2   5  254.57   13.35
   2   2   5  235.92   12.45
   5   2   5   57.34    3.37
   5   2   5   50.87    4.23
   5   2   5   54.60    3.93
   5   2   5   56.37    3.31
   6  -2   5   -0.26    1.34
   6   2   5    0.12    1.34
   6   2   5   -0.12    1.03
   7  -2   5   54.33    4.34
   7   2   5   52.51    4.15
   7   2   5   48.58    4.35
   8  -2   5   25.53    2.75
   8   2   5   22.35    2.83
   9  -2   5   11.54    1.55
   9   2   5   11.85    1.73
  10   3  -5    3.22    1.09
   9   3  -5    9.89    1.75
   8   3  -5   10.77    1.85
   6   3  -5  299.17   16.69
   6   3  -5  292.90   16.09
  -6   3   5  304.14   16.27
   6   3  -5  287.46   16.70
   6   3  -5  338.20   16.00
  -5  -3   5   11.22    1.65
   5  -3  -5  -30.71   29.33
  -5   3   5    7.77    2.01
   5   3  -5   17.45   35.31
   5   3  -5   12.32    1.58
   5   3  -5   11.85    1.00
  -4  -3   5   10.54   25.94
   4  -3  -5   -2.61   21.26
   4   3  -5  -13.49   20.55
   3  -3  -5 1902.68  103.25
  -3  -3   5 1992.83  114.15
  -3  -3   5 1764.98   93.77
  -3   3   5 1658.00   93.35
   3   3  -5 1814.93   93.49
  -3   3   5 1729.74   93.68
  -2  -3   5 1266.36   80.39
  -2  -3   5 1166.52   62.56
   2  -3  -5 1224.19   71.36
   2   3  -5 1192.29   62.33
  -2   3   5 1147.48   62.27
  -2   3   5 1163.84   62.64
  -2   3   5 1231.53   62.12
   1  -3  -5   65.35   16.58
  -1  -3   5   95.42   21.11
   1  -3  -5   69.22   14.73
  -1  -3   5   79.99    5.16
  -1  -3   5   84.35    5.57
   1   3  -5   95.48    4.93
   1   3  -5   84.38   18.96
  -1   3   5   81.75    5.71
   1   3  -5   89.68    5.33
  -1   3   5   78.46    5.23
  -1   3   5   97.95    5.08
  -1   3   5   88.00    5.00
   0  -3   5    9.23    1.36
   0  -3   5    8.67    1.56
   0  -3  -5    1.49   13.55
   0  -3  -5   14.33   10.55
   0  -3   5    7.50   16.80
   0   3   5    5.02    1.56
   0   3  -5   11.99   14.36
   0   3   5    9.05    1.09
   0   3  -5    6.45    1.30
   0   3   5    9.36    1.28
   0   3   5    5.70    1.21
   0   3   5    6.76    0.73
   0   3  -5   10.77    0.99
  -1  -3  -5 2376.19  142.27
   1  -3   5 2886.79  147.88
  -1  -3  -5 2621.52  139.06
  -1   3  -5 2511.64  127.89
   1   3   5 2209.79  128.18
  -1   3  -5 2248.83  140.91
   2  -3   5 1786.38  110.41
  -2  -3  -5 1553.27  106.98
  -2  -3  -5 1864.69  102.61
  -2   3  -5 1749.22   88.33
  -2   3  -5 1472.40  104.90
   2   3   5 1715.61   88.77
   4   3   5   23.89    2.23
   4   3   5   21.35    2.49
   4   3   5   25.83    1.92
   4   3   5   23.15    1.81
  -5  -3  -5  221.78   11.75
  -5  -3  -5  199.82   11.52
   5   3   5  217.23   11.96
   5   3   5  218.65   11.44
   5   3   5  201.42   11.30
   5   3   5  203.38   12.07
   6  -3   5  473.99   25.25
  -6  -3  -5  469.71   24.73
   6   3   5  454.19   25.20
   6   3   5  449.91   25.03
   7  -3   5   48.37    4.07
  -7  -3  -5   53.68    3.66
   7   3   5   50.30    4.19
   8  -3   5   24.93    2.50
  -8  -3  -5   24.45    2.24
   8   3   5   22.51    2.76
  -9  -3  -5   28.99    2.27
   9   3   5   39.95    2.89
  10   4  -5    7.04    1.37
  -9  -4   5   27.51    2.45
   9   4  -5   30.71    2.89
  -8  -4   5   18.62    2.16
   8   4  -5   24.25    2.69
  -7  -4   5    7.42    1.44
   7   4  -5    5.84    1.47
   7   4  -5    9.56    1.75
  -6  -4   5   10.92    1.60
   6   4  -5   11.13    1.25
   6   4  -5   12.69    2.07
  -6   4   5   14.36    1.49
   6   4  -5   11.34    1.78
   6   4  -5   13.41    1.12
  -5  -4   5   12.33    1.81
   5   4  -5   10.36    1.20
   5   4  -5   11.02    1.07
   5   4  -5   10.22    1.64
  -5   4   5   11.46    1.39
   5   4  -5   11.27    1.59
  -3  -4   5 1579.20  100.68
  -3  -4   5 1317.70   71.36
  -3   4   5 1342.29   71.14
   3   4  -5 1291.14   70.89
  -2  -4   5  290.54   41.77
  -2  -4   5  228.23   13.69
   2  -4  -5  253.35   31.18
  -2  -4   5  216.76   13.11
  -2   4   5  258.39   13.81
   2   4  -5  241.42   12.79
  -2   4   5  224.95   12.87
   2   4  -5  226.65   13.24
  -2   4   5  257.74   12.92
  -1  -4   5 3544.93  176.90
   1  -4  -5 3466.02  188.17
  -1  -4   5 3515.43  196.92
   1   4  -5 3143.37  176.44
  -1   4   5 3610.61  176.95
   1   4  -5 3146.50  191.55
   0  -4  -5  689.53   51.28
   0  -4   5  771.81   61.34
   0   4   5  735.51   37.42
   0   4  -5  718.50   37.75
   0   4  -5  674.57   58.08
   0   4   5  669.81   38.09
   0   4  -5  735.57   37.33
   1  -4   5    2.44   23.64
  -1  -4  -5   -3.73   17.81
   1  -4   5   10.40    1.47
  -1   4  -5   16.23    2.60
  -1   4  -5   11.99    1.25
  -1   4  -5   32.82   22.77
   1   4   5   13.94    1.22
   1   4   5   13.22    2.55
   1   4   5   12.97    1.33
   1   4   5   14.90    1.52
  -2  -4  -5   13.27   24.47
   2   4   5    6.37    1.01
   2   4   5    0.58    2.02
   2   4   5    4.22    0.87
  -2   4  -5    3.29    1.83
   3   4   5  225.68   12.09
   3   4   5  203.85   12.03
   3   4   5  230.69   12.13
  -4  -4  -5  681.69   34.31
  -4  -4  -5  654.18   34.09
   4   4   5  602.43   34.39
   4   4   5  652.73   34.36
   4   4   5  664.90   34.18
   4   4   5  634.75   33.97
  -5  -4  -5  272.95   14.29
   5  -4   5  287.97   13.59
  -5  -4  -5  247.62   14.01
   5   4   5  257.45   13.97
   5   4   5  245.22   13.81
   5   4   5  236.25   14.43
   5   4   5  255.34   14.46
  -6  -4  -5   11.99    1.71
   6  -4   5   13.53    2.07
   6   4   5   12.08    2.17
   6   4   5   12.79    0.98
   6   4   5   10.83    1.92
  -7  -4  -5   45.34    3.25
   7   4   5   40.56    3.62
  -8  -4  -5   47.31    3.19
   8   4   5   38.95    3.40
  -9  -4  -5   12.19    1.27
   9   4   5   15.75    1.67
 -10  -5   5   11.72    1.32
  10   5  -5   13.40    1.64
  -9  -5   5    0.47    0.77
   9   5  -5   -0.78    1.02
  -8  -5   5    7.60    1.32
   8   5  -5   10.55    1.85
  -7  -5   5   28.79    2.64
   7   5  -5   36.25    3.17
   7   5  -5   31.41    3.15
  -6  -5   5  184.92   11.68
   6   5  -5  220.59   11.33
  -6   5   5  222.30   11.61
   6   5  -5  218.60   11.92
   6   5  -5  193.28   12.04
   6   5  -5  216.70   11.36
   5  -5  -5   19.51    1.55
  -5  -5   5   18.83    2.02
  -5   5   5   21.36    1.96
   5   5  -5   18.00    2.26
   5   5  -5   18.77    1.70
   5   5  -5   19.77    1.62
   5   5  -5   19.57    2.21
  -4  -5   5   94.93    6.95
   4  -5  -5  114.05    6.36
  -4  -5   5  110.37    7.31
   4   5  -5  117.82    6.49
  -4   5   5  124.38    6.69
   4   5  -5  113.98    6.82
   4   5  -5  111.74    6.41
   4   5  -5  116.88    6.74
  -3  -5   5    7.63    1.58
  -3   5   5    6.90    1.24
   3   5  -5   17.67   34.98
   3   5  -5    5.86    0.95
  -2  -5   5  251.88   14.96
  -2  -5   5  240.18   46.84
  -2  -5   5  211.95   13.69
  -2   5   5  258.64   13.47
   2   5  -5  249.22   13.36
  -2   5   5  250.77   14.67
   2   5  -5  257.71   14.17
   1  -5  -5  570.09   51.65
  -1   5   5  506.88   28.22
   1   5  -5  549.33   28.86
  -1   5   5  528.64   48.27
  -1   5   5  524.42   27.76
  -1   5   5  554.19   29.36
   1   5  -5  524.06   28.15
   0  -5   5    2.04    2.58
   0  -5   5    2.96    1.12
   0  -5  -5   -2.40    2.94
   0  -5   5   47.60   37.04
   0  -5  -5   11.65   27.64
   0   5   5  -10.65   18.80
   0   5   5    6.82    1.25
   0   5  -5    3.25    0.81
   0   5   5    5.05    0.91
   0   5   5    2.64    0.65
   0   5  -5    0.19    1.97
   0   5   5    1.86    2.83
   0   5  -5  -20.80   27.64
  -1  -5  -5  125.21   34.07
   1   5   5  175.25   11.66
  -1   5  -5  164.27    9.73
   1   5   5  179.68    9.89
  -1   5  -5  188.19   10.91
   1   5   5  179.06    9.81
   1   5   5  172.22    9.53
   2   5   5  372.69   20.81
   2   5   5  393.78   20.88
   2   5   5  412.21   21.06
  -3  -5  -5   90.55    5.39
  -3  -5  -5   98.87    5.61
   3   5   5   92.54    5.47
   3   5   5   88.08    5.27
   3   5   5   86.31    5.48
  -3   5  -5   85.43    5.26
  -4  -5  -5    9.33    1.54
   4   5   5   10.84    1.68
   4   5   5    8.46    1.18
   4   5   5   12.54    1.72
   4   5   5    7.38    1.22
  -4   5  -5    7.59    1.21
  -5  -5  -5   87.13    5.22
   5   5   5   75.44    5.34
   5   5   5   79.27    4.72
   5   5   5   83.41    4.88
  -5   5  -5   75.27    4.79
   5   5   5   78.20    5.36
  -6  -5  -5    0.37    0.93
   6  -5   5   -0.55    0.82
   6   5   5   -0.47    1.04
   6   5   5    0.22    0.39
   6   5   5    1.21    1.25
   6   5   5    0.48    0.49
  -7  -5  -5   45.91    3.36
   7   5   5   44.49    3.59
  -8  -5  -5    0.36    0.70
   8   5   5    0.37    0.86
  -9  -6   5    4.17    0.94
   9   6  -5    2.35    0.88
  -8  -6   5    0.45    0.85
  -8   6   5    0.19    0.74
   8   6  -5    0.10    1.00
  -7  -6   5   -0.41    0.83
   7   6  -5    0.99    1.15
   7   6  -5   -0.30    1.12
   7   6  -5    0.80    0.54
  -7   6   5    0.57    0.80
  -6  -6   5   10.39    1.57
  -6   6   5    7.46    1.32
  -6   6   5    8.58    1.32
   6   6  -5    8.89    1.79
  -6   6   5   10.39    1.36
   6   6  -5    8.53    1.58
   6   6  -5    8.56    1.09
   6   6  -5   10.26    1.21
   5  -6  -5    7.82    1.06
  -5  -6   5    7.87    1.49
   5   6  -5    7.27    1.51
   5   6  -5    7.27    1.77
  -5   6   5    7.72    1.30
   5   6  -5    6.67    1.11
   5   6  -5    8.90    1.19
  -5   6   5    9.03    1.34
  -5   6   5    8.06    1.42
   4  -6  -5    7.06    1.06
  -4  -6   5   10.26    1.57
   4   6  -5    7.88    1.18
   4   6  -5    8.58    1.46
  -4   6   5    9.87    1.34
   4   6  -5    7.81    1.17
   4   6  -5    7.61    1.62
  -4   6   5    8.35    1.31
  -4   6   5    9.28    1.55
   3  -6  -5   70.03    4.23
  -3  -6   5   73.29    4.58
  -3   6   5   69.04    4.31
   3   6  -5   65.99    4.92
  -3   6   5   74.69    4.59
   3   6  -5   66.50    4.25
   3   6  -5   70.53    4.19
   3   6  -5   68.69    4.36
   2  -6  -5   88.17    5.14
  -2  -6   5   88.15    5.38
  -2   6   5   87.04    5.15
  -2   6   5   97.52    5.53
   2   6  -5   80.25    5.14
   2   6  -5   85.13    5.28
   2   6  -5   84.60    5.50
   2   6  -5   90.22    5.17
   1  -6  -5   49.74    3.82
  -1  -6   5  167.62   56.46
   1   6  -5   38.52    5.80
   1   6  -5   43.62    2.93
  -1   6   5   47.51    3.33
  -1   6   5   41.00    2.68
   1   6  -5   44.53    3.09
  -1   6   5   46.03    3.02
   1   6  -5  -26.15   45.89
  -1   6   5   46.83    2.96
  -1   6   5   42.38    3.11
   0  -6  -5   28.03   46.11
   0   6   5   -2.79   34.77
   0   6  -5   15.57    1.60
   0   6   5   16.72    1.64
   0   6  -5   14.54    1.52
   0   6   5   17.06    1.89
   0   6   5   15.62    1.44
   0   6   5   10.16    4.81
   0   6   5   15.67    1.61
   0   6   5   17.88    2.20
  -1  -6  -5    5.71    1.19
   1   6   5    7.23    1.15
   1   6   5    6.30    1.37
   1   6   5    8.45    1.21
   1   6   5    6.96    1.09
  -1   6  -5    5.41    1.02
   1   6   5    7.78    1.14
  -2  -6  -5   64.85    4.04
   2   6   5   57.02    3.71
   2   6   5   59.50    3.91
   2   6   5   55.73    3.80
  -2   6  -5   59.48    3.73
   2   6   5   56.33    3.68
  -3  -6  -5    6.36    1.41
   3   6   5    8.80    1.55
   3   6   5    7.49    1.23
   3   6   5    7.06    1.16
  -3   6  -5    7.14    1.18
  -4  -6  -5   -0.07    0.97
   4   6   5    1.42    1.06
   4   6   5    1.50    0.83
  -4   6  -5    0.96    0.80
   4   6   5    0.36    1.09
   4   6   5    1.24    0.71
  -5  -6  -5    2.81    1.20
   5   6   5    1.80    1.30
   5   6   5    3.39    0.87
  -5   6  -5    1.34    0.98
  -5   6  -5    1.65    0.90
   5   6   5    3.58    0.88
   5   6   5    1.25    1.11
  -6  -6  -5    1.56    1.09
   6   6   5    0.99    0.58
   6   6   5    0.36    0.47
   6   6   5    0.56    1.11
  -7  -6  -5    1.40    0.92
   7   6   5    1.16    1.08
  -8  -6  -5   10.14    1.31
   8   6   5   11.55    1.43
  -9  -7   5    0.21    0.60
   9   7  -5   -0.04    0.72
  -9   7   5    0.04    0.52
  -8  -7   5    6.29    1.17
  -8   7   5    9.02    1.17
   8   7  -5    6.75    1.25
  -7  -7   5   54.00    3.86
  -7   7   5   55.76    3.55
   7   7  -5   53.37    3.20
   7   7  -5   53.37    3.85
  -6  -7   5    7.91    1.50
  -6   7   5   11.54    1.70
   6   7  -5    6.49    1.69
   6   7  -5    9.72    1.23
  -6   7   5   11.13    1.49
   6   7  -5   10.32    1.15
   6   7  -5    9.25    1.51
  -6   7   5   11.86    1.56
  -5  -7   5    7.26    1.43
   5  -7  -5    7.34    1.06
   5   7  -5    7.87    1.19
   5   7  -5    4.96    1.51
  -5   7   5    8.07    1.56
  -5   7   5    8.85    1.33
   5   7  -5    7.26    1.17
   5   7  -5    7.02    1.34
  -5   7   5    7.24    1.22
  -4  -7   5   61.84    4.22
   4  -7  -5   59.10    3.83
   4   7  -5   59.85    3.98
   4   7  -5   56.73    3.89
   4   7  -5   58.13    4.43
  -4   7   5   60.44    3.92
  -4   7   5   60.40    3.96
  -4   7   5   65.80    4.30
   4   7  -5   60.54    4.07
   3  -7  -5   97.41    5.73
  -3  -7   5   96.61    6.03
   3   7  -5   97.84    5.89
  -3   7   5  101.08    5.78
   3   7  -5  101.88    5.96
   3   7  -5   88.66    5.73
   3   7  -5   94.30    5.61
  -3   7   5   95.65    5.81
  -3   7   5  102.89    6.18
  -2  -7   5   95.39    5.73
   2  -7  -5   92.11    5.50
   2   7  -5  100.10    5.76
   2   7  -5   90.32    5.38
  -2   7   5   90.33    5.55
  -2   7   5   94.14    5.47
   2   7  -5   85.17    5.47
  -2   7   5   91.75    5.86
  -1  -7   5    0.60    0.79
   1  -7  -5    0.23    0.76
  -1  -7   5    1.30    1.02
  -1   7   5    0.07    0.73
  -1   7   5    1.09    0.88
   1   7  -5    0.99    0.79
  -1   7   5    0.90    1.07
   1   7  -5    2.03    0.89
   1   7  -5    1.42    1.08
  -1   7   5    0.49    0.81
   1   7  -5    0.38    0.80
   0  -7  -5   43.34    3.12
   0  -7  -5   44.69    3.13
   0   7   5   43.59    3.46
   0   7   5   41.65    2.89
   0   7  -5   40.06    3.44
   0   7   5   49.27    3.37
   0   7   5   46.25    2.95
   0   7  -5   45.28    3.06
   0   7   5   43.59    3.07
   0   7  -5   42.95    3.10
   0   7  -5   44.47    3.88
   0   7   5   46.19    3.09
  -1  -7  -5  214.16   11.71
  -1  -7  -5  201.73   11.74
   1   7   5  222.24   11.64
   1   7   5  237.14   12.05
  -1   7  -5  214.62   11.56
   1   7   5  214.53   11.32
   1   7   5  203.63   11.57
  -1   7  -5  189.20   11.62
   1   7   5  205.45   11.57
  -2  -7  -5  103.32    6.32
  -2  -7  -5  103.90    6.21
  -2   7  -5  100.46    6.54
  -2   7  -5  105.52    6.09
   2   7   5  104.14    6.04
   2   7   5   99.96    6.19
   2   7   5  106.70    6.11
   2   7   5  104.92    6.35
  -3  -7  -5   12.78    1.77
  -3   7  -5   14.70    1.63
   3   7   5   12.22    1.61
   3   7   5   14.75    1.98
   3   7   5   10.61    1.41
  -3   7  -5    7.78    1.60
  -4  -7  -5   -0.48    0.95
  -4   7  -5    0.80    1.02
   4   7   5    1.10    0.78
  -4   7  -5    0.34    0.86
   4   7   5   -0.27    1.12
   4   7   5    1.08    0.82
  -5  -7  -5  175.16   10.25
   5   7   5  177.39   10.07
   5   7   5  180.05   10.01
  -5   7  -5  170.19    9.81
   5   7   5  187.78    9.81
  -6  -7  -5   36.34    3.07
   6   7   5   39.53    2.46
  -6   7  -5   41.08    2.70
   6   7   5   40.21    3.05
  -7  -7  -5    0.38    0.78
   7   7   5   -0.19    0.73
  -8  -8   5   31.13    2.50
  -8   8   5   34.97    2.26
   8   8  -5   30.50    2.36
  -7  -8   5    1.79    1.04
   7   8  -5    1.21    0.50
   7   8  -5    2.46    0.98
  -7   8   5    1.79    0.80
  -7   8   5    1.05    0.82
  -6  -8   5   48.03    3.70
   6   8  -5   50.08    3.52
   6   8  -5   48.66    3.25
  -6   8   5   52.05    3.39
   6   8  -5   50.85    3.28
  -6   8   5   51.86    3.39
   5  -8  -5   17.95    1.62
  -5  -8   5   17.55    2.11
   5   8  -5   17.61    1.67
   5   8  -5   16.18    1.75
  -5   8   5   15.90    1.86
  -5   8   5   15.67    1.81
   5   8  -5   14.48    1.85
  -5   8   5   15.78    2.04
   5   8  -5   10.72    1.98
  -4  -8   5   47.96    3.63
   4  -8  -5   50.93    3.29
   4   8  -5   45.55    3.37
  -4   8   5   50.09    3.45
   4   8  -5   47.99    4.01
   4   8  -5   43.73    3.28
  -4   8   5   51.71    3.38
  -4   8   5   47.59    3.75
   4   8  -5   43.41    3.33
   3  -8  -5   84.25    5.05
  -3  -8   5   87.81    5.38
  -3   8   5   82.26    5.04
   3   8  -5   72.94    5.14
  -3   8   5   83.34    5.58
  -3   8   5   83.99    5.17
   3   8  -5   80.62    4.88
   3   8  -5   80.15    5.06
  -2  -8   5  152.29    8.96
   2  -8  -5  152.21    8.83
  -2   8   5  167.06    8.78
  -2   8   5  150.06    8.81
  -2   8   5  159.90    9.32
   2   8  -5  149.48    9.10
  -2   8   5  163.19    8.92
   2   8  -5  148.21    8.83
   2   8  -5  157.01    8.71
   1  -8  -5  199.82   10.30
  -1  -8   5  156.20   10.07
   1   8  -5  163.96   10.64
   1   8  -5  193.51   10.16
  -1   8   5  201.60   10.84
  -1   8   5  188.45   10.24
   1   8  -5  175.65   10.21
   1   8  -5  172.72   10.52
  -1   8   5  180.97   10.18
  -1   8   5  193.94   10.08
   0  -8  -5  182.03   10.67
   0  -8  -5  200.85   10.84
   0   8  -5  191.88   10.66
   0   8   5  195.09   10.73
   0   8  -5  185.52   10.76
   0   8  -5  181.96   11.26
   0   8   5  189.44   10.72
   0   8   5  201.32   11.29
   0   8   5  207.18   10.55
  -1  -8  -5   29.19    2.56
  -1  -8  -5   31.02    2.55
  -1   8  -5   28.10    2.51
  -1   8  -5   27.77    2.88
   1   8   5   33.64    2.55
   1   8   5   27.83    2.63
  -1   8  -5   31.98    2.48
   1   8   5   30.25    2.44
  -2  -8  -5   53.27    3.89
  -2  -8  -5   57.21    3.83
  -2   8  -5   56.17    3.70
   2   8   5   56.56    4.64
   2   8   5   52.06    3.88
   2   8   5   56.45    3.63
   2   8   5   56.95    3.71
  -2   8  -5   50.90    4.16
  -3  -8  -5   67.47    4.91
  -3  -8  -5   76.60    4.92
   3   8   5   69.76    4.76
  -3   8  -5   80.61    4.66
  -3   8  -5   71.24    5.09
   3   8   5   75.79    4.58
   3   8   5   69.63    5.01
  -4  -8  -5   75.84    5.17
   4   8   5   79.90    5.06
  -4   8  -5   81.81    4.85
   4   8   5   79.51    4.81
  -5  -8  -5   90.41    5.91
  -5   8  -5   94.82    5.53
   5   8   5  100.67    5.53
  -6  -8  -5    7.49    1.34
  -6   8  -5    8.91    1.06
   6   8   5    6.96    0.77
  -7  -8  -5   46.85    3.10
  -8  -9   5   -0.13    0.57
  -8   9   5    0.12    0.51
  -7  -9   5    6.86    1.14
  -7   9   5    6.69    0.99
  -7   9   5    6.70    0.90
  -6  -9   5   60.68    4.12
  -6   9   5   56.90    3.80
   6   9  -5   61.80    3.68
  -6   9   5   62.82    3.84
   5  -9  -5   13.00    1.47
  -5  -9   5   15.66    1.96
  -5   9   5   15.91    1.76
  -5   9   5   15.55    1.73
   5   9  -5   11.59    1.44
  -4  -9   5   58.71    4.35
   4  -9  -5   70.61    4.20
   4   9  -5   65.28    4.24
  -4   9   5   62.23    4.27
  -4   9   5   69.64    4.21
   4   9  -5   64.55    4.32
   3  -9  -5  176.68    9.83
  -3  -9   5  168.66    9.95
   3   9  -5  166.85   10.38
  -3   9   5  183.22    9.91
   3   9  -5  173.26   10.13
   3   9  -5  171.97    9.57
   3   9  -5  175.02    9.84
  -3   9   5  181.74    9.75
  -2  -9   5    1.77    0.92
   2  -9  -5    2.47    0.99
   2   9  -5    3.03    1.12
  -2   9   5    3.86    1.51
  -2   9   5    3.23    1.01
   2   9  -5    2.95    1.03
   2   9  -5    0.16    0.83
   2   9  -5    2.36    1.01
  -2   9   5    3.27    1.00
  -2   9   5    3.25    1.14
   1  -9  -5    4.21    1.12
   1   9  -5    2.67    0.98
   1   9  -5    2.81    1.31
  -1   9   5    2.96    0.97
  -1   9   5    2.80    1.33
  -1   9   5    3.61    1.11
   1   9  -5    3.33    1.05
  -1   9   5    3.52    1.02
   0  -9  -5   11.07    1.53
   0   9  -5   12.17    1.49
   0   9   5   10.13    1.44
   0   9  -5    7.30    1.35
   0   9   5   10.74    2.04
   0   9   5    9.95    1.42
   0   9   5   10.15    1.30
   0   9  -5   10.38    2.09
  -1  -9  -5   72.18    4.80
  -1  -9  -5   78.33    4.97
  -1   9  -5   82.02    4.91
  -1   9  -5   71.25    5.37
   1   9   5   82.01    4.83
   1   9   5   74.78    5.98
   1   9   5   80.07    4.88
  -1   9  -5   80.24    4.85
  -2  -9  -5  142.28    8.42
  -2  -9  -5  137.05    8.39
   2   9   5  156.36    8.32
  -2   9  -5  156.86    8.31
   2   9   5  149.96    8.15
   2   9   5  134.92    8.63
  -2   9  -5  139.23    9.27
  -3  -9  -5   19.98    2.16
  -3  -9  -5   23.61    2.13
  -3   9  -5   20.14    1.96
   3   9   5   20.91    1.95
  -4  -9  -5    1.13    0.94
   4   9   5    0.17    0.67
  -4   9  -5    0.77    0.82
  -5  -9  -5    9.07    1.40
  -5   9  -5   13.28    1.35
   5   9   5   13.75    1.33
  -6  -9  -5   56.92    3.47
  -6   9  -5   50.73    3.10
  -7 -10   5    0.21    0.52
  -7  10   5    0.32    0.59
  -6 -10   5    1.32    0.77
   6  10  -5    0.84    0.52
  -6  10   5    0.53    0.64
  -6  10   5    0.60    0.69
  -5 -10   5    4.29    1.01
   5 -10  -5    7.66    0.88
  -5  10   5    5.81    0.98
  -5  10   5    5.63    1.02
   5  10  -5    4.37    0.86
  -4 -10   5   25.97    2.49
   4 -10  -5   34.64    2.49
   4  10  -5   35.13    2.57
  -4  10   5   35.42    2.64
  -4  10   5   37.13    2.55
  -3 -10   5    0.58    0.76
   3 -10  -5    0.46    0.73
  -3  10   5   -0.65    0.87
   3  10  -5   -0.25    0.38
   3  10  -5    0.86    0.84
  -3  10   5    0.75    0.90
   2 -10  -5    0.27    0.79
  -2  10   5    0.42    0.80
   2  10  -5   -0.67    0.75
  -2  10   5    0.03    0.90
  -2  10   5    0.78    0.88
   2  10  -5    0.83    0.78
   1 -10  -5    2.74    0.96
   1  10  -5    2.83    0.96
  -1  10   5    2.12    0.87
  -1  10   5    2.39    1.03
  -1  10   5    1.39    0.85
   1  10  -5    1.59    0.93
   0 -10  -5   53.10    3.68
   0  10  -5   51.99    3.48
   0  10  -5   52.89    3.60
   0  10   5   52.43    3.55
   0  10   5   53.79    3.55
  -1 -10  -5   77.90    4.95
  -1  10  -5   77.98    4.76
   1  10   5   80.36    4.79
   1  10   5   71.24    4.65
  -1  10  -5   80.64    4.85
  -2 -10  -5    3.30    1.00
  -2 -10  -5    3.08    0.88
   2  10   5    3.11    0.92
  -2  10  -5    2.72    1.01
  -3 -10  -5   15.60    1.69
  -3 -10  -5   18.06    1.82
  -3  10  -5   16.86    1.62
   3  10   5   15.46    1.60
  -4 -10  -5   11.52    1.46
   4  10   5   13.86    1.33
  -4  10  -5   13.54    1.39
  -5 -10  -5   11.03    1.21
  -5  10  -5    9.83    1.04
   5  10   5    9.86    0.98
  -5 -11   5    8.74    1.06
  -5  11   5   10.06    1.13
  -5  11   5    8.97    1.08
   5  11  -5    9.91    1.02
   4 -11  -5    0.67    0.61
   4  11  -5    0.02    0.61
  -4  11   5   -0.19    0.68
  -4  11   5    0.67    0.76
   3 -11  -5    0.65    0.72
   3  11  -5   -0.17    0.65
  -3  11   5    0.28    0.70
  -3  11   5    0.96    0.81
   2 -11  -5    6.87    1.12
  -2  11   5    9.46    1.20
   2  11  -5    8.73    1.06
  -2  11   5    7.71    1.16
   2  11  -5    7.41    1.16
  -2  11   5    8.28    1.02
   1 -11  -5    7.06    1.19
  -1  11   5    8.15    1.16
   1  11  -5    9.03    1.20
   1  11  -5    7.97    1.15
  -1  11   5    7.29    1.10
   0 -11  -5    1.75    0.86
   0  11   5    2.95    0.82
   0  11  -5    1.48    0.77
   0  11   5    2.16    0.86
   0  11  -5    2.21    0.79
  -1 -11  -5    2.39    0.92
   1  11   5    1.15    0.79
  -1  11  -5    1.76    0.77
  -1  11  -5    2.35    0.83
   1  11   5    1.75    0.69
  -2 -11  -5    5.10    1.06
   2  11   5    3.97    0.89
  -2  11  -5    4.25    0.89
  -3 -11  -5   16.00    1.66
  -3  11  -5   17.96    1.51
   3  11   5   20.49    1.61
   4  11   5    1.48    0.48
  -4  11  -5    1.94    0.55
   3 -12  -5    1.49    0.53
  -3  12   5    1.75    0.67
   3  12  -5    1.79    0.58
   2 -12  -5    2.28    0.67
  -2  12   5    4.11    0.81
   2  12  -5    3.08    0.71
   1 -12  -5    1.91    0.72
   1  12  -5    3.14    0.62
  -1  12   5    3.99    0.77
  -1  12   5    3.06    0.76
   1  12  -5    2.11    0.61
   0 -12  -5    1.64    0.74
   0  12  -5    0.32    0.49
   0  12   5    0.49    0.54
   0  12   5    1.18    0.62
   0  12  -5    0.45    0.54
  -1 -12  -5    0.08    0.63
   1  12   5   -0.19    0.56
  -1  12  -5    0.34    0.57
  11   0  -6    1.08    0.59
  10   0  -6  453.97   24.17
   9   0  -6    2.91    1.37
   8   0  -6  465.87   25.05
   7   0  -6   32.57    2.87
  -7   0   6   29.34    2.22
   6   0  -6  252.24   14.20
  -6   0   6  265.01   14.07
  -4   0   6   97.66    6.76
  -4   0   6   97.85    6.05
   4   0  -6   76.16   16.05
  -4   0   6  103.78    5.75
  -2   0   6 1302.74   78.08
  -2   0   6 1219.45   63.54
   2   0  -6 1025.34   74.22
   2   0  -6 1306.12   63.58
   1   0  -6 1106.32   54.09
  -1   0   6 1145.79   69.26
  -1   0   6 1006.50   54.02
   1   0  -6  873.27   64.90
   0   0   6   22.68    2.18
   0   0   6   -0.23   13.97
   0   0  -6   23.57   12.93
   0   0   6   23.08    1.84
   0   0  -6   24.86    2.22
   0   0  -6   23.24    1.59
   1   0   6    1.53    0.71
   1   0   6    2.54    0.65
   1   0   6    2.57    1.78
  -1   0  -6   10.78   15.72
   1   0   6    0.37    0.98
  -1   0  -6    4.84   10.93
   2   0   6 2268.57  110.96
  -2   0  -6 2185.51  121.16
  -2   0  -6 1868.81  125.71
   4   0   6   25.40    2.34
   4   0   6   27.76    2.03
   5   0   6  192.82   11.01
   5   0   6  207.48   11.68
   5   0   6  217.47   11.09
   6   0   6  222.36   13.06
   7   0   6   51.46    4.29
   8   0   6    2.63    1.24
   9   0   6   14.25    1.80
  11   1  -6    7.80    1.07
  10  -1  -6    0.56    0.44
  10   1  -6    1.52    1.01
   9  -1  -6   20.02    2.23
   9   1  -6   18.99    2.39
   8  -1  -6  215.19   12.45
   8   1  -6  231.60   12.67
   7  -1  -6   36.47    2.90
  -7  -1   6   29.20    2.46
   7   1  -6   38.55    3.03
  -7   1   6   34.40    2.36
  -6  -1   6    7.83    1.28
   6   1  -6    5.44    1.29
  -6   1   6    8.32    1.24
   4  -1  -6 1061.21   66.49
  -4  -1   6 1093.15   57.33
  -4  -1   6 1205.15   77.13
  -4   1   6 1034.51   56.99
  -4   1   6 1124.46   57.28
   4   1  -6 1057.44   56.88
  -3  -1   6  123.35   22.95
   3  -1  -6  174.17   20.80
  -3  -1   6  151.70    8.23
  -3  -1   6  145.48    8.47
   3   1  -6  132.54    7.86
  -3   1   6  134.90    8.29
  -3   1   6  155.29    8.13
   3   1  -6  151.26    8.37
   3   1  -6  152.09    7.90
  -3   1   6  148.31    8.92
  -2  -1   6   18.20    2.06
   2  -1  -6   13.29   13.84
  -2  -1   6   10.30   14.10
   2  -1  -6   22.54   10.70
  -2  -1   6   20.63    1.79
  -2   1   6   19.07    1.95
   2   1  -6   19.47   13.30
   2   1  -6   21.73    2.02
  -2   1   6   22.27    2.86
  -2   1   6   18.13    1.57
  -2   1   6   20.86    1.69
   2   1  -6   19.62    1.39
  -1  -1   6   99.43   18.79
  -1  -1   6  106.28    6.34
   1  -1  -6  109.00   18.20
   1  -1  -6  105.77   18.84
  -1  -1   6  106.19    6.09
  -1   1   6  101.69    6.02
  -1   1   6  114.84    7.02
  -1   1   6  108.94    6.02
   1   1  -6  104.25    6.23
   1   1  -6   86.24   17.83
  -1   1   6  102.15    6.23
   1   1  -6  108.42    5.85
   0  -1   6 2144.25  113.87
   0  -1   6 1818.05   97.36
   0  -1  -6 2009.20  106.74
   0  -1  -6 1617.29  108.74
   0   1   6 1788.78   97.28
   0   1  -6 1632.24  109.65
   0   1  -6 2032.31   97.40
   0   1   6 1937.91   97.91
  -1  -1  -6 1356.10   77.57
  -1  -1  -6 1141.50   81.57
   1  -1   6 1363.82   83.70
   1   1   6 1333.15   67.59
  -1   1  -6 1102.86   81.97
  -1   1  -6 1352.29   67.09
  -2  -1  -6    9.74   20.80
  -2  -1  -6   18.37   16.00
   2   1   6    3.25    0.74
   2   1   6    0.23    1.95
   2   1   6    3.88    0.82
  -2   1  -6    7.07   21.89
  -3  -1  -6  137.20   26.72
   3  -1   6  130.07    7.70
   3   1   6  140.89    7.70
  -3   1  -6  160.51   25.80
   3   1   6  136.26    7.72
   4  -1   6  410.58   19.53
   4  -1   6  313.89   19.45
   4   1   6  377.70   19.50
   4   1   6  372.65   19.67
   4   1   6  351.29   19.34
   5  -1   6  241.51   13.92
   5  -1   6  273.97   13.96
   5   1   6  263.98   14.97
   5   1   6  274.77   14.63
   5   1   6  243.74   13.95
   5   1   6  279.48   14.08
   6  -1   6   23.70    3.04
   6   1   6   19.40    2.53
   6   1   6   23.29    2.98
   7  -1   6   26.34    3.15
   7   1   6   23.99    3.05
  -8  -1  -6   31.85    2.61
   8  -1   6   30.27    3.01
   8   1   6   31.39    3.15
   9  -1   6   23.64    2.14
   9   1   6   23.96    2.22
  11   2  -6    3.63    0.85
  10   2  -6    0.92    0.97
   9   2  -6    4.87    1.37
   8  -2  -6   -0.20    0.48
   8   2  -6    0.45    1.19
  -7  -2   6   11.58    1.63
   7   2  -6   19.17    2.35
  -7   2   6   14.87    1.72
  -6  -2   6  149.67    9.22
   6   2  -6  153.67    8.73
  -6   2   6  173.05    9.01
   6   2  -6  169.20    9.32
  -5  -2   6   14.40    1.81
  -5  -2   6   29.26   39.48
  -5   2   6   22.06    3.67
  -5   2   6   16.28    1.60
   5   2  -6   -8.82   29.42
   5   2  -6   16.79    1.23
  -4  -2   6   -7.37   25.48
  -4  -2   6   -0.10    0.77
   4  -2  -6   10.03   22.37
   4   2  -6    2.13    0.69
   4   2  -6  -12.09   21.84
  -4   2   6    1.12    1.90
   3  -2  -6    1.76   12.20
   3  -2  -6   10.89   17.42
  -3  -2   6    3.64    1.05
  -3  -2   6   10.64   20.52
  -3  -2   6    4.93    1.52
   3   2  -6   10.67   17.74
  -3   2   6    3.80    0.87
  -3   2   6    3.62    1.68
  -3   2   6    5.98    1.26
   3   2  -6    2.45    1.10
   3   2  -6    3.39    0.62
   2  -2  -6  716.67   47.30
  -2  -2   6  697.49   37.15
  -2  -2   6  751.79   56.81
  -2   2   6  714.97   37.42
  -2   2   6  678.99   36.75
  -2   2   6  657.99   36.89
   2   2  -6  726.06   36.99
  -1  -2   6   70.12   19.07
  -1  -2   6   84.44    5.49
   1  -2  -6   78.61   19.57
   1  -2  -6   75.58   14.23
  -1  -2   6   89.69    5.26
  -1   2   6   90.43    5.11
  -1   2   6   92.43    5.42
   1   2  -6   87.18    4.91
   1   2  -6   78.57   19.08
  -1   2   6   90.91    5.98
  -1   2   6   81.96    5.05
   1   2  -6   85.58    5.37
   0  -2   6  442.67   23.34
   0  -2   6  423.94   44.48
   0  -2  -6  402.59   38.88
   0  -2   6  430.24   23.04
   0  -2  -6  447.04   34.05
   0   2  -6  454.34   23.22
   0   2   6  422.15   23.15
   0   2  -6  461.04   22.80
   0   2   6  415.55   23.62
   0   2   6  429.88   22.91
   0   2  -6  381.82   41.96
  -1  -2  -6    0.53   17.21
   1  -2   6   12.16   19.17
   1  -2   6   15.19    1.69
  -1  -2  -6    4.69   13.92
  -1   2  -6   17.20   18.17
   1   2   6   16.75    1.31
  -1   2  -6   16.41    1.35
  -1   2  -6   18.94    2.26
   1   2   6   17.47    1.63
   1   2   6   16.08    2.49
   1   2   6   15.59    1.40
  -2  -2  -6  137.44   30.62
  -2  -2  -6  145.87   25.19
   2  -2   6  120.55   30.74
   2   2   6  143.05    8.02
   2   2   6  139.90    9.37
  -2   2  -6  106.10   33.48
  -2   2  -6  156.52    8.81
   2   2   6  149.12    8.16
   4  -2   6   81.02    4.72
   4  -2   6   72.90    4.62
   4   2   6   76.80    4.89
   4   2   6   81.91    4.74
   4   2   6   75.07    4.56
   5  -2   6    9.24    1.04
  -5  -2  -6   10.49    1.45
  -5  -2  -6   11.88    1.58
   5  -2   6    8.74    0.90
   5   2   6    8.58    1.97
   5   2   6    6.48    1.44
   5   2   6    9.76    1.12
   5   2   6    8.72    1.06
   6  -2   6  207.43   11.96
  -6  -2  -6  201.89   11.23
   6   2   6  193.62   11.80
   6   2   6  195.81   11.56
   7  -2   6    2.01    1.44
  -7  -2  -6    3.06    1.12
   7   2   6    4.87    1.66
  -8  -2  -6    2.67    0.98
   8  -2   6    3.81    1.40
   8   2   6    2.15    1.32
   9  -2   6   15.84    1.62
   9   2   6   18.48    1.92
  10   3  -6    5.37    1.28
   9   3  -6   -0.18    1.10
   8   3  -6   -0.04    1.02
   8   3  -6    7.01    1.53
   7   3  -6    2.28    1.28
  -7   3   6    2.28    1.04
  -6  -3   6   24.27    2.51
   6   3  -6   27.60    1.72
   6   3  -6   25.47    2.57
  -6   3   6   25.44    2.11
   6   3  -6   25.61    1.85
  -5  -3   6    0.70    0.94
   5   3  -6    2.14    0.54
   5   3  -6    2.51    0.92
  -5   3   6    1.71    0.78
   5   3  -6    1.29    1.00
   4  -3  -6   24.05   30.19
  -4  -3   6   32.94   33.39
   4   3  -6  -31.17   26.87
  -3  -3   6  157.83    9.11
  -3  -3   6  184.03   34.92
   3  -3  -6  146.18   22.45
  -3  -3   6  159.88    9.73
   3   3  -6  158.86    9.25
   3   3  -6  160.83    8.64
  -3   3   6  144.74    9.15
  -3   3   6  166.18    8.84
  -3   3   6  162.85    9.79
  -2  -3   6  269.52   14.74
   2  -3  -6  301.63   30.73
  -2  -3   6  265.21   15.14
  -2  -3   6  262.36   40.36
  -2   3   6  281.90   14.49
  -2   3   6  267.70   14.52
   2   3  -6  250.14   14.78
   2   3  -6  269.94   14.32
  -2   3   6  283.48   15.51
  -2   3   6  256.23   14.76
  -1  -3   6  350.27   19.23
   1  -3  -6  328.03   32.02
  -1  -3   6  417.63   46.82
  -1  -3   6  344.61   18.81
   1   3  -6  341.80   18.45
   1   3  -6  290.26   41.45
  -1   3   6  383.45   19.56
   1   3  -6  320.80   18.88
  -1   3   6  336.08   18.91
  -1   3   6  363.11   18.63
  -1   3   6  362.26   18.65
   0  -3  -6  241.61   31.64
   0  -3   6  233.65   40.08
   0  -3   6  256.48   14.58
   0  -3  -6  278.60   41.21
   0   3   6  249.71   13.97
   0   3  -6  226.61   40.46
   0   3  -6  276.40   14.28
   0   3  -6  277.47   14.80
   0   3   6  264.16   14.79
   0   3   6  254.93   15.28
   0   3   6  297.50   14.49
   0   3   6  275.02   14.42
   1  -3   6    4.35    1.01
   1  -3   6   18.13   26.53
   1  -3   6   -0.75    1.77
  -1  -3  -6   11.27   18.91
  -1  -3  -6    1.28   25.44
   1   3   6    1.77    0.61
  -1   3  -6    3.31    0.70
   1   3   6    1.83    0.57
  -1   3  -6    5.82   21.05
   1   3   6    1.13    1.50
   1   3   6    4.96    2.25
   1   3   6    3.17    0.94
  -1   3  -6    3.55    1.52
   2  -3   6    0.12    0.45
  -2  -3  -6    0.02   24.83
   2   3   6    0.70    0.56
   2   3   6    1.94    0.71
   2   3   6   -0.13    0.26
   2   3   6   -1.50    1.94
  -2   3  -6   -0.05    1.92
   3   3   6  237.41   12.63
   3   3   6  222.55   12.43
   3   3   6  229.51   12.55
  -4  -3  -6   15.68    1.84
   4  -3   6   13.74    1.54
   4  -3   6   16.93    1.58
  -4  -3  -6   16.27    1.81
   4   3   6   14.48    1.84
   4   3   6   15.81    1.55
   4   3   6   14.49    1.49
  -4   3  -6   11.92    1.92
   4   3   6   18.55    2.36
  -5  -3  -6  129.04    7.48
   5  -3   6  140.76    7.09
  -5  -3  -6  137.54    7.71
   5   3   6  119.53    8.05
   5   3   6  116.91    7.74
   5   3   6  126.94    7.23
   5   3   6  135.71    7.38
  -6  -3  -6   45.27    3.37
   6  -3   6   45.89    4.04
  -6  -3  -6   43.01    3.15
   6   3   6   43.16    3.62
   6   3   6   46.70    3.94
  -7  -3  -6    0.22    0.91
   7  -3   6    1.53    1.29
   7   3   6    1.14    1.24
   8  -3   6   26.87    2.57
  -8  -3  -6   30.94    2.45
   8   3   6   27.52    2.90
   9   3   6    0.17    0.77
 -10  -4   6    0.58    0.69
  10   4  -6    3.24    1.09
  -9  -4   6    1.07    0.83
   9   4  -6    0.67    1.02
  -8  -4   6    8.66    1.49
   8   4  -6    9.54    1.69
  -7  -4   6    3.95    1.10
   7   4  -6    4.15    1.41
   7   4  -6   -0.47    0.62
  -6  -4   6  115.91    7.11
  -6  -4   6  101.45    7.35
   6   4  -6  126.99    7.37
  -6   4   6  126.66    7.00
   6   4  -6  126.58    6.72
   6   4  -6  107.13    7.20
   6   4  -6  132.79    6.67
   5  -4  -6   43.64    2.77
  -5  -4   6   40.41    3.51
  -5  -4   6   41.44    3.17
  -5   4   6   47.23    3.17
   5   4  -6   39.77    3.30
   5   4  -6   47.05    2.85
   5   4  -6   47.04    2.91
   5   4  -6   47.63    3.40
  -4  -4   6   23.88    2.55
   4   4  -6   25.21    2.27
  -4   4   6   27.25    2.24
   4   4  -6   25.99    1.90
  -3  -4   6   11.25    1.81
  -3  -4   6   22.36   39.14
  -3   4   6   12.11    1.52
  -3   4   6   12.66    2.91
   3   4  -6   11.96    1.20
   3   4  -6  -27.53   29.73
  -2  -4   6  868.79   47.30
   2  -4  -6  933.51   65.46
  -2  -4   6 1062.00   85.09
   2   4  -6  925.19   46.91
  -2   4   6  926.90   47.48
  -2   4   6  817.30   46.42
  -2   4   6  811.74   46.73
  -1  -4   6  355.61   56.86
   1  -4  -6  237.06   33.82
  -1  -4   6  198.59   12.22
  -1   4   6  210.20   12.47
  -1   4   6  224.92   13.27
   1   4  -6  217.16   12.53
   1   4  -6  221.56   11.86
  -1   4   6  239.72   12.06
  -1   4   6  208.03   11.98
   0  -4  -6   31.90   30.76
   0  -4   6   22.49    2.37
   0  -4   6   30.70   29.54
   0  -4  -6   34.25   21.32
   0   4  -6   29.13    2.05
   0   4  -6   51.06   29.28
   0   4   6   28.50    2.29
   0   4  -6   32.83    3.48
   0   4   6   31.63    4.59
   0   4   6   29.05    1.78
   0   4   6   25.02    2.11
  -1  -4  -6  299.26   40.05
  -1  -4  -6  274.75   47.78
   1   4   6  271.21   15.05
  -1   4  -6  271.08   15.29
   1   4   6  300.14   16.86
  -1   4  -6  288.49   16.11
   1   4   6  273.44   15.38
   1   4   6  301.28   15.49
  -3  -4  -6   85.17    4.96
  -3  -4  -6   80.57    4.79
   3   4   6   79.70    4.83
   3   4   6   71.53    5.01
   3   4   6   78.21    4.84
   3   4   6   77.75    4.65
  -3   4  -6   69.21    5.08
  -4  -4  -6  145.06    8.13
  -4  -4  -6  144.60    8.30
   4   4   6  143.15    7.98
  -4   4  -6  144.25    8.02
   4   4   6  139.26    8.48
   4   4   6  132.20    8.26
   4   4   6  148.53    8.20
  -5  -4  -6    0.80    1.00
   5  -4   6   -0.19    0.50
  -5  -4  -6    1.26    1.02
   5   4   6    0.39    0.56
   5   4   6    2.25    1.22
   5   4   6    0.91    0.65
   5   4   6    0.33    1.28
  -5   4  -6    0.60    0.91
   6  -4   6    9.51    1.78
  -6  -4  -6    9.31    1.50
   6   4   6    7.49    1.68
   6   4   6   10.25    1.94
  -7  -4  -6   28.28    2.50
   7   4   6   27.22    2.98
  -8  -4  -6    7.77    1.13
   8   4   6    6.07    1.28
 -10  -5   6    0.21    0.57
  10   5  -6    0.36    0.75
  -9  -5   6    0.34    0.76
   9   5  -6    0.98    1.02
  -8  -5   6   22.95    2.26
   8   5  -6   23.00    2.51
  -7  -5   6  120.03    7.48
   7   5  -6  123.14    7.80
   7   5  -6  134.78    7.71
   7   5  -6  125.56    6.86
  -6  -5   6    5.53    1.27
  -6   5   6    6.02    1.20
   6   5  -6    7.67    0.98
   6   5  -6    3.11    1.36
   6   5  -6    5.46    0.96
   6   5  -6    3.93    1.41
  -6   5   6    7.37    1.33
  -5  -5   6  159.02    9.37
   5  -5  -6  167.17    8.96
   5   5  -6  154.30    9.53
   5   5  -6  170.23    9.46
  -5   5   6  152.90    9.18
   5   5  -6  165.20    9.05
  -5   5   6  174.45    9.37
   5   5  -6  165.40    9.06
   4  -5  -6  337.23   16.90
  -4  -5   6  308.35   17.20
  -4  -5   6  280.77   17.56
  -4   5   6  270.11   16.95
  -4   5   6  356.67   17.28
   4   5  -6  317.65   16.93
   4   5  -6  330.08   17.23
   4   5  -6  338.97   17.02
   4   5  -6  311.60   17.28
  -3  -5   6  363.40   23.05
  -3  -5   6  434.99   22.86
   3  -5  -6  428.11   22.48
   3   5  -6  415.41   22.51
   3   5  -6  440.70   22.61
  -3   5   6  468.40   22.83
  -2  -5   6   12.32   51.52
  -2  -5   6    8.87    1.71
  -2   5   6    7.29    1.35
   2   5  -6    3.76    3.78
   2   5  -6    7.52    1.07
   2   5  -6    2.89   40.04
  -1  -5   6  632.59   90.39
   1  -5  -6  696.42   71.18
  -1  -5   6  567.17   34.90
   1   5  -6  676.23   34.57
  -1   5   6  672.50   34.74
   1   5  -6  683.66   35.43
  -1   5   6  630.38   35.24
  -1   5   6  707.57   36.17
   0  -5   6  504.42  100.91
   0  -5  -6  288.67   50.34
   0   5  -6  401.14   21.91
   0   5   6  412.11   21.53
   0   5   6  414.67   22.05
   0   5   6  452.94   22.14
   0   5  -6  415.74   22.92
   0   5   6  388.35   23.60
  -1  -5  -6  206.25   11.50
  -1  -5  -6  224.45   11.65
   1   5   6  197.77   11.64
   1   5   6  209.56   11.36
   1   5   6  206.19   12.07
   1   5   6  215.48   11.78
  -2  -5  -6    7.74    1.36
  -2  -5  -6    9.52    1.42
   2   5   6    7.05    1.21
  -2   5  -6    6.35    1.10
   2   5   6    6.68    1.12
   2   5   6    7.65    1.22
  -3  -5  -6  142.29    7.75
  -3  -5  -6  135.01    7.54
   3   5   6  130.18    7.63
   3   5   6  115.27    7.67
  -3   5  -6  133.14    7.41
   3   5   6  124.71    7.57
   3   5   6  133.52    7.42
  -4  -5  -6   27.79    2.46
  -4  -5  -6   22.74    2.20
   4   5   6   21.68    2.46
   4   5   6   23.85    2.01
   4   5   6   25.12    2.40
   4   5   6   24.01    2.09
  -4   5  -6   24.13    2.04
  -5  -5  -6  227.83   11.57
   5   5   6  194.61   11.00
  -5   5  -6  204.93   11.13
   5   5   6  191.59   11.56
   5   5   6  194.88   11.59
   5   5   6  201.41   11.21
  -7  -5  -6   42.79    3.17
   7   5   6   40.01    3.29
  -8  -5  -6   18.53    1.76
   8   5   6   21.58    2.02
  -9  -6   6   10.55    1.40
  -9   6   6   11.33    1.22
  -8  -6   6    0.66    0.83
   8   6  -6    1.50    1.08
  -8   6   6    1.29    0.82
  -7  -6   6   32.29    2.78
  -7   6   6   32.34    2.56
   7   6  -6   34.93    3.05
   7   6  -6   32.78    2.20
  -6  -6   6  188.49   10.90
  -6   6   6  193.18   10.80
   6   6  -6  169.52   11.12
  -6   6   6  185.42   10.61
   6   6  -6  197.04   10.94
   6   6  -6  205.13   10.48
   6   6  -6  195.53   10.45
  -6   6   6  190.70   10.63
   5  -6  -6  146.65    7.74
  -5  -6   6  138.19    8.18
  -5   6   6  130.07    7.90
   5   6  -6  145.02    8.22
   5   6  -6  136.54    7.79
   5   6  -6  141.62    7.86
   5   6  -6  121.88    8.29
  -5   6   6  148.20    8.20
  -5   6   6  134.34    7.93
   4  -6  -6   18.03    1.71
  -4  -6   6   18.60    2.12
  -4   6   6   19.08    1.96
   4   6  -6   19.88    2.25
   4   6  -6   18.36    1.83
   4   6  -6   19.65    1.76
   4   6  -6   16.35    2.22
  -4   6   6   19.72    2.14
  -3  -6   6   88.65    5.36
   3  -6  -6   87.88    5.06
   3   6  -6   86.16    5.17
   3   6  -6   77.27    4.92
   3   6  -6   81.57    5.06
  -3   6   6   81.37    5.10
   3   6  -6   85.68    5.31
  -3   6   6   90.91    5.47
   2  -6  -6  383.60   20.11
  -2  -6   6  366.50   20.29
   2   6  -6  357.84   20.09
   2   6  -6  374.50   20.00
  -2   6   6  382.02   20.10
   2   6  -6  371.12   20.25
  -2   6   6  404.45   20.49
   1  -6  -6  659.23   33.72
  -1  -6   6  578.36   33.70
   1   6  -6  648.14   33.60
  -1   6   6  654.82   34.05
   1   6  -6  639.89   33.86
  -1   6   6  692.08   34.08
   1   6  -6  594.70   33.66
  -1   6   6  657.96   33.62
   0  -6  -6    0.57    0.77
   0  -6  -6   -0.23    0.73
   0   6   6    1.24    0.85
   0   6   6    0.57    1.07
   0   6   6    0.40    0.70
   0   6   6    0.47    0.77
   0   6  -6    0.27    0.80
   0   6  -6    2.10    0.85
   0   6   6    0.99    0.83
  -1  -6  -6   51.82    3.33
  -1  -6  -6   47.07    3.16
   1   6   6   41.29    2.91
   1   6   6   45.54    3.28
   1   6   6   45.56    3.12
  -1   6  -6   40.80    3.03
   1   6   6   41.80    3.07
  -2  -6  -6  535.14   25.07
  -2  -6  -6  426.23   24.77
  -2   6  -6  455.35   24.66
   2   6   6  491.87   25.06
   2   6   6  458.16   24.66
   2   6   6  447.56   24.73
   2   6   6  449.76   24.70
  -3  -6  -6  520.83   24.28
   3   6   6  428.94   24.01
   3   6   6  431.29   24.09
  -3   6  -6  434.48   23.80
   3   6   6  430.35   23.81
  -4  -6  -6   29.54    2.67
   4   6   6   22.95    2.17
  -4   6  -6   25.69    2.17
   4   6   6   24.47    2.48
   4   6   6   22.11    2.53
   4   6   6   24.17    2.20
  -5  -6  -6  175.07    9.07
   5   6   6  143.64    8.88
   5   6   6  147.76    8.64
  -5   6  -6  144.30    8.50
   5   6   6  152.53    8.46
  -6  -6  -6   55.98    3.81
   6   6   6   47.41    3.71
  -6   6  -6   50.80    3.54
  -7  -6  -6    5.63    1.16
   7   6   6    6.04    1.20
  -8  -6  -6    2.22    0.66
   8   6   6    2.62    0.70
  -9  -7   6    0.71    0.62
   9   7  -6    0.26    0.70
  -9   7   6    0.25    0.52
  -8  -7   6   11.75    1.63
   8   7  -6   14.33    1.72
  -8   7   6   14.52    1.52
  -7  -7   6   22.68    2.33
  -7   7   6   23.57    2.00
   7   7  -6   24.77    2.43
   7   7  -6   22.54    1.68
  -7   7   6   23.11    2.07
  -6  -7   6    6.36    1.42
  -6   7   6    5.11    1.82
   6   7  -6    7.91    2.10
  -6   7   6    5.57    1.17
   6   7  -6    4.94    0.86
  -6   7   6    7.40    1.26
   6   7  -6    5.95    1.07
   6   7  -6    4.88    1.39
   5  -7  -6   30.52    2.24
  -5  -7   6   32.51    2.78
  -5   7   6   28.73    2.46
   5   7  -6   27.07    3.01
   5   7  -6   29.45    2.36
  -5   7   6   29.68    2.72
  -5   7   6   29.49    2.43
   5   7  -6   25.46    2.62
   5   7  -6   28.70    2.27
  -4  -7   6  101.61    6.09
   4  -7  -6  101.24    5.70
  -4   7   6   95.63    5.77
   4   7  -6   92.65    5.91
   4   7  -6   92.91    5.80
   4   7  -6   98.10    5.76
  -4   7   6   98.92    6.14
  -4   7   6   94.17    5.84
   4   7  -6   89.58    6.26
   3  -7  -6  418.92   22.18
  -3  -7   6  392.60   22.39
  -3   7   6  449.82   22.68
  -3   7   6  413.46   22.27
   3   7  -6  421.05   22.30
   3   7  -6  405.87   22.35
  -3   7   6  425.14   22.19
   3   7  -6  413.09   22.19
   3   7  -6  405.51   22.02
   2  -7  -6   13.16    1.60
  -2  -7   6   14.20    1.85
   2   7  -6   16.53    1.78
   2   7  -6   12.03    1.59
  -2   7   6   12.44    1.60
  -2   7   6   12.54    1.71
  -2   7   6   14.56    2.14
   2   7  -6   14.17    1.60
  -2   7   6   11.39    1.66
  -1  -7   6  239.50   14.04
   1  -7  -6  263.79   14.12
  -1   7   6  263.03   14.11
  -1   7   6  275.36   13.99
   1   7  -6  255.14   14.09
  -1   7   6  265.80   14.52
  -1   7   6  268.69   14.12
   1   7  -6  260.76   14.37
   1   7  -6  228.54   14.43
   1   7  -6  264.02   13.99
   0  -7  -6  311.07   16.41
   0  -7  -6  277.85   16.33
   0   7   6  298.81   16.33
   0   7  -6  305.41   16.26
   0   7  -6  285.16   16.33
   0   7   6  315.35   16.16
   0   7   6  311.03   16.82
   0   7   6  314.30   16.79
   0   7   6  302.11   16.34
  -1  -7  -6  237.92   13.77
  -1  -7  -6  245.48   13.72
   1   7   6  265.55   14.11
   1   7   6  257.49   13.66
   1   7   6  257.09   13.69
  -1   7  -6  235.34   13.70
  -1   7  -6  253.95   13.62
  -2  -7  -6    0.15    0.86
  -2  -7  -6    0.37    0.98
   2   7   6    0.66    0.85
   2   7   6   -0.70    1.29
   2   7   6    0.28    0.74
  -2   7  -6    0.28    0.91
   2   7   6    0.19    0.69
   2   7   6   -0.65    0.81
  -3  -7  -6  127.40    7.42
   3   7   6  119.53    7.30
  -3   7  -6  130.75    7.10
   3   7   6  132.25    7.11
  -3   7  -6  108.41    7.48
   3   7   6  113.38    7.29
  -4  -7  -6   22.73    2.44
   4   7   6   21.19    2.06
  -4   7  -6   24.19    2.01
   4   7   6   21.96    1.96
   4   7   6   27.61    3.76
  -4   7  -6   19.59    2.39
  -5  -7  -6    4.69    1.28
  -5   7  -6    4.12    0.94
   5   7   6    4.98    0.92
   5   7   6    4.61    1.21
  -6  -7  -6   85.77    5.62
   6   7   6   97.69    5.51
  -6   7  -6   91.59    5.26
  -7  -7  -6    0.46    0.66
   7   7   6    0.40    0.64
  -8  -8   6    1.69    0.77
   8   8  -6    2.16    0.77
  -8   8   6    2.21    0.71
  -7  -8   6    5.68    1.26
  -7   8   6    5.57    1.00
   7   8  -6    4.94    1.13
  -7   8   6    4.84    0.94
   7   8  -6    5.16    0.68
  -6  -8   6    0.90    0.96
   6  -8  -6    0.27    0.42
   6   8  -6    0.32    0.94
  -6   8   6    0.20    0.78
  -6   8   6    1.11    0.87
   6   8  -6    0.20    0.61
  -5  -8   6   22.22    2.30
   5  -8  -6   21.97    1.84
   5   8  -6   21.18    1.88
  -5   8   6   20.58    2.04
  -5   8   6   18.94    2.11
   5   8  -6   21.91    2.18
   5   8  -6   20.53    1.95
  -4  -8   6   54.53    3.91
   4  -8  -6   54.89    3.61
   4   8  -6   54.52    3.66
  -4   8   6   56.41    3.67
  -4   8   6   57.71    3.77
  -4   8   6   54.51    4.14
   4   8  -6   48.72    3.63
   4   8  -6   50.69    4.25
   3  -8  -6   67.55    4.22
  -3  -8   6   60.75    4.38
  -3   8   6   69.28    4.22
   3   8  -6   55.38    4.22
   3   8  -6   67.39    4.03
  -3   8   6   68.64    4.78
  -3   8   6   67.31    4.33
   3   8  -6   61.96    4.20
  -2  -8   6   89.82    6.01
   2  -8  -6  106.81    6.05
  -2   8   6  108.00    5.94
  -2   8   6  107.02    6.09
   2   8  -6   93.72    5.98
   2   8  -6   98.28    5.86
  -2   8   6   99.72    6.49
  -2   8   6   98.50    6.00
   2   8  -6   99.05    6.25
   1  -8  -6    6.32    1.22
  -1  -8   6    7.52    1.14
  -1   8   6    8.04    1.36
  -1   8   6    6.84    1.59
   1   8  -6    9.12    2.22
  -1   8   6    9.04    1.29
  -1   8   6    6.43    1.24
   1   8  -6    8.21    1.30
   1   8  -6    6.66    1.25
   1   8  -6    5.36    1.52
   0  -8  -6   10.70    1.56
   0  -8  -6   11.56    1.56
   0   8  -6   12.89    1.62
   0   8  -6   14.67    1.71
   0   8   6   13.37    1.49
   0   8   6   12.35    1.56
   0   8  -6   12.24    2.08
   0   8   6   12.74    1.64
   0   8   6   12.98    2.10
  -1  -8  -6    3.56    1.07
  -1  -8  -6    4.47    1.16
  -1   8  -6    4.94    1.15
  -1   8  -6    3.28    1.35
   1   8   6    5.17    1.21
   1   8   6    5.48    1.17
   1   8   6    3.31    1.09
  -1   8  -6    4.03    1.15
  -2  -8  -6   27.19    2.37
  -2  -8  -6   25.89    2.46
  -2   8  -6   29.48    2.35
   2   8   6   25.98    2.13
  -2   8  -6   23.23    2.68
   2   8   6   29.73    2.37
   2   8   6   27.34    2.49
  -3  -8  -6   81.82    6.12
  -3  -8  -6   82.75    5.49
   3   8   6   89.74    5.28
  -3   8  -6   78.65    6.07
   3   8   6   91.34    5.58
  -3   8  -6   93.47    5.29
  -4  -8  -6    1.54    0.98
   4   8   6    2.19    0.88
  -4   8  -6    1.91    0.91
  -5  -8  -6    6.13    1.28
   5   8   6    8.44    1.07
  -5   8  -6    5.40    0.96
  -6  -8  -6    3.53    0.96
  -6   8  -6    5.05    0.77
  -7  -9   6   13.04    1.56
  -7   9   6   17.65    1.45
  -7   9   6   16.83    1.56
  -6  -9   6    1.02    0.84
   6   9  -6    1.47    0.72
  -6   9   6    2.21    0.89
  -6   9   6    0.60    0.80
   5  -9  -6    2.10    0.74
  -5  -9   6    1.79    0.98
   5   9  -6    2.29    0.84
  -5   9   6    1.86    0.95
  -5   9   6    3.57    1.04
   4  -9  -6    5.01    1.02
  -4  -9   6    4.39    1.14
  -4   9   6    5.65    1.20
   4   9  -6    4.53    1.12
  -4   9   6    5.61    1.14
   4   9  -6    4.30    1.03
   3  -9  -6   12.08    1.59
  -3  -9   6   11.63    1.62
   3   9  -6    9.83    2.36
  -3   9   6   13.07    1.71
   3   9  -6   11.23    1.50
  -3   9   6   14.39    1.66
   3   9  -6   12.39    1.48
   3   9  -6   11.59    1.70
  -3   9   6   18.63    3.80
   2  -9  -6   17.59    1.88
  -2  -9   6   16.58    1.82
   2   9  -6   19.66    1.82
  -2   9   6   19.26    1.85
   2   9  -6   17.16    2.01
  -2   9   6   17.77    1.91
  -2   9   6   18.94    2.48
   2   9  -6   18.74    1.91
  -2   9   6   17.48    2.09
   1  -9  -6   19.13    2.03
   1   9  -6   18.86    2.53
  -1   9   6   20.57    1.98
  -1   9   6   19.57    2.48
   1   9  -6   22.14    1.92
  -1   9   6   20.27    1.83
  -1   9   6   19.28    2.08
   1   9  -6   16.90    1.95
   0  -9  -6    0.27    0.83
   0   9   6    0.72    0.50
   0   9  -6    0.76    0.83
   0   9  -6    0.59    0.85
   0   9   6    0.09    0.90
   0   9  -6   -0.65    1.13
   0   9   6   -0.16    0.79
   0   9   6    1.79    1.31
  -1  -9  -6    3.80    1.05
  -1  -9  -6    2.13    0.92
  -1   9  -6    3.43    0.98
   1   9   6    3.74    1.05
  -1   9  -6    1.41    1.22
   1   9   6    2.85    1.06
  -1   9  -6    3.08    1.00
  -2  -9  -6    9.91    1.47
  -2  -9  -6   12.73    1.63
  -2   9  -6   16.19    1.75
   2   9   6   12.92    1.57
  -3  -9  -6    4.98    1.20
  -3  -9  -6    7.31    1.32
   3   9   6    5.29    1.08
  -3   9  -6    4.88    1.08
  -4  -9  -6    0.88    0.91
  -4   9  -6    0.41    0.69
   4   9   6    1.06    0.73
  -5  -9  -6    2.85    0.95
   5   9   6    2.94    0.66
  -5   9  -6    4.38    0.82
  -6  -9  -6    0.25    0.57
  -6 -10   6   33.98    2.70
   6  10  -6   44.29    2.47
  -6  10   6   42.87    2.69
  -6  10   6   41.35    2.63
   5 -10  -6    3.88    0.73
  -5 -10   6    4.11    0.94
  -5  10   6    5.65    1.07
  -5  10   6    3.30    0.97
   5  10  -6    5.00    0.92
  -4 -10   6   23.75    2.11
   4 -10  -6   25.09    2.04
  -4  10   6   26.58    2.29
  -4  10   6   27.59    2.13
   4  10  -6   27.43    2.12
  -3 -10   6    3.14    0.74
   3 -10  -6    2.15    0.85
  -3  10   6    2.00    0.96
  -3  10   6    2.41    0.90
   3  10  -6    2.72    0.89
   2 -10  -6   23.57    2.10
   2  10  -6   23.15    2.11
  -2  10   6   22.63    1.91
  -2  10   6   23.51    2.12
   2  10  -6   20.93    1.89
  -2  10   6   21.03    2.11
   1 -10  -6    3.99    1.04
  -1  10   6    4.45    1.02
   1  10  -6    3.31    0.98
  -1  10   6    5.64    0.93
  -1  10   6    4.70    1.11
   1  10  -6    3.44    0.96
   0 -10  -6    2.51    0.96
   0  10   6    4.02    1.05
   0  10  -6    3.62    0.97
   0  10  -6    4.81    1.09
   0  10   6    4.40    1.06
  -1 -10  -6    7.03    1.26
   1  10   6    9.97    1.29
  -1  10  -6    7.24    1.19
   1  10   6    9.77    1.34
  -1  10  -6    8.63    1.19
  -2 -10  -6   38.49    2.86
  -2  10  -6   37.34    2.73
   2  10   6   35.72    2.67
  -3 -10  -6    5.59    1.00
  -3 -10  -6    6.60    1.15
  -3  10  -6    5.74    1.06
   3  10   6    7.75    1.10
  -4 -10  -6    6.97    1.01
   4  10   6    6.54    0.85
  -4  10  -6    9.98    1.10
  -5  11   6   14.05    1.24
   5  11  -6   11.78    1.11
  -5  11   6   13.45    1.17
   4 -11  -6   35.08    2.37
  -4  11   6   40.47    2.61
  -4  11   6   38.18    2.44
   4  11  -6   35.48    2.44
   3 -11  -6    5.97    0.96
   3  11  -6    3.44    0.83
  -3  11   6    3.87    1.01
  -3  11   6    5.10    0.87
   2 -11  -6    0.97    0.75
   2  11  -6    0.33    0.70
  -2  11   6    0.44    0.78
  -2  11   6    0.26    0.76
   2  11  -6    0.91    0.66
   1 -11  -6   44.30    3.02
   1  11  -6   38.73    2.72
   1  11  -6   40.21    2.88
  -1  11   6   45.25    2.94
  -1  11   6   44.46    2.91
   0 -11  -6   39.22    2.75
   0  11   6   38.49    2.67
   0  11  -6   36.30    2.56
   0  11   6   34.29    2.52
   0  11  -6   37.70    2.57
  -1 -11  -6    5.51    1.06
  -1  11  -6    7.10    1.09
   1  11   6    7.88    0.89
   1  11   6    5.62    0.98
  -2 -11  -6    0.95    0.72
   2  11   6    0.38    0.61
  -2  11  -6    1.22    0.69
   3  11   6   17.45    1.44
  -3  11  -6   16.63    1.39
   2 -12  -6   20.97    1.64
   2  12  -6   20.31    1.56
  -2  12   6   20.19    1.55
   1 -12  -6   11.60    1.27
  -1  12   6   11.55    1.13
   1  12  -6   10.80    0.97
  -1  12   6   10.69    1.14
   0 -12  -6    0.35    0.60
   0  12  -6    0.31    0.39
   0  12   6   -0.36    0.46
   0  12  -6    0.44    0.47
   0  12   6    0.02    0.43
  10   0  -7   -0.50    1.02
   9   0  -7    0.48    1.07
   8   0  -7   -0.10    1.04
  -7   0   7    0.06    0.76
   7   0  -7   -0.11    0.98
   6   0  -7    0.44    0.54
  -6   0   7   -0.53    0.77
   6   0  -7    0.07    0.95
   5   0  -7   30.36   49.06
   4   0  -7    6.88   27.28
  -4   0   7    0.15    0.78
  -4   0   7    0.73    2.58
  -3   0   7   -0.33    0.74
   3   0  -7  -16.09   20.00
   2   0  -7    6.38   15.99
  -2   0   7    1.21    0.85
  -2   0   7    0.04    1.07
  -1   0   7   -0.24    0.71
  -1   0   7   -0.46    1.05
   1   0  -7   -7.62   15.84
   0   0  -7   24.80   19.34
   1   0   7    1.48    2.41
  -1   0  -7   -4.48   17.64
   1   0   7    0.12    1.44
   1   0   7    1.03    0.60
  -1   0  -7   19.50   20.84
   1   0   7   -0.30    0.69
  -2   0  -7   19.48   23.06
   3   0   7   -0.20    1.05
   3   0   7    0.46    0.55
   4   0   7    0.12    0.66
  -4   0  -7   -0.64    0.79
   4   0   7    0.27    0.59
   5   0   7   -0.24    0.46
   5   0   7    0.02    0.32
  -5   0  -7   -0.37    0.98
   5   0   7   -0.38    0.54
  -5   0  -7   -0.62    0.95
  -6   0  -7   -0.02    0.94
   6   0   7   -0.16    1.35
  -7   0  -7   -0.41    0.91
   7   0   7   -0.13    1.19
  -8   0  -7    0.43    0.74
   8   0   7    0.25    1.00
  11   1  -7    1.58    0.63
  10   1  -7    7.46    1.42
   9  -1  -7   44.44    3.22
   9   1  -7   47.16    3.60
   8  -1  -7    4.91    1.35
   8   1  -7    6.15    1.48
   7  -1  -7   21.55    2.31
  -7  -1   7   22.17    2.18
   7   1  -7   22.92    2.53
  -7   1   7   23.41    2.05
   6  -1  -7    5.12    1.21
   6  -1  -7    7.33    0.94
  -6  -1   7    4.95    1.20
  -6   1   7    7.06    1.25
   6   1  -7    8.99    1.55
   6   1  -7    6.17    0.81
  -5  -1   7   14.02    1.79
  -5   1   7   12.84    1.63
  -4  -1   7  223.00   12.40
  -4  -1   7  221.61   37.15
  -4   1   7  222.50   13.42
  -4   1   7  227.84   12.29
   4   1  -7  224.96   11.97
   3  -1  -7   16.51   15.92
  -3  -1   7   24.18    2.94
  -3  -1   7   27.09    2.28
  -3  -1   7   37.92   25.64
   3  -1  -7   -6.59   19.55
  -3   1   7   29.43    4.26
   3   1  -7   26.83    1.82
   3   1  -7    8.89   21.71
   3   1  -7   32.28    2.97
  -3   1   7   26.48    2.85
   2  -1  -7   51.21   16.00
  -2  -1   7   65.32    4.06
  -2  -1   7   39.18   21.43
   2  -1  -7    8.73   19.59
  -2  -1   7   61.08    4.48
  -2   1   7   68.66    5.45
  -2   1   7   62.76    3.95
   2   1  -7   65.07    3.66
  -2   1   7   64.40    3.93
   2   1  -7   55.93    4.27
  -2   1   7   63.00    4.37
  -1  -1   7 2044.16  117.61
  -1  -1   7 1915.68   96.18
   1  -1  -7 1616.80  111.72
   1  -1  -7 1892.44  106.83
  -1   1   7 1845.71   96.05
  -1   1   7 1978.38   96.87
   1   1  -7 1599.29  111.31
   1   1  -7 1830.17   96.07
   0  -1   7   -1.85    1.30
   0  -1  -7  -13.63   18.06
   0  -1   7    0.72    0.87
   0  -1   7  -12.92   20.02
   0  -1  -7   -7.67   12.92
   0   1  -7   14.04   22.01
   0   1  -7    0.92    1.25
   0   1   7    0.76    2.08
   0   1  -7    1.07    0.53
   0   1   7   -0.22    1.18
   0   1   7    1.30    0.87
   0   1   7    0.80    0.58
  -1  -1  -7  847.54   59.93
  -1  -1  -7  696.81   67.18
   1  -1   7  930.43   71.31
  -1   1  -7  886.60   43.77
  -1   1  -7  693.00   64.41
   1   1   7  852.13   44.41
  -1   1  -7  808.16   43.08
  -2  -1  -7  174.31   31.29
   2  -1   7  205.31   11.61
   2   1   7  211.66   11.58
   2   1   7  214.24   11.40
  -2   1  -7  264.64   42.37
   3  -1   7   87.47    5.58
   3  -1   7  100.84    5.70
   3   1   7   96.69    5.58
   3   1   7   85.69    5.44
   3   1   7   97.16    5.63
  -4  -1  -7   49.70    3.34
   4  -1   7   46.50    3.12
   4  -1   7   44.06    3.06
  -4  -1  -7   47.58    3.21
   4   1   7   42.43    3.00
   4   1   7   45.36    3.34
  -4   1  -7   42.18    3.07
   4   1   7   44.52    3.12
  -5  -1  -7   48.38    3.38
   5  -1   7   47.04    2.99
  -5  -1  -7   52.30    3.57
   5  -1   7   45.47    3.01
   5   1   7   50.32    3.12
   5   1   7   45.84    4.18
   5   1   7   50.17    3.73
   5   1   7   45.55    3.04
  -6  -1  -7  128.64    7.48
   6  -1   7  129.99    8.26
   6   1   7  119.42    8.13
  -7  -1  -7    1.37    1.05
   7  -1   7   -0.17    1.34
  -7   1  -7    0.59    0.97
   7   1   7    1.15    1.29
  -8  -1  -7   18.23    1.83
   8  -1   7   14.04    1.93
   8   1   7   17.52    2.22
  -8   1  -7   18.63    1.83
  10   2  -7   16.68    2.02
   9   2  -7    2.99    1.29
  -7  -2   7  119.56    8.12
  -7   2   7  145.41    7.94
   7   2  -7  154.28    8.42
   6  -2  -7   50.43    3.37
  -6  -2   7   46.46    3.63
   6  -2  -7   43.86    2.80
  -6   2   7   48.59    3.34
   6   2  -7   50.85    3.70
   6   2  -7   49.56    2.96
  -5  -2   7   45.52    3.62
   5   2  -7   49.10    3.59
  -5   2   7   49.37    3.40
   5   2  -7   55.68    3.05
  -3  -2   7  758.10   67.92
  -3  -2   7  596.73   34.05
   3  -2  -7  643.81   50.72
  -3   2   7  582.97   33.77
   3   2  -7  633.69   33.84
  -3   2   7  699.52   34.64
   2  -2  -7   12.02   16.21
   2  -2  -7  -10.75   19.36
  -2  -2   7    9.45    1.46
  -2  -2   7    8.60    1.85
  -2  -2   7   26.46   25.70
  -2   2   7    6.32    2.44
   2   2  -7   14.88   23.62
  -2   2   7    4.57    0.93
  -2   2   7    8.49    1.24
  -2   2   7    4.35    1.43
   2   2  -7    4.29    1.50
   2   2  -7    6.09    0.81
  -1  -2   7 1065.54   75.40
   1  -2  -7  920.08   62.56
  -1  -2   7  934.76   48.44
  -1   2   7  939.81   48.90
   1   2  -7  794.93   69.29
  -1   2   7  937.37   47.96
  -1   2   7  888.19   48.19
   1   2  -7  876.05   48.19
   0  -2   7  361.92   48.60
   0  -2  -7  408.25   37.10
   0  -2   7  384.69   21.23
   0  -2  -7  322.25   43.78
   0   2  -7  399.96   20.92
   0   2   7  392.45   21.11
   0   2  -7  352.10   49.67
   0   2   7  431.00   21.16
   0   2  -7  380.33   21.50
   0   2   7  417.13   22.24
  -1  -2  -7  252.59   38.77
   1  -2   7  275.94   48.06
  -1  -2  -7  144.68   34.66
  -1   2  -7  235.17   12.98
   1   2   7  231.76   13.11
   1   2   7  244.57   13.17
   1   2   7  236.53   12.78
   1   2   7  251.85   14.49
  -1   2  -7  262.15   13.89
  -1   2  -7  209.13   39.21
  -2  -2  -7  142.11   36.97
   3  -2   7   56.05    3.91
   3  -2   7   61.18    4.04
   3   2   7   63.94    3.96
   3   2   7   57.58    3.81
   3   2   7   68.23    4.06
   4  -2   7  431.60   21.58
   4  -2   7  375.09   21.37
  -4  -2  -7  398.12   21.44
  -4  -2  -7  435.78   21.63
  -4   2  -7  393.40   21.39
   4   2   7  400.37   21.62
   4   2   7  401.63   21.55
   4   2   7  380.21   21.31
   5  -2   7  273.25   14.03
   5  -2   7  237.72   13.98
  -5  -2  -7  285.40   14.56
  -5  -2  -7  261.88   14.33
   5   2   7  256.16   14.07
   5   2   7  267.55   15.13
   5   2   7  253.58   14.63
   5   2   7  269.91   14.23
   6  -2   7  132.88    8.20
  -6  -2  -7  129.48    7.44
  -6  -2  -7  123.09    7.18
   6   2   7  116.31    7.66
   6   2   7  121.89    8.01
  -7  -2  -7   69.25    4.47
   7  -2   7   62.36    4.84
   7   2   7   61.58    4.95
  -7   2  -7   69.90    4.38
  -8  -2  -7  151.28    8.21
   8  -2   7  138.18    8.48
   8   2   7  145.40    8.64
  -8   2  -7  145.85    8.10
  10   3  -7    3.48    1.13
  -9  -3   7    8.40    1.28
   9   3  -7    9.68    1.61
  -8  -3   7   15.94    1.88
   8   3  -7   18.55    2.47
  -7  -3   7   17.27    2.20
  -7  -3   7   18.32    2.04
  -7   3   7   19.00    1.86
   7   3  -7   19.42    2.41
  -6  -3   7   93.85    5.85
   6  -3  -7   90.25    5.25
  -6  -3   7   87.74    6.12
  -6   3   7   98.21    5.77
   6   3  -7   96.99    6.01
   6   3  -7  104.07    5.44
   5  -3  -7  482.19   26.30
  -5  -3   7  469.38   26.97
   5   3  -7  509.81   26.78
  -5   3   7  545.36   26.71
   5   3  -7  501.84   26.36
  -4  -3   7   16.32    2.21
  -4   3   7   22.65    1.97
   4   3  -7   18.59    1.52
  -3  -3   7   91.61   41.51
  -3  -3   7  134.32    8.20
   3   3  -7  133.83    7.66
  -3   3   7  146.70    7.96
  -3   3   7  143.89    9.73
   2  -3  -7 1030.54   67.63
  -2  -3   7 1020.57   86.53
  -2  -3   7  916.59   51.74
  -2   3   7  901.88   51.36
  -2   3   7  974.05   51.13
   2   3  -7 1005.01   51.51
  -2   3   7 1036.19   52.27
  -1  -3   7  571.25   66.37
  -1  -3   7  497.27   27.57
   1  -3  -7  503.86   48.60
  -1   3   7  553.57   27.42
   1   3  -7  522.23   27.18
  -1   3   7  531.03   27.42
   1   3  -7  503.51   27.77
  -1   3   7  486.06   27.74
   0  -3   7   15.93   30.50
   0  -3  -7   10.94   23.20
   0  -3   7   19.13    2.08
   0  -3  -7   12.69   31.71
   0   3   7   20.62    1.82
   0   3  -7   21.95    3.32
   0   3   7   21.72    3.48
   0   3  -7   22.49    1.68
   0   3  -7   55.00   30.85
   0   3   7   23.82    2.06
  -1  -3  -7  397.82   66.60
  -1  -3  -7  232.98   37.97
   1   3   7  313.49   16.11
   1   3   7  282.04   17.93
  -1   3  -7  317.90   17.32
   1   3   7  308.53   16.52
   1   3   7  317.06   16.51
  -1   3  -7  294.35   16.33
  -3  -3  -7  784.72   38.40
  -3  -3  -7  772.56   38.26
   3   3   7  719.23   38.39
   3   3   7  703.37   38.22
  -3   3  -7  694.58   38.11
   3   3   7  693.43   38.14
   4  -3   7    1.86    0.88
   4  -3   7    2.24    0.79
  -4  -3  -7    1.09    1.01
  -4  -3  -7    1.26    1.08
   4   3   7    1.65    1.54
   4   3   7    1.40    1.11
  -4   3  -7    0.91    0.86
   4   3   7    1.28    0.78
   4   3   7    0.65    0.79
  -5  -3  -7  201.96   11.20
  -5  -3  -7  212.28   11.43
   5   3   7  201.25   11.56
   5   3   7  200.47   11.11
   5   3   7  198.12   10.96
   5   3   7  200.78   11.87
  -5   3  -7  198.78   11.12
   6  -3   7    5.94    1.84
  -6  -3  -7    5.36    1.16
  -6  -3  -7    4.95    1.27
   6   3   7    4.37    2.06
   6   3   7    5.43    1.64
  -7  -3  -7   78.15    4.93
   7  -3   7   77.24    5.31
   7   3   7   76.35    5.42
   8  -3   7   38.06    2.96
  -8  -3  -7   42.10    2.86
  -8   3  -7   42.74    2.73
   8   3   7   37.26    3.15
 -10  -4   7    5.44    0.90
  10   4  -7    4.13    0.93
  -9  -4   7    0.57    0.77
   9   4  -7    0.83    1.10
  -8  -4   7   76.01    5.21
   8   4  -7   93.35    5.64
  -7  -4   7   44.93    3.40
  -7   4   7   46.36    3.23
   7   4  -7   45.05    3.62
  -6  -4   7   16.24    2.33
  -6  -4   7   14.79    1.91
   6  -4  -7   15.99    1.31
  -6   4   7   13.57    1.75
   6   4  -7   17.58    2.15
   6   4  -7   16.13    1.35
  -6   4   7   16.21    1.84
   6   4  -7   16.72    1.53
   5  -4  -7   28.20    2.00
  -5  -4   7   26.33    2.42
  -5  -4   7   23.29    2.76
   5   4  -7   27.58    2.11
  -5   4   7   23.20    2.27
   5   4  -7   30.71    2.72
  -5   4   7   29.62    2.46
   5   4  -7   29.04    2.02
   4  -4  -7   67.30    4.10
  -4  -4   7   64.36    4.43
  -4  -4   7   63.80    4.84
   4   4  -7   72.26    4.58
  -4   4   7   76.60    4.54
   4   4  -7   70.33    4.17
   4   4  -7   69.38    4.45
   4   4  -7   69.18    4.16
  -3  -4   7  171.40   10.66
  -3   4   7  195.43   10.38
   3   4  -7  184.61   10.10
  -2  -4   7   54.32   47.71
   2  -4  -7   27.88   42.70
  -2  -4   7  105.71    6.95
  -2  -4   7  116.06    8.62
  -2   4   7   97.19    6.87
   2   4  -7  112.92    6.40
  -2   4   7  128.86    9.20
  -2   4   7  117.96    6.68
   2   4  -7  116.22    7.76
  -1  -4   7   21.10   44.95
  -1  -4   7   -4.65    3.03
   1  -4  -7   17.38   41.34
  -1  -4   7    3.20    1.28
   1  -4  -7   16.47   27.30
   1   4  -7    2.40    2.23
  -1   4   7    2.17    0.72
  -1   4   7   -3.19    3.33
   1   4  -7    2.57    0.66
   1   4  -7    2.23   37.54
  -1   4   7    4.40    2.35
   0  -4   7  794.03   86.63
   0  -4  -7  763.59   71.69
   0  -4   7  623.00   37.68
   0   4   7  720.45   37.56
   0   4  -7  740.68   38.27
   0   4  -7  735.90   37.38
   0   4  -7  615.12   72.72
   0   4   7  734.20   39.10
  -1  -4  -7  495.52   26.66
   1   4   7  492.41   25.61
   1   4   7  476.83   26.04
  -2  -4  -7   20.08    1.89
  -2  -4  -7   20.00    2.03
   2   4   7   18.51    1.77
   2   4   7   19.87    1.89
  -2   4  -7   19.52    1.76
   2   4   7   18.92    1.67
  -3  -4  -7  131.51    7.67
  -3  -4  -7  141.02    7.55
   3   4   7  125.59    7.82
   3   4   7  120.82    7.44
   3   4   7  125.43    7.41
   3   4   7  132.89    7.66
  -3   4  -7  133.68    7.40
  -4  -4  -7   50.63    3.75
   4  -4   7   52.92    3.58
  -4  -4  -7   54.30    3.61
   4  -4   7   47.98    3.45
   4   4   7   50.54    3.41
   4   4   7   49.70    4.03
   4   4   7   54.10    3.60
  -4   4  -7   52.21    3.46
   4   4   7   54.27    3.74
  -5  -4  -7   89.83    5.43
  -5  -4  -7   82.73    5.17
   5   4   7   80.66    5.43
   5   4   7   82.54    4.91
  -5   4  -7   83.66    5.08
   5   4   7   83.14    5.06
   5   4   7   81.98    5.68
  -6  -4  -7   70.52    4.48
   6  -4   7   65.68    4.89
   6   4   7   60.71    4.78
   7  -4   7    7.74    1.25
  -7  -4  -7    7.06    1.26
   7   4   7    5.21    1.40
  -8  -4  -7   20.36    1.87
  -8   4  -7   27.01    1.85
   8   4   7   24.42    2.18
 -10  -5   7    0.39    0.51
  10   5  -7    0.83    0.68
  -9  -5   7    1.77    0.76
   9   5  -7    0.69    0.91
  -8  -5   7    1.25    0.89
   8   5  -7    3.02    1.31
  -8   5   7    0.83    0.86
  -7  -5   7   29.44    2.64
  -7   5   7   27.06    3.49
  -7   5   7   27.28    2.41
   7   5  -7   29.58    2.02
   7   5  -7   31.74    2.98
   6  -5  -7   25.58    1.90
  -6  -5   7   26.85    2.56
   6   5  -7   31.40    2.05
   6   5  -7   27.77    2.76
  -6   5   7   23.17    2.34
   6   5  -7   27.42    2.16
  -6   5   7   30.27    2.54
  -5  -5   7  206.13   11.38
   5  -5  -7  212.71   10.94
  -5  -5   7  167.70   11.70
  -5   5   7  189.42   11.14
   5   5  -7  211.96   11.42
   5   5  -7  210.62   11.03
   5   5  -7  211.78   11.01
   5   5  -7  184.93   11.39
  -5   5   7  210.04   11.37
  -4  -5   7   46.96    3.32
  -4  -5   7   36.10    3.62
   4  -5  -7   41.98    2.84
  -4   5   7   46.14    3.33
   4   5  -7   43.24    2.94
  -4   5   7   39.90    3.08
   4   5  -7   40.20    3.28
   4   5  -7   44.18    2.91
   4   5  -7   45.04    3.32
   3  -5  -7  241.91   12.43
  -3  -5   7  220.07   12.67
  -3  -5   7  201.29   13.11
   3   5  -7  238.40   12.69
   3   5  -7  233.56   12.52
  -3   5   7  209.84   12.47
  -3   5   7  251.94   12.82
   3   5  -7  233.58   12.45
   3   5  -7  227.82   12.34
   2  -5  -7    9.80    1.22
  -2  -5   7    6.84    1.73
  -2  -5   7    7.61    1.33
   2   5  -7    9.78    1.26
  -2   5   7    8.56    1.30
   2   5  -7    7.80    1.14
   2   5  -7    9.34    1.22
  -2   5   7    9.70    1.61
  -1  -5   7   33.19    3.19
   1  -5  -7   33.21    2.52
  -1  -5   7   63.79   70.52
  -1  -5   7   32.36    2.68
   1   5  -7   33.73    2.47
   1   5  -7   37.48    2.58
  -1   5   7   34.81    2.53
  -1   5   7   36.71    2.79
  -1   5   7   38.95    2.96
   1   5  -7  -44.33   55.58
   0  -5  -7  123.13    7.30
   0  -5  -7  123.98    7.03
   0  -5  -7  136.30    7.20
   0   5   7  113.57    7.04
   0   5  -7  121.90    7.14
   0   5   7  127.86    6.95
   0   5   7  120.13    7.30
   0   5   7  126.24    7.38
   0   5  -7  114.60    6.93
  -1  -5  -7   26.75    2.40
  -1  -5  -7   27.58    2.33
  -1  -5  -7   31.26    2.48
  -1   5  -7   28.25    2.22
   1   5   7   28.91    2.27
   1   5   7   28.55    2.30
   1   5   7   28.81    2.06
   1   5   7   27.16    2.39
  -2  -5  -7  175.25    8.85
  -2  -5  -7  164.14    8.65
  -2  -5  -7  122.01    8.95
   2   5   7  154.07    8.82
   2   5   7  130.40    8.68
   2   5   7  150.74    8.47
   2   5   7  143.78    8.45
   2   5   7  159.60    8.58
  -2   5  -7  159.60    8.52
  -3  -5  -7   66.29    4.27
  -3  -5  -7   69.98    4.46
   3   5   7   66.95    4.14
  -3   5  -7   69.78    4.14
   3   5   7   58.51    4.38
   3   5   7   59.84    4.18
   3   5   7   62.26    4.28
  -4  -5  -7   14.69    1.92
  -4  -5  -7   13.75    1.80
   4   5   7   12.47    1.48
   4   5   7   12.11    1.61
   4   5   7   10.48    1.77
  -4   5  -7   14.14    1.65
   4   5   7    8.89    1.53
  -5  -5  -7   11.68    1.73
  -5   5  -7   10.70    1.38
   5   5   7   11.94    1.46
   5   5   7   10.11    1.79
   5   5   7   16.61    2.55
   5   5   7   10.88    1.28
  -6  -5  -7    1.49    1.02
   6  -5   7    0.18    0.64
   6   5   7    2.51    1.30
  -7  -5  -7    5.23    1.09
   7   5   7    9.10    1.49
  -8  -5  -7    7.35    1.00
   8   5   7    8.84    1.18
  -8   5  -7    9.89    1.01
  -9  -6   7   10.11    1.40
  -9   6   7   12.16    1.28
   9   6  -7   11.62    1.56
  -8  -6   7    0.74    0.81
   8   6  -7    1.89    1.10
  -8   6   7    0.34    0.79
  -7  -6   7   16.49    2.07
   7   6  -7   16.36    1.44
  -7   6   7   18.86    1.90
  -7   6   7   16.83    1.83
   7   6  -7   20.00    2.25
   6  -6  -7    2.10    0.60
  -6  -6   7    2.31    1.15
  -6   6   7    0.99    0.90
   6   6  -7    2.44    0.67
   6   6  -7    1.83    1.19
   6   6  -7    2.23    0.82
   6   6  -7    2.91    1.46
  -6   6   7    2.51    1.14
  -6   6   7    1.07    0.89
   5  -6  -7    8.74    1.14
  -5  -6   7    8.92    1.58
   5   6  -7    5.42    1.49
  -5   6   7   14.38    1.73
  -5   6   7    8.87    1.62
   5   6  -7    8.69    1.28
   5   6  -7    7.77    1.12
   5   6  -7    8.77    1.64
  -4  -6   7    2.91    1.57
   4  -6  -7    2.32    0.84
  -4  -6   7    1.93    1.08
   4   6  -7    1.54    0.85
   4   6  -7    1.47    0.71
  -4   6   7    2.61    1.24
   4   6  -7    1.70    1.34
  -4   6   7    1.37    0.99
   4   6  -7    2.84    1.26
   3  -6  -7  109.53    6.41
  -3  -6   7  100.41    6.64
   3   6  -7  114.43    6.54
  -3   6   7  107.16    6.48
   3   6  -7  105.60    6.30
   3   6  -7  125.67    6.76
  -3   6   7  114.65    6.85
   3   6  -7  108.11    6.44
  -2  -6   7   63.64    4.39
  -2  -6   7   56.31    4.95
   2  -6  -7   69.81    4.26
  -2   6   7   63.16    4.28
  -2   6   7   70.83    4.69
   2   6  -7   71.11    4.37
   2   6  -7   68.72    4.16
  -2   6   7   72.30    4.30
   2   6  -7   68.95    4.27
  -1  -6   7    4.35    1.57
   1  -6  -7    7.35    1.20
  -1  -6   7    5.66    1.20
   1  -6  -7    4.48    1.04
  -1   6   7    7.67    1.27
  -1   6   7    6.33    1.18
   1   6  -7    7.82    1.31
   1   6  -7    7.15    1.17
  -1   6   7    7.13    1.60
   1   6  -7    7.07    1.22
   0  -6  -7    1.16    0.87
   0  -6  -7    2.98    0.92
   0  -6   7   -0.09    0.56
   0   6  -7    1.20    0.85
   0   6  -7    1.54    0.87
   0   6   7    1.89    0.90
   0   6   7    1.55    0.89
   0   6   7    1.90    0.97
   0   6   7    1.24    0.89
   0   6   7    3.35    1.26
  -1  -6  -7    7.77    1.27
  -1  -6  -7    9.37    1.52
   1   6   7    7.80    1.39
  -1   6  -7    7.80    1.29
   1   6   7    7.77    1.32
  -1   6  -7    8.76    1.37
   1   6   7    8.02    1.32
  -2  -6  -7    0.58    1.10
  -2  -6  -7    0.05    0.86
   2   6   7    0.04    0.63
   2   6   7    1.94    1.00
   2   6   7    0.06    0.68
   2   6   7    1.52    0.96
  -2   6  -7    0.95    0.89
  -3  -6  -7  124.68    6.68
   3   6   7   95.71    6.85
  -3   6  -7   97.35    6.15
   3   6   7  107.75    6.24
   3   6   7   98.22    7.08
   3   6   7  106.12    6.49
  -4  -6  -7   42.10    3.21
  -4   6  -7   37.36    2.75
   4   6   7   38.13    2.88
   4   6   7   36.66    3.78
   4   6   7   37.44    2.72
   4   6   7   30.60    2.95
  -5  -6  -7   15.57    2.08
   5   6   7   12.77    1.50
   5   6   7   14.35    1.51
   5   6   7   14.08    1.89
  -5   6  -7   15.03    1.63
  -6  -6  -7   18.55    2.06
   6   6   7   20.11    2.16
  -6   6  -7   20.24    1.71
  -7  -6  -7    3.91    0.92
   7   6   7    2.49    0.79
  -9  -7   7    0.69    0.60
   9   7  -7    0.30    0.56
  -9   7   7   -0.09    0.52
  -8  -7   7    4.22    1.03
   8   7  -7    4.41    1.07
  -8   7   7    5.63    0.94
  -7  -7   7    0.19    0.88
  -7   7   7    0.71    0.80
   7   7  -7    0.24    0.50
  -7   7   7    0.38    0.81
   7   7  -7    0.96    0.96
   6  -7  -7    3.61    0.59
  -6  -7   7    2.67    1.08
  -6   7   7    2.97    0.97
   6   7  -7    3.50    0.72
   6   7  -7    2.59    0.80
  -6   7   7    2.02    0.95
   6   7  -7    1.16    1.02
  -5  -7   7   34.06    2.98
   5  -7  -7   35.71    2.56
   5   7  -7   33.68    3.24
  -5   7   7   33.90    3.03
   5   7  -7   35.74    2.60
  -5   7   7   36.92    2.78
   5   7  -7   36.39    2.66
   5   7  -7   34.99    2.96
  -5   7   7   34.03    2.81
   4  -7  -7   47.42    3.33
  -4  -7   7   47.71    3.67
   4   7  -7   47.22    3.91
   4   7  -7   49.06    3.40
  -4   7   7   51.52    3.49
  -4   7   7   51.79    3.60
  -4   7   7   50.22    3.83
   4   7  -7   49.95    3.63
   4   7  -7   48.73    3.39
  -3  -7   7  111.87    7.55
   3  -7  -7  133.34    7.43
   3   7  -7  115.75    7.49
   3   7  -7  133.66    7.29
   3   7  -7  130.19    7.45
  -3   7   7  134.01    7.46
  -3   7   7  136.44    7.93
  -3   7   7  135.33    7.60
   2  -7  -7   27.17    2.27
  -2  -7   7   21.40    2.28
   2   7  -7   24.02    2.08
   2   7  -7   25.20    2.23
  -2   7   7   23.88    2.19
  -2   7   7   25.14    2.31
  -2   7   7   24.16    2.63
  -2   7   7   29.67    2.28
   2   7  -7   25.32    2.23
   1  -7  -7   39.32    3.03
  -1  -7   7   39.25    2.97
  -1   7   7   45.77    3.00
  -1   7   7   39.44    3.02
   1   7  -7   43.75    2.96
  -1   7   7   37.53    3.11
  -1   7   7   42.76    3.55
   1   7  -7   42.98    3.07
   1   7  -7   45.71    3.26
   0  -7  -7    3.79    1.08
   0  -7  -7    3.03    0.99
   0   7   7    2.80    1.05
   0   7   7    5.49    1.05
   0   7   7    3.70    1.40
   0   7  -7    3.51    1.04
   0   7  -7    2.01    0.97
   0   7   7    3.61    1.06
   0   7   7    4.05    1.22
  -1  -7  -7  113.85    7.11
  -1  -7  -7  123.09    7.12
   1   7   7  123.62    7.02
   1   7   7  122.56    7.05
  -1   7  -7  119.54    7.03
   1   7   7  119.96    7.42
  -1   7  -7  119.64    6.95
  -2  -7  -7   45.21    3.50
  -2  -7  -7   48.20    3.47
  -2   7  -7   50.81    3.32
   2   7   7   50.70    3.37
   2   7   7   44.76    3.50
   2   7   7   45.42    3.16
  -3  -7  -7   12.19    1.81
   3   7   7   10.58    1.59
   3   7   7   12.01    1.53
  -3   7  -7    8.32    1.38
  -4  -7  -7    0.02    0.95
  -4   7  -7   -0.25    0.78
   4   7   7    0.18    0.64
   4   7   7    0.13    0.74
  -5  -7  -7   55.17    4.04
   5   7   7   63.40    4.44
   5   7   7   59.68    3.63
  -5   7  -7   59.53    3.73
  -6  -7  -7   23.74    2.17
   6   7   7   24.57    2.43
  -6   7  -7   26.95    1.85
  -7  -7  -7    1.43    0.61
  -8  -8   7   11.05    1.41
  -8   8   7   14.12    1.35
  -7  -8   7    7.73    1.24
  -7   8   7   12.94    1.46
   7   8  -7   11.04    0.96
  -7   8   7   12.87    1.48
   7   8  -7    7.35    1.16
  -6  -8   7    0.39    0.85
   6  -8  -7   -0.26    0.30
  -6   8   7    0.16    0.85
   6   8  -7   -0.64    0.76
   6   8  -7   -0.09    0.67
  -6   8   7    0.12    0.86
  -5  -8   7   45.94    3.49
   5  -8  -7   47.26    3.10
   5   8  -7   46.40    3.17
  -5   8   7   44.93    3.33
   5   8  -7   45.62    3.14
  -5   8   7   48.41    3.29
  -4  -8   7   28.94    2.69
   4  -8  -7   33.46    2.50
   4   8  -7   34.91    2.57
   4   8  -7   31.45    3.14
  -4   8   7   32.65    3.07
   4   8  -7   32.99    2.55
  -4   8   7   33.75    2.74
  -4   8   7   33.96    2.62
   3  -8  -7    0.18    0.70
  -3  -8   7    0.57    0.85
   3   8  -7    0.78    0.79
  -3   8   7    2.10    1.02
  -3   8   7    0.92    1.19
   3   8  -7   -0.14    0.62
   3   8  -7    0.57    0.81
  -3   8   7    1.77    0.94
  -2  -8   7   24.50    2.27
   2  -8  -7   26.87    2.31
   2   8  -7   24.58    2.39
   2   8  -7   25.38    2.19
  -2   8   7   24.05    2.24
  -2   8   7   24.23    2.73
  -2   8   7   27.92    2.24
   2   8  -7   25.13    2.32
  -2   8   7   27.35    2.47
   1  -8  -7   30.88    2.53
  -1   8   7   28.33    2.90
   1   8  -7   31.44    2.45
  -1   8   7   31.27    2.36
   1   8  -7   23.91    2.85
  -1   8   7   31.18    2.59
  -1   8   7   27.87    2.45
   1   8  -7   28.21    2.43
   0  -8  -7  191.25   10.61
   0   8   7  194.31   11.17
   0   8   7  194.69   10.56
   0   8   7  187.29   10.50
   0   8  -7  188.93   10.44
   0   8  -7  190.34   10.55
   0   8   7  192.19   10.16
   0   8  -7  163.57   10.98
  -1  -8  -7   66.93    4.49
  -1  -8  -7   68.67    4.56
   1   8   7   74.21    4.52
   1   8   7   72.96    4.45
   1   8   7   67.66    4.86
  -1   8  -7   73.43    4.52
  -1   8  -7   75.53    4.49
  -1   8  -7   59.55    4.88
  -2  -8  -7    3.27    1.02
  -2  -8  -7    2.18    1.03
   2   8   7    1.15    0.93
  -2   8  -7    1.82    1.03
   2   8   7    2.98    1.07
  -2   8  -7    2.03    1.28
  -3  -8  -7   17.26    1.99
  -3   8  -7   19.76    1.91
   3   8   7   12.16    2.04
   3   8   7   18.41    1.79
  -4  -8  -7   76.00    5.09
  -4   8  -7   83.80    4.90
   4   8   7   84.01    4.87
  -5  -8  -7   17.86    1.91
   5   8   7   19.17    1.56
  -5   8  -7   19.54    1.67
  -6  -8  -7    4.22    0.84
  -6   8  -7    4.51    0.71
  -7  -9   7   -0.20    0.62
  -7   9   7    0.81    0.57
  -7   9   7    0.30    0.65
  -6  -9   7    5.24    1.15
  -6   9   7    4.54    0.97
   6   9  -7    5.06    0.80
  -6   9   7    6.64    1.10
   5  -9  -7   36.35    2.51
  -5  -9   7   31.67    2.76
  -5   9   7   39.28    2.73
  -5   9   7   37.85    2.73
   5   9  -7   38.04    2.59
  -4  -9   7    9.40    1.46
   4  -9  -7   13.75    1.56
  -4   9   7   15.19    1.74
   4   9  -7   14.30    1.61
  -4   9   7   13.34    1.67
   3  -9  -7    0.22    0.73
  -3  -9   7    0.93    0.88
   3   9  -7    0.52    0.82
  -3   9   7   -0.33    0.92
   3   9  -7    0.35    0.72
  -3   9   7    0.25    0.82
   2  -9  -7  121.48    7.01
  -2   9   7  122.88    7.05
  -2   9   7  112.69    6.93
   2   9  -7  114.83    6.96
  -2   9   7  123.34    6.82
   2   9  -7  118.22    6.79
   1  -9  -7  138.60    8.00
  -1   9   7  142.73    7.64
   1   9  -7  136.73    7.79
  -1   9   7  130.73    7.87
   1   9  -7  139.06    7.93
  -1   9   7  134.82    7.90
   0  -9  -7    3.52    1.10
   0   9   7    4.10    1.11
   0   9   7    3.85    1.12
   0   9  -7    3.08    1.01
   0   9  -7    4.00    1.03
  -1  -9  -7   17.56    1.96
  -1   9  -7   18.56    1.93
   1   9   7   18.08    1.90
  -1   9  -7   19.49    1.87
   1   9   7   18.79    1.86
  -2  -9  -7   40.76    3.07
  -2  -9  -7   45.42    3.25
   2   9   7   44.10    3.07
  -2   9  -7   46.41    3.11
  -3  -9  -7  128.68    8.24
  -3  -9  -7  157.99    8.43
  -3   9  -7  148.32    8.19
   3   9   7  150.38    8.17
  -4  -9  -7    3.77    0.99
   4  -9   7    7.40    0.82
   4   9   7    6.33    0.94
  -4   9  -7    7.50    1.07
  -5  -9  -7   17.56    1.63
  -5   9  -7   16.01    1.40
   5   9   7   21.28    1.35
  -6 -10   7    1.89    0.70
  -6  10   7    4.38    0.77
   6  10  -7    2.46    0.53
  -6  10   7    2.86    0.75
   5 -10  -7    0.31    0.50
  -5 -10   7    0.87    0.69
  -5  10   7    0.60    0.76
   5  10  -7    0.45    0.57
  -5  10   7    0.60    0.76
  -4 -10   7   29.98    2.36
   4 -10  -7   34.58    2.43
  -4  10   7   37.80    2.60
  -4  10   7   37.11    2.51
   4  10  -7   35.46    2.50
   3 -10  -7   29.81    2.33
   3  10  -7   29.04    2.36
  -3  10   7   30.27    2.21
  -3  10   7   30.38    2.46
   2 -10  -7    8.34    1.28
  -2  10   7   10.78    1.40
  -2  10   7   11.72    1.34
   2  10  -7   12.72    1.47
   2  10  -7   12.37    1.37
  -2  10   7   10.48    1.49
   1 -10  -7   -0.01    0.80
   1  10  -7    1.14    0.78
  -1  10   7    2.90    1.02
  -1  10   7    1.31    0.85
   1  10  -7    0.57    0.80
   0 -10  -7   43.69    3.06
   0  10  -7   38.74    2.88
   0  10  -7   37.53    2.79
   0  10   7   41.70    2.86
   0  10   7   41.52    2.97
  -1 -10  -7   41.33    3.10
  -1  10  -7   43.03    3.01
   1  10   7   42.45    3.03
   1  10   7   44.94    2.87
  -1  10  -7   46.22    3.01
  -2 -10  -7   33.53    2.64
   2  10   7   34.95    2.48
  -2  10  -7   34.56    2.50
  -3 -10  -7    0.53    0.90
  -3 -10  -7    4.11    0.71
   3  10   7    5.65    0.93
  -3  10  -7    3.90    0.87
  -4 -10  -7   25.10    1.79
   4  10   7   32.16    1.93
  -4  10  -7   29.13    1.96
   4 -11  -7    2.08    0.56
   4  11  -7    3.68    0.75
  -4  11   7    2.89    0.71
  -4  11   7    3.63    0.68
   3 -11  -7    3.27    0.76
  -3  11   7    4.70    0.71
   3  11  -7    2.47    0.68
  -3  11   7    2.54    0.77
   2 -11  -7    3.14    0.87
   2  11  -7    3.64    0.69
  -2  11   7    2.22    0.79
  -2  11   7    4.69    0.94
   2  11  -7    4.07    0.82
   1 -11  -7   28.67    2.14
  -1  11   7   26.35    2.01
   1  11  -7   26.03    2.03
  -1  11   7   25.24    1.98
   1  11  -7   24.42    1.87
   0 -11  -7   14.87    1.53
   0  11   7   15.30    1.46
   0  11  -7   12.32    1.37
   0  11  -7   13.68    1.40
   0  11   7   14.90    1.35
  -1 -11  -7    1.93    0.76
  -1  11  -7    3.77    0.84
   1  11   7    3.24    0.81
  -2 -11  -7    3.53    0.84
  -2  11  -7    5.00    0.82
   2  11   7    2.74    0.68
  10   0  -8    0.26    0.85
   9   0  -8   14.01    1.84
   8   0  -8   17.17    2.16
  -7   0   8   33.63    2.86
   7   0  -8   37.14    3.07
   6   0  -8  257.71   14.49
   6   0  -8  264.77   14.02
  -6   0   8  268.02   14.62
  -5   0   8    4.17    1.20
   5   0  -8    3.83    0.74
   5   0  -8    2.91    1.06
  -3   0   8   10.28    1.53
  -3   0   8    6.35    3.63
   3   0  -8   28.41   31.05
  -2   0   8 1165.31   63.78
   2   0  -8 1287.81   78.12
  -1   0   8 1229.30   68.15
  -1   0   8 1353.10   69.63
   1   0  -8 1356.81   82.85
  -1   0   8 1300.39   68.50
   0   0  -8  511.01   63.38
   0   0   8  653.40   33.65
   0   0   8  574.43   31.94
   0   0  -8  626.42   54.20
  -1   0  -8   32.63   26.94
   1   0   8   36.55    2.74
   2   0   8  405.01   23.34
   2   0   8  474.46   23.62
  -3   0  -8  883.36   44.34
   3   0   8  809.65   44.36
   4   0   8  199.73   11.55
  -4   0  -8  216.62   11.76
   4   0   8  220.67   11.79
  -4   0  -8  206.16   11.63
   5   0   8    9.39    1.15
   5   0   8    8.56    1.12
  -5   0  -8    9.41    1.60
  -5   0  -8   11.76    1.56
  -6   0  -8   97.60    5.55
  -6   0  -8   68.98    5.81
   6   0   8   92.86    6.32
  -7   0  -8   34.28    2.71
   7   0   8   28.95    3.16
  -8   0  -8   51.47    3.28
  10   1  -8    8.79    1.37
   9  -1  -8   -0.21    0.47
   9   1  -8    0.94    1.17
   8  -1  -8    6.06    1.28
   8   1  -8    4.83    1.39
  -7  -1   8   58.57    4.30
   7  -1  -8   61.23    4.24
  -7   1   8   65.63    4.23
   7   1  -8   63.54    4.42
  -6  -1   8   20.10    2.30
  -6  -1   8   29.47    2.70
   6  -1  -8   25.02    1.87
   6  -1  -8   28.26    2.52
  -6   1   8   30.26    2.54
   6   1  -8   28.13    1.94
   6   1  -8   30.63    2.61
  -5  -1   8   53.37    3.90
   5  -1  -8   52.05    3.30
   5   1  -8   51.83    3.76
  -5   1   8   59.57    3.84
   5   1  -8   54.43    3.33
  -4  -1   8  457.04   24.75
  -4   1   8  466.41   24.65
  -3  -1   8  147.74   41.69
  -2  -1   8  241.94   41.99
   2  -1  -8  222.99   36.27
  -2  -1   8  203.05   12.25
  -2  -1   8  212.56   11.75
  -2   1   8  223.08   11.69
   2   1  -8  212.10   11.32
  -2   1   8  196.63   11.66
  -2   1   8  186.82   12.02
  -2   1   8  229.28   13.58
   2   1  -8  214.11   12.16
  -1  -1   8  101.96    5.90
  -1  -1   8   88.48   31.60
   1  -1  -8   75.86   21.42
  -1   1   8   85.08    6.34
   1   1  -8   95.77    6.44
   1   1  -8   23.04   27.13
  -1   1   8  102.62    5.83
   1   1  -8  100.99    5.48
  -1   1   8   93.27    5.75
  -1   1   8   91.82    7.85
   0  -1  -8  673.17   73.43
   0  -1   8  935.70   79.80
   0  -1  -8  855.49   62.35
   0   1  -8  780.85   41.94
   0   1  -8  738.68   75.28
   0   1   8  758.05   42.19
   0   1  -8  800.55   42.72
   0   1   8  876.52   43.75
   2  -1   8  333.55   19.69
   2  -1   8  395.03   19.99
   2   1   8  399.78   19.93
   2   1   8  345.71   19.66
  -3  -1  -8   25.10    2.31
   3  -1   8   26.33    2.22
   3  -1   8   23.60    2.20
  -3  -1  -8   26.32    2.21
  -3   1  -8   27.21    2.16
   3   1   8   25.00    2.19
   3   1   8   24.09    2.10
  -4  -1  -8  394.20   20.51
  -4  -1  -8  382.55   20.59
   4  -1   8  368.15   20.42
   4  -1   8  407.69   20.66
  -4   1  -8  385.37   20.45
   4   1   8  362.63   20.59
   4   1   8  377.27   20.41
  -5  -1  -8  320.97   17.38
   5  -1   8  297.65   17.07
   5  -1   8  328.26   17.16
  -5  -1  -8  338.35   17.58
   5   1   8  329.36   18.26
   5   1   8  325.13   17.26
   5   1   8  301.57   17.10
  -5   1  -8  338.73   17.42
  -6  -1  -8   22.60    2.29
   6  -1   8   18.67    2.66
  -6  -1  -8   23.55    2.11
   6   1   8   22.59    3.02
  -6   1  -8   23.91    2.24
   7  -1   8    5.06    1.49
  -7  -1  -8    6.63    1.25
   7   1   8    9.54    1.90
  -7   1  -8    7.92    1.30
  -8  -1  -8    9.67    1.16
   8  -1   8    5.12    1.13
   8   1   8    8.92    1.49
  -8   1  -8    8.02    1.05
  10   2  -8   37.11    2.79
  -9  -2   8    1.57    0.93
   9   2  -8    3.47    1.36
  -8  -2   8    2.97    1.06
   8   2  -8    2.09    1.22
  -7  -2   8    0.84    0.95
   7  -2  -8    0.28    0.53
  -7  -2   8    1.11    1.04
   7   2  -8    2.00    1.32
  -7   2   8    2.47    0.99
   7   2  -8   -0.01    0.32
   6  -2  -8   43.47    2.76
  -6  -2   8   45.50    3.66
  -6  -2   8   36.93    3.21
   6   2  -8   47.60    2.88
  -6   2   8   46.69    3.35
   6   2  -8   50.15    3.57
   5  -2  -8   78.78    4.71
  -5  -2   8   77.13    5.39
  -5   2   8   84.50    5.19
   5   2  -8   79.16    5.18
   5   2  -8   80.59    4.75
   5   2  -8   88.48    4.73
  -4  -2   8    6.38    1.46
   4   2  -8    6.55    0.91
  -4   2   8    7.63    1.36
   4   2  -8    5.93    1.38
   4   2  -8    7.61    1.14
  -3  -2   8   18.96   41.24
  -3  -2   8   35.22    2.90
   3  -2  -8  -20.27   37.38
  -3   2   8   34.04    2.66
  -3   2   8   24.22    4.60
   3   2  -8   19.86   37.01
   3   2  -8   33.56    2.23
  -2  -2   8  298.92   51.44
   2  -2  -8  266.91   42.18
  -2  -2   8  257.39   15.68
  -2  -2   8  271.16   15.05
  -2   2   8  298.53   16.82
   2   2  -8  282.63   15.45
   2   2  -8  275.38   14.58
  -2   2   8  283.87   14.89
  -2   2   8  257.87   14.90
  -2   2   8  252.57   15.35
   1  -2  -8  691.33   59.82
  -1  -2   8  765.72   75.75
   1   2  -8  669.53   35.45
  -1   2   8  607.56   34.90
  -1   2   8  708.08   36.49
   1   2  -8  627.77   34.63
   0  -2  -8  -18.43   35.48
   0  -2   8  -17.08   38.48
   0  -2  -8   39.73   24.24
   0  -2   8    1.20    2.46
   0   2   8   -0.55    2.15
   0   2  -8   -2.09   37.43
   1  -2   8   -0.26    3.15
  -1  -2  -8  -36.35   37.25
   1  -2   8    0.05    0.38
   1   2   8    1.20    2.90
   1   2   8    0.05    0.28
  -2  -2  -8   48.32    3.27
   2  -2   8   41.18    3.22
  -2  -2  -8   52.17    3.39
   2   2   8   45.89    3.21
  -2   2  -8   47.48    3.19
   2   2   8   53.33    3.42
   2   2   8   46.94    3.08
   3  -2   8  130.13    7.59
  -3  -2  -8  130.46    7.34
  -3  -2  -8  133.79    7.46
   3  -2   8  116.84    7.33
   3   2   8  116.62    7.25
   3   2   8  120.18    7.29
  -3   2  -8  131.87    7.28
   3   2   8  136.17    7.55
  -4  -2  -8  307.62   17.53
  -4  -2  -8  338.28   17.72
   4  -2   8  349.32   17.74
   4  -2   8  313.27   17.51
   4   2   8  309.20   17.66
   4   2   8  318.56   17.46
  -4   2  -8  330.54   17.52
   4   2   8  336.75   17.75
   5  -2   8    8.41    1.00
  -5  -2  -8   10.81    1.68
  -5  -2  -8   10.19    1.53
   5  -2   8    8.41    1.05
   5   2   8    9.18    1.21
  -5   2  -8    9.39    1.34
   5   2   8    9.34    2.20
   5   2   8   12.41    2.00
   5   2   8    7.96    1.13
  -6  -2  -8   29.52    2.45
   6  -2   8   30.50    3.26
  -6  -2  -8   27.46    2.63
   6   2   8   31.00    3.38
  -7  -2  -8   40.99    3.09
   7  -2   8   36.28    3.40
  -7   2  -8   44.56    3.06
   7   2   8   41.13    3.65
  -8  -2  -8    5.71    0.90
   8  -2   8    4.56    1.03
   8   2   8    3.57    1.01
  -8   2  -8    6.15    0.91
 -10  -3   8    0.64    0.69
  10   3  -8    0.53    0.93
  -9  -3   8   24.22    2.31
   9   3  -8   29.02    2.67
  -8  -3   8    0.18    0.85
   8   3  -8    0.53    1.18
  -7  -3   8   17.19    2.43
  -7  -3   8   20.22    2.17
  -7   3   8   23.57    2.19
  -7   3   8   18.19    2.34
   7   3  -8   23.44    2.51
   6  -3  -8   28.54    1.94
  -6  -3   8   22.39    2.71
  -6  -3   8   26.12    2.44
   6   3  -8   28.91    2.79
   6   3  -8   28.32    2.05
  -6   3   8   29.55    2.53
  -6   3   8   27.51    2.49
   5  -3  -8    0.89    0.61
  -5  -3   8    0.49    1.20
  -5  -3   8    0.05    0.89
   5   3  -8   -0.63    0.58
   5   3  -8    0.13    0.41
   5   3  -8    0.86    0.54
   5   3  -8    0.60    1.13
  -5   3   8    0.97    0.92
  -5   3   8    0.68    0.98
  -4  -3   8   12.65    2.00
   4  -3  -8   14.93    1.42
  -4  -3   8   10.67    1.55
   4   3  -8   15.08    1.93
   4   3  -8   13.52    1.44
   4   3  -8   13.53    1.27
  -4   3   8   14.52    1.82
  -3  -3   8   10.40    1.86
   3   3  -8   11.63    1.18
  -3   3   8   10.96    1.63
  -2  -3   8   44.97   44.50
  -2  -3   8   88.13    7.38
   2  -3  -8   32.22   45.18
  -2  -3   8   81.82    5.59
  -2   3   8   90.61    5.39
   2   3  -8   90.17    6.66
  -2   3   8   91.14    8.43
   2   3  -8   85.95    5.07
   2   3  -8   10.34   41.95
  -2   3   8   85.22    5.40
   1  -3  -8  -42.11   43.39
   1  -3  -8  100.98   34.51
  -1  -3   8   67.06   49.29
  -1  -3   8   67.65    4.80
   1   3  -8   35.54   37.77
   1   3  -8   74.07    4.30
  -1   3   8   66.00    7.79
   1   3  -8   68.12    5.98
  -1   3   8   74.11    4.60
  -1   3   8   72.42    4.56
   0  -3   8   52.49   96.48
   0  -3  -8   -9.90   48.57
   0  -3  -8    9.48   35.04
   0  -3   8    0.87    0.96
   0  -3   8   -0.97    3.36
   0   3   8    2.27    4.09
   0   3   8   -0.35    2.81
   0   3   8    1.73    0.77
   0   3  -8    2.10    0.66
   0   3   8    0.19    0.89
   0   3  -8    3.68    2.97
  -1  -3  -8   22.75    1.98
  -1  -3  -8   22.04    2.07
  -1   3  -8   21.41    1.86
   1   3   8   22.60    1.66
   1   3   8   23.28    2.01
   1   3   8   23.56    2.06
  -2  -3  -8  119.99    6.69
  -2  -3  -8  113.50    6.57
   2   3   8  110.87    6.54
  -2   3  -8  110.12    6.43
   2   3   8  108.46    6.37
   2   3   8  110.05    6.73
  -3  -3  -8   50.64    3.52
   3  -3   8   44.97    3.35
  -3  -3  -8   49.67    3.41
   3   3   8   44.71    3.25
  -3   3  -8   47.01    3.21
   3   3   8   46.55    3.41
   3   3   8   46.16    3.26
   4  -3   8   79.50    4.74
  -4  -3  -8   71.63    4.81
  -4  -3  -8   73.80    4.63
   4  -3   8   70.38    4.57
   4   3   8   73.15    4.52
   4   3   8   69.38    5.27
  -4   3  -8   73.58    4.56
   4   3   8   67.39    4.67
   4   3   8   74.83    4.73
  -5  -3  -8  104.72    5.95
  -5  -3  -8   94.49    5.68
  -5   3  -8   93.19    5.57
   5   3   8   90.23    6.39
   5   3   8   87.24    5.89
   5   3   8   91.32    5.50
   5   3   8   88.39    5.37
  -6  -3  -8    3.63    1.18
  -6  -3  -8    5.41    1.27
   6  -3   8    3.47    1.70
   6   3   8    5.63    1.78
  -7  -3  -8   23.06    2.14
   7  -3   8   20.64    2.44
  -7   3  -8   22.29    2.10
   7   3   8   19.55    2.46
  -8  -3  -8   -0.05    0.54
   8  -3   8   -0.04    0.60
  -8   3  -8    0.42    0.56
   8   3   8   -0.29    0.80
 -10  -4   8    6.84    0.97
  10   4  -8    7.75    1.19
  -9  -4   8    0.04    0.78
  -9   4   8    0.05    1.00
   9   4  -8    0.20    0.95
  -8  -4   8    0.98    0.90
  -8   4   8    1.28    0.90
   8   4  -8    0.47    1.23
  -7  -4   8    4.58    1.26
   7   4  -8    4.20    1.39
  -7   4   8    5.41    1.25
  -7   4   8    3.91    1.18
   7   4  -8    4.74    0.79
  -6  -4   8   54.22    4.79
   6  -4  -8   63.95    3.86
  -6  -4   8   57.17    4.33
   6   4  -8   71.75    4.02
   6   4  -8   72.56    4.70
  -6   4   8   60.14    4.30
  -6   4   8   73.77    4.53
   6   4  -8   69.11    3.93
  -5  -4   8  147.18    8.91
  -5  -4   8  137.41    9.32
   5  -4  -8  156.30    8.53
  -5   4   8  164.18    9.03
   5   4  -8  158.94    9.06
  -5   4   8  144.50    8.79
   5   4  -8  158.90    8.58
   5   4  -8  166.00    8.62
  -4  -4   8   35.52    3.55
  -4  -4   8   41.11    3.12
   4  -4  -8   40.56    2.77
   4   4  -8   43.11    2.79
  -4   4   8   38.27    3.00
  -4   4   8   45.30    3.26
   4   4  -8   44.67    3.32
   4   4  -8   39.43    2.80
  -3  -4   8  117.27    7.45
   3  -4  -8  120.02    6.66
  -3  -4   8  105.66    6.85
   3   4  -8  115.40    6.66
   3   4  -8  123.17    6.72
   3   4  -8  109.94    6.70
   3   4  -8  121.84    7.00
  -3   4   8  108.55    6.77
  -3   4   8  130.84    7.11
  -2  -4   8  139.59    8.51
  -2  -4   8  142.72    9.01
   2  -4  -8  152.26    8.38
   2   4  -8  157.21    8.45
   2   4  -8  148.29    8.30
  -2   4   8  161.68    8.76
   2   4  -8  158.24    8.41
  -2   4   8  139.78    8.40
  -1  -4   8  133.51    8.54
   1  -4  -8  146.84    8.11
  -1  -4   8   63.75   63.36
   1  -4  -8  145.97    7.95
  -1   4   8  143.65    7.95
   1   4  -8  144.34    7.99
  -1   4   8  129.22    8.18
   1   4  -8  119.96   10.34
  -1   4   8  152.73    8.32
   1   4  -8  144.85    7.86
   0  -4  -8   18.15    1.75
   0  -4   8   13.40    1.88
   0  -4  -8   14.55    1.66
   0   4  -8   16.27    1.56
   0   4   8   15.83    1.94
   0   4   8   12.82    1.61
   0   4  -8   16.38    1.57
   0   4   8   14.92    1.66
   0   4   8   14.29    1.69
  -1  -4  -8   55.02    3.71
  -1  -4  -8   58.77    3.65
   1   4   8   55.26    3.81
   1   4   8   51.93    3.61
  -1   4  -8   52.64    3.50
  -2  -4  -8  190.16   10.27
  -2  -4  -8  190.69   10.14
   2   4   8  178.46   10.36
   2   4   8  182.83   10.11
   2   4   8  169.99    9.90
  -2   4  -8  184.60   10.02
   2   4   8  171.19    9.97
  -3  -4  -8   71.50    4.60
  -3  -4  -8   76.48    4.79
   3   4   8   72.95    4.53
  -3   4  -8   76.45    4.49
   3   4   8   64.75    4.46
   3   4   8   74.96    4.74
   3   4   8   63.87    4.88
  -4  -4  -8   22.84    2.34
   4  -4   8   24.59    2.17
  -4  -4  -8   25.56    2.53
   4  -4   8   20.88    2.14
   4   4   8   24.62    2.14
   4   4   8   24.38    2.19
  -4   4  -8   24.62    2.13
   4   4   8   23.24    2.81
   4   4   8   21.73    2.30
  -5  -4  -8   13.76    1.87
  -5  -4  -8   16.75    1.86
   5   4   8   14.38    1.52
   5   4   8   15.98    2.28
  -5   4  -8   13.36    1.64
   5   4   8   14.73    1.49
   6  -4   8    1.27    1.26
  -6  -4  -8    0.24    0.95
   6   4   8    3.14    1.37
  -6   4  -8    0.57    0.75
   7  -4   8   36.99    2.80
  -7  -4  -8   38.92    2.83
   7   4   8   38.78    3.17
  -7   4  -8   35.15    2.66
 -10  -5   8    0.15    0.48
  10   5  -8    0.03    0.61
  -9  -5   8    1.98    0.82
  -9   5   8    2.37    0.81
   9   5  -8    2.98    1.14
  -8  -5   8   53.68    4.14
   8   5  -8   66.03    4.41
  -8   5   8   71.39    4.20
  -7  -5   8   20.81    2.26
   7   5  -8   23.86    1.75
  -7   5   8   21.95    2.17
   7   5  -8   23.65    2.66
  -6  -5   8    8.06    1.48
  -6  -5   8    6.61    1.85
   6  -5  -8    6.47    0.95
   6   5  -8    8.76    1.06
   6   5  -8    6.78    1.07
  -6   5   8    8.98    1.61
   6   5  -8    5.96    1.49
  -6   5   8    6.99    1.33
  -5  -5   8    2.18    1.08
   5  -5  -8    2.71    0.81
  -5  -5   8    2.64    1.53
  -5   5   8    1.73    1.02
  -5   5   8    5.66    1.43
   5   5  -8    2.06    0.70
   5   5  -8    2.61    1.31
   5   5  -8    2.50    0.91
  -4  -5   8  187.14   13.06
  -4  -5   8  216.50   12.63
   4  -5  -8  236.39   12.35
  -4   5   8  251.09   12.86
   4   5  -8  238.50   12.38
   4   5  -8  229.26   12.41
   4   5  -8  234.17   12.69
  -4   5   8  216.61   12.48
  -3  -5   8  609.72   36.00
   3  -5  -8  713.75   35.85
  -3  -5   8  620.99   36.61
   3   5  -8  689.16   35.73
   3   5  -8  677.85   35.92
   3   5  -8  705.40   36.10
   3   5  -8  716.19   35.87
  -3   5   8  738.53   36.29
  -3   5   8  667.98   35.91
  -2  -5   8   17.97    1.96
   2  -5  -8   16.42    1.70
  -2  -5   8   15.71    2.58
  -2   5   8   13.54    1.79
   2   5  -8   15.25    1.68
   2   5  -8   14.68    1.59
   2   5  -8   15.11    1.59
  -2   5   8   19.91    2.17
  -2   5   8   15.19    2.62
   1  -5  -8   16.66    1.79
  -1  -5   8   10.56    2.05
  -1  -5   8   14.11    1.68
   1  -5  -8   10.73    1.51
   1  -5  -8   11.91    1.48
  -1   5   8   14.70    2.02
  -1   5   8   15.06    1.65
   1   5  -8   12.28    1.47
  -1   5   8   14.97    1.81
   1   5  -8   12.53    1.53
   1   5  -8   13.41    1.55
  -1   5   8   14.19    1.68
   0  -5  -8  454.85   22.11
   0  -5  -8  402.11   21.95
   0  -5  -8  402.86   21.99
   0   5  -8  399.41   21.85
   0   5   8  397.30   22.00
   0   5  -8  405.31   21.98
   0   5   8  425.07   22.41
   0   5  -8  377.95   22.07
   0   5   8  423.27   22.46
   0   5   8  430.92   21.83
  -1  -5  -8 1134.42   54.04
  -1  -5  -8 1019.24   53.89
  -1  -5  -8 1067.65   53.88
  -1   5  -8  929.08   54.39
   1   5   8 1030.62   53.89
   1   5   8 1024.56   54.24
   1   5   8  995.89   53.81
  -1   5  -8 1035.31   53.76
  -2  -5  -8   12.18    1.64
  -2  -5  -8   14.49    1.93
  -2  -5  -8   14.57    1.91
  -2   5  -8   13.11    1.60
   2   5   8    9.40    1.41
   2   5   8   18.20    2.10
   2   5   8   13.50    1.90
   2   5   8   17.13    1.82
  -3  -5  -8  166.50    8.97
  -3  -5  -8  157.17    8.76
   3   5   8  152.69    8.64
   3   5   8  137.45    8.85
   3   5   8  148.67    8.90
  -3   5  -8  149.56    8.59
  -4  -5  -8   81.67    5.00
   4  -5   8   67.57    4.57
   4  -5   8   72.24    4.68
  -4  -5  -8   75.36    4.74
   4   5   8   73.72    4.78
  -4   5  -8   76.66    4.61
   4   5   8   67.12    4.91
   4   5   8   71.89    4.55
  -5  -5  -8   90.09    5.26
   5   5   8   77.53    5.26
   5   5   8   73.93    4.78
   5   5   8   77.60    4.66
  -5   5  -8   77.08    4.77
  -6  -5  -8   27.79    2.50
   6   5   8   24.69    2.55
  -6   5  -8   26.26    2.02
  -7  -5  -8    0.24    0.71
   7   5   8    0.49    0.85
  -9  -6   8   11.77    1.42
   9   6  -8   13.20    1.53
  -9   6   8   13.77    1.37
  -8  -6   8    2.50    0.98
   8   6  -8    1.56    0.97
  -8   6   8    3.17    0.91
  -7  -6   8    6.25    1.36
  -7   6   8    7.38    1.22
  -7   6   8    7.80    1.27
   7   6  -8    7.80    1.53
   7   6  -8    7.12    0.89
  -6  -6   8   45.49    3.67
   6  -6  -8   48.73    3.10
  -6   6   8   50.81    3.75
   6   6  -8   51.67    3.22
  -6   6   8   50.00    3.53
  -6   6   8   49.21    3.52
   6   6  -8   53.09    3.30
   6   6  -8   53.02    3.79
  -5  -6   8  145.56    9.25
   5  -6  -8  166.95    8.93
  -5   6   8  166.33    9.48
   5   6  -8  164.59    9.34
   5   6  -8  159.82    8.96
  -5   6   8  160.91    9.15
   5   6  -8  155.94    8.99
  -4  -6   8  168.08   10.72
   4  -6  -8  194.74   10.50
   4   6  -8  201.63   10.85
   4   6  -8  173.64   10.85
  -4   6   8  194.14   10.66
  -4   6   8  194.32   11.01
   4   6  -8  193.92   10.61
   4   6  -8  194.84   10.53
  -3  -6   8  169.72   11.83
   3  -6  -8  209.85   11.03
  -3  -6   8  175.99   11.14
   3   6  -8  200.26   11.10
   3   6  -8  206.06   10.88
   3   6  -8  204.30   11.02
  -3   6   8  206.84   11.07
  -3   6   8  214.02   11.53
   2  -6  -8  634.48   33.82
  -2  -6   8  611.45   33.92
   2   6  -8  654.10   34.03
  -2   6   8  655.03   33.80
  -2   6   8  634.46   33.90
  -2   6   8  657.91   34.27
   2   6  -8  648.94   33.82
   2   6  -8  636.12   33.69
   1  -6  -8  304.75   15.99
   1  -6  -8  243.81   15.70
  -1  -6   8  281.17   15.85
  -1   6   8  305.70   16.41
  -1   6   8  316.87   15.86
   1   6  -8  304.96   15.85
   1   6  -8  304.31   15.96
  -1   6   8  292.80   15.99
   1   6  -8  296.13   16.15
   0  -6  -8    6.64    1.30
   0  -6  -8    7.03    1.33
   0   6  -8    6.02    1.25
   0   6   8    7.16    1.44
   0   6   8    8.55    1.39
   0   6   8    7.34    1.79
   0   6  -8    6.49    1.26
   0   6   8    9.95    1.30
   0   6   8    6.80    1.37
  -1  -6  -8   50.64    3.55
  -1  -6  -8   55.75    3.76
   1   6   8   45.59    3.79
  -1   6  -8   51.53    3.53
  -1   6  -8   48.91    3.56
   1   6   8   50.96    3.56
   1   6   8   55.02    3.65
  -2  -6  -8   53.62    3.83
  -2  -6  -8   68.67    4.15
   2   6   8   60.21    3.83
  -2   6  -8   58.60    3.80
   2   6   8   46.99    3.52
   2   6   8   49.13    3.90
  -3  -6  -8  193.75   10.14
   3   6   8  175.21   10.47
  -3   6  -8  171.07    9.74
   3   6   8  155.85    9.99
   3   6   8  174.71    9.77
  -4  -6  -8  160.92    8.46
   4  -6   8  125.97    7.95
   4  -6   8  141.81    8.13
   4   6   8  147.36    8.00
  -4   6  -8  140.33    8.01
   4   6   8  128.42    8.16
   4   6   8  143.63    8.28
  -5  -6  -8    4.56    1.29
  -5   6  -8    3.21    0.92
   5   6   8    2.60    0.80
   5   6   8    2.94    1.21
  -6  -6  -8   71.89    4.45
   6   6   8   65.98    4.33
  -6   6  -8   70.69    4.05
   7   6   8   25.55    1.82
  -7   6  -8   24.40    1.79
  -9  -7   8    0.19    0.56
  -9   7   8    0.06    0.51
  -8  -7   8    9.20    1.28
   8   7  -8    7.18    1.13
  -8   7   8   10.14    1.27
  -7  -7   8   30.01    2.79
  -7   7   8   41.89    2.79
   7   7  -8   37.37    2.32
  -7   7   8   41.16    2.82
   7   7  -8   35.69    2.89
   6  -7  -8    4.26    0.72
  -6  -7   8    3.35    1.08
   6   7  -8    3.71    0.80
   6   7  -8    2.83    1.19
   6   7  -8    3.24    0.86
  -6   7   8    4.33    1.17
  -6   7   8    4.60    1.15
  -5  -7   8    4.06    1.22
   5  -7  -8    4.69    0.98
   5   7  -8    4.07    0.89
   5   7  -8    4.30    1.01
  -5   7   8    4.71    1.20
   5   7  -8    3.07    1.15
   5   7  -8    2.99    1.34
  -5   7   8    7.87    1.63
  -5   7   8    4.79    1.19
  -4  -7   8   72.76    5.15
   4  -7  -8   82.84    4.95
  -4   7   8   84.82    5.50
   4   7  -8   71.61    5.35
   4   7  -8   70.87    4.92
   4   7  -8   84.06    4.96
  -4   7   8   85.63    5.20
  -4   7   8   88.61    5.09
  -3  -7   8   62.07    4.45
   3  -7  -8   71.35    4.32
  -3   7   8   71.00    4.36
  -3   7   8   68.07    4.49
   3   7  -8   67.72    4.16
  -3   7   8   65.32    4.76
   3   7  -8   59.88    4.31
   3   7  -8   69.64    4.31
   2  -7  -8   23.26    2.12
  -2  -7   8   21.91    2.22
   2   7  -8   22.37    2.12
  -2   7   8   23.05    2.55
  -2   7   8   24.70    2.20
   2   7  -8   23.18    2.03
  -2   7   8   22.92    2.33
  -2   7   8   23.16    2.10
   2   7  -8   22.49    2.16
  -1  -7   8   -0.07    0.62
   1  -7  -8   -0.09    0.78
  -1   7   8    1.21    0.91
  -1   7   8    1.44    1.00
   1   7  -8   -0.13    0.84
  -1   7   8    0.39    1.14
  -1   7   8    0.94    0.99
   1   7  -8    2.98    0.97
   0  -7  -8    4.58    1.17
   0  -7  -8    5.04    1.14
   0   7  -8    6.47    1.25
   0   7   8    6.76    1.07
   0   7   8    4.79    1.27
   0   7  -8    7.42    1.28
   0   7   8    6.29    1.69
   0   7   8    6.15    2.45
   0   7   8    4.19    1.17
  -1  -7  -8  313.62   16.98
  -1  -7  -8  293.82   16.94
   1   7   8  310.54   16.84
   1   7   8  327.11   16.95
  -1   7  -8  313.89   16.92
  -1   7  -8  313.60   16.83
  -2  -7  -8  163.93    9.56
  -2  -7  -8  159.68    9.61
  -2   7  -8  174.81    9.47
   2   7   8  178.76    9.52
   2   7   8  161.76    9.86
  -3  -7  -8    4.34    1.23
   3   7   8    5.82    1.15
  -3   7  -8    4.57    1.12
   3   7   8    3.97    1.05
   4  -7   8   48.23    3.41
  -4  -7  -8   53.60    3.82
  -4   7  -8   53.57    3.55
   4   7   8   60.50    3.55
  -5  -7  -8   32.54    2.70
   5   7   8   35.78    2.30
  -5   7  -8   34.46    2.44
  -6  -7  -8   10.09    1.33
  -6   7  -8   10.04    0.99
  -8  -8   8    4.20    0.86
  -8   8   8    7.22    0.89
  -7  -8   8    0.31    0.76
  -7   8   8    0.49    0.80
  -7   8   8    0.05    0.67
   7   8  -8    0.75    0.42
   6  -8  -8    0.08    0.32
  -6  -8   8    0.55    0.85
  -6   8   8    0.07    0.81
   6   8  -8    0.64    0.65
  -6   8   8   -0.16    0.83
  -5  -8   8   16.91    2.01
   5  -8  -8   19.31    1.74
  -5   8   8   19.48    1.95
  -5   8   8   19.54    2.12
   5   8  -8   20.04    1.87
  -4  -8   8    5.53    1.27
   4  -8  -8    5.44    1.06
  -4   8   8    6.23    1.31
   4   8  -8    7.36    1.17
   4   8  -8    7.40    1.22
  -4   8   8    9.41    1.39
   3  -8  -8   40.47    2.98
  -3  -8   8   41.51    3.09
  -3   8   8   40.52    3.18
  -3   8   8   39.09    3.51
  -3   8   8   39.39    2.94
   3   8  -8   42.08    3.00
   3   8  -8   40.34    3.09
   3   8  -8   39.55    2.79
   2  -8  -8   -0.29    0.76
  -2  -8   8   -0.12    0.81
  -2   8   8    0.67    0.83
   2   8  -8   -0.43    0.75
   2   8  -8   -0.16    0.81
   2   8  -8    0.14    0.88
  -2   8   8   -0.11    1.14
   2   8  -8    1.69    0.92
  -2   8   8    0.85    1.00
  -2   8   8    0.01    0.84
   1  -8  -8   91.27    5.60
  -1   8   8   98.28    5.59
  -1   8   8   93.00    5.61
   1   8  -8   75.67    5.93
  -1   8   8   94.91    5.30
  -1   8   8   85.50    6.05
   1   8  -8   90.65    5.42
   1   8  -8   89.53    5.51
   0  -8  -8   41.29    2.99
   0   8  -8   38.81    2.89
   0   8  -8   32.67    3.28
   0   8   8   39.48    2.94
   0   8   8   39.06    2.91
   0   8  -8   39.15    2.85
   0   8   8   36.46    3.30
  -1  -8  -8   -0.96    0.67
  -1  -8  -8    0.38    0.83
  -1   8  -8   -0.03    0.80
  -1   8  -8    0.51    0.85
   1   8   8    0.41    0.92
   1   8   8   -0.83    0.76
   1   8   8    0.56    0.86
  -1   8  -8    0.35    1.43
  -2  -8  -8    2.01    0.91
  -2  -8  -8    2.73    0.93
   2   8   8    2.18    0.91
  -2   8  -8    1.55    0.89
   2   8   8    0.30    0.49
  -3  -8  -8    4.50    1.08
  -3   8  -8    4.80    1.04
   3   8   8    4.10    0.97
  -4  -8  -8   41.41    3.07
   4  -8   8   40.95    2.73
   4   8   8   47.03    2.90
  -4   8  -8   43.82    2.88
  -5  -8  -8    6.92    1.08
  -5   8  -8    7.95    0.93
   5   8   8    9.96    0.96
  -7  -9   8    2.82    0.77
  -7   9   8    2.72    0.64
  -7   9   8    2.48    0.70
  -6  -9   8   29.94    2.50
  -6   9   8   37.89    2.50
   6   9  -8   35.17    2.29
  -6   9   8   38.60    2.56
  -5  -9   8    3.49    1.02
   5  -9  -8    2.93    0.73
  -5   9   8    2.05    0.86
  -5   9   8    4.21    1.08
   5   9  -8    2.12    0.77
  -4  -9   8    4.72    1.07
   4  -9  -8    4.61    0.98
   4   9  -8    3.59    0.94
  -4   9   8    5.24    1.07
  -4   9   8    4.12    1.15
   3  -9  -8   -0.09    0.70
  -3  -9   8    0.20    0.75
  -3   9   8    0.93    0.95
  -3   9   8   -0.11    0.79
   3   9  -8    1.23    0.66
   3   9  -8    0.60    0.80
   2  -9  -8    7.93    1.28
  -2   9   8    8.78    1.24
  -2   9   8    9.13    1.36
  -2   9   8    8.31    1.45
   2   9  -8    7.77    1.17
   2   9  -8    9.99    1.42
   1  -9  -8   38.62    2.88
   1   9  -8   36.24    2.63
  -1   9   8   34.69    2.77
  -1   9   8   35.05    2.76
  -1   9   8   37.07    2.41
   1   9  -8   35.61    2.75
   0  -9  -8   11.78    1.57
   0   9  -8   12.76    1.54
   0   9  -8   11.52    1.44
   0   9   8   14.37    1.66
   0   9   8   11.69    1.52
  -1  -9  -8   -0.12    0.77
   1   9   8   -0.14    0.80
  -1   9  -8   -0.22    0.77
   1   9   8   -0.83    0.78
  -1   9  -8    0.52    0.82
  -2  -9  -8    7.48    1.25
  -2  -9  -8    5.70    1.04
   2   9   8    5.49    1.08
  -2   9  -8    5.61    1.08
  -3  -9  -8    3.95    0.95
   3   9   8    5.04    0.92
  -3   9  -8    4.17    0.90
  -4  -9  -8   28.81    2.29
   4   9   8   36.47    2.24
  -4   9  -8   35.66    2.32
  -6 -10   8   13.47    1.20
  -6  10   8   16.31    1.31
  -6  10   8   13.50    1.25
   6  10  -8   13.77    1.03
   5 -10  -8    5.64    0.66
  -5 -10   8    4.60    0.77
  -5  10   8    6.27    0.96
   5  10  -8    4.00    0.70
  -5  10   8    4.97    0.96
  -4 -10   8   -0.02    0.63
   4 -10  -8    2.97    0.76
   4  10  -8    1.97    0.75
  -4  10   8    2.30    0.79
  -4  10   8    2.41    0.94
   3 -10  -8   13.01    1.51
  -3  10   8   16.64    1.48
  -3  10   8   15.51    1.69
   3  10  -8   15.31    1.61
   2 -10  -8   40.01    2.94
  -2  10   8   42.78    2.59
   2  10  -8   40.60    2.87
  -2  10   8   45.08    2.96
   2  10  -8   38.56    2.65
  -2  10   8   42.81    2.98
   1 -10  -8    9.49    1.37
  -1  10   8   14.81    1.58
   1  10  -8   13.30    1.43
  -1  10   8   14.40    1.67
   1  10  -8   10.41    1.31
   0 -10  -8    0.62    0.77
   0  10  -8   -0.11    0.67
   0  10   8    0.61    0.76
   0  10   8    0.58    0.77
   0  10  -8   -0.59    0.63
  -1 -10  -8   39.30    2.85
  -1  10  -8   40.64    2.68
   1  10   8   40.59    2.76
  -1  10  -8   37.69    2.67
  -2 -10  -8   12.09    1.42
  -2  10  -8   12.99    1.42
   2  10   8   14.47    1.43
   3 -10   8    3.17    0.59
   3  10   8    1.58    0.57
  -3  10  -8    3.78    0.77
   4 -11  -8    6.40    0.70
  -4  11   8    3.99    0.73
  -4  11   8    7.76    0.76
   4  11  -8    6.76    0.80
   3 -11  -8   11.38    1.21
   3  11  -8   11.30    1.16
  -3  11   8   12.44    1.32
   2 -11  -8    0.04    0.62
  -2  11   8    0.10    0.64
   2  11  -8    0.17    0.41
   2  11  -8    0.20    0.55
  -2  11   8    0.13    0.63
   1 -11  -8    0.46    0.65
   1  11  -8    0.17    0.54
  -1  11   8    0.38    0.66
  -1  11   8   -0.01    0.53
   1  11  -8    0.62    0.61
   0 -11  -8   32.01    2.24
   0  11   8   30.23    1.93
   0  11  -8   27.37    2.02
   0  11   8   32.59    2.18
   0  11  -8   30.38    2.14
  -1 -11  -8   28.47    2.08
   1  11   8   30.31    2.07
  -1  11  -8   27.97    1.94
  10   0  -9   -0.61    0.66
  -9   0   9   -0.51    0.82
   9   0  -9    0.56    0.93
  -8   0   9   -0.12    0.88
   8   0  -9   -0.30    1.05
   7   0  -9   -0.38    0.96
  -7   0   9   -0.55    0.92
  -7   0   9    0.11    0.92
  -6   0   9   -0.04    0.93
  -6   0   9    0.98    1.08
   6   0  -9   -0.55    0.52
   6   0  -9   -1.25    0.95
  -5   0   9   -0.48    0.94
  -5   0   9    0.37    0.88
   5   0  -9   -0.12    0.57
   5   0  -9   -0.69    0.87
   4   0  -9    0.51    0.61
  -4   0   9    0.81    1.07
  -4   0   9   -0.31    1.11
   4   0  -9   -0.07    0.91
  -3   0   9    0.29    1.02
   2   0  -9   -9.30   36.90
  -2   0   9    0.69    0.77
  -2   0   9   10.84    5.00
   2   0  -9   -3.46   43.43
  -2   0   9    0.00    1.01
   1   0  -9   -9.02   30.86
  -1   0   9   -0.12    0.67
  -1   0   9   -2.43    4.55
   1   0  -9    2.04   42.67
  -1   0   9   -1.21    2.54
  -1   0   9    0.39    1.07
   0   0   9    3.77    3.03
   0   0   9   -0.36    0.59
   0   0  -9   39.23   32.43
   0   0  -9  -45.62   49.98
   0   0   9    6.69    5.42
   0   0   9   -0.12    0.97
   1   0   9   -0.03    0.41
   1   0   9   -0.05    0.63
  -1   0  -9   -0.12    0.85
  -1   0  -9    0.23    0.74
   1   0   9    0.45    0.79
  -2   0  -9    0.17    0.94
  -2   0  -9   -0.11    0.80
   2   0   9    0.82    0.85
   2   0   9    0.22    0.67
   2   0   9    0.12    0.82
  -3   0  -9   -0.82    0.98
  -3   0  -9    0.40    0.95
   3   0   9    0.02    0.72
   3   0   9   -0.17    0.85
  -4   0  -9    1.02    1.03
   4   0   9    0.21    0.91
   4   0   9   -0.55    0.67
  -4   0  -9   -0.27    1.04
   5   0   9    0.08    0.48
  -5   0  -9    0.29    1.01
  -5   0  -9    0.24    0.88
   5   0   9    0.00    0.60
   6   0   9    0.33    1.21
  -6   0  -9   -1.09    0.88
  -6   0  -9    0.47    0.88
  -7   0  -9    0.09    0.81
   7   0   9   -0.34    1.03
  -8   0  -9    0.36    0.57
 -10  -1   9    2.03    0.80
  10   1  -9    2.71    0.97
  -9  -1   9    3.18    1.03
   9   1  -9    1.20    1.10
  -9   1   9    2.27    1.11
   8  -1  -9   19.33    2.01
  -8  -1   9   17.26    1.96
   8   1  -9   18.04    2.19
  -8   1   9   14.99    1.99
  -7  -1   9    5.86    1.29
  -7  -1   9    6.46    1.58
   7  -1  -9    7.81    1.39
  -7   1   9    7.90    1.41
  -7   1   9    7.23    1.43
   7   1  -9    4.86    1.37
  -6  -1   9  175.41   11.09
  -6  -1   9  193.01   11.46
   6  -1  -9  203.84   10.72
   6  -1  -9  195.34   11.11
  -6   1   9  196.49   11.18
  -6   1   9  204.14   11.35
   6   1  -9  207.26   10.74
   6   1  -9  208.14   11.28
  -5  -1   9  219.41   12.33
   5  -1  -9  216.05   11.65
  -5  -1   9  194.91   11.96
   5  -1  -9  211.32   11.95
  -5   1   9  230.67   12.23
   5   1  -9  222.47   12.08
  -5   1   9  210.91   12.01
   5   1  -9  217.94   11.66
  -4  -1   9   23.25    2.29
   4  -1  -9   28.09    2.06
  -4  -1   9   29.58    2.74
  -4   1   9   30.45    2.63
   4   1  -9   27.22    2.03
  -4   1   9   24.51    2.33
   4   1  -9   26.74    2.47
   3  -1  -9   34.88    2.95
  -3  -1   9   31.22    2.85
  -3   1   9   33.58    2.81
   3   1  -9   33.46    2.55
  -2  -1   9   24.26   44.62
   2  -1  -9    0.23   40.36
   2   1  -9  -29.88   40.97
   1  -1  -9   23.57   34.08
  -1  -1   9    3.64    1.32
   1  -1  -9  -13.92   40.28
  -1  -1   9  -67.02   47.30
  -1  -1   9   -0.15    2.80
   1   1  -9   33.98   42.58
  -1   1   9    1.84    2.63
   1   1  -9    1.76    2.75
  -1   1   9   -3.33    4.76
  -1   1   9    1.38    1.09
  -1   1   9    0.34    0.77
   1   1  -9    0.60    0.63
   0  -1  -9   87.23   41.33
   0  -1  -9  -52.71   58.84
  -1  -1  -9    0.05    0.87
   1  -1   9    0.71    0.81
   1  -1   9    0.38    0.71
  -1  -1  -9    0.18    0.80
   1  -1   9   -0.04    0.40
   1   1   9    0.16    0.61
   1   1   9    0.39    0.84
  -1   1  -9    0.70    0.80
   1   1   9    0.23    0.42
  -2  -1  -9   51.25    3.51
   2  -1   9   52.05    3.66
   2  -1   9   44.95    3.44
  -2  -1  -9   46.91    3.34
  -2   1  -9   51.75    3.38
   2   1   9   52.58    3.59
   2   1   9   45.79    3.41
  -3  -1  -9  124.49    7.16
   3  -1   9  118.57    7.20
   3  -1   9  124.17    7.41
  -3  -1  -9  122.42    7.25
   3   1   9  129.73    7.42
  -3   1  -9  120.99    7.10
   3   1   9  115.67    7.11
   4  -1   9    2.00    0.89
  -4  -1  -9    1.64    1.19
  -4  -1  -9    2.90    1.14
   4  -1   9    2.94    1.04
   4   1   9    2.08    0.95
  -4   1  -9    2.61    1.08
   4   1   9    1.61    0.86
  -4   1  -9    0.93    1.12
  -5  -1  -9    0.97    1.03
   5  -1   9    2.28    0.59
  -5  -1  -9    4.47    1.12
   5  -1   9    2.36    0.71
   5   1   9    2.09    0.73
   5   1   9    3.89    1.97
   5   1   9    2.92    0.71
  -5   1  -9    3.71    1.02
  -5   1  -9    2.28    1.09
  -6  -1  -9   19.20    2.14
  -6  -1  -9   20.69    1.99
   6  -1   9   24.09    2.90
  -6   1  -9   20.19    2.14
   6   1   9   15.25    2.32
  -6   1  -9   20.64    1.88
   7  -1   9    2.40    1.12
  -7  -1  -9    5.02    1.07
   7   1   9    3.55    1.28
  -7   1  -9    6.04    1.11
 -10  -2   9    0.91    0.71
  10   2  -9    1.06    0.82
  -9  -2   9   25.21    2.31
   9   2  -9   25.72    2.52
  -9   2   9   24.20    2.20
  -8  -2   9   12.02    1.68
  -8   2   9   12.18    1.63
   8   2  -9   10.72    1.71
  -7  -2   9   42.49    3.66
  -7  -2   9   37.89    3.25
   7   2  -9   52.20    3.72
  -7   2   9   44.28    3.35
  -7   2   9   47.45    3.46
  -6  -2   9   42.89    3.69
   6  -2  -9   44.09    2.84
  -6  -2   9   34.99    3.19
  -6   2   9   48.03    3.52
   6   2  -9   50.54    3.58
  -6   2   9   44.37    3.34
   6   2  -9   45.61    2.90
  -5  -2   9    0.45    0.87
  -5  -2   9    1.21    1.27
   5  -2  -9    0.11    0.62
  -5   2   9    0.32    0.99
   5   2  -9    1.48    1.15
   5   2  -9    0.03    0.64
  -5   2   9    0.91    0.94
   4  -2  -9   71.49    4.23
  -4  -2   9   70.54    4.91
  -4  -2   9   59.71    4.45
   4   2  -9   71.07    4.23
  -4   2   9   78.63    4.78
   4   2  -9   74.25    4.69
  -4   2   9   62.10    4.44
   4   2  -9   73.33    4.22
  -3  -2   9  554.64   29.18
   3  -2  -9  549.63   28.56
  -3  -2   9  490.37   28.73
   3   2  -9  539.27   28.54
   3   2  -9  562.91   28.58
   3   2  -9  552.75   28.85
  -3   2   9  492.58   28.75
  -3   2   9  598.51   29.04
  -2  -2   9  228.41   13.40
  -2   2   9  230.70   13.31
   2   2  -9  239.12   12.88
  -2   2   9  251.86   13.29
   1  -2  -9  -24.18   38.69
   1  -2  -9   43.26   49.69
  -1  -2   9    0.33    1.06
  -1  -2   9   -3.34    3.36
  -1  -2   9   36.50   59.73
   1   2  -9  -66.24   52.58
   1   2  -9    1.96    0.66
  -1   2   9   -1.06    2.97
  -1   2   9    0.96    0.76
  -1   2   9    6.34    5.23
   1   2  -9    0.27    3.33
  -1   2   9   -0.12    0.92
   0  -2  -9   86.23    5.15
   0  -2  -9   91.07    5.24
   0  -2   9   80.80    5.59
   0   2  -9   84.37    5.15
   0   2  -9   83.92    5.09
   0   2   9   90.15    5.49
   0   2   9   87.25    5.53
   0   2   9   88.21    5.56
  -1  -2  -9  838.62   43.61
  -1  -2  -9  864.42   43.68
   1   2   9  853.92   43.97
  -1   2  -9  819.12   43.52
   1   2   9  784.58   43.66
  -2  -2  -9  198.41   10.59
   2  -2   9  172.54   10.54
  -2  -2  -9  192.88   10.49
   2  -2   9  175.26   10.77
   2   2   9  190.78   10.53
  -2   2  -9  189.62   10.40
   2   2   9  193.45   10.78
   3  -2   9  196.23   11.63
  -3  -2  -9  219.31   11.73
   3  -2   9  213.30   11.92
  -3  -2  -9  212.64   11.59
   3   2   9  199.20   11.80
   3   2   9  207.32   11.57
  -3   2  -9  210.33   11.52
  -4  -2  -9    5.55    1.31
   4  -2   9    4.05    1.08
  -4  -2  -9    3.59    1.32
   4  -2   9    5.41    1.16
   4   2   9    2.56    0.92
  -4   2  -9    4.25    1.14
   4   2   9    5.57    1.14
  -5  -2  -9    1.45    1.18
   5  -2   9    2.13    0.59
   5  -2   9    2.48    0.51
  -5  -2  -9    3.55    1.15
   5   2   9    2.85    0.74
  -5   2  -9    4.54    1.07
   5   2   9    2.16    0.75
   5   2   9    2.54    1.63
   6  -2   9   92.41    6.31
  -6  -2  -9   95.27    5.52
  -6  -2  -9   90.29    5.69
  -6   2  -9   86.44    5.39
   6   2   9   90.79    6.23
  -6   2  -9   95.23    5.64
  -7  -2  -9    7.97    1.20
   7  -2   9    9.88    1.67
  -7   2  -9   10.83    1.41
   7   2   9    8.92    1.66
 -10  -3   9   21.44    1.78
  10   3  -9   18.01    1.82
  -9  -3   9   54.26    3.79
  -9   3   9   54.76    3.67
   9   3  -9   58.86    4.01
  -8  -3   9    9.66    1.55
   8   3  -9   12.30    1.86
  -8   3   9    8.90    1.48
  -7  -3   9    0.88    1.18
  -7  -3   9    2.14    1.02
   7   3  -9    1.15    0.58
   7   3  -9    0.16    1.12
  -7   3   9    0.53    1.03
  -7   3   9   -0.06    0.90
   6  -3  -9   55.33    3.27
  -6  -3   9   45.24    3.68
  -6  -3   9   47.24    4.17
   6   3  -9   54.66    4.01
   6   3  -9   53.80    3.32
  -6   3   9   50.53    3.72
  -6   3   9   56.23    3.91
  -5  -3   9  297.27   17.69
  -5  -3   9  273.59   17.17
   5  -3  -9  327.01   16.91
   5   3  -9  334.14   16.93
   5   3  -9  336.23   17.41
  -5   3   9  291.98   17.16
  -5   3   9  337.88   17.45
   5   3  -9  332.98   16.93
   4  -3  -9  191.65   10.13
  -4  -3   9  181.02   10.88
  -4  -3   9  161.05   10.33
   4   3  -9  188.18   10.51
   4   3  -9  190.66   10.14
  -4   3   9  167.00   10.29
  -4   3   9  205.48   10.66
   4   3  -9  187.08   10.11
  -3  -3   9    0.80    0.95
   3  -3  -9    2.45    0.81
  -3  -3   9    1.38    1.33
   3   3  -9    1.00    0.78
  -3   3   9    1.79    1.16
   3   3  -9    5.52    1.01
   3   3  -9    2.76    0.71
  -3   3   9    2.37    0.96
   3   3  -9    0.58    0.97
   2  -3  -9  144.10    8.05
  -2  -3   9  142.41    8.23
  -2  -3   9  140.56    8.70
   2  -3  -9  146.29    8.02
   2   3  -9  139.63    7.95
  -2   3   9  132.56    8.10
  -2   3   9  157.52    8.50
   2   3  -9  144.04    8.05
   2   3  -9  139.35    8.01
   1  -3  -9  724.10   37.78
   1  -3  -9  775.97   37.84
   1  -3  -9  707.83   37.73
  -1  -3   9  661.45   38.29
  -1  -3   9  730.32   37.84
   1   3  -9  716.34   37.82
  -1   3   9  720.15   38.21
   1   3  -9  709.36   37.68
   1   3  -9  692.66   37.77
  -1   3   9  711.14   37.77
  -1   3   9  766.72   38.19
   0  -3  -9  121.90    7.13
   0  -3  -9  124.73    7.09
   0  -3  -9  113.88    7.04
   0   3  -9  120.73    7.13
   0   3  -9  121.50    6.99
   0   3   9  130.89    7.53
   0   3   9  124.43    7.22
   0   3   9  120.63    6.95
   0   3   9  132.83    7.53
  -1  -3  -9   30.35    2.51
  -1  -3  -9   28.35    2.36
  -1  -3  -9   30.78    2.53
   1   3   9   28.12    2.43
  -1   3  -9   28.52    2.34
   1   3   9   34.65    2.67
  -2  -3  -9   11.42    1.55
  -2  -3  -9   10.69    1.65
   2   3   9   10.84    1.49
  -2   3  -9   10.19    1.42
   2   3   9    7.72    1.40
   3  -3   9  199.64   11.34
   3  -3   9  185.94   11.06
  -3  -3  -9  205.68   11.16
  -3  -3  -9  198.46   11.02
   3   3   9  199.16   10.97
  -3   3  -9  194.14   10.90
   3   3   9  193.78   11.27
   4  -3   9  690.17   34.64
  -4  -3  -9  653.53   34.44
   4  -3   9  629.30   34.39
  -4  -3  -9  656.07   34.61
   4   3   9  625.86   34.63
   4   3   9  653.07   34.35
  -4   3  -9  652.47   34.38
   4   3   9  658.26   35.07
  -5  -3  -9    2.17    1.19
  -5  -3  -9    0.14    1.04
   5  -3   9   -0.18    0.38
  -5   3  -9    0.15    0.81
   5   3   9    1.56    1.45
   5   3   9   -0.04    0.55
   5   3   9    0.42    0.67
  -6  -3  -9  136.61    7.84
   6  -3   9  126.24    8.16
  -6   3  -9  127.46    7.47
  -6   3  -9  144.72    7.77
   6   3   9  133.79    8.22
   7  -3   9    3.15    1.05
  -7  -3  -9    3.96    0.98
   7   3   9    2.88    1.10
  -7   3  -9    3.25    0.85
 -10  -4   9    7.21    0.94
  10   4  -9    4.74    0.90
  -9  -4   9   26.96    2.33
   9   4  -9   30.07    2.65
  -9   4   9   28.28    2.27
  -8  -4   9   14.23    1.82
   8   4  -9   12.52    1.80
  -8   4   9   15.58    1.85
  -7  -4   9  114.20    7.79
   7   4  -9  137.64    8.04
  -7   4   9  144.81    9.16
  -7   4   9  129.19    7.79
   7   4  -9  142.59    7.34
  -6  -4   9   89.77    6.90
  -6  -4   9   90.96    6.35
   6  -4  -9  111.46    5.97
   6   4  -9  114.36    6.67
   6   4  -9  112.27    6.04
  -6   4   9   98.65    6.36
  -6   4   9  114.53    6.64
  -5  -4   9    0.57    1.42
   5  -4  -9    0.46    0.70
  -5  -4   9    0.31    0.92
  -5   4   9   -0.28    1.07
  -5   4   9    4.34    1.23
   5   4  -9   -0.23    1.16
   5   4  -9    2.23    0.87
   5   4  -9   -0.20    0.53
   5   4  -9    0.79    0.62
   4  -4  -9   47.90    3.10
  -4  -4   9   43.30    3.41
  -4  -4   9   42.91    4.00
  -4   4   9   39.35    3.30
   4   4  -9   48.67    3.13
   4   4  -9   46.72    3.14
   4   4  -9   49.02    3.65
  -4   4   9   52.82    3.71
   3  -4  -9  354.06   18.60
  -3  -4   9  317.57   18.78
  -3  -4   9  329.22   19.38
   3   4  -9  353.65   18.51
  -3   4   9  332.88   18.70
   3   4  -9  360.60   18.61
   3   4  -9  355.24   18.66
  -3   4   9  376.60   19.08
  -2  -4   9  258.51   15.71
  -2  -4   9  275.22   15.16
   2  -4  -9  288.64   15.03
   2  -4  -9  282.27   14.97
   2   4  -9  280.60   15.08
  -2   4   9  270.51   15.05
   2   4  -9  279.89   15.00
  -2   4   9  297.48   15.47
  -2   4   9  256.64   15.16
   2   4  -9  283.30   14.93
   2   4  -9  277.07   14.84
   1  -4  -9   19.13    1.90
   1  -4  -9   19.34    1.85
  -1  -4   9   17.55    2.50
  -1  -4   9   18.59    1.89
   1  -4  -9   17.83    1.79
   1   4  -9   19.94    1.80
  -1   4   9   21.11    2.01
  -1   4   9   17.28    1.94
   1   4  -9   20.41    1.86
  -1   4   9   19.40    2.27
  -1   4   9   18.97    1.87
   1   4  -9   17.00    1.76
   0  -4  -9   46.06    3.24
   0  -4  -9   43.45    3.14
   0  -4  -9   42.17    3.19
   0   4   9   46.89    3.51
   0   4  -9   45.00    3.07
   0   4   9   48.11    3.67
   0   4   9   41.38    3.22
   0   4  -9   41.97    3.15
   0   4   9   47.26    3.01
   0   4  -9   47.84    3.18
  -1  -4  -9  392.37   21.12
  -1  -4  -9  406.14   21.12
  -1  -4  -9  420.49   21.23
  -1   4  -9  393.11   21.00
   1   4   9  383.00   21.14
  -1   4  -9  368.34   21.16
   1   4   9  394.27   21.51
  -2  -4  -9  179.09    9.72
  -2  -4  -9  169.06    9.58
   2   4   9  164.72    9.53
  -2   4  -9  167.09    9.45
   2   4   9  163.08    9.85
  -3  -4  -9   25.34    2.48
  -3  -4  -9   23.25    2.28
   3  -4   9   20.74    2.23
   3  -4   9   21.20    2.26
   3   4   9   22.45    2.12
   3   4   9   23.41    2.25
   3   4   9   21.10    2.68
  -3   4  -9   19.85    2.08
  -4  -4  -9   -0.14    1.08
   4  -4   9   -0.07    0.60
  -4  -4  -9   -0.46    1.03
   4  -4   9    0.64    0.85
  -4   4  -9    0.25    0.88
   4   4   9    0.49    0.69
   4   4   9    0.08    1.23
   4   4   9   -0.59    0.72
  -5  -4  -9   64.28    4.12
  -5  -4  -9   66.62    4.30
   5   4   9   58.29    4.50
  -5   4  -9   61.58    3.93
   5   4   9   58.38    3.73
   6  -4   9  106.94    6.86
  -6  -4  -9  119.50    6.72
  -6   4  -9  108.02    6.31
   6   4   9  115.53    6.93
  -7  -4  -9    4.57    0.95
   7  -4   9    2.98    0.79
   7   4   9    2.43    0.89
  -7   4  -9    3.56    0.79
  -9  -5   9   18.21    1.80
  -9   5   9   18.55    1.67
  -8  -5   9    1.45    0.96
   8   5  -9    1.93    1.12
  -8   5   9    2.37    0.94
  -7  -5   9    0.86    0.93
  -7   5   9    0.86    0.90
   7   5  -9    0.23    0.54
   7   5  -9    0.42    1.07
  -6  -5   9    0.37    0.93
   6  -5  -9    0.98    0.65
  -6  -5   9    1.50    1.36
   6   5  -9    0.35    1.14
  -6   5   9    0.53    0.99
   6   5  -9    0.32    0.52
  -6   5   9    0.82    1.02
   6   5  -9    0.66    0.72
  -5  -5   9   17.11    2.81
   5  -5  -9   21.78    1.90
  -5  -5   9   19.94    2.25
  -5   5   9   21.63    2.28
   5   5  -9   21.20    1.83
  -5   5   9   23.48    2.54
   5   5  -9   23.77    2.51
   5   5  -9   19.56    1.92
  -4  -5   9  208.32   12.95
   4  -5  -9  243.43   12.74
  -4  -5   9  194.34   13.54
   4   5  -9  247.19   12.83
   4   5  -9  248.70   12.77
  -4   5   9  251.75   13.31
   4   5  -9  238.55   13.08
  -4   5   9  229.83   12.90
  -3  -5   9   25.91    2.52
   3  -5  -9   27.50    2.25
  -3  -5   9   24.45    3.19
   3   5  -9   25.32    2.17
   3   5  -9   25.49    2.15
  -3   5   9   26.39    2.47
  -3   5   9   26.34    2.77
   3   5  -9   27.44    2.28
   2  -5  -9  167.51    9.15
  -2  -5   9  156.80    9.23
  -2  -5   9  141.29    9.89
   2   5  -9  161.80    9.00
   2   5  -9  170.95    9.29
  -2   5   9  171.76    9.64
   2   5  -9  161.35    9.10
  -2   5   9  159.77    9.12
   2   5  -9  164.10    8.90
  -2   5   9  163.41    9.26
   1  -5  -9   31.14    2.62
   1  -5  -9   36.03    2.80
   1  -5  -9   40.13    2.88
  -1  -5   9   37.90    2.79
  -1  -5   9   32.88    3.52
   1   5  -9   37.02    2.75
   1   5  -9   40.00    2.91
   1   5  -9   39.39    2.81
  -1   5   9   39.91    2.80
  -1   5   9   39.55    2.95
  -1   5   9   40.59    3.34
   0  -5  -9   37.09    2.92
   0  -5  -9   37.96    2.88
   0  -5  -9   36.24    3.00
   0   5  -9   37.73    2.84
   0   5   9   36.45    2.95
   0   5   9   38.18    3.34
   0   5   9   38.14    3.22
   0   5  -9   38.71    2.83
   0   5   9   37.62    2.64
  -1  -5  -9   54.63    3.88
  -1  -5  -9   63.90    4.09
  -1  -5  -9   59.66    4.01
  -1   5  -9   55.31    3.88
  -1   5  -9   57.88    3.87
   1   5   9   56.80    3.91
   1   5   9   59.67    4.00
   1   5   9   59.96    4.29
  -2  -5  -9   26.89    2.41
  -2  -5  -9   22.11    2.27
  -2  -5  -9   21.18    2.15
   2   5   9   20.99    2.40
  -2   5  -9   21.46    2.11
   2   5   9   20.93    2.14
   2   5   9   18.67    2.14
  -3  -5  -9   96.68    5.84
  -3  -5  -9  101.29    6.00
   3   5   9   84.28    5.91
  -3   5  -9   91.09    5.67
   3   5   9   96.08    6.00
   3   5   9   96.04    5.74
   4  -5   9   49.91    3.54
   4  -5   9   57.14    3.66
  -4  -5  -9   62.31    4.02
   4   5   9   49.81    3.93
  -4   5  -9   55.64    3.61
   4   5   9   50.60    3.72
   4   5   9   52.43    3.56
  -5  -5  -9   56.74    3.69
   5  -5   9   49.00    3.66
  -5   5  -9   46.27    3.21
   5   5   9   47.55    3.07
   5   5   9   45.84    3.62
  -6  -5  -9    0.54    0.87
   6  -5   9    0.22    0.49
  -6   5  -9   -0.07    0.56
   6   5   9   -0.26    0.87
  -7  -5  -9    9.76    1.23
  -7   5  -9    9.20    1.12
  -9  -6   9    0.50    0.61
   9   6  -9    1.06    0.81
  -9   6   9    1.75    0.62
  -8  -6   9   -0.07    0.77
   8   6  -9    0.67    0.87
  -8   6   9   -0.02    0.74
  -7  -6   9    0.29    0.83
  -7   6   9   -0.78    0.75
  -7   6   9    0.42    0.89
   7   6  -9   -0.09    0.51
   7   6  -9    0.56    1.03
   6  -6  -9    2.64    0.71
  -6  -6   9    2.15    1.06
   6   6  -9    1.28    0.57
   6   6  -9    0.99    0.79
  -6   6   9    0.40    0.94
   6   6  -9    0.83    1.12
  -6   6   9    0.85    0.94
  -5  -6   9    2.29    1.53
  -5  -6   9    3.14    1.18
   5  -6  -9    2.17    0.82
  -5   6   9    5.04    1.27
  -5   6   9    3.85    1.48
   5   6  -9    4.29    0.92
   5   6  -9    3.81    1.27
   5   6  -9    3.96    1.00
   4  -6  -9   23.79    2.03
  -4  -6   9   17.31    2.23
  -4  -6   9   13.90    2.57
  -4   6   9   23.01    2.24
   4   6  -9   20.51    1.90
   4   6  -9   24.54    2.12
  -4   6   9   21.89    2.61
   3  -6  -9   68.60    4.14
  -3  -6   9   60.50    4.28
  -3  -6   9   51.91    4.92
  -3   6   9   66.36    4.69
   3   6  -9   66.48    4.14
   3   6  -9   64.07    3.99
   3   6  -9   55.81    4.05
  -3   6   9   67.94    4.22
  -2  -6   9    2.95    1.10
   2  -6  -9    2.91    1.02
  -2  -6   9    4.19    1.76
  -2   6   9    1.78    1.08
   2   6  -9    2.12    0.97
   2   6  -9    0.40    0.64
   2   6  -9    1.30    0.76
   2   6  -9    4.43    1.06
  -2   6   9    1.20    0.96
  -2   6   9    3.19    1.46
  -1  -6   9  210.64   12.38
   1  -6  -9  233.32   12.69
   1   6  -9  225.92   12.88
   1   6  -9  227.87   12.53
   1   6  -9  219.29   12.60
  -1   6   9  250.59   12.54
  -1   6   9  230.60   13.19
  -1   6   9  236.84   12.76
   0  -6  -9   -0.39    0.82
   0  -6   9    0.80    0.96
   0  -6  -9    1.42    0.92
   0   6   9    3.01    1.24
   0   6  -9    1.70    0.93
   0   6   9    1.73    1.01
   0   6  -9    0.51    0.91
   0   6   9    3.35    0.84
   0   6   9    2.00    1.10
   0   6   9    0.74    0.98
  -1  -6  -9   22.07    2.18
  -1  -6  -9   19.48    1.99
  -1   6  -9   14.92    1.84
   1   6   9   14.39    2.05
   1   6   9   20.21    2.09
   1   6   9   17.17    2.01
  -1   6  -9   19.12    1.94
  -2  -6  -9    0.66    1.03
  -2  -6  -9    0.52    0.86
   2   6   9   -0.13    0.73
  -2   6  -9   -0.29    0.84
   2   6   9   -0.04    0.52
   2   6   9   -0.31    0.84
  -3  -6  -9   14.51    2.02
   3   6   9   16.37    1.82
  -3   6  -9   18.09    1.82
   3   6   9   18.71    1.96
  -4  -6  -9   36.13    2.88
   4  -6   9   29.22    2.39
   4   6   9   33.38    2.78
   4   6   9   32.80    2.49
  -4   6  -9   31.57    2.50
  -5  -6  -9    0.26    0.87
   5   6   9    0.25    0.56
  -5   6  -9    0.21    0.70
   5   6   9    0.18    0.88
  -6  -6  -9    0.79    0.68
  -6   6  -9    0.51    0.47
   6   6   9    0.56    0.69
  -8  -7   9    1.02    0.68
  -8   7   9    0.37    0.68
  -7  -7   9   -0.12    0.75
   7   7  -9   -0.34    0.45
  -7   7   9   -0.54    0.77
  -7   7   9    0.52    0.80
  -6  -7   9   19.07    2.20
   6  -7  -9   23.65    1.72
   6   7  -9   24.54    1.91
  -6   7   9   24.00    2.22
  -6   7   9   25.51    2.20
  -5  -7   9    3.36    1.18
   5  -7  -9    2.89    0.87
   5   7  -9    1.78    0.84
  -5   7   9    2.72    1.02
  -5   7   9    3.67    1.22
   5   7  -9    1.74    0.73
  -4  -7   9   18.32    2.18
   4  -7  -9   21.64    1.97
  -4   7   9   21.44    2.13
   4   7  -9   19.53    2.32
   4   7  -9   16.33    1.79
  -4   7   9   19.56    2.23
  -4   7   9   20.44    2.53
   4   7  -9   20.44    1.96
  -3  -7   9   13.27    1.81
   3  -7  -9   17.22    1.86
  -3   7   9   17.51    1.95
  -3   7   9   17.00    2.44
   3   7  -9   15.89    1.83
   3   7  -9   17.77    1.85
  -3   7   9   17.64    2.10
   3   7  -9   15.77    1.74
  -2  -7   9  102.70    6.38
   2  -7  -9  108.88    6.50
  -2   7   9  107.85    7.04
   2   7  -9  105.48    6.42
  -2   7   9  111.37    6.37
   2   7  -9  111.17    6.69
   2   7  -9  109.09    6.32
  -2   7   9  113.76    6.59
  -2   7   9  106.64    6.58
   1  -7  -9   82.83    5.27
  -1   7   9   84.25    5.02
  -1   7   9   84.60    5.32
   1   7  -9   84.82    5.14
   1   7  -9   83.33    5.18
  -1   7   9   84.14    5.29
  -1   7   9   83.01    5.80
   0  -7  -9    2.10    0.91
   0  -7  -9    2.48    1.01
   0   7  -9    3.19    1.04
   0   7   9    1.81    1.04
   0   7   9    0.61    0.71
   0   7  -9    3.09    1.09
   0   7   9    5.06    1.19
  -1  -7  -9   11.68    1.57
  -1  -7  -9    9.15    1.41
  -1   7  -9   10.78    1.47
   1   7   9    9.11    1.66
   1   7   9   11.75    1.57
  -1   7  -9   12.26    1.56
   1   7   9   11.00    1.45
  -2  -7  -9   23.30    2.27
  -2  -7  -9   24.05    2.30
  -2   7  -9   23.76    2.18
   2   7   9   25.41    2.22
   2   7   9   26.86    2.50
  -3  -7  -9   51.10    3.80
  -3   7  -9   59.93    3.70
   3   7   9   55.85    3.67
   4  -7   9    2.47    0.72
  -4  -7  -9    3.23    1.03
   4   7   9    3.99    0.89
  -4   7  -9    1.22    0.79
  -5  -7  -9    0.84    0.74
   5   7   9    0.79    0.49
  -5   7  -9    0.24    0.57
  -7  -8   9   22.19    1.98
  -7   8   9   27.44    1.97
   7   8  -9   20.85    1.39
  -7   8   9   24.29    1.84
  -6  -8   9   17.77    1.92
   6   8  -9   20.52    1.60
  -6   8   9   19.47    1.95
  -6   8   9   19.23    1.87
   5  -8  -9    3.47    0.82
  -5  -8   9    3.28    1.03
  -5   8   9    3.25    1.06
   5   8  -9    2.86    0.92
  -5   8   9    2.20    1.04
  -4  -8   9   23.79    2.32
   4  -8  -9   25.75    2.13
   4   8  -9   26.00    2.24
  -4   8   9   27.71    2.48
  -4   8   9   26.08    2.25
  -3  -8   9   46.32    3.33
   3  -8  -9   47.83    3.37
   3   8  -9   48.14    3.35
   3   8  -9   43.17    3.75
   3   8  -9   47.49    3.16
  -3   8   9   51.57    3.32
  -3   8   9   51.12    3.60
   2  -8  -9   73.78    4.70
  -2   8   9   74.22    4.74
   2   8  -9   72.50    4.49
  -2   8   9   66.89    4.60
  -2   8   9   76.51    4.49
   2   8  -9   71.77    4.60
   1  -8  -9    0.12    0.86
   1   8  -9    0.60    0.89
  -1   8   9    0.44    0.93
  -1   8   9    1.53    1.00
   1   8  -9    2.12    0.91
  -1   8   9    1.12    0.80
   0  -8  -9   44.91    3.22
   0   8  -9   41.94    3.00
   0   8   9   41.68    3.17
   0   8   9   38.52    3.05
   0   8  -9   44.69    3.09
  -1  -8  -9  169.53    9.65
  -1  -8  -9  142.30    9.32
  -1   8  -9  177.08    9.54
   1   8   9  181.43    9.63
   1   8   9  172.54    9.43
  -1   8  -9  183.60    9.61
  -2  -8  -9   53.94    3.87
  -2  -8  -9   63.48    4.13
   2   8   9   64.91    3.97
  -2   8  -9   62.46    3.96
  -3  -8  -9   20.29    1.94
   3   8   9   22.30    1.94
  -3   8  -9   23.05    2.00
  -4  -8  -9   27.80    2.19
   4  -8   9   23.49    1.68
  -4   8  -9   31.77    2.13
   4   8   9   32.49    2.07
  -5  -8  -9   26.79    1.84
  -5   8  -9   24.52    1.65
  -6  -9   9   17.88    1.72
  -6   9   9   22.98    1.76
  -6   9   9   22.65    1.79
   6   9  -9   19.76    1.49
  -5  -9   9   23.55    2.08
   5  -9  -9   25.74    1.89
  -5   9   9   27.92    2.19
  -5   9   9   29.07    2.12
   5   9  -9   27.73    2.02
  -4  -9   9    7.99    1.11
   4  -9  -9    6.25    1.02
  -4   9   9    6.37    1.07
   4   9  -9    8.48    1.18
  -4   9   9    9.33    1.43
   3  -9  -9    7.92    1.21
  -3   9   9    7.81    1.13
  -3   9   9    7.13    1.28
   3   9  -9    8.58    1.24
   2  -9  -9   36.76    2.71
   2   9  -9   32.01    2.64
  -2   9   9   37.52    2.84
  -2   9   9   33.96    2.81
  -2   9   9   34.37    2.44
   2   9  -9   37.58    2.57
   1  -9  -9  110.62    6.39
  -1   9   9  104.30    6.27
   1   9  -9  105.48    6.26
  -1   9   9  107.96    6.30
   1   9  -9  105.21    6.14
   0  -9  -9   28.81    2.51
   0   9  -9   33.71    2.47
   0   9   9   33.17    2.54
   0   9  -9   31.21    2.44
   0   9   9   30.74    2.42
  -1  -9  -9    5.51    1.14
   1   9   9    6.35    1.19
  -1   9  -9    5.40    1.07
  -1   9  -9    6.15    1.16
  -2  -9  -9   35.41    2.65
   2   9   9   35.75    2.55
  -2   9  -9   36.09    2.59
  -3  -9  -9   50.60    3.33
   3  -9   9   61.05    3.50
  -3   9  -9   61.58    3.53
  -4  -9  -9   10.24    0.95
   4   9   9   12.15    1.03
  -4   9  -9   12.51    1.17
   5  10  -9    0.84    0.43
  -5  10   9    1.24    0.69
  -5  10   9    1.56    0.61
   4 -10  -9    0.32    0.51
  -4  10   9   -0.20    0.73
  -4  10   9    0.29    0.62
   4  10  -9    0.65    0.61
   3 -10  -9   31.41    2.35
  -3  10   9   34.54    2.48
   3  10  -9   33.08    2.39
  -3  10   9   35.19    2.19
   2 -10  -9   38.56    2.64
   2  10  -9   32.67    2.36
  -2  10   9   37.14    2.61
   2  10  -9   36.40    2.56
  -2  10   9   40.36    2.70
   1 -10  -9    3.07    0.89
  -1  10   9    4.61    0.98
   1  10  -9    4.78    0.92
  -1  10   9    4.78    0.98
   1  10  -9    5.33    0.95
   0 -10  -9   12.36    1.46
   0  10   9   13.58    1.34
   0  10  -9   12.99    1.43
   0  10  -9   13.58    1.43
   0  10   9   14.37    1.58
  -1 -10  -9   36.47    2.64
  -1  10  -9   40.04    2.62
   1  10   9   39.14    2.61
  -2 -10  -9   23.55    1.86
   2  10   9   22.87    1.72
  -2  10  -9   21.88    1.72
   2 -11  -9    0.43    0.55
  -2  11   9    0.85    0.60
  -2  11   9    0.72    0.73
   2  11  -9   -0.51    0.45
   1 -11  -9    4.56    0.75
  -1  11   9    6.72    0.76
  -1  11   9    4.10    0.71
   1  11  -9    6.60    0.71
   1  11  -9    4.70    0.68
   0 -11  -9   12.10    1.27
   0  11  -9    9.79    0.96
   0  11   9   10.29    1.09
   0  11  -9    9.56    1.12
 -10   0  10    0.04    0.60
  -9   0  10   12.37    1.58
   9   0 -10   12.97    1.58
   8   0 -10   93.76    5.91
  -8   0  10   98.00    5.95
   7   0 -10   -0.17    0.31
  -7   0  10    0.38    0.98
   7   0 -10   -0.64    1.01
  -7   0  10   -0.87    1.02
  -6   0  10   78.05    5.40
   6   0 -10   79.11    5.10
   6   0 -10   81.97    4.66
  -6   0  10   74.30    5.08
   5   0 -10   83.54    4.77
  -5   0  10   80.12    5.43
   5   0 -10   75.55    5.11
  -5   0  10   78.28    5.12
  -4   0  10   94.80    6.00
  -4   0  10   89.74    5.65
   4   0 -10   88.19    5.31
  -3   0  10  312.81   16.83
   3   0 -10  302.16   16.21
   3   0 -10  315.04   16.25
  -3   0  10  280.80   16.42
   2   0 -10  440.71   23.21
   2   0 -10  435.20   23.18
  -2   0  10  417.32   23.34
  -2   0  10  439.71   23.74
  -2   0  10  457.36   23.91
   1   0 -10  736.09   36.45
   1   0 -10  728.20   36.44
  -1   0  10  637.12   36.65
  -1   0  10  693.96   37.01
  -1   0  10  709.73   36.97
   1   0 -10  684.43   36.43
  -1   0  10  666.01   36.47
   0   0 -10  207.51   10.93
   0   0  10  206.48   11.46
   0   0  10  178.45   11.07
   0   0 -10  190.61   10.91
   0   0 -10  204.26   10.96
   0   0  10  199.07   11.41
   1   0  10  141.26    8.35
  -1   0 -10  140.86    7.97
  -1   0 -10  141.88    7.91
   1   0  10  140.73    8.11
  -1   0 -10  126.72    7.87
  -2   0 -10   36.23    2.81
   2   0  10   35.75    2.95
  -2   0 -10   34.07    2.91
   2   0  10   33.25    2.83
  -3   0 -10  882.16   47.23
   3   0  10  895.28   47.24
   3   0  10  914.37   47.56
  -3   0 -10  906.21   47.18
  -4   0 -10  244.43   13.32
  -4   0 -10  252.92   13.45
   4   0  10  239.61   13.24
   4   0  10  228.49   13.44
   5   0  10    1.10    0.59
  -5   0 -10    0.55    0.98
   5   0  10   -0.09    0.53
   5   0  10    2.05    1.60
  -5   0 -10   -0.55    0.78
  -6   0 -10    5.99    1.28
   6   0  10    3.46    1.31
  -6   0 -10    8.42    1.22
   7   0  10   69.28    4.57
  -7   0 -10   67.68    4.13
 -10  -1  10    6.39    0.98
 -10   1  10    5.96    0.93
  -9  -1  10    0.40    0.83
  -9   1  10   -0.10    0.77
   9   1 -10    0.15    0.89
  -8  -1  10    3.22    1.09
  -8   1  10    2.21    1.04
   8   1 -10    4.36    1.35
  -7  -1  10    0.61    0.94
  -7  -1  10    0.85    1.11
   7  -1 -10   -0.21    0.26
   7  -1 -10    0.45    1.00
   7   1 -10    0.08    1.05
   7   1 -10    0.69    0.48
  -7   1  10    1.25    1.00
  -7   1  10   -0.06    1.07
   6  -1 -10  114.23    6.34
  -6  -1  10  104.28    7.10
  -6  -1  10  101.26    6.72
   6   1 -10  114.41    6.88
  -6   1  10  109.98    7.01
  -6   1  10  116.18    6.81
   6   1 -10  118.59    6.36
   5  -1 -10  130.73    7.25
  -5  -1  10  122.91    7.62
  -5  -1  10  130.26    8.05
   5   1 -10  128.47    7.25
  -5   1  10  134.53    7.94
   5   1 -10  130.65    7.71
  -5   1  10  122.91    7.60
  -4  -1  10   63.78    4.46
   4  -1 -10   65.00    4.16
  -4  -1  10   81.08    5.06
  -4   1  10   72.45    4.83
   4   1 -10   67.50    4.16
  -4   1  10   60.37    4.42
  -3  -1  10  417.86   22.11
   3  -1 -10  412.75   21.45
  -3  -1  10  392.58   21.67
   3  -1 -10  388.91   21.39
   3   1 -10  407.36   21.42
   3   1 -10  401.19   21.43
  -3   1  10  374.68   21.61
  -3   1  10  434.76   22.04
   2  -1 -10  467.58   24.43
  -2  -1  10  451.20   24.58
   2  -1 -10  463.54   24.41
  -2  -1  10  462.88   25.02
  -2   1  10  449.55   25.05
  -2   1  10  487.17   24.97
   2   1 -10  455.18   24.36
  -2   1  10  430.94   24.52
   2   1 -10  481.44   24.44
   1  -1 -10    2.66    0.97
   1  -1 -10    2.74    0.87
  -1  -1  10    0.68    0.84
   1  -1 -10    0.77    0.84
  -1  -1  10    0.95    0.90
  -1   1  10    1.95    1.21
  -1   1  10    1.22    0.91
  -1   1  10    1.74    0.95
   1   1 -10    0.97    0.74
   1   1 -10    2.08    0.93
  -1   1  10    0.35    0.93
   1   1 -10    1.43    0.87
   0  -1 -10  235.58   12.23
   0  -1  10  200.44   12.36
   0  -1 -10  237.48   12.27
   0  -1 -10  212.75   12.19
   0  -1  10  221.65   12.70
   0   1 -10  219.98   12.19
   0   1 -10  225.75   12.16
   0   1  10  217.41   12.04
   0   1  10  209.46   12.36
   0   1  10  222.87   12.67
   0   1  10  226.28   12.67
   0   1 -10  238.27   12.25
   1  -1  10  212.89   12.97
   1  -1  10  244.01   13.38
  -1  -1 -10  249.60   12.95
  -1  -1 -10  221.81   12.84
  -1  -1 -10  243.37   12.88
  -1   1 -10  248.49   12.94
  -1   1 -10  246.68   12.84
  -1   1 -10  214.70   12.82
   1   1  10  223.83   12.98
   1   1  10  237.18   13.29
   2  -1  10  406.76   21.78
  -2  -1 -10  406.52   21.38
  -2  -1 -10  406.49   21.32
   2  -1  10  366.01   21.38
   2   1  10  378.78   21.36
  -2   1 -10  389.40   21.23
  -2   1 -10  413.30   21.36
   2   1  10  412.22   21.72
  -3  -1 -10   14.99    1.82
  -3  -1 -10   10.00    1.68
   3  -1  10   12.73    1.72
   3  -1  10   11.95    1.76
  -3   1 -10   10.79    1.72
   3   1  10   11.46    1.70
  -3   1 -10   11.11    1.59
   3   1  10   12.69    1.78
   4  -1  10   75.24    4.71
  -4  -1 -10   73.43    4.74
  -4  -1 -10   75.84    4.93
   4  -1  10   75.06    4.85
   4   1  10   73.72    4.69
   4   1  10   70.40    4.85
  -4   1 -10   78.25    4.91
  -4   1 -10   74.92    4.74
  -5  -1 -10   32.89    2.76
  -5  -1 -10   30.10    2.57
   5   1  10   29.72    2.16
   5   1  10   34.75    2.91
  -5   1 -10   31.15    2.52
   5   1  10   29.44    3.46
  -5   1 -10   33.29    2.74
   6  -1  10   88.13    5.97
  -6  -1 -10   90.18    5.25
  -6  -1 -10   87.29    5.42
   6   1  10   87.21    5.95
  -6   1 -10   88.53    5.19
  -6   1 -10   89.66    5.40
   7  -1  10   17.27    1.98
  -7  -1 -10   18.48    1.74
  -7   1 -10   18.80    1.65
   7   1  10   18.74    2.10
 -10  -2  10    2.89    0.74
 -10   2  10    2.76    0.67
  -9  -2  10   -0.03    0.78
   9   2 -10    0.55    1.02
  -9   2  10    1.15    0.86
  -8  -2  10    9.78    1.51
   8   2 -10    9.90    1.57
  -8   2  10    9.76    1.45
   7  -2 -10    0.42    0.50
  -7  -2  10    0.83    0.99
  -7  -2  10    0.74    1.25
  -7   2  10    1.43    1.16
   7   2 -10    1.24    1.19
  -7   2  10    1.75    1.08
   7   2 -10    1.63    0.60
  -6  -2  10    1.19    1.26
   6  -2 -10    2.70    0.77
  -6  -2  10    2.45    1.12
   6   2 -10    1.88    0.78
   6   2 -10    2.49    1.30
  -6   2  10    1.16    1.24
  -6   2  10    1.98    1.15
   5  -2 -10    2.52    0.80
  -5  -2  10    2.36    1.37
  -5  -2  10    1.80    1.04
   5   2 -10    0.52    1.12
   5   2 -10    3.00    0.86
  -5   2  10    1.64    1.22
  -5   2  10    1.84    1.10
   4  -2 -10   96.30    5.60
  -4  -2  10   93.84    5.94
  -4  -2  10   93.27    6.37
  -4   2  10   99.14    6.17
   4   2 -10   99.10    6.04
   4   2 -10  101.50    5.65
  -4   2  10   87.10    5.84
  -3  -2  10   32.35    3.26
  -3  -2  10   34.59    2.83
   3  -2 -10   33.53    2.50
   3  -2 -10   33.96    2.50
   3   2 -10   32.91    2.46
  -3   2  10   34.06    2.99
   3   2 -10   36.10    2.47
  -3   2  10   31.23    2.73
   3   2 -10   35.88    2.54
   2  -2 -10   28.57    2.17
  -2  -2  10   27.55    2.41
  -2  -2  10   25.49    2.87
   2  -2 -10   24.81    2.15
  -2   2  10   25.29    2.33
  -2   2  10   24.28    2.38
   2   2 -10   26.37    2.18
   2   2 -10   25.39    2.05
   2   2 -10   27.12    2.15
  -2   2  10   28.79    2.71
   2   2 -10   28.12    2.13
   1  -2 -10  160.46    9.06
   1  -2 -10  160.07    9.03
   1  -2 -10  163.65    9.07
  -1  -2  10  152.49    9.64
  -1  -2  10  151.64    9.06
  -1   2  10  170.95    9.61
   1   2 -10  154.45    9.02
  -1   2  10  157.71    9.07
   1   2 -10  165.49    9.16
  -1   2  10  166.72    9.32
  -1   2  10  170.31    9.62
   1   2 -10  159.18    9.00
   1   2 -10  171.47    9.05
   0  -2 -10  337.53   18.17
   0  -2 -10  345.68   18.20
   0  -2  10  298.23   18.29
   0  -2 -10  339.91   18.16
   0   2 -10  346.60   18.17
   0   2  10  336.07   18.62
   0   2 -10  353.13   18.17
   0   2  10  325.47   18.31
   0   2 -10  335.55   18.09
   0   2  10  368.29   18.77
   0   2  10  330.10   17.95
   1  -2  10   25.58    2.49
   1  -2  10   23.48    2.37
  -1  -2 -10   27.72    2.43
  -1  -2 -10   25.43    2.29
  -1  -2 -10   27.01    2.23
  -1   2 -10   21.73    2.21
   1   2  10   27.90    2.45
   1   2  10   27.35    2.49
  -1   2 -10   25.65    2.22
  -2  -2 -10  178.13    9.96
  -2  -2 -10  183.54   10.06
   2  -2  10  159.44   10.01
   2  -2  10  179.15   10.41
  -2   2 -10  173.59    9.85
   2   2  10  186.94   10.38
   2   2  10  173.50   10.00
   3  -2  10   11.78    1.66
  -3  -2 -10   11.22    1.66
   3  -2  10    9.94    1.67
  -3  -2 -10   10.64    1.77
   3   2  10    6.87    1.40
  -3   2 -10   10.47    1.49
   3   2  10    7.56    1.42
   4  -2  10    1.54    0.92
  -4  -2 -10    1.40    1.17
  -4  -2 -10    1.94    1.06
   4  -2  10    0.94    0.75
   4   2  10    2.73    0.96
  -4   2 -10    1.19    0.95
  -4   2 -10    0.15    1.03
   4   2  10    1.06    0.91
  -5  -2 -10   26.76    2.35
  -5  -2 -10   25.03    2.50
   5   2  10   23.01    1.89
   5   2  10   29.56    3.21
  -5   2 -10   26.91    2.24
  -5   2 -10   27.83    2.50
  -6  -2 -10   -0.01    0.84
   6  -2  10   -1.34    1.06
  -6  -2 -10   -0.25    0.86
  -6   2 -10   -0.24    0.67
  -6   2 -10    0.30    0.88
   6   2  10    0.89    1.15
  -7  -2 -10    0.10    0.63
   7  -2  10    0.20    0.70
   7   2  10    0.25    0.81
  -7   2 -10    0.28    0.60
 -10  -3  10    5.39    0.80
 -10   3  10    2.94    1.00
  10   3 -10    3.36    0.77
  -9  -3  10    2.70    0.92
   9   3 -10    3.92    1.20
  -9   3  10    3.75    0.96
  -8  -3  10   14.97    1.93
  -8   3  10   17.74    2.00
   8   3 -10   18.44    2.29
  -7  -3  10    0.90    1.88
  -7  -3  10    1.57    1.06
  -7   3  10    1.56    1.98
  -7   3  10    1.13    0.98
   7   3 -10    1.52    0.62
   7   3 -10    1.78    1.21
  -6  -3  10    3.66    1.56
  -6  -3  10    4.90    1.28
   6  -3 -10    5.68    0.99
  -6   3  10    6.95    1.65
  -6   3  10    5.77    1.33
   6   3 -10    7.63    1.63
   6   3 -10    6.20    1.06
   5  -3 -10    0.25    0.76
  -5  -3  10    0.27    1.28
  -5  -3  10    0.20    1.01
  -5   3  10    0.27    1.17
   5   3 -10   -0.50    1.09
  -5   3  10    1.60    1.05
   5   3 -10    0.32    0.73
  -4  -3  10   22.09    2.32
  -4  -3  10   20.00    2.73
   4  -3 -10   22.90    2.00
   4   3 -10   23.15    2.46
  -4   3  10   18.58    2.22
  -4   3  10   24.61    2.55
   4   3 -10   22.55    1.85
   4   3 -10   22.64    1.95
  -3  -3  10    7.92    1.43
   3  -3 -10    8.90    1.26
   3  -3 -10    9.53    1.28
  -3  -3  10    6.79    1.78
   3   3 -10    8.04    1.20
   3   3 -10   10.70    1.34
  -3   3  10    6.71    1.57
   3   3 -10    8.26    1.23
  -2  -3  10    6.74    1.34
   2  -3 -10    5.93    1.19
  -2  -3  10    6.33    1.74
   2  -3 -10    4.79    1.07
   2   3 -10    5.54    1.08
  -2   3  10    6.93    1.53
  -2   3  10    7.28    1.31
   2   3 -10    5.24    0.93
   2   3 -10    5.88    1.10
  -2   3  10    6.25    1.36
   2   3 -10    4.28    0.95
  -1  -3  10    2.41    1.00
  -1  -3  10    1.27    1.36
   1  -3 -10    4.68    1.12
   1  -3 -10    2.80    0.93
   1  -3 -10    4.25    0.98
   1   3 -10    3.22    0.85
   1   3 -10    3.37    0.97
  -1   3  10    2.20    1.00
  -1   3  10    3.52    1.13
   1   3 -10    2.65    0.98
  -1   3  10    3.79    1.13
  -1   3  10    2.19    1.21
   1   3 -10    3.53    0.93
   0  -3 -10  165.93    9.40
   0  -3 -10  172.63    9.43
   0  -3 -10  161.30    9.37
   0   3  10  180.16    9.99
   0   3  10  169.70    9.86
   0   3  10  161.18    9.12
   0   3  10  163.19    9.51
   0   3 -10  163.95    9.35
   0   3 -10  168.77    9.62
   0   3 -10  161.12    9.28
  -1  -3 -10   83.06    5.33
  -1  -3 -10   83.95    5.30
  -1  -3 -10   85.41    5.37
   1   3  10   86.22    5.42
  -1   3 -10   84.22    5.26
   1   3  10   91.83    5.73
  -1   3 -10   86.49    5.26
   2  -3  10   76.92    5.30
   2  -3  10   84.27    5.62
  -2  -3 -10   85.57    5.23
  -2  -3 -10   84.12    5.31
   2   3  10   85.82    5.27
   2   3  10   79.92    5.47
  -2   3 -10   82.77    5.14
  -3  -3 -10   35.54    3.00
  -3  -3 -10   35.56    2.94
   3  -3  10   35.83    2.99
   3  -3  10   32.53    2.88
   3   3  10   33.24    2.93
  -3   3 -10   35.35    2.81
   3   3  10   35.41    2.84
   4  -3  10    3.37    1.01
  -4  -3 -10    3.58    1.28
   4  -3  10    4.20    0.99
  -4  -3 -10    1.80    1.09
  -4   3 -10    3.33    1.07
   4   3  10    2.99    1.01
   4   3  10    1.72    0.84
   4   3  10    3.79    1.75
  -5  -3 -10   15.21    1.98
  -5  -3 -10   15.57    1.85
   5   3  10   12.93    1.31
  -5   3 -10   13.06    1.59
  -5   3 -10   11.78    1.66
   5   3  10   14.50    2.22
   6  -3  10    2.81    1.24
  -6  -3 -10    0.89    0.86
  -6   3 -10    0.76    0.91
  -6   3 -10    1.26    0.70
   6   3  10    0.47    1.12
   7  -3  10    0.75    0.65
  -7  -3 -10   -0.28    0.60
   7   3  10    0.73    0.79
  -7   3 -10    0.03    0.54
  -9  -4  10   20.25    1.90
   9   4 -10   19.12    2.03
  -9   4  10   18.42    1.80
  -8  -4  10    2.30    1.00
  -8   4  10    2.45    0.94
   8   4 -10    1.82    1.04
  -7  -4  10   -0.19    0.92
   7   4 -10   -0.67    1.01
   7   4 -10    0.63    0.58
  -7   4  10    0.71    0.94
  -6  -4  10    2.78    1.56
  -6  -4  10    2.83    1.15
   6  -4 -10    3.34    0.85
  -6   4  10    2.67    1.11
   6   4 -10    4.10    1.40
   6   4 -10    3.48    0.89
  -6   4  10    2.07    1.26
   5  -4 -10   91.73    5.27
  -5  -4  10   75.41    6.16
  -5  -4  10   79.92    5.60
   5   4 -10   96.18    5.33
   5   4 -10   89.81    5.26
  -5   4  10   79.65    5.52
  -5   4  10   94.55    5.92
   5   4 -10   98.33    5.87
  -4  -4  10   12.96    1.83
   4  -4 -10   11.95    1.49
  -4  -4  10   14.56    2.54
  -4   4  10   12.52    1.76
  -4   4  10   11.57    1.96
   4   4 -10   14.09    1.51
   4   4 -10   14.24    1.61
   3  -4 -10   77.73    4.64
  -3  -4  10   65.63    5.47
  -3  -4  10   72.89    4.87
   3   4 -10   73.83    4.55
  -3   4  10   74.74    4.78
   3   4 -10   77.30    4.65
  -3   4  10   76.16    5.15
   3   4 -10   74.93    4.63
   2  -4 -10   37.81    2.90
  -2  -4  10   41.72    3.10
  -2  -4  10   40.32    3.81
   2  -4 -10   40.61    2.95
   2   4 -10   42.17    2.93
  -2   4  10   40.40    3.38
  -2   4  10   38.23    3.02
   2   4 -10   43.33    2.94
   2   4 -10   38.80    2.70
   2   4 -10   39.14    2.89
  -2   4  10   40.88    3.17
  -1  -4  10  126.37    7.98
   1  -4 -10  142.67    8.16
   1  -4 -10  143.68    8.04
   1  -4 -10  141.00    8.12
  -1  -4  10  116.50    8.74
  -1   4  10  147.76    8.67
   1   4 -10  147.17    8.30
  -1   4  10  142.87    8.77
  -1   4  10  146.42    8.06
   1   4 -10  144.66    8.07
   1   4 -10  156.86    8.10
   1   4 -10  150.14    8.16
  -1   4  10  141.13    8.30
   0  -4 -10    0.72    0.96
   0  -4 -10    0.37    0.86
   0  -4 -10    3.20    1.12
   0  -4  10    0.07    0.64
   0   4  10    0.42    0.89
   0   4 -10    1.05    0.93
   0   4  10    0.99    1.02
   0   4  10    1.39    0.96
   0   4  10    0.30    0.74
   0   4 -10    1.40    0.85
  -1  -4 -10    4.81    1.14
  -1  -4 -10    6.10    1.32
  -1  -4 -10    7.09    1.39
  -1   4 -10    6.12    1.19
   1   4  10    6.00    1.42
  -1   4 -10    7.22    1.31
   1   4  10    7.05    1.38
  -2  -4 -10   29.10    2.59
  -2  -4 -10   34.28    2.78
   2  -4  10   28.41    2.69
  -2  -4 -10   30.51    2.68
   2   4  10   27.42    2.67
   2   4  10   29.07    2.61
  -2   4 -10   32.34    2.61
   3  -4  10  167.55    9.96
  -3  -4 -10  182.87    9.96
   3  -4  10  174.19   10.25
  -3  -4 -10  181.33   10.06
  -3   4 -10  173.43    9.82
   3   4  10  161.89   10.22
   3   4  10  179.36    9.90
   3   4  10  176.50   10.23
   4  -4  10   31.79    2.41
  -4  -4 -10   33.57    2.78
  -4  -4 -10   27.87    2.56
   4  -4  10   29.22    2.40
   4   4  10   29.58    2.95
   4   4  10   29.83    2.41
  -4   4 -10   30.88    2.50
   4   4  10   30.03    2.51
   5  -4  10    0.92    1.32
  -5  -4 -10    0.71    1.00
   5   4  10    0.26    1.16
  -5   4 -10    0.03    0.81
   5   4  10    0.32    0.62
  -6  -4 -10   15.38    1.74
   6  -4  10   16.56    1.92
   6   4  10   17.23    1.98
  -6   4 -10   14.62    1.34
  -6   4 -10   16.11    1.65
  -9  -5  10   10.03    1.35
  -9   5  10    9.27    1.21
  -8  -5  10    5.88    1.18
  -8   5  10    5.99    1.38
  -8   5  10    7.34    1.19
   8   5 -10    8.08    1.49
  -7  -5  10   20.75    2.24
  -7   5  10   23.02    2.24
   7   5 -10   23.56    2.42
   7   5 -10   23.66    1.70
   6  -5 -10   45.70    2.99
  -6  -5  10   41.44    3.44
   6   5 -10   48.91    3.08
  -6   5  10   46.81    3.44
   6   5 -10   48.32    3.73
  -5  -5  10    3.24    1.74
  -5  -5  10    2.59    1.22
   5  -5 -10    2.19    0.84
   5   5 -10    2.13    1.23
  -5   5  10    3.88    1.45
  -5   5  10    1.59    1.12
   5   5 -10    2.91    0.79
   5   5 -10    5.32    1.06
  -4  -5  10  219.82   12.67
   4  -5 -10  231.38   12.41
  -4  -5  10  191.35   13.31
  -4   5  10  224.37   12.56
   4   5 -10  242.71   12.51
   4   5 -10  228.75   12.39
  -4   5  10  241.14   13.05
   3  -5 -10   37.82    2.82
  -3  -5  10   34.66    3.75
  -3  -5  10   37.77    3.06
   3   5 -10   40.28    2.87
   3   5 -10   40.55    2.76
  -3   5  10   40.44    3.43
   3   5 -10   33.73    2.69
  -3   5  10   35.14    2.91
  -2  -5  10    0.15    0.92
  -2  -5  10    0.78    1.45
   2  -5 -10    0.46    0.80
   2   5 -10   -0.14    0.54
  -2   5  10    0.94    1.20
   2   5 -10    1.44    0.90
   2   5 -10   -0.14    0.57
  -2   5  10    1.76    1.01
   2   5 -10    1.21    0.87
  -2   5  10    0.19    0.94
   1  -5 -10    2.35    1.16
   1  -5 -10    0.52    0.84
   1  -5 -10    0.77    0.69
  -1  -5  10    2.35    1.36
  -1  -5  10    0.34    0.76
  -1   5  10    0.45    1.26
   1   5 -10    0.58    0.90
  -1   5  10    1.02    0.91
   1   5 -10    0.20    0.72
   1   5 -10    0.98    0.89
  -1   5  10   -0.64    0.94
   0  -5 -10   16.83    1.93
   0  -5 -10   17.12    2.06
   0  -5 -10   15.01    1.82
   0   5 -10   16.43    1.88
   0   5 -10   17.20    1.85
   0   5  10   13.75    2.03
   0   5  10   18.49    2.05
  -1  -5 -10  150.98    8.92
  -1  -5 -10  167.50    9.02
  -1  -5 -10  160.66    8.96
   1   5  10  152.13    8.85
   1   5  10  165.21    9.04
  -1   5 -10  156.36    8.82
   1   5  10  144.53    9.36
  -1   5 -10  146.83    8.83
  -2  -5 -10   83.12    5.33
  -2  -5 -10   95.62    5.56
  -2  -5 -10   88.83    5.46
   2   5  10   89.23    5.40
   2   5  10   80.16    5.62
  -2   5 -10   87.68    5.27
   2   5  10   75.97    5.44
   3  -5  10   25.41    2.43
  -3  -5 -10   26.78    2.50
   3  -5  10   23.13    2.30
  -3  -5 -10   27.16    2.44
   3   5  10   26.60    2.29
   3   5  10   24.57    2.52
   3   5  10   27.68    2.48
  -3   5 -10   25.10    2.30
  -4  -5 -10   28.06    2.46
   4  -5  10   22.26    1.98
  -4   5 -10   22.36    2.16
   4   5  10   24.87    2.12
   4   5  10   25.41    2.46
   5  -5  10   64.11    4.31
  -5  -5 -10   67.83    4.22
   5   5  10   62.74    4.21
  -5   5 -10   63.06    3.89
   5   5  10   62.79    3.67
   6   5  10   42.05    2.85
  -6   5 -10   37.24    2.61
  -6   5 -10   52.39    2.93
  -9  -6  10    4.15    0.79
  -9   6  10    5.91    0.80
  -8  -6  10    4.36    0.98
  -8   6  10    5.78    1.02
  -8   6  10    8.23    1.14
  -7  -6  10    3.01    1.01
   7   6 -10    4.29    0.69
  -7   6  10    3.71    1.06
  -7   6  10    4.98    1.11
   7   6 -10    2.69    1.02
   6  -6 -10   31.94    2.30
  -6  -6  10   32.14    2.84
   6   6 -10   34.45    2.43
  -6   6  10   37.18    2.82
  -5  -6  10   37.49    5.72
   5  -6 -10   43.73    2.97
  -5  -6  10   39.86    3.28
   5   6 -10   42.14    2.95
  -5   6  10   48.22    3.34
   5   6 -10   41.37    2.96
   4  -6 -10   17.91    1.72
  -4  -6  10   13.81    1.87
  -4  -6  10    9.60    2.29
  -4   6  10   16.83    2.35
   4   6 -10   13.17    1.53
   4   6 -10   15.03    1.69
  -4   6  10   14.46    1.90
  -3  -6  10  102.94    6.41
   3  -6 -10  105.68    6.25
  -3   6  10  106.96    6.88
  -3   6  10  106.59    6.29
  -3   6  10  101.48    6.41
   3   6 -10  102.89    6.08
   3   6 -10  110.00    6.28
   3   6 -10  101.56    6.30
  -2  -6  10    8.19    2.12
   2  -6 -10    7.61    1.40
  -2  -6  10    7.62    1.38
  -2   6  10   10.41    1.51
   2   6 -10    9.23    1.44
  -2   6  10    8.06    1.47
   2   6 -10    7.82    1.33
  -2   6  10    6.59    1.74
   2   6 -10   10.87    1.51
   1  -6 -10  406.05   21.77
  -1   6  10  435.73   21.54
  -1   6  10  382.03   21.78
   1   6 -10  399.63   21.60
   1   6 -10  397.86   21.68
  -1   6  10  407.12   22.36
   0  -6 -10  207.10   13.00
   0  -6 -10  247.62   13.28
   0   6 -10  245.19   13.11
   0   6  10  241.27   13.21
   0   6  10  256.06   13.35
   0   6 -10  243.86   13.18
  -1  -6 -10    5.98    1.25
  -1  -6 -10    6.11    1.22
  -1   6 -10    5.38    1.18
   1   6  10    9.91    1.78
  -1   6 -10    7.03    1.19
   1   6  10    6.83    1.36
   1   6  10    5.22    1.21
  -2  -6 -10   11.70    1.58
  -2  -6 -10   14.44    1.87
   2   6  10   15.03    1.73
   2   6  10   13.14    1.91
  -2   6 -10   15.60    1.73
   3  -6  10   77.78    5.36
  -3  -6 -10   98.27    5.60
  -3   6 -10   88.64    5.36
   3   6  10   87.58    5.31
   4  -6  10   58.43    3.72
  -4  -6 -10   65.51    4.16
   4   6  10   60.83    3.82
  -4   6 -10   61.59    3.89
   4   6  10   65.37    4.51
  -5  -6 -10   12.43    1.52
   5   6  10   13.61    1.04
  -5   6 -10   15.09    1.32
   5   6  10   11.28    1.51
  -8  -7  10    0.79    0.64
  -8   7  10   -0.15    0.61
  -7  -7  10    3.51    0.95
   7   7 -10    4.41    0.62
  -7   7  10    5.03    1.00
  -7   7  10    6.36    1.09
   6  -7 -10   26.70    1.90
  -6  -7  10   25.64    2.43
  -6   7  10   30.14    2.40
   6   7 -10   28.85    2.07
  -6   7  10   30.28    2.48
   5  -7 -10   56.54    3.62
  -5  -7  10   53.35    3.88
   5   7 -10   56.37    3.63
  -5   7  10   58.77    4.00
  -5   7  10   59.14    3.85
  -4  -7  10    7.53    1.45
   4  -7 -10    6.31    1.18
  -4   7  10    9.19    1.63
  -4   7  10    8.00    1.37
   4   7 -10    6.99    1.21
   4   7 -10    7.01    1.23
  -3  -7  10  149.29    8.85
   3  -7 -10  157.21    8.86
   3   7 -10  143.42    8.96
  -3   7  10  165.54    8.85
  -3   7  10  155.88    8.94
   3   7 -10  149.05    8.61
  -3   7  10  158.02    9.02
  -3   7  10  168.00   10.74
   3   7 -10  156.99    8.82
   2  -7 -10   46.77    3.24
  -2   7  10   44.39    3.31
  -2   7  10   46.10    3.10
   2   7 -10   34.49    3.18
   2   7 -10   43.59    3.18
  -2   7  10   43.22    3.30
  -2   7  10   42.06    3.84
   2   7 -10   46.02    3.09
   1  -7 -10    8.46    1.40
  -1   7  10    9.82    1.57
   1   7 -10   11.52    1.52
  -1   7  10    8.71    1.19
   1   7 -10    8.58    1.21
  -1   7  10    8.65    1.89
  -1   7  10    6.94    1.35
   1   7 -10   10.74    1.48
   0  -7 -10    0.81    0.87
   0  -7 -10    0.82    0.86
   0   7  10    2.12    1.03
   0   7 -10    1.12    0.89
   0   7  10    2.12    1.02
   0   7 -10    1.79    0.96
  -1  -7 -10   28.58    2.40
  -1  -7 -10   21.44    2.15
   1   7  10   28.46    2.26
  -1   7 -10   26.54    2.27
   1   7  10   29.10    2.45
  -1   7 -10   28.51    2.27
  -2  -7 -10   88.18    5.26
  -2  -7 -10   71.68    5.08
  -2   7 -10   88.73    5.16
   2   7  10   90.51    5.21
  -3  -7 -10   29.41    2.45
   3  -7  10   28.07    2.44
  -3   7 -10   33.69    2.50
   3   7  10   36.08    2.42
  -4  -7 -10    2.79    0.86
   4  -7  10    4.40    0.62
  -4   7 -10    1.39    0.72
   4   7  10    3.68    0.79
  -5  -7 -10   24.59    1.97
  -5   7 -10   28.07    1.81
  -5   7 -10   28.41    2.00
  -7  -8  10    2.24    0.72
  -7   8  10    2.59    0.75
  -7   8  10    1.20    0.63
  -6  -8  10    0.40    0.73
  -6   8  10    1.14    0.86
  -6   8  10    1.07    0.80
   6   8 -10   -0.23    0.48
   5  -8 -10   15.39    1.48
  -5  -8  10   14.35    1.67
   5   8 -10   15.09    1.56
  -5   8  10   15.32    1.70
  -5   8  10   16.99    1.87
   4  -8 -10   31.96    2.40
  -4  -8  10   28.44    2.41
  -4   8  10   31.74    2.43
   4   8 -10   31.77    2.42
  -4   8  10   33.68    2.64
  -3  -8  10    6.41    1.02
   3  -8 -10    8.21    1.27
  -3   8  10    5.42    1.28
  -3   8  10    6.63    1.16
   3   8 -10    6.63    1.07
   3   8 -10    6.87    1.22
  -3   8  10    6.03    1.22
   2  -8 -10   17.40    1.99
   2   8 -10   16.98    1.83
  -2   8  10   17.28    1.72
  -2   8  10   19.06    1.99
   2   8 -10   20.27    1.93
  -2   8  10   20.29    2.18
   1  -8 -10    9.03    1.42
   1   8 -10    9.50    1.38
  -1   8  10    9.54    1.46
  -1   8  10    8.25    1.42
   1   8 -10    8.17    1.26
   0  -8 -10   54.92    3.86
   0   8 -10   58.34    3.82
   0   8 -10   56.98    3.75
   0   8  10   57.94    3.78
   0   8  10   61.02    3.93
  -1  -8 -10   36.71    2.86
  -1   8 -10   39.81    2.82
  -1   8 -10   36.49    2.79
   1   8  10   40.08    2.92
  -2  -8 -10    3.42    0.86
  -2  -8 -10    4.30    0.97
   2   8  10    3.37    0.97
  -2   8 -10    3.57    0.93
   3  -8  10    0.92    0.70
  -3  -8 -10    0.78    0.65
  -3   8 -10    0.70    0.70
   3   8  10    0.72    0.68
  -4  -8 -10   32.62    2.38
   4   8  10   41.90    2.32
  -4   8 -10   39.18    2.40
  -6  -9  10    2.50    0.62
  -6   9  10    3.54    0.73
   6   9 -10    2.25    0.48
  -6   9  10    2.38    0.68
  -5  -9  10    7.86    1.05
   5  -9 -10    8.41    0.92
  -5   9  10    9.86    1.23
   5   9 -10    7.42    0.96
  -5   9  10    6.45    1.04
   4  -9 -10    8.64    1.10
   4   9 -10    9.16    1.16
  -4   9  10   10.20    1.26
  -4   9  10    7.26    1.23
   3  -9 -10    0.97    0.73
   3   9 -10    0.13    0.29
   3   9 -10    0.55    0.79
  -3   9  10    1.04    0.98
  -3   9  10    0.69    0.71
   2  -9 -10    1.03    0.76
   2   9 -10    2.21    0.82
  -2   9  10    1.82    0.93
   2   9 -10    2.13    0.87
  -2   9  10    0.70    0.50
  -2   9  10    2.75    0.97
   1  -9 -10   13.72    1.60
   1   9 -10   11.22    1.35
  -1   9  10   13.25    1.53
  -1   9  10   11.90    1.46
   1   9 -10   12.56    1.50
   0  -9 -10   49.01    3.27
   0   9 -10   45.60    3.12
   0   9 -10   52.92    3.25
   0   9  10   42.95    3.03
   0   9  10   50.36    3.26
  -1  -9 -10    0.63    0.70
  -1   9 -10   -0.33    0.58
  -1   9 -10   -0.09    0.64
   1   9  10    0.42    0.74
   2  -9  10    1.17    0.65
  -2  -9 -10    1.58    0.66
   2   9  10    1.40    0.67
  -2   9 -10    1.64    0.70
   3  -9  10   13.95    1.04
  -3   9 -10   12.26    1.21
  -3   9 -10   16.00    1.28
   3   9  10   13.20    1.20
   4 -10 -10    1.28    0.49
  -4  10  10    0.01    0.58
   4  10 -10    0.88    0.55
  -4  10  10    1.06    0.47
   3 -10 -10    2.75    0.68
   3  10 -10    5.38    0.86
  -3  10  10    5.73    1.00
   2 -10 -10    7.95    1.09
  -2  10  10   12.10    1.29
   2  10 -10    8.55    0.94
  -2  10  10   11.86    1.24
   2  10 -10    9.25    1.13
   1 -10 -10   25.91    2.08
   1  10 -10   27.88    2.05
   1  10 -10   27.40    1.93
  -1  10  10   29.50    2.01
  -1  10  10   26.84    2.04
   0 -10 -10    1.39    0.64
   0  10 -10    1.12    0.58
   0  10  10    2.47    0.54
   0  10 -10    1.28    0.59
   0  10  10    2.13    0.69
  -1 -10 -10    5.17    0.81
  -1  10 -10    9.06    0.95
   1  10  10    6.37    0.84
 -10   0  11    0.05    0.51
  -9   0  11    0.37    0.76
  -8   0  11   -0.92    0.81
   7   0 -11    0.09    0.47
  -7   0  11    0.37    2.01
  -7   0  11    0.52    1.00
  -6   0  11    0.34    1.12
  -6   0  11    0.29    0.98
   6   0 -11   -0.02    0.62
  -5   0  11    0.61    1.20
  -5   0  11    1.46    1.12
   5   0 -11    0.08    0.68
   4   0 -11   -0.49    0.65
  -4   0  11    0.33    1.21
  -4   0  11    0.52    0.99
  -3   0  11    0.51    0.95
   3   0 -11    0.86    0.75
  -3   0  11    0.02    1.20
   3   0 -11    0.96    0.88
  -3   0  11    0.78    1.11
   2   0 -11    2.37    0.91
   2   0 -11    0.41    0.70
   2   0 -11    0.15    0.84
  -2   0  11   -0.35    0.89
  -2   0  11    0.17    1.01
  -2   0  11   -0.23    1.17
   1   0 -11    0.60    0.77
  -1   0  11   -0.01    0.83
   1   0 -11    0.87    0.87
   1   0 -11   -0.53    0.79
  -1   0  11   -0.15    1.13
  -1   0  11    0.34    0.79
  -1   0  11    0.05    0.95
   0   0 -11    0.48    0.91
   0   0  11   -1.00    0.88
   0   0 -11   -0.38    0.73
   0   0  11   -0.90    0.70
   0   0  11   -0.16    0.53
   0   0 -11   -0.05    0.85
  -1   0 -11   -0.40    0.98
  -1   0 -11    1.61    0.97
   1   0  11    0.38    0.79
   1   0  11    0.26    0.76
   1   0  11   -0.10    0.96
  -1   0 -11    0.82    0.97
  -2   0 -11    0.39    0.99
   2   0  11    0.03    0.99
   2   0  11   -0.24    0.80
  -2   0 -11    0.08    1.12
   3   0  11   -0.21    0.78
   3   0  11   -0.83    0.88
  -3   0 -11   -0.64    1.01
  -3   0 -11    0.52    0.97
  -4   0 -11   -0.95    0.96
   4   0  11   -0.14    0.76
   4   0  11   -0.11    0.60
  -4   0 -11   -0.12    0.87
  -5   0 -11    0.12    0.94
  -5   0 -11   -0.19    0.80
   5   0  11    0.42    0.31
   5   0  11    0.20    1.43
  -6   0 -11    0.35    0.68
   6   0  11    0.78    1.09
  -6   0 -11    0.02    0.79
 -10  -1  11    2.83    0.67
 -10   1  11    2.89    0.68
  -9  -1  11    0.14    0.73
  -9   1  11    0.33    0.73
  -8  -1  11    0.21    0.93
   8   1 -11   -0.43    0.97
  -8   1  11    0.42    0.88
  -7  -1  11    3.70    1.23
   7   1 -11    2.38    0.67
  -7   1  11    3.91    1.25
   7   1 -11    3.15    1.29
  -6  -1  11   18.92    2.66
  -6  -1  11   14.06    1.92
   6  -1 -11   15.36    1.55
  -6   1  11   12.97    1.85
  -6   1  11   14.84    2.27
   6   1 -11   13.97    1.51
   5  -1 -11   90.70    5.29
  -5  -1  11   90.82    5.73
  -5  -1  11   84.07    6.12
   5   1 -11   96.74    5.33
  -5   1  11   83.98    5.64
  -5   1  11   89.32    6.04
  -4  -1  11   56.46    4.03
  -4  -1  11   59.63    4.57
   4  -1 -11   59.65    3.73
  -4   1  11   54.68    4.03
   4   1 -11   56.31    3.67
  -4   1  11   55.74    4.38
   3  -1 -11   26.75    2.17
   3  -1 -11   27.15    2.18
  -3  -1  11   25.12    2.93
  -3  -1  11   24.32    2.41
  -3  -1  11   22.97    2.57
  -3   1  11   23.71    2.41
   3   1 -11   25.92    2.15
  -3   1  11   25.80    2.88
  -3   1  11   25.78    2.54
   3   1 -11   24.54    2.13
  -2  -1  11    3.43    1.14
   2  -1 -11    3.09    1.01
  -2  -1  11    2.07    1.12
   2  -1 -11    2.11    0.93
  -2  -1  11    1.40    1.37
   2   1 -11    1.74    0.77
   2   1 -11    3.54    0.99
  -2   1  11    2.27    1.48
  -2   1  11    1.79    1.19
   2   1 -11    1.02    0.90
  -2   1  11    1.86    1.07
   1  -1 -11  177.23   10.06
  -1  -1  11  174.99   10.82
  -1  -1  11  189.90   10.93
  -1  -1  11  165.50   10.06
   1  -1 -11  183.43   10.15
  -1  -1  11  172.93   10.42
   1  -1 -11  192.34   10.19
   1   1 -11  180.80   10.10
   1   1 -11  178.95   10.05
  -1   1  11  195.97   10.50
   1   1 -11  194.12   10.17
  -1   1  11  173.12   10.10
  -1   1  11  180.03   10.75
  -1   1  11  196.02   10.91
   0  -1 -11  119.73    7.14
   0  -1  11  113.55    7.39
   0  -1 -11  122.34    7.19
   0  -1  11  124.84    7.82
   0  -1 -11  126.75    7.20
   0   1 -11  124.62    7.16
   0   1  11  134.39    7.84
   0   1 -11  122.87    7.17
   0   1  11  120.54    7.39
   0   1 -11  123.79    7.17
  -1  -1 -11    2.26    1.05
   1  -1  11   -0.84    0.88
   1  -1  11    0.35    0.77
  -1  -1 -11    0.94    0.86
  -1  -1 -11    0.77    1.06
   1  -1  11    0.10    0.86
  -1   1 -11    1.26    0.97
  -1   1 -11    1.14    0.92
   1   1  11    0.21    0.99
   1   1  11    0.06    0.75
  -1   1 -11    0.59    1.00
   1   1  11    0.04    0.76
   2  -1  11   27.60    2.61
   2  -1  11   23.47    2.43
  -2  -1 -11   24.69    2.49
  -2  -1 -11   25.24    2.45
  -2   1 -11   25.49    2.40
   2   1  11   21.95    2.44
  -2   1 -11   26.29    2.48
   2   1  11   25.94    2.56
   3  -1  11    0.66    0.82
  -3  -1 -11    0.33    0.98
  -3  -1 -11    1.00    1.06
   3  -1  11    1.84    1.04
   3   1  11    0.50    0.81
  -3   1 -11   -0.77    0.89
   3   1  11   -0.27    0.93
  -3   1 -11    0.39    1.09
  -4  -1 -11  228.43   12.48
   4  -1  11  214.21   12.56
  -4  -1 -11  233.90   12.61
   4  -1  11  235.98   12.41
  -4   1 -11  224.49   12.46
   4   1  11  211.56   12.60
  -4   1 -11  233.17   12.58
   4   1  11  224.58   12.37
  -5  -1 -11    4.20    1.15
  -5  -1 -11    3.88    1.05
   5  -1  11    7.04    1.85
   5  -1  11    0.81    0.79
   5   1  11    2.87    0.52
   5   1  11    5.15    1.68
  -5   1 -11    2.63    0.89
  -5   1 -11    2.89    1.05
   6  -1  11    0.51    0.91
  -6  -1 -11    0.95    0.83
  -6  -1 -11    0.92    0.71
   6   1  11    1.29    1.16
  -6   1 -11    0.15    0.80
  -6   1 -11   -0.28    0.60
 -10  -2  11    3.23    0.68
 -10   2  11    3.77    0.72
  -9  -2  11   18.96    1.89
  -9   2  11   17.63    1.81
  -8  -2  11   11.81    1.61
   8   2 -11   13.60    1.79
  -8   2  11   13.27    1.66
  -7  -2  11   89.14    5.63
  -7   2  11   83.98    5.56
   7   2 -11   89.73    5.67
   7   2 -11   89.67    5.01
   6  -2 -11   17.96    1.66
  -6  -2  11   17.41    2.15
  -6  -2  11   16.57    2.56
  -6   2  11   14.84    2.31
   6   2 -11   16.99    1.66
  -6   2  11   15.85    2.12
   6   2 -11   19.01    2.25
  -5  -2  11   22.88    2.38
  -5  -2  11   21.06    2.85
   5  -2 -11   21.85    1.97
   5   2 -11   23.66    1.95
  -5   2  11   23.28    2.71
  -5   2  11   20.89    2.38
  -4  -2  11    6.80    1.89
   4  -2 -11    6.52    1.16
  -4  -2  11    5.17    1.38
  -4   2  11    6.06    1.40
  -4   2  11    8.33    1.83
   4   2 -11    7.87    1.22
   3  -2 -11  305.56   17.00
  -3  -2  11  294.10   17.43
  -3  -2  11  314.92   17.93
  -3  -2  11  340.47   17.39
   3  -2 -11  331.37   17.12
  -3   2  11  307.02   17.40
   3   2 -11  328.50   17.10
  -3   2  11  340.53   17.80
  -3   2  11  295.36   17.22
   3   2 -11  315.05   17.00
  -2  -2  11   88.34    6.20
   2  -2 -11  104.08    5.98
   2  -2 -11   99.38    5.92
  -2  -2  11  100.72    6.11
  -2  -2  11   97.39    6.72
  -2   2  11  105.95    6.27
  -2   2  11  107.53    6.66
   2   2 -11  101.10    5.88
   2   2 -11  106.14    5.97
  -2   2  11   96.47    6.03
   2   2 -11   94.74    5.69
  -1  -2  11   50.79    3.83
  -1  -2  11   47.73    4.25
   1  -2 -11   52.70    3.60
   1  -2 -11   51.55    3.48
   1  -2 -11   50.69    3.55
  -1  -2  11   48.21    3.47
  -1   2  11   57.81    3.90
   1   2 -11   52.27    3.52
  -1   2  11   53.93    4.19
  -1   2  11   52.22    3.57
   1   2 -11   51.34    3.50
   1   2 -11   56.33    3.57
  -1   2  11   57.40    4.18
   0  -2  11   31.97    2.93
   0  -2 -11   34.65    2.78
   0  -2  11   31.08    3.06
   0  -2 -11   32.53    2.66
   0  -2 -11   40.19    2.89
   0   2 -11   34.92    2.75
   0   2 -11   33.14    2.72
   0   2  11   34.29    2.89
   0   2  11   33.86    3.07
   0   2 -11   34.12    2.71
   1  -2  11   98.55    6.78
  -1  -2 -11  105.63    6.32
  -1  -2 -11  104.08    6.37
  -1  -2 -11  106.44    6.37
   1  -2  11  100.39    6.55
   1   2  11  102.05    6.72
   1   2  11  109.77    6.50
  -1   2 -11  114.92    6.42
  -1   2 -11  104.40    6.30
  -1   2 -11  106.36    6.31
  -2  -2 -11  474.08   25.24
  -2  -2 -11  476.03   25.18
   2  -2  11  479.86   25.74
   2  -2  11  448.70   25.30
  -2   2 -11  464.84   25.10
  -2   2 -11  488.36   25.21
   2   2  11  463.18   25.64
   2   2  11  476.53   25.26
   3  -2  11  121.00    7.23
  -3  -2 -11  114.71    7.09
  -3  -2 -11  122.54    7.26
   3  -2  11  130.26    7.53
  -3   2 -11  123.02    7.21
   3   2  11  122.31    7.18
  -3   2 -11  116.98    7.03
   3   2  11  113.46    7.42
   4  -2  11   14.77    1.70
  -4  -2 -11   13.43    1.81
  -4  -2 -11   14.53    1.78
   4  -2  11   12.75    1.53
  -4   2 -11   15.99    2.04
   4   2  11   16.04    2.42
   4   2  11   16.06    1.70
  -4   2 -11   11.51    1.51
   4   2  11   10.92    1.68
  -5  -2 -11   24.25    2.33
   5  -2  11   24.54    2.97
  -5  -2 -11   23.09    2.19
  -5   2 -11   27.23    2.37
   5   2  11   25.02    1.66
  -5   2 -11   26.30    2.13
   5   2  11   29.06    2.98
  -6  -2 -11   15.38    1.63
   6  -2  11   14.41    1.91
  -6   2 -11   14.23    1.62
   6   2  11   15.64    2.06
  -6   2 -11   14.74    1.33
  -9  -3  11   13.12    1.55
  -9   3  11   11.45    1.46
  -8  -3  11   25.38    2.43
  -8   3  11   28.84    2.46
   8   3 -11   31.63    2.72
  -7  -3  11    2.40    1.11
   7  -3 -11    0.61    0.42
  -7   3  11    1.77    1.01
   7   3 -11    2.03    1.16
   7   3 -11    3.46    0.69
  -6  -3  11   24.96    2.52
   6  -3 -11   29.01    2.09
  -6  -3  11   22.65    3.04
  -6   3  11   24.82    2.76
  -6   3  11   26.97    2.55
   6   3 -11   26.55    2.80
   6   3 -11   26.73    2.09
  -5  -3  11   56.93    4.24
   5  -3 -11   63.84    3.90
  -5  -3  11   52.46    4.76
  -5   3  11   57.39    4.20
  -5   3  11   65.54    4.65
   5   3 -11   64.86    3.89
  -4  -3  11  207.08   11.83
   4  -3 -11  218.83   11.56
  -4  -3  11  182.12   12.34
   4   3 -11  220.10   11.55
  -4   3  11  193.96   11.71
   4   3 -11  223.50   11.60
  -4   3  11  220.22   12.24
  -3  -3  11   74.95    5.66
   3  -3 -11   80.32    4.80
  -3  -3  11   80.75    5.04
  -3  -3  11   70.40    5.06
   3  -3 -11   70.06    4.62
   3   3 -11   76.11    4.66
  -3   3  11   72.99    4.93
  -3   3  11   73.18    5.01
  -3   3  11   84.57    5.47
   3   3 -11   78.73    4.80
   3   3 -11   81.72    4.80
   2  -3 -11    1.02    0.91
  -2  -3  11    1.45    1.48
  -2  -3  11    2.74    1.12
   2  -3 -11    2.75    1.06
  -2   3  11    2.01    1.11
  -2   3  11    2.62    1.19
   2   3 -11    2.07    1.00
   2   3 -11    1.17    0.90
   2   3 -11    1.40    0.89
   2   3 -11    2.16    0.75
  -2   3  11    1.07    1.29
   1  -3 -11  552.17   28.40
  -1  -3  11  456.21   29.15
  -1  -3  11  486.84   28.31
   1  -3 -11  542.08   28.47
   1  -3 -11  537.89   28.53
  -1   3  11  567.64   28.79
   1   3 -11  558.53   28.52
   1   3 -11  563.42   28.41
   1   3 -11  544.32   28.44
  -1   3  11  539.57   29.11
   1   3 -11  567.24   28.75
  -1   3  11  538.54   28.41
   0  -3 -11  500.84   26.96
   0  -3 -11  516.05   26.99
   0  -3 -11  511.36   27.02
   0  -3  11  445.33   27.15
   0   3 -11  501.84   26.90
   0   3 -11  534.76   26.96
   0   3  11  501.36   27.15
   0   3 -11  499.73   26.96
   0   3  11  560.09   27.83
  -1  -3 -11    3.85    1.07
   1  -3  11    3.36    1.22
  -1  -3 -11    2.66    1.16
   1  -3  11    2.53    1.06
  -1  -3 -11    5.16    1.33
  -1   3 -11    2.76    1.20
   1   3  11    2.31    1.15
  -1   3 -11    2.64    1.05
   1   3  11    2.51    1.06
  -1   3 -11    2.77    1.10
   1   3  11    0.11    0.85
  -2  -3 -11    0.77    1.09
  -2  -3 -11   -0.44    1.03
   2  -3  11    0.35    0.86
   2  -3  11    0.18    1.03
   2   3  11    1.11    0.91
  -2   3 -11    1.63    1.13
   2   3  11    0.32    1.02
  -2   3 -11    0.23    0.97
   3  -3  11    9.82    1.51
   3  -3  11   11.26    1.75
  -3  -3 -11   12.64    1.67
  -3  -3 -11   10.37    1.71
  -3   3 -11    9.36    1.58
   3   3  11   11.24    1.74
  -3   3 -11   10.18    1.52
   3   3  11    8.48    1.43
   4  -3  11  138.02    8.38
  -4  -3 -11  152.17    8.62
  -4  -3 -11  151.61    8.71
  -4   3 -11  158.01    8.68
   4   3  11  150.76    8.46
   4   3  11  154.07    9.17
  -4   3 -11  149.73    8.52
  -5  -3 -11   96.47    5.63
   5  -3  11   95.60    6.21
  -5   3 -11   93.91    5.54
   5   3  11   88.56    5.19
   5   3  11   98.26    6.15
  -5   3 -11  103.32    5.79
   6  -3  11    0.25    0.84
  -6  -3 -11    0.67    0.72
   6   3  11    0.62    0.75
  -6   3 -11   -0.03    0.51
  -6   3 -11   -0.19    0.64
  -9  -4  11    3.43    0.86
  -9   4  11    1.42    0.69
  -8  -4  11    1.09    0.88
   8   4 -11    0.20    0.89
  -8   4  11   -0.40    0.78
  -7  -4  11   16.53    1.97
  -7   4  11   17.60    1.99
   7   4 -11   16.37    1.38
   7   4 -11   12.78    1.81
   6  -4 -11   97.89    5.51
  -6  -4  11   88.48    5.92
  -6   4  11   92.44    5.88
   6   4 -11   99.86    5.53
   5  -4 -11   22.78    2.01
  -5  -4  11   23.02    2.46
  -5  -4  11   25.01    3.39
  -5   4  11   22.90    2.75
  -5   4  11   20.97    2.37
   5   4 -11   21.97    1.99
  -4  -4  11   98.58    7.50
   4  -4 -11  117.12    6.60
  -4  -4  11  112.27    6.88
   4   4 -11  111.65    6.59
  -4   4  11  112.36    7.22
   4   4 -11  121.11    6.61
  -4   4  11  112.22    6.80
  -3  -4  11   50.75    3.70
  -3  -4  11   45.92    4.32
   3  -4 -11   58.02    3.57
  -3   4  11   50.40    3.62
   3   4 -11   45.39    3.40
  -3   4  11   51.37    3.78
  -3   4  11   51.27    4.05
   3   4 -11   51.53    3.39
   3   4 -11   53.69    3.51
  -2  -4  11   27.67    2.43
   2  -4 -11   25.86    2.32
   2  -4 -11   25.80    2.31
  -2  -4  11   24.30    3.09
  -2   4  11   28.67    2.58
  -2   4  11   29.99    2.46
   2   4 -11   28.80    2.32
   2   4 -11   27.38    2.32
   2   4 -11   24.68    2.27
  -2   4  11   27.97    2.87
   1  -4 -11  146.76    8.80
   1  -4 -11  152.10    8.75
   1  -4 -11  145.03    8.57
   1   4 -11  158.81    8.68
  -1   4  11  164.01    8.69
   1   4 -11  156.00    8.73
  -1   4  11  154.39    9.40
  -1   4  11  163.16    9.07
   1   4 -11  147.59    8.96
   1   4 -11  157.08    8.79
   0  -4 -11   41.73    3.16
   0  -4 -11   41.43    3.16
   0  -4 -11   43.37    3.14
   0   4 -11   44.51    3.19
   0   4  11   40.75    3.63
   0   4  11   42.93    3.34
   0   4 -11   46.04    3.15
   0   4 -11   38.36    3.09
  -1  -4 -11  165.29    9.16
  -1  -4 -11  169.63    9.18
  -1  -4 -11  157.91    9.13
   1  -4  11  140.69    9.25
   1   4  11  151.21    9.62
  -1   4 -11  154.96    9.06
  -1   4 -11  163.65    9.07
   1   4  11  166.41    9.26
   1   4  11  162.04    9.04
  -2  -4 -11  251.86   13.15
   2  -4  11  224.39   13.18
  -2  -4 -11  236.92   13.06
  -2  -4 -11  237.05   13.08
   2  -4  11  232.31   13.58
   2   4  11  207.56   13.37
   2   4  11  250.21   13.13
  -2   4 -11  243.82   12.99
   3  -4  11   64.16    4.47
  -3  -4 -11   69.51    4.41
   3  -4  11   67.04    4.36
  -3  -4 -11   63.55    4.24
   3   4  11   62.75    4.48
  -3   4 -11   61.67    4.16
   3   4  11   66.62    4.26
   3   4  11   62.06    4.59
  -4  -4 -11    0.07    0.98
   4  -4  11    0.09    0.71
  -4  -4 -11    0.27    1.10
  -4   4 -11    0.07    0.79
   4   4  11    2.76    0.91
   4   4  11   -0.10    1.11
  -4   4 -11   -0.42    0.94
  -5  -4 -11   28.21    2.26
   5  -4  11   25.72    2.51
  -5   4 -11   24.81    2.17
   5   4  11   26.84    2.52
  -5   4 -11   22.62    1.92
   5   4  11   24.26    1.56
  -6  -4 -11   16.64    1.54
   6  -4  11   14.12    1.37
   6   4  11   14.60    1.52
  -6   4 -11   16.42    1.47
  -9  -5  11    7.18    0.98
  -9   5  11    8.89    1.08
  -8  -5  11    2.71    0.93
  -8   5  11    1.60    0.82
  -8   5  11    2.73    0.87
  -7  -5  11   -0.46    0.87
   7   5 -11    0.63    0.51
  -7   5  11    0.59    0.92
   6  -5 -11   -0.14    0.59
  -6  -5  11    0.26    0.94
   6   5 -11   -0.04    0.65
  -6   5  11    0.46    0.96
  -5  -5  11    2.06    1.82
  -5  -5  11    1.76    1.12
   5  -5 -11    1.22    0.81
  -5   5  11    0.04    1.40
   5   5 -11    1.96    0.71
  -5   5  11    1.64    1.10
   5   5 -11    1.98    0.89
  -4  -5  11    0.99    1.13
  -4  -5  11   -0.12    1.32
   4  -5 -11    0.75    0.77
   4   5 -11    1.08    0.84
  -4   5  11    0.53    1.26
   4   5 -11   -0.04    0.49
   4   5 -11    0.04    0.57
  -4   5  11   -0.26    0.94
  -3  -5  11   78.29    6.72
  -3  -5  11  101.18    6.04
   3  -5 -11  104.99    5.91
  -3   5  11   99.42    6.53
   3   5 -11   98.10    5.70
  -3   5  11   98.74    5.94
   3   5 -11   96.28    5.90
   3   5 -11   99.60    5.84
  -3   5  11   96.71    6.06
   2  -5 -11   10.07    1.51
  -2  -5  11    7.32    2.07
  -2  -5  11   10.40    1.49
  -2   5  11   13.51    1.64
   2   5 -11   13.62    1.65
   2   5 -11   17.05    1.72
   2   5 -11   11.71    1.49
  -2   5  11   12.14    2.11
  -2   5  11    8.66    1.60
   1  -5 -11   45.00    3.27
   1  -5 -11   41.29    3.24
  -1   5  11   46.18    3.05
  -1   5  11   42.44    3.85
   1   5 -11   47.16    3.26
   1   5 -11   44.90    3.11
  -1   5  11   45.67    3.44
   1   5 -11   43.38    3.20
   0  -5 -11   37.42    3.05
   0  -5 -11   39.69    2.97
   0  -5 -11   36.48    2.82
   0   5 -11   39.44    2.88
   0   5 -11   37.65    2.87
   0   5 -11   40.92    2.94
   0   5  11   32.20    3.39
   0   5  11   42.25    3.18
  -1  -5 -11   33.24    2.74
  -1  -5 -11   36.67    2.87
  -1  -5 -11   38.15    2.85
   1   5  11   34.15    2.85
   1   5  11   33.32    2.67
   1   5  11   34.68    3.22
  -1   5 -11   38.11    2.80
  -1   5 -11   34.87    2.70
   2  -5  11   17.83    2.02
  -2  -5 -11   19.10    1.88
   2  -5  11   17.86    2.16
  -2  -5 -11   17.95    2.14
  -2  -5 -11   17.16    1.96
  -2   5 -11   18.10    1.96
   2   5  11   15.63    1.86
   2   5  11   15.77    2.15
   2   5  11   17.98    2.08
   3  -5  11    4.21    1.15
  -3  -5 -11    4.67    1.30
  -3  -5 -11    5.01    1.23
   3   5  11    5.41    1.35
   3   5  11    4.11    1.06
  -3   5 -11    5.38    1.16
   4  -5  11   28.17    2.06
  -4  -5 -11   30.24    2.48
   4   5  11   30.05    2.58
  -4   5 -11   27.41    2.25
   4   5  11   29.69    2.21
  -4   5 -11   31.60    2.49
  -5  -5 -11    3.41    0.91
   5  -5  11    4.90    0.95
  -5   5 -11    4.53    0.95
   5   5  11    4.39    0.91
  -5   5 -11    4.01    0.71
  -8  -6  11    4.38    0.95
  -8   6  11    5.18    0.85
  -8   6  11    8.93    1.10
  -7  -6  11   15.41    1.84
  -7   6  11   19.99    1.93
  -7   6  11   19.32    1.88
   7   6 -11   18.29    1.34
  -6  -6  11   14.90    1.89
   6  -6 -11   15.02    1.41
  -6   6  11   17.04    1.97
   6   6 -11   16.03    1.50
  -6   6  11   16.40    1.85
   5  -6 -11    7.39    1.14
  -5  -6  11   10.52    1.65
   5   6 -11    7.60    1.16
  -5   6  11    7.39    1.33
  -4  -6  11   -0.12    0.95
   4  -6 -11    0.20    0.76
   4   6 -11    0.35    0.84
   4   6 -11    0.32    0.70
   4   6 -11    0.30    0.63
  -4   6  11    0.43    0.94
  -3  -6  11   10.29    2.41
   3  -6 -11   11.14    1.50
  -3  -6  11   10.30    1.57
   3   6 -11   14.65    1.75
   3   6 -11   12.30    1.54
  -3   6  11    9.15    1.48
  -3   6  11    8.21    1.77
   3   6 -11   12.89    1.48
  -3   6  11   10.56    1.49
  -2  -6  11   11.38    1.47
  -2  -6  11   15.28    2.95
   2  -6 -11   17.23    1.91
   2   6 -11   15.10    1.78
  -2   6  11   15.38    2.33
   2   6 -11   15.46    1.77
  -2   6  11   19.22    2.08
   2   6 -11   15.64    1.81
  -2   6  11   15.01    1.77
   1  -6 -11   16.59    1.94
   1   6 -11   16.18    1.69
  -1   6  11   15.97    2.41
  -1   6  11   19.52    2.11
  -1   6  11   17.01    2.00
  -1   6  11   16.95    1.59
   1   6 -11   18.09    1.90
   1   6 -11   15.69    1.86
   0  -6 -11   38.06    3.01
   0   6 -11   40.12    2.98
   0   6 -11   39.47    2.96
   0   6  11   41.11    3.13
   0   6  11   39.25    3.06
   0   6 -11   44.37    2.96
  -1  -6 -11   34.73    2.75
  -1  -6 -11   30.52    2.61
   1   6  11   37.91    2.58
   1   6  11   37.52    2.85
  -1   6 -11   37.28    2.76
  -1   6 -11   36.78    2.78
   2  -6  11   -0.51    0.88
  -2  -6 -11   -0.06    0.80
  -2  -6 -11    0.68    0.86
  -2   6 -11    0.80    0.87
   2   6  11    0.70    0.89
  -3  -6 -11   22.87    2.14
   3  -6  11   25.08    2.15
   3   6  11   25.86    2.06
  -3   6 -11   24.46    2.09
  -4  -6 -11   12.48    1.53
   4  -6  11   13.16    1.05
  -4   6 -11   15.65    1.52
   4   6  11   13.66    1.35
  -4   6 -11   15.28    1.63
  -5  -6 -11    1.00    0.60
  -5   6 -11    0.75    0.48
  -5   6 -11    1.55    0.73
  -7  -7  11    1.28    0.78
  -7   7  11    1.42    0.80
  -7   7  11    1.26    0.71
   7   7 -11    1.47    0.36
   6  -7 -11    3.25    0.59
  -6  -7  11    3.93    1.07
  -6   7  11    4.22    1.04
   6   7 -11    2.19    0.66
  -6   7  11    3.03    1.00
  -5  -7  11   46.56    3.48
   5  -7 -11   50.67    3.27
  -5   7  11   52.28    3.46
   5   7 -11   52.23    3.30
  -5   7  11   52.44    3.65
  -4  -7  11   20.02    2.05
   4  -7 -11   18.49    1.90
  -4   7  11   22.40    2.29
  -4   7  11   22.02    2.04
   4   7 -11   21.35    1.93
   3  -7 -11    2.85    0.98
  -3  -7  11    3.06    0.93
   3   7 -11    3.21    1.02
  -3   7  11    3.61    1.03
  -3   7  11    1.08    1.06
   3   7 -11    4.03    0.95
  -3   7  11    2.76    1.14
   2  -7 -11   20.94    2.16
   2   7 -11   21.60    2.11
  -2   7  11   24.06    2.33
  -2   7  11   24.53    2.31
   2   7 -11   21.93    2.04
  -2   7  11   22.47    1.94
   1  -7 -11   75.76    4.73
  -1   7  11   72.98    4.71
  -1   7  11   73.45    4.76
   1   7 -11   71.76    4.63
   1   7 -11   74.16    4.56
   0  -7 -11   93.11    5.65
   0   7 -11   87.88    5.51
   0   7  11   88.57    5.50
   0   7 -11   92.86    5.37
   0   7  11   95.01    5.66
   0   7 -11   93.11    5.50
  -1  -7 -11    8.70    1.35
  -1  -7 -11    6.86    1.01
  -1   7 -11   10.84    1.43
  -1   7 -11    7.51    1.27
   1   7  11    9.22    1.40
  -2  -7 -11   55.49    3.49
  -2  -7 -11   42.94    3.24
   2  -7  11   49.70    3.53
   2   7  11   58.09    3.47
  -2   7 -11   54.36    3.40
  -3  -7 -11   30.88    2.39
   3  -7  11   34.19    2.44
  -3   7 -11   37.68    2.50
   3   7  11   36.89    2.46
  -4  -7 -11    2.41    0.66
  -4   7 -11    2.21    0.64
  -4   7 -11    3.50    0.81
   4   7  11    2.49    0.57
  -6  -8  11    6.74    0.98
   6   8 -11    7.78    0.90
  -6   8  11   10.54    1.19
  -6   8  11    7.34    1.05
   5  -8 -11   17.58    1.55
  -5  -8  11   17.98    1.69
  -5   8  11   19.88    2.00
  -5   8  11   20.32    1.77
   5   8 -11   18.84    1.64
   4  -8 -11   19.01    1.70
  -4  -8  11   16.81    1.63
   4   8 -11   19.81    1.82
  -4   8  11   21.46    1.84
  -4   8  11   20.40    2.10
   3  -8 -11  186.21   10.39
  -3   8  11  189.67   10.21
  -3   8  11  193.14   10.46
  -3   8  11  192.31   10.50
   3   8 -11  178.41   10.31
   2  -8 -11    6.96    1.21
  -2   8  11    9.00    1.41
  -2   8  11    6.46    1.22
   2   8 -11    8.60    1.17
   2   8 -11    7.53    1.17
  -2   8  11    7.77    0.97
   1  -8 -11   -0.33    0.72
   1   8 -11    0.58    0.78
  -1   8  11    0.06    0.88
   1   8 -11    0.49    0.83
  -1   8  11   -0.05    0.84
   0  -8 -11    3.96    1.07
   0   8 -11    2.78    0.90
   0   8 -11    1.68    0.57
   0   8 -11    2.38    0.92
   0   8  11    2.57    0.87
   0   8  11    2.73    1.01
  -1  -8 -11   57.08    3.70
  -1   8 -11   58.08    3.50
   1   8  11   57.12    3.71
  -1   8 -11   52.20    3.61
  -1   8 -11   61.00    3.64
   2  -8  11   42.85    3.12
  -2  -8 -11   49.20    3.16
   2   8  11   47.94    3.08
  -2   8 -11   46.34    2.98
  -2   8 -11   49.72    3.08
   3  -8  11    0.33    0.50
  -3   8 -11    0.51    0.57
  -3   8 -11    1.51    0.65
   3   8  11    0.86    0.52
   5  -9 -11    0.23    0.33
   5   9 -11   -0.17    0.41
  -5   9  11   -0.03    0.65
  -5   9  11    0.65    0.58
  -4   9  11   54.62    3.44
   4   9 -11   48.44    3.20
  -4   9  11   55.09    3.14
   3  -9 -11   25.76    2.06
   3   9 -11   28.83    2.05
  -3   9  11   26.80    1.74
  -3   9  11   26.93    2.19
   2  -9 -11    5.31    0.99
   2   9 -11    6.26    0.90
  -2   9  11    5.77    1.03
   2   9 -11    5.08    0.92
  -2   9  11    4.33    0.93
   1  -9 -11   48.28    3.29
   1   9 -11   51.78    3.23
  -1   9  11   52.56    3.24
   1   9 -11   45.74    3.11
  -1   9  11   55.90    3.35
   0  -9 -11   38.12    2.66
   0   9 -11   38.69    2.52
   0   9 -11   35.17    2.51
   0   9  11   42.29    2.69
   0   9  11   36.55    2.35
   1  -9  11   19.49    1.78
  -1  -9 -11   17.15    1.58
   1   9  11   21.33    1.69
  -1   9 -11   20.88    1.63
  -2  -9 -11    1.11    0.70
   2  -9  11    2.27    0.69
  -2   9 -11    1.43    0.61
   2   9  11    0.35    0.50
  -2   9 -11    1.44    0.49
   3 -10 -11    0.70    0.46
  -3  10  11    1.46    0.58
   3  10 -11    0.72    0.47
   2 -10 -11   31.68    2.15
  -2  10  11   33.06    2.16
  -2  10  11   33.31    2.12
   2  10 -11   30.02    2.09
   1 -10 -11   20.95    1.58
   1  10 -11   21.11    1.56
  -1  10  11   19.09    1.39
   1  10 -11   19.06    1.38
  -9   0  12   11.74    1.42
  -8   0  12   37.35    2.93
   7   0 -12   71.60    4.06
  -7   0  12   69.64    4.70
  -6   0  12    0.22    1.02
  -6   0  12    0.80    1.28
   6   0 -12   -0.34    0.60
   5   0 -12   33.51    2.54
  -5   0  12   34.58    3.46
  -5   0  12   32.73    2.93
   4   0 -12  179.91    9.85
  -4   0  12  176.76   10.15
  -4   0  12  172.71   10.68
   3   0 -12   93.24    5.65
  -3   0  12   91.99    5.95
   3   0 -12  104.84    5.79
  -3   0  12   96.64    6.13
  -3   0  12   92.19    6.47
   2   0 -12   -0.02    0.87
   2   0 -12    0.05    0.80
  -2   0  12    0.90    1.05
  -2   0  12    1.34    1.37
  -2   0  12    0.26    0.94
   1   0 -12   99.33    5.95
   1   0 -12  105.05    6.08
  -1   0  12  106.02    6.43
  -1   0  12   94.34    6.73
  -1   0  12  102.45    6.85
  -1   0  12   99.94    5.94
   1   0 -12  106.34    6.11
   0   0  12  267.28   15.73
   0   0 -12  280.72   15.01
   0   0  12  270.99   15.30
   0   0 -12  282.99   15.07
   0   0 -12  275.31   15.02
  -1   0 -12   36.85    2.83
   1   0  12   34.21    2.99
  -1   0 -12   31.93    2.65
  -1   0 -12   35.27    2.84
   1   0  12   32.16    3.01
  -2   0 -12   61.36    4.18
   2   0  12   62.93    4.56
  -2   0 -12   61.37    4.21
   2   0  12   64.86    4.37
   3   0  12   10.16    1.56
  -3   0 -12   12.53    1.62
   3   0  12   11.71    1.78
  -3   0 -12   15.84    1.91
   4   0  12   43.15    2.91
  -4   0 -12   42.42    3.07
  -4   0 -12   42.62    3.20
  -5   0 -12   63.99    3.88
  -5   0 -12   61.05    4.02
  -6   0 -12    0.26    0.48
  -6   0 -12   -0.08    0.61
   6   0  12   -0.07    0.75
  -9  -1  12    7.80    1.16
  -9   1  12    7.05    1.10
  -8  -1  12   -0.05    0.82
  -8   1  12    0.48    0.88
  -7  -1  12    8.24    1.48
   7  -1 -12   10.58    0.97
   7   1 -12    8.34    0.98
  -7   1  12   10.48    1.65
  -6  -1  12   37.03    3.64
  -6  -1  12   36.79    3.13
   6  -1 -12   39.36    2.68
  -6   1  12   34.94    3.50
  -6   1  12   38.34    3.10
   6   1 -12   39.78    2.68
  -5  -1  12   36.57    3.64
   5  -1 -12   40.18    2.77
  -5  -1  12   38.71    3.16
  -5   1  12   35.50    3.51
   5   1 -12   39.49    2.74
  -5   1  12   36.29    3.14
  -4  -1  12   11.80    2.22
  -4  -1  12   11.42    1.76
   4  -1 -12   15.70    1.64
   4   1 -12   13.37    1.55
  -4   1  12   18.44    2.62
  -4   1  12   10.58    1.76
  -3  -1  12   36.52    3.33
  -3  -1  12   40.72    3.21
  -3  -1  12   36.57    3.79
   3  -1 -12   43.08    2.97
   3  -1 -12   37.17    2.86
   3   1 -12   42.01    2.94
   3   1 -12   41.88    2.90
  -3   1  12   42.77    3.38
  -3   1  12   43.06    3.79
  -3   1  12   37.55    3.16
  -2  -1  12  121.31    7.55
  -2  -1  12  115.88    8.00
   2  -1 -12  136.11    7.26
  -2  -1  12  116.53    7.24
   2  -1 -12  126.23    7.17
  -2   1  12  121.52    7.52
  -2   1  12  128.36    7.97
   2   1 -12  122.26    7.14
  -2   1  12  121.59    7.27
   2   1 -12  127.32    7.20
   1  -1 -12  105.02    6.02
  -1  -1  12  101.65    6.82
  -1  -1  12   97.32    6.31
   1  -1 -12   99.60    6.00
   1  -1 -12   98.02    5.85
  -1  -1  12   91.14    5.78
  -1  -1  12   99.12    6.82
  -1   1  12   98.40    5.85
   1   1 -12   96.05    5.85
  -1   1  12  106.78    6.37
   1   1 -12   99.20    5.97
   1   1 -12  101.58    6.00
  -1   1  12  109.75    6.85
  -1   1  12  101.82    6.75
   0  -1 -12   26.28    2.25
   0  -1 -12   25.95    2.39
   0  -1  12   25.36    2.55
   0  -1  12   22.27    2.57
   0  -1 -12   22.78    2.28
   0   1  12   26.28    2.70
   0   1  12   23.26    2.47
   0   1 -12   23.91    2.29
   0   1 -12   25.54    2.24
   0   1 -12   23.62    2.23
   1  -1  12   98.67    6.58
   1  -1  12   97.75    6.85
  -1  -1 -12  110.35    6.46
  -1  -1 -12  104.46    6.39
  -1  -1 -12  110.02    6.45
   1   1  12  107.24    6.92
  -1   1 -12  106.24    6.40
  -1   1 -12  111.24    6.45
   1   1  12  106.41    6.60
  -1   1 -12  110.62    6.42
  -2  -1 -12  135.26    8.06
   2  -1  12  134.26    8.22
   2  -1  12  148.44    8.63
  -2  -1 -12  138.45    8.11
   2   1  12  137.00    8.51
   2   1  12  134.30    8.17
  -2   1 -12  141.50    8.06
  -2   1 -12  140.38    8.09
   3  -1  12    4.40    1.27
  -3  -1 -12    5.53    1.33
  -3  -1 -12    5.23    1.33
   3  -1  12    5.63    1.36
  -3   1 -12    4.68    1.29
  -3   1 -12    5.51    1.23
   3   1  12    2.40    1.05
   3   1  12    3.92    1.08
  -4  -1 -12    8.08    1.34
  -4  -1 -12    4.90    1.29
   4  -1  12    5.43    1.03
   4   1  12    5.48    1.09
  -4   1 -12    4.38    1.16
  -4   1 -12    7.34    1.28
  -5  -1 -12    1.77    0.86
  -5  -1 -12    1.78    0.91
   5  -1  12    1.43    1.24
  -5   1 -12    0.94    0.75
  -5   1 -12    1.62    0.90
   5   1  12    0.06    1.10
  -6  -1 -12   21.99    1.73
   6  -1  12   22.58    1.94
  -6   1 -12   17.90    1.65
   6   1  12   20.07    1.96
  -6   1 -12   21.09    1.69
  -9  -2  12    0.01    0.65
  -9   2  12   -0.15    0.62
  -8  -2  12   15.36    1.82
  -8   2  12   16.53    1.84
  -7  -2  12   23.21    2.29
  -7   2  12   18.78    2.19
   7   2 -12   22.44    1.66
  -6  -2  12    7.14    1.49
   6  -2 -12    7.46    1.06
  -6  -2  12    2.75    2.00
   6   2 -12    7.04    1.09
  -6   2  12    6.45    1.41
   5  -2 -12    7.44    1.19
  -5  -2  12    9.14    2.15
  -5  -2  12    7.41    1.50
   5   2 -12    7.63    1.19
  -5   2  12    7.28    1.50
  -5   2  12    7.25    1.88
  -4  -2  12  139.04    9.39
   4  -2 -12  157.75    8.53
  -4  -2  12  153.55    8.81
  -4   2  12  148.04    9.26
  -4   2  12  141.54    8.71
   4   2 -12  159.24    8.51
  -3  -2  12   21.96    2.40
   3  -2 -12   22.37    2.08
  -3  -2  12   19.34    2.24
   3  -2 -12   19.21    1.96
  -3  -2  12   20.92    2.85
  -3   2  12   17.49    2.18
  -3   2  12   19.93    2.64
   3   2 -12   20.37    1.98
   3   2 -12   19.19    2.02
  -3   2  12   20.69    2.36
   2  -2 -12   19.04    2.04
  -2  -2  12   17.77    2.24
  -2  -2  12   18.34    2.82
   2  -2 -12   17.66    1.98
  -2  -2  12   17.33    2.06
   2   2 -12   20.84    2.08
  -2   2  12   21.89    2.34
  -2   2  12   22.10    2.16
  -2   2  12   19.85    2.69
   2   2 -12   18.91    2.01
   1  -2 -12   17.63    1.93
  -1  -2  12   18.13    2.28
  -1  -2  12   13.74    1.58
  -1  -2  12   21.90    2.91
   1  -2 -12   16.66    1.78
   1  -2 -12   19.19    2.03
  -1  -2  12   18.18    2.42
   1   2 -12   17.71    1.96
   1   2 -12   17.39    1.89
   1   2 -12   17.66    1.88
  -1   2  12   15.54    2.09
  -1   2  12   17.31    1.87
  -1   2  12   17.01    2.61
   0  -2  12   45.52    3.85
   0  -2 -12   54.32    3.66
   0  -2 -12   52.87    3.68
   0  -2 -12   51.16    3.64
   0  -2  12   50.60    4.19
   0   2  12   55.12    3.94
   0   2  12   54.41    4.26
   0   2 -12   51.15    3.61
   0   2 -12   50.84    3.60
   0   2 -12   55.56    3.63
  -1  -2 -12   81.40    5.23
   1  -2  12   85.59    5.49
  -1  -2 -12   80.62    5.23
  -1  -2 -12   86.06    5.29
   1  -2  12   77.57    5.70
   1   2  12   87.66    5.43
   1   2  12   83.69    5.75
  -1   2 -12   81.76    5.18
  -1   2 -12   84.73    5.24
  -1   2 -12   86.10    5.28
  -2  -2 -12   16.08    1.98
   2  -2  12   13.99    2.00
  -2  -2 -12   14.21    1.80
   2  -2  12   14.99    1.91
  -2   2 -12   15.71    1.84
  -2   2 -12   15.15    2.01
   2   2  12   13.66    2.02
   2   2  12   15.13    1.93
  -3  -2 -12    7.34    1.34
   3  -2  12    7.73    1.47
   3  -2  12    6.59    1.32
  -3  -2 -12    6.84    1.41
   3   2  12    6.58    1.88
  -3   2 -12    6.06    1.25
   3   2  12    7.75    1.33
  -3   2 -12    7.56    1.40
  -4  -2 -12   13.57    1.82
   4  -2  12   13.70    1.47
  -4  -2 -12   11.34    1.52
   4   2  12   16.11    2.42
  -4   2 -12   13.92    1.72
  -4   2 -12   10.22    1.38
   4   2  12   13.38    1.54
   5  -2  12   23.97    2.51
  -5  -2 -12   24.09    2.12
  -5  -2 -12   24.47    1.94
  -5   2 -12   24.94    2.08
   5   2  12   20.95    2.39
  -5   2 -12   24.00    1.90
  -9  -3  12   -0.04    0.63
  -9   3  12   -0.07    0.58
  -8  -3  12    0.28    0.80
  -8   3  12   -0.05    0.77
  -7  -3  12   12.29    1.66
   7   3 -12   10.69    1.10
  -7   3  12    8.21    1.40
  -6  -3  12    4.13    1.22
   6  -3 -12    6.10    1.01
  -6   3  12    4.67    1.25
   6   3 -12    5.66    0.96
   5  -3 -12   68.36    4.22
  -5  -3  12   58.12    5.17
  -5  -3  12   73.04    4.66
   5   3 -12   68.70    4.23
  -5   3  12   63.79    4.51
  -5   3  12   69.19    5.01
  -4  -3  12   73.31    5.89
  -4  -3  12   81.60    5.18
  -4  -3  12   78.42    5.24
   4  -3 -12   80.19    4.88
  -4   3  12   82.98    5.69
  -4   3  12   69.07    5.01
   4   3 -12   84.14    4.87
   3  -3 -12   30.53    2.40
  -3  -3  12   29.71    2.73
   3  -3 -12   32.31    2.59
  -3  -3  12   27.42    3.35
  -3  -3  12   31.33    2.93
  -3   3  12   31.13    3.28
  -3   3  12   32.04    2.73
   3   3 -12   32.80    2.54
   3   3 -12   31.04    2.48
  -3   3  12   36.06    2.94
   2  -3 -12  109.45    6.59
  -2  -3  12   95.54    7.39
  -2  -3  12  104.16    6.88
  -2  -3  12  111.81    6.58
   2  -3 -12  108.43    6.50
  -2   3  12  124.06    6.95
  -2   3  12  115.62    7.34
   2   3 -12  112.45    6.56
   2   3 -12  113.76    6.50
  -2   3  12  113.82    6.58
   1  -3 -12   15.35    1.79
   1  -3 -12   17.42    1.53
   1  -3 -12   15.76    1.81
  -1  -3  12   10.67    1.82
   1   3 -12   14.34    1.76
  -1   3  12   10.58    2.10
   1   3 -12   10.92    1.48
  -1   3  12   13.47    1.64
   1   3 -12   14.81    1.75
  -1   3  12   15.10    1.98
   0  -3  12    5.00    1.42
   0  -3 -12    4.87    1.25
   0  -3  12    5.27    1.37
   0  -3 -12    5.37    1.22
   0  -3 -12    7.02    1.25
   0   3 -12    6.68    1.34
   0   3 -12    6.35    1.21
   0   3  12    3.47    1.26
   0   3 -12    5.56    1.24
   0   3  12    5.08    1.36
  -1  -3 -12   43.10    3.15
  -1  -3 -12   37.67    2.98
  -1  -3 -12   37.13    3.05
   1  -3  12   34.45    3.35
   1  -3  12   43.90    3.36
  -1   3 -12   43.82    3.04
  -1   3 -12   41.82    3.16
  -1   3 -12   40.97    3.09
   1   3  12   37.94    3.41
   1   3  12   42.29    3.24
  -2  -3 -12    0.75    1.37
  -2  -3 -12   -0.01    1.00
   2  -3  12    0.75    0.91
  -2  -3 -12    0.74    1.00
   2  -3  12    1.01    1.05
   2   3  12    0.34    0.96
  -2   3 -12   -0.28    1.00
   2   3  12    1.85    1.05
  -2   3 -12    0.34    0.97
  -3  -3 -12    1.86    1.08
  -3  -3 -12    2.34    1.14
   3  -3  12    1.81    0.98
  -3   3 -12    3.03    1.04
   3   3  12    1.90    0.99
   3   3  12    1.39    1.51
  -3   3 -12    1.26    1.03
  -4  -3 -12   10.76    1.52
  -4  -3 -12   10.19    1.48
   4  -3  12    7.55    1.02
   4   3  12    8.61    1.71
  -4   3 -12    6.23    1.08
  -4   3 -12    6.79    1.24
   4   3  12    6.84    1.01
   5  -3  12    9.88    1.47
  -5  -3 -12   10.74    1.33
   5   3  12    7.87    1.30
  -5   3 -12   10.40    1.16
  -9  -4  12    0.24    0.57
  -9   4  12   -0.15    0.52
  -8  -4  12    5.50    1.09
  -8   4  12    5.27    1.01
  -7  -4  12   13.37    1.75
   7   4 -12   12.46    1.15
  -7   4  12   10.96    1.52
  -6  -4  12   44.23    3.40
   6  -4 -12   45.37    2.96
   6   4 -12   46.19    2.98
  -6   4  12   46.01    3.39
   5  -4 -12    0.58    0.76
  -5  -4  12   -0.23    0.95
   5   4 -12   -0.23    0.73
  -5   4  12    0.52    0.97
  -4  -4  12    0.19    1.50
   4  -4 -12    0.42    0.73
  -4  -4  12   -0.26    1.02
  -4  -4  12    0.22    0.97
   4   4 -12    0.01    0.79
  -4   4  12    1.03    1.32
   4   4 -12   -0.33    0.66
  -4   4  12    0.80    1.04
  -3  -4  12  101.27    6.21
  -3  -4  12   90.63    7.03
   3  -4 -12  107.86    6.15
  -3  -4  12   89.53    6.36
   3   4 -12  102.79    6.17
   3   4 -12  100.84    5.93
  -3   4  12  110.70    6.40
  -3   4  12  105.45    6.20
  -3   4  12  101.70    6.78
   3   4 -12  106.90    6.12
  -2  -4  12   42.09    3.07
   2  -4 -12   42.70    3.10
  -2  -4  12   42.11    3.45
  -2  -4  12   37.37    4.03
   2  -4 -12   40.67    3.16
  -2   4  12   46.45    3.17
  -2   4  12   44.45    3.82
   2   4 -12   42.97    3.09
   2   4 -12   44.72    3.27
   2   4 -12   42.59    3.16
  -2   4  12   45.31    3.43
   1  -4 -12   76.58    4.93
  -1  -4  12   73.80    5.22
   1  -4 -12   78.48    4.98
   1   4 -12   78.92    4.88
  -1   4  12   81.07    4.63
  -1   4  12   76.08    5.60
  -1   4  12   85.97    5.27
   1   4 -12   74.96    4.71
   1   4 -12   79.67    4.94
   0  -4  12    0.10    1.01
   0  -4 -12   -0.79    0.73
   0  -4 -12    0.65    1.02
   0  -4 -12    0.60    0.84
   0   4 -12   -0.24    0.86
   0   4 -12    1.60    0.99
   0   4  12    0.90    1.08
   0   4  12   -0.73    1.09
   0   4  12    0.72    0.95
   0   4 -12   -0.14    0.89
   1  -4  12    7.27    1.48
   1  -4  12    6.52    1.56
  -1  -4 -12    6.14    1.31
  -1  -4 -12    5.62    1.23
  -1  -4 -12    5.55    1.14
   1   4  12    6.99    1.57
  -1   4 -12    4.70    1.09
  -1   4 -12    3.94    1.20
   1   4  12    7.20    1.42
  -1   4 -12    4.77    1.25
   2  -4  12    5.27    1.31
  -2  -4 -12    5.21    1.11
  -2  -4 -12    5.18    1.27
  -2  -4 -12    4.08    1.14
   2  -4  12    2.69    1.25
  -2   4 -12    3.86    1.18
   2   4  12    3.76    1.14
   2   4  12    6.11    1.49
  -2   4 -12    3.27    1.06
   3  -4  12   55.39    3.73
  -3  -4 -12   55.30    3.80
  -3  -4 -12   56.29    3.80
  -3   4 -12   56.67    3.79
   3   4  12   54.44    4.02
   3   4  12   59.52    3.70
  -3   4 -12   54.05    3.69
  -4  -4 -12    8.95    1.30
   4  -4  12   10.58    1.11
   4   4  12   11.21    1.26
  -4   4 -12   11.55    1.56
   4   4  12   13.49    1.63
  -4   4 -12   10.51    1.28
   5  -4  12    7.32    1.11
  -5  -4 -12   10.08    1.27
   5   4  12    8.02    1.10
  -5   4 -12    6.56    0.97
  -5   4 -12    6.48    0.83
  -8  -5  12    2.85    0.84
  -8   5  12    3.32    0.80
  -8   5  12    2.89    0.87
  -7  -5  12    0.21    0.84
   7   5 -12    0.44    0.47
  -7   5  12    0.43    0.84
  -6  -5  12    2.31    1.03
   6  -5 -12    2.24    0.67
  -6   5  12    3.11    1.12
   6   5 -12    2.97    0.83
   5  -5 -12   93.82    5.56
  -5  -5  12   90.90    5.83
  -5   5  12   98.50    5.82
   5   5 -12   93.88    5.55
   4  -5 -12   11.88    1.48
  -4  -5  12   14.62    1.93
  -4  -5  12   13.16    1.87
   4   5 -12   12.64    1.52
  -4   5  12   12.17    1.63
   4   5 -12   10.64    1.44
   3  -5 -12  107.41    6.25
  -3  -5  12  103.73    6.24
  -3  -5  12   82.26    7.35
   3   5 -12  101.78    6.02
  -3   5  12  115.60    6.47
   3   5 -12  107.55    6.35
  -3   5  12  107.58    6.22
  -3   5  12  100.42    6.99
   3   5 -12  109.10    6.20
  -2  -5  12   82.66    7.07
   2  -5 -12  105.84    6.15
  -2   5  12   93.77    6.74
  -2   5  12  107.62    6.32
   2   5 -12   91.57    6.20
   2   5 -12  106.80    6.11
  -2   5  12  113.46    6.02
   2   5 -12  107.81    6.01
   1  -5 -12   34.15    2.70
   1   5 -12   32.50    2.66
   1   5 -12   36.03    2.75
   1   5 -12   32.74    2.44
  -1   5  12   39.08    4.40
  -1   5  12   35.02    2.97
   0  -5 -12   -1.33    1.04
   0  -5  12    0.29    0.95
   0  -5 -12    0.64    0.68
   0  -5 -12    0.14    0.77
   0   5  12    1.48    1.03
   0   5 -12   -0.06    0.86
   0   5 -12    1.25    0.90
   0   5 -12   -0.88    0.78
   0   5  12    1.25    0.98
  -1  -5 -12   56.44    3.75
  -1  -5 -12   53.56    3.84
  -1  -5 -12   57.28    3.92
   1  -5  12   59.19    4.12
  -1   5 -12   59.36    3.85
   1   5  12   62.40    4.00
  -1   5 -12   57.03    3.83
  -1   5 -12   55.55    3.78
   2  -5  12   81.55    5.46
  -2  -5 -12   82.78    5.31
  -2  -5 -12   90.49    5.43
  -2  -5 -12   87.46    5.37
  -2   5 -12   89.49    5.29
   2   5  12   94.88    5.42
   2   5  12   85.48    5.40
  -2   5 -12   89.40    5.33
   3  -5  12   40.79    2.85
  -3  -5 -12   40.21    2.93
  -3   5 -12   39.78    2.87
  -3   5 -12   40.37    2.91
   3   5  12   39.86    2.91
   3   5  12   40.85    2.83
   4  -5  12    1.18    1.00
  -4  -5 -12    1.27    0.77
  -4   5 -12    1.73    0.87
   4   5  12    0.89    0.78
   4   5  12    1.32    0.62
  -4   5 -12    1.03    0.64
  -8  -6  12    9.28    1.19
  -8   6  12   10.45    1.16
  -8   6  12   10.38    1.40
  -7  -6  12   52.18    3.55
  -7   6  12   61.83    3.56
   7   6 -12   51.52    3.05
  -7   6  12   55.32    3.55
   6  -6 -12    0.49    0.54
  -6  -6  12    0.39    0.83
  -6   6  12    1.07    0.85
  -6   6  12    0.15    0.94
   6   6 -12   -0.02    0.55
   5  -6 -12   87.33    5.11
   5   6 -12   86.13    5.09
   4  -6 -12   34.19    2.57
  -4  -6  12   36.76    2.74
  -4  -6  12   34.16    2.91
  -4   6  12   33.47    2.69
   4   6 -12   32.77    2.53
  -3  -6  12   19.08    1.90
   3  -6 -12   22.14    2.10
  -3   6  12   21.58    1.97
   3   6 -12   20.16    2.03
   3   6 -12   21.14    1.85
  -3   6  12   22.18    2.28
   2  -6 -12    5.36    1.16
  -2   6  12    7.27    1.12
   2   6 -12    7.38    1.24
   2   6 -12    7.00    1.23
  -2   6  12    7.85    1.39
   1  -6 -12   23.30    2.12
  -1   6  12   23.35    2.33
   1   6 -12   22.00    2.06
  -1   6  12   20.80    2.21
   1   6 -12   23.23    2.06
   0  -6 -12   77.60    4.78
   0   6  12   73.30    4.70
   0   6 -12   73.15    4.54
   0   6 -12   76.66    4.68
   0   6  12   82.05    4.91
   0   6 -12   72.31    4.66
  -1  -6 -12   85.39    5.42
   1  -6  12   86.43    5.63
   1   6  12   96.69    5.53
  -1   6 -12   91.09    5.36
  -1   6 -12   89.36    5.37
  -1   6 -12   89.35    5.32
  -2  -6 -12    2.39    0.82
  -2  -6 -12    3.45    1.03
   2  -6  12    2.98    0.97
   2   6  12    3.93    0.98
  -2   6 -12    3.12    0.98
  -2   6 -12    3.97    1.02
   3  -6  12    6.89    0.99
  -3  -6 -12    5.39    0.95
  -3   6 -12    7.18    1.10
   3   6  12    6.76    1.01
  -3   6 -12    6.13    0.96
  -4  -6 -12   67.95    4.48
   4   6  12   89.59    4.37
  -7  -7  12   12.36    1.29
  -7   7  12   10.31    1.16
  -7   7  12   13.06    1.27
   6  -7 -12    2.08    0.54
  -6  -7  12    2.20    0.81
  -6   7  12    2.24    0.96
  -6   7  12    3.57    0.92
   6   7 -12    1.69    0.59
  -5  -7  12    3.27    0.96
   5  -7 -12    1.96    0.69
  -5   7  12    3.33    1.14
  -5   7  12    2.58    0.91
   5   7 -12    2.49    0.72
  -4  -7  12   30.43    2.42
  -4  -7  12   33.72    2.81
   4  -7 -12   35.48    2.53
   4   7 -12   36.12    2.52
  -4   7  12   40.29    2.93
  -4   7  12   35.75    2.53
   3  -7 -12    4.58    1.01
  -3   7  12    3.63    1.13
   3   7 -12    4.91    1.09
  -3   7  12    3.76    1.10
  -3   7  12    5.18    0.99
   3   7 -12    7.91    0.94
   2  -7 -12   64.73    4.26
   2   7 -12   68.76    4.12
   2   7 -12   66.11    4.23
  -2   7  12   70.26    4.39
  -2   7  12   65.41    4.31
   1  -7 -12   52.81    3.52
  -1   7  12   51.73    3.53
   1   7 -12   47.76    3.34
   1   7 -12   54.09    3.45
  -1   7  12   53.35    3.63
   0  -7 -12   16.98    1.84
   0   7 -12   17.48    1.48
   0   7 -12   18.61    1.83
   0   7 -12   18.89    1.82
   0   7  12   20.40    1.98
   0   7  12   17.76    1.77
  -1  -7 -12    5.96    1.08
   1  -7  12    4.81    1.11
  -1   7 -12    5.13    0.98
   1   7  12    5.24    1.07
  -1   7 -12    3.98    0.92
  -1   7 -12    5.93    0.98
  -2  -7 -12   49.90    3.31
   2  -7  12   49.92    3.34
   2   7  12   50.58    3.29
  -2   7 -12   51.53    3.19
  -2   7 -12   51.62    3.27
   3  -7  12   31.26    1.97
   3   7  12   30.12    2.09
  -3   7 -12   30.93    2.10
  -3   7 -12   32.14    2.14
  -6  -8  12    0.05    0.42
   6   8 -12    0.21    0.35
  -6   8  12   -0.08    0.58
  -6   8  12   -0.21    0.51
   5  -8 -12    0.52    0.46
  -5  -8  12    0.74    0.55
  -5   8  12    1.33    0.82
   5   8 -12    0.72    0.55
  -5   8  12    1.11    0.65
   4  -8 -12   -0.15    0.57
  -4  -8  12    0.35    0.87
  -4   8  12   -0.23    0.84
   4   8 -12    0.74    0.62
  -4   8  12    0.65    0.63
   3  -8 -12   11.57    1.33
  -3   8  12   11.75    1.13
   3   8 -12   11.74    1.35
  -3   8  12   10.47    1.32
  -3   8  12   14.27    1.56
   2  -8 -12   31.40    2.44
   2   8 -12   32.33    2.25
  -2   8  12   34.11    2.49
  -2   8  12   34.55    2.53
   2   8 -12   31.48    2.37
   1  -8 -12    0.14    0.74
   1   8 -12    0.38    0.79
  -1   8  12    0.62    0.77
  -1   8  12    0.11    0.80
   1   8 -12    0.02    0.67
   0  -8 -12   12.12    1.39
   0  -8  12    9.49    1.37
   0   8 -12   11.43    1.28
   0   8  12   12.36    1.39
   0   8 -12   11.69    1.33
   0   8  12   10.74    1.14
  -1  -8 -12   12.36    1.32
   1   8  12   13.46    1.42
  -1   8 -12    8.35    0.93
   2  -8  12   23.34    1.72
  -2  -8 -12   19.53    1.81
   2   8  12   24.73    1.70
  -2   8 -12   23.50    1.70
  -2   8 -12   21.04    1.47
  -4  -9  12    1.71    0.75
   4  -9 -12    2.36    0.54
   4   9 -12    2.02    0.59
  -4   9  12    2.44    0.76
   3  -9 -12   15.26    1.38
  -3  -9  12   14.45    1.58
  -3   9  12   16.73    1.52
   3   9 -12   15.22    1.39
   2  -9 -12    0.18    0.56
   2   9 -12    0.48    0.47
  -2   9  12   -0.52    0.53
   2   9 -12    0.23    0.59
  -2   9  12    0.65    0.59
   1  -9 -12   16.62    1.49
  -1  -9  12   17.21    1.68
  -1   9  12   17.53    1.40
  -1   9  12   19.55    1.56
   1   9 -12   15.46    1.36
   1   9 -12   18.03    1.36
   0  -9 -12   13.61    1.32
   0  -9  12   13.37    1.47
   0   9  12   14.37    1.30
   0   9 -12   11.41    1.17
   0   9 -12   13.42    1.21
  -9   0  13    0.15    0.61
  -8   0  13   -0.09    0.80
   7   0 -13   -0.40    0.46
  -7   0  13    1.05    1.02
   6   0 -13   -0.02    0.65
  -6   0  13    0.60    1.00
  -5   0  13    0.68    1.08
   5   0 -13    0.26    0.73
  -5   0  13    0.15    1.23
   4   0 -13   -0.02    0.77
  -4   0  13    1.56    1.56
  -4   0  13    1.28    1.12
   3   0 -13    0.08    0.81
  -3   0  13    0.22    1.35
  -3   0  13    0.62    1.07
  -3   0  13    0.69    1.05
   3   0 -13   -0.56    0.81
   2   0 -13    0.17    0.80
  -2   0  13    0.63    1.08
   2   0 -13   -0.36    0.81
  -2   0  13    0.02    0.91
  -2   0  13    0.81    1.43
   1   0 -13   -0.07    0.73
   1   0 -13    1.05    0.85
  -1   0  13    0.52    1.10
   1   0 -13   -0.33    0.84
  -1   0  13   -0.85    0.72
  -1   0  13    0.43    0.88
   0   0 -13   -0.75    0.89
   0   0  13   -0.39    1.71
   0   0 -13    0.30    0.89
   0   0  13    0.40    1.04
   0   0 -13    0.96    0.88
   0   0  13   -0.29    1.03
  -1   0 -13   -0.62    0.71
   1   0  13    0.11    0.95
  -1   0 -13    0.72    0.97
   1   0  13    0.02    0.92
  -1   0 -13   -0.96    0.82
   2   0  13    0.49    0.97
  -2   0 -13   -0.04    0.96
  -2   0 -13   -0.43    0.85
   2   0  13   -0.03    0.85
  -3   0 -13    0.39    0.92
  -3   0 -13   -0.49    0.76
   3   0  13    0.72    0.88
  -4   0 -13   -0.21    0.69
  -4   0 -13   -0.43    0.76
   4   0  13   -0.65    1.12
   4   0  13    0.08    0.53
   5   0  13   -0.52    0.79
  -5   0 -13   -0.12    0.55
  -5   0 -13   -0.16    0.62
  -9  -1  13    9.90    1.30
  -9   1  13   10.54    1.30
  -8  -1  13   -0.21    0.77
  -8   1  13    0.36    0.81
   7  -1 -13    1.73    0.51
  -7  -1  13    0.59    0.93
  -7   1  13    1.21    1.00
   7   1 -13    0.28    0.50
   6  -1 -13    3.31    0.85
  -6  -1  13    4.12    1.24
   6   1 -13    3.62    0.89
  -6   1  13    1.97    1.13
  -5  -1  13   22.54    3.04
  -5  -1  13   22.56    2.43
   5  -1 -13   22.90    2.06
  -5   1  13   21.06    2.42
   5   1 -13   24.96    2.03
  -5   1  13   24.20    3.16
   4  -1 -13   47.44    3.18
  -4  -1  13   38.62    3.56
  -4  -1  13   45.87    4.16
  -4  -1  13   42.66    3.41
   4   1 -13   48.43    3.18
  -4   1  13   43.36    4.08
  -4   1  13   42.37    3.40
   3  -1 -13    0.02    0.76
  -3  -1  13    0.75    1.06
  -3  -1  13    1.34    1.06
  -3  -1  13    1.34    1.44
   3  -1 -13    0.97    0.91
   3   1 -13    0.73    0.85
  -3   1  13    0.60    1.01
  -3   1  13    1.04    1.42
   3   1 -13    1.02    0.83
  -3   1  13   -0.09    1.03
  -2  -1  13    8.89    1.39
   2  -1 -13   10.97    1.48
  -2  -1  13    9.11    1.70
   2  -1 -13   12.73    1.58
  -2  -1  13   11.89    2.40
   2   1 -13   12.05    1.55
  -2   1  13    9.59    1.43
  -2   1  13   10.05    1.70
   2   1 -13   12.45    1.57
  -2   1  13   10.23    2.07
   1  -1 -13   35.96    2.64
  -1  -1  13   40.18    3.38
   1  -1 -13   41.84    2.99
   1  -1 -13   41.28    3.00
  -1   1  13   42.49    3.34
  -1   1  13   33.25    3.35
   1   1 -13   42.48    3.00
   1   1 -13   36.41    2.70
   1   1 -13   39.52    2.90
   0  -1  13   84.44    5.76
   0  -1 -13   93.83    5.58
   0  -1 -13   88.30    5.49
   0  -1 -13   87.00    5.39
   0  -1  13   95.16    6.31
   0   1 -13   85.33    5.42
   0   1  13   94.00    6.30
   0   1 -13   90.58    5.53
   0   1  13   93.36    5.80
   0   1 -13   86.05    5.46
  -1  -1 -13   32.82    2.69
   1  -1  13   38.20    3.27
  -1  -1 -13   33.81    2.68
  -1  -1 -13   32.63    2.73
   1  -1  13   31.71    2.91
  -1   1 -13   32.09    2.71
  -1   1 -13   31.38    2.58
   1   1  13   35.35    2.94
   1   1  13   37.96    3.29
  -1   1 -13   30.43    2.69
  -2  -1 -13    8.30    1.44
  -2  -1 -13   10.08    1.46
   2  -1  13   10.22    1.55
  -2   1 -13   11.19    1.57
  -2   1 -13    7.70    1.35
   2   1  13   11.30    1.67
  -3  -1 -13    8.65    1.41
   3  -1  13    7.43    1.25
  -3  -1 -13    8.11    1.29
  -3   1 -13    6.23    1.20
  -3   1 -13    8.05    1.36
   3   1  13   10.06    1.40
  -4  -1 -13    3.14    0.87
   4  -1  13    2.34    0.64
  -4  -1 -13    2.67    0.95
  -4   1 -13    4.59    1.00
   4   1  13    2.53    0.68
  -4   1 -13    1.37    0.87
   4   1  13    4.21    1.51
   5  -1  13   19.34    2.02
  -5  -1 -13   13.13    1.32
  -5  -1 -13   17.70    1.54
  -5   1 -13   17.54    1.55
  -5   1 -13   13.37    1.30
   5   1  13   18.37    1.96
  -9  -2  13    0.25    0.59
  -9   2  13    1.14    0.63
  -8  -2  13    0.15    0.76
  -8   2  13    0.48    0.80
  -7  -2  13    2.24    0.98
  -7   2  13    3.03    1.06
   7   2 -13    1.77    0.56
  -6  -2  13   14.30    1.90
   6  -2 -13   16.75    1.52
   6   2 -13   13.63    1.51
  -6   2  13   14.50    1.97
  -5  -2  13   32.41    2.88
   5  -2 -13   35.85    2.57
  -5   2  13   34.00    2.91
   5   2 -13   32.97    2.55
  -4  -2  13   14.01    2.02
  -4  -2  13   10.38    2.17
   4  -2 -13   16.33    1.70
  -4  -2  13   13.12    1.78
  -4   2  13   11.97    2.14
   4   2 -13   14.55    1.63
  -4   2  13   12.10    1.72
  -3  -2  13   90.10    6.88
  -3  -2  13   97.72    6.26
  -3  -2  13   91.53    5.94
   3  -2 -13   96.78    5.73
   3  -2 -13  103.66    5.93
  -3   2  13   96.20    5.99
  -3   2  13  102.44    6.29
   3   2 -13  104.45    5.92
   3   2 -13   98.53    5.76
  -3   2  13  100.67    6.80
  -2  -2  13  202.35   12.18
   2  -2 -13  221.71   12.35
  -2  -2  13  228.28   12.75
  -2  -2  13  202.84   13.23
   2  -2 -13  225.22   12.25
   2   2 -13  239.35   12.38
  -2   2  13  234.27   12.28
  -2   2  13  232.67   12.70
   2   2 -13  227.39   12.25
  -2   2  13  221.28   13.18
  -1  -2  13   -0.21    0.97
   1  -2 -13    3.37    1.05
  -1  -2  13    2.80    1.27
   1  -2 -13    4.72    1.16
   1   2 -13    1.85    1.01
  -1   2  13    2.37    1.26
   1   2 -13    2.11    1.11
   1   2 -13    3.06    0.94
  -1   2  13    5.21    1.45
   0  -2 -13    8.19    1.38
   0  -2  13    9.45    1.96
   0  -2 -13    6.76    1.26
   0  -2 -13    6.66    1.22
   0  -2  13    6.05    1.51
   0   2  13    5.13    1.52
   0   2 -13    8.22    1.34
   0   2 -13    7.40    1.32
   0   2  13    9.54    1.62
   0   2 -13    6.74    1.29
  -1  -2 -13    2.56    1.11
  -1  -2 -13    2.02    1.08
  -1  -2 -13    4.36    1.07
   1  -2  13    1.73    1.17
   1  -2  13    0.65    1.04
  -1   2 -13    2.67    0.97
  -1   2 -13    0.58    0.99
  -1   2 -13    2.34    1.06
   1   2  13    0.71    1.06
   1   2  13    1.64    1.16
  -2  -2 -13  205.47   11.02
   2  -2  13  197.46   11.14
  -2  -2 -13  190.44   10.99
  -2   2 -13  187.03   10.95
   2   2  13  203.48   11.13
  -2   2 -13  203.41   11.01
   3  -2  13   86.15    5.06
  -3  -2 -13   79.61    5.08
  -3  -2 -13   81.85    5.04
  -3   2 -13   81.52    5.00
[truncated: 40,532 more chars]
