# Supplementary material for: Photoinduced radical emission from flexible organic crystals
Source: Light Sci Appl. 2026 May 19;15:240. doi: 10.1038/s41377-026-02208-6 (PMC13187443; doi:10.1038/s41377-026-02208-6)
Supplement: Supplementary file 6 — CIF of CONP crystal [file 41377_2026_2208_MOESM6_ESM.cif]

data_cu_202508211_0m_a
_audit_creation_date               2025-09-01
_audit_creation_method
;
Olex2 1.2
(compiled 2018.05.29 svn.r3508 for OlexSys, GUI svn.r5506)
;
_shelx_SHELXL_version_number       '2018/3'
_audit_contact_author_address      ?
_audit_contact_author_email        ?
_audit_contact_author_name         ''
_audit_contact_author_phone        ?
_publ_contact_author_id_orcid      ?
_publ_section_references
;
Bourhis, L.J., Dolomanov, O.V., Gildea, R.J., Howard, J.A.K., Puschmann, H.
 (2015). Acta Cryst. A71, 59-75.

Dolomanov, O.V., Bourhis, L.J., Gildea, R.J, Howard, J.A.K. & Puschmann, H.
 (2009), J. Appl. Cryst. 42, 339-341.
;
_chemical_name_common              ?
_chemical_name_systematic          ?
_chemical_formula_moiety           'C18 H13 Br O3'
_chemical_formula_sum              'C18 H13 Br O3'
_chemical_formula_weight           357.19
_chemical_melting_point            ?
loop_
  _atom_type_symbol
  _atom_type_description
  _atom_type_scat_dispersion_real
  _atom_type_scat_dispersion_imag
  _atom_type_scat_source
 'C' 'C' 0.0181 0.0091 'International Tables Vol C Tables 4.2.6.8 and 6.1.1.4'
 'H' 'H' 0.0000 0.0000 'International Tables Vol C Tables 4.2.6.8 and 6.1.1.4'
 'Br' 'Br' -0.6763 1.2805
 'International Tables Vol C Tables 4.2.6.8 and 6.1.1.4'
 'O' 'O' 0.0492 0.0322 'International Tables Vol C Tables 4.2.6.8 and 6.1.1.4'

_shelx_space_group_comment
;
The symmetry employed for this shelxl refinement is uniquely defined
by the following loop, which should always be used as a source of
symmetry information in preference to the above space-group names.
They are only intended as comments.
;
_space_group_crystal_system        'triclinic'
_space_group_IT_number             2
_space_group_name_H-M_alt          'P -1'
_space_group_name_Hall             '-P 1'
loop_
  _space_group_symop_operation_xyz
 'x, y, z'
 '-x, -y, -z'

_cell_length_a                     8.4195(8)
_cell_length_b                     8.8783(9)
_cell_length_c                     10.3568(10)
_cell_angle_alpha                  73.825(2)
_cell_angle_beta                   87.590(2)
_cell_angle_gamma                  82.554(2)
_cell_volume                       737.25(12)
_cell_formula_units_Z              2
_cell_measurement_reflns_used      9959
_cell_measurement_temperature      200.00
_cell_measurement_theta_max        72.36
_cell_measurement_theta_min        5.23
_shelx_estimated_absorpt_T_max     0.697
_shelx_estimated_absorpt_T_min     0.510
_exptl_absorpt_coefficient_mu      3.890
_exptl_absorpt_correction_T_max    0.7536
_exptl_absorpt_correction_T_min    0.5691
_exptl_absorpt_correction_type     none
_exptl_absorpt_process_details     ?
_exptl_absorpt_special_details     ?
_exptl_crystal_colour              'clear light colourless'
_exptl_crystal_colour_lustre       clear
_exptl_crystal_colour_modifier     light
_exptl_crystal_colour_primary      colourless
_exptl_crystal_density_diffrn      1.609
_exptl_crystal_density_meas        ?
_exptl_crystal_density_method      ?
_exptl_crystal_description         block
_exptl_crystal_F_000               360
_exptl_crystal_size_max            0.2
_exptl_crystal_size_mid            0.2
_exptl_crystal_size_min            0.1
_exptl_transmission_factor_max     ?
_exptl_transmission_factor_min     ?
_diffrn_reflns_av_R_equivalents    0.0337
_diffrn_reflns_av_unetI/netI       0.0372
_diffrn_reflns_Laue_measured_fraction_full  0.874
_diffrn_reflns_Laue_measured_fraction_max  0.878
_diffrn_reflns_limit_h_max         10
_diffrn_reflns_limit_h_min         -10
_diffrn_reflns_limit_k_max         10
_diffrn_reflns_limit_k_min         -10
_diffrn_reflns_limit_l_max         12
_diffrn_reflns_limit_l_min         -12
_diffrn_reflns_number              11696
_diffrn_reflns_point_group_measured_fraction_full  0.874
_diffrn_reflns_point_group_measured_fraction_max  0.878
_diffrn_reflns_theta_full          67.679
_diffrn_reflns_theta_max           72.353
_diffrn_reflns_theta_min           5.227
_diffrn_ambient_temperature        200.0
_diffrn_detector_area_resol_mean   ?
_diffrn_measured_fraction_theta_full  0.874
_diffrn_measured_fraction_theta_max  0.878
_diffrn_measurement_device_type    'Bruker APEX-II CCD'
_diffrn_measurement_method         '\f and \w scans'
_diffrn_radiation_type             CuK\a
_diffrn_radiation_wavelength       1.54178
_diffrn_source                     ?
_diffrn_source_current             1.0
_diffrn_source_power               0.05
_diffrn_source_voltage             50.0
_diffrn_standards_number           0
_reflns_Friedel_coverage           0.000
_reflns_Friedel_fraction_full      .
_reflns_Friedel_fraction_max       .
_reflns_number_gt                  2550
_reflns_number_total               2555
_reflns_special_details
;
 Reflections were merged by SHELXL according to the crystal
 class for the calculation of statistics and refinement.
 
 _reflns_Friedel_fraction is defined as the number of unique
 Friedel pairs measured divided by the number that would be
 possible theoretically, ignoring centric projections and
 systematic absences.
;
_reflns_threshold_expression       'I > 2\s(I)'
_computing_cell_refinement         'SAINT V8.40B (?, 2016)'
_computing_data_collection         ?
_computing_data_reduction          'SAINT V8.40B (?, 2016)'
_computing_molecular_graphics      'Olex2 (Dolomanov et al., 2009)'
_computing_publication_material    'Olex2 (Dolomanov et al., 2009)'
_computing_structure_refinement    'olex2.refine (Bourhis et al., 2015)'
_computing_structure_solution      'olex2.solve (Bourhis et al., 2015)'
_refine_diff_density_max           0.705
_refine_diff_density_min           -0.559
_refine_diff_density_rms           0.097
_refine_ls_extinction_coef         0.057(3)
_refine_ls_extinction_expression  
 'Fc^*^=kFc[1+0.001xFc^2^\l^3^/sin(2\q)]^-1/4^'
_refine_ls_extinction_method       'SHELXL-2018/3 (Sheldrick 2018)'
_refine_ls_goodness_of_fit_ref     1.167
_refine_ls_hydrogen_treatment      constr
_refine_ls_matrix_type             full
_refine_ls_number_parameters       202
_refine_ls_number_reflns           2555
_refine_ls_number_restraints       0
_refine_ls_R_factor_all            0.0411
_refine_ls_R_factor_gt             0.0409
_refine_ls_restrained_S_all        1.167
_refine_ls_shift/su_max            0.001
_refine_ls_shift/su_mean           0.000
_refine_ls_structure_factor_coef   Fsqd
_refine_ls_weighting_details      
 'w=1/[\s^2^(Fo^2^)+(0.0511P)^2^+0.4548P] where P=(Fo^2^+2Fc^2^)/3'
_refine_ls_weighting_scheme        calc
_refine_ls_wR_factor_gt            0.1050
_refine_ls_wR_factor_ref           0.1051
_refine_special_details            ?
_olex2_refinement_description
;
1. Fixed Uiso
 At 1.2 times of:
  All C(H) groups
 At 1.5 times of:
  All C(H,H,H) groups, All O(H) groups
2.a Aromatic/amide H refined with riding coordinates:
 C005(H005), C006(H006), C008(H008), C009(H009), C00B(H00B), C00F(H00F),
 C00I(H00I), C00K(H00K), C00L(H00L)
2.b Idealised Me refined as rotating group:
 C00M(H00a,H00c,H00d)
2.c Idealised tetrahedral OH refined as rotating group:
 O004(H004)
;
_atom_sites_solution_hydrogens     geom
_atom_sites_solution_primary       iterative
_atom_sites_solution_secondary     ?
loop_
  _atom_site_label
  _atom_site_type_symbol
  _atom_site_fract_x
  _atom_site_fract_y
  _atom_site_fract_z
  _atom_site_U_iso_or_equiv
  _atom_site_adp_type
  _atom_site_occupancy
  _atom_site_site_symmetry_order
  _atom_site_calc_flag
  _atom_site_refinement_flags_posn
  _atom_site_refinement_flags_adp
  _atom_site_refinement_flags_occupancy
  _atom_site_disorder_assembly
  _atom_site_disorder_group
 Br01 Br 0.51167(3) 0.96967(3) -0.22867(2) 0.04180(19) Uani 1 1 d . . . . .
 O002 O 0.1569(2) 0.3467(2) 0.13998(17) 0.0323(4) Uani 1 1 d . . . . .
 O003 O 0.2938(2) 0.6181(2) 0.59278(17) 0.0336(4) Uani 1 1 d . . . . .
 O004 O 0.0953(2) 0.1779(2) 0.37026(19) 0.0361(4) Uani 1 1 d . . . . .
 H004 H 0.110643 0.199622 0.286781 0.054 Uiso 1 1 calc GR . . . .
 C005 C 0.5041(3) 0.7348(3) 0.0218(2) 0.0277(4) Uani 1 1 d . . . . .
 H005 H 0.602684 0.767591 0.038005 0.033 Uiso 1 1 calc R . . . .
 C006 C 0.4387(2) 0.6163(3) 0.1179(2) 0.0252(4) Uani 1 1 d . . . . .
 H006 H 0.492631 0.567387 0.200593 0.030 Uiso 1 1 calc R . . . .
 C007 C 0.2125(2) 0.4189(2) 0.3347(2) 0.0224(4) Uani 1 1 d . . . . .
 C008 C 0.2604(2) 0.5342(2) 0.3931(2) 0.0224(4) Uani 1 1 d . . . . .
 H008 H 0.300817 0.625347 0.336881 0.027 Uiso 1 1 calc R . . . .
 C009 C 0.2813(3) 0.7580(3) -0.1263(2) 0.0282(5) Uani 1 1 d . . . . .
 H009 H 0.228674 0.806186 -0.209694 0.034 Uiso 1 1 calc R . . . .
 C00A C 0.1326(2) 0.2679(2) 0.5595(2) 0.0240(4) Uani 1 1 d . . . . .
 C00B C 0.2177(2) 0.6394(3) -0.0300(2) 0.0256(4) Uani 1 1 d . . . . .
 H00B H 0.120660 0.605225 -0.047911 0.031 Uiso 1 1 calc R . . . .
 C00C C 0.2190(2) 0.4383(3) 0.1893(2) 0.0239(4) Uani 1 1 d . . . . .
 C00D C 0.1478(2) 0.2881(2) 0.4178(2) 0.0250(4) Uani 1 1 d . . . . .
 C00E C 0.2488(2) 0.5150(2) 0.5279(2) 0.0240(4) Uani 1 1 d . . . . .
 C00F C 0.1638(2) 0.3626(3) 0.7550(2) 0.0278(5) Uani 1 1 d . . . . .
 H00F H 0.197989 0.437923 0.793917 0.033 Uiso 1 1 calc R . . . .
 C00G C 0.4233(3) 0.8052(3) -0.0987(2) 0.0282(4) Uani 1 1 d . . . . .
 C00H C 0.1834(2) 0.3820(3) 0.6153(2) 0.0228(4) Uani 1 1 d . . . . .
 C00I C 0.0627(3) 0.1393(3) 0.6441(2) 0.0303(5) Uani 1 1 d . . . . .
 H00I H 0.028255 0.062308 0.607224 0.036 Uiso 1 1 calc R . . . .
 C00J C 0.2941(2) 0.5684(3) 0.0937(2) 0.0231(4) Uani 1 1 d . . . . .
 C00K C 0.0442(3) 0.1246(3) 0.7790(2) 0.0335(5) Uani 1 1 d . . . . .
 H00K H -0.004205 0.038248 0.834771 0.040 Uiso 1 1 calc R . . . .
 C00L C 0.0960(3) 0.2358(3) 0.8350(2) 0.0322(5) Uani 1 1 d . . . . .
 H00L H 0.084151 0.223629 0.928893 0.039 Uiso 1 1 calc R . . . .
 C00M C 0.3616(3) 0.7521(3) 0.5111(3) 0.0371(5) Uani 1 1 d . . . . .
 H00A H 0.283073 0.815744 0.444090 0.056 Uiso 1 1 calc GR . . . .
 H00C H 0.457416 0.716701 0.465233 0.056 Uiso 1 1 calc GR . . . .
 H00D H 0.390823 0.816078 0.567650 0.056 Uiso 1 1 calc GR . . . .

loop_
  _atom_site_aniso_label
  _atom_site_aniso_U_11
  _atom_site_aniso_U_22
  _atom_site_aniso_U_33
  _atom_site_aniso_U_23
  _atom_site_aniso_U_13
  _atom_site_aniso_U_12
 Br01 0.0545(2) 0.0332(2) 0.0358(2) -0.00274(13) 0.00686(13) -0.01572(13)
 O002 0.0397(8) 0.0351(9) 0.0280(8) -0.0141(7) -0.0029(7) -0.0130(7)
 O003 0.0504(9) 0.0326(9) 0.0254(8) -0.0146(7) 0.0056(7) -0.0201(7)
 O004 0.0502(10) 0.0330(9) 0.0320(9) -0.0135(7) 0.0027(7) -0.0218(7)
 C005 0.0282(10) 0.0313(11) 0.0270(10) -0.0119(9) 0.0015(8) -0.0077(8)
 C006 0.0249(9) 0.0301(11) 0.0224(9) -0.0100(8) -0.0013(7) -0.0038(8)
 C007 0.0227(9) 0.0222(9) 0.0233(10) -0.0072(8) -0.0016(7) -0.0037(7)
 C008 0.0238(9) 0.0193(9) 0.0248(10) -0.0062(7) 0.0009(7) -0.0054(7)
 C009 0.0317(10) 0.0290(11) 0.0230(10) -0.0082(8) -0.0022(8) 0.0023(8)
 C00A 0.0225(9) 0.0209(9) 0.0274(10) -0.0050(8) -0.0003(7) -0.0019(7)
 C00B 0.0258(9) 0.0288(11) 0.0246(10) -0.0117(8) -0.0023(8) -0.0017(8)
 C00C 0.0219(9) 0.0255(10) 0.0264(10) -0.0102(8) -0.0026(7) -0.0025(7)
 C00D 0.0248(9) 0.0225(10) 0.0295(11) -0.0088(8) -0.0015(8) -0.0054(7)
 C00E 0.0253(9) 0.0230(10) 0.0262(10) -0.0105(8) -0.0005(8) -0.0043(7)
 C00F 0.0271(10) 0.0301(11) 0.0259(11) -0.0080(8) -0.0001(8) -0.0018(8)
 C00G 0.0344(10) 0.0247(10) 0.0259(10) -0.0082(8) 0.0056(8) -0.0039(8)
 C00H 0.0194(8) 0.0238(10) 0.0247(10) -0.0069(8) -0.0004(7) -0.0005(7)
 C00I 0.0312(10) 0.0243(10) 0.0341(12) -0.0052(9) 0.0018(9) -0.0064(8)
 C00J 0.0249(9) 0.0248(10) 0.0211(9) -0.0097(8) 0.0001(7) -0.0008(7)
 C00K 0.0335(11) 0.0291(11) 0.0319(12) 0.0013(9) 0.0051(9) -0.0053(9)
 C00L 0.0310(11) 0.0364(12) 0.0249(11) -0.0044(9) 0.0035(8) 0.0007(9)
 C00M 0.0506(14) 0.0348(12) 0.0334(12) -0.0152(10) 0.0031(10) -0.0209(11)

_geom_special_details
;
 All esds (except the esd in the dihedral angle between two l.s. planes)
 are estimated using the full covariance matrix.  The cell esds are taken
 into account individually in the estimation of esds in distances, angles
 and torsion angles; correlations between esds in cell parameters are only
 used when they are defined by crystal symmetry.  An approximate (isotropic)
 treatment of cell esds is used for estimating esds involving l.s. planes.
;
loop_
  _geom_bond_atom_site_label_1
  _geom_bond_atom_site_label_2
  _geom_bond_distance
  _geom_bond_site_symmetry_2
  _geom_bond_publ_flag
 Br01 C00G 1.897(2) . ?
 O002 C00C 1.249(3) . ?
 O003 C00E 1.373(3) . ?
 O003 C00M 1.426(3) . ?
 O004 H004 0.8400 . ?
 O004 C00D 1.340(3) . ?
 C005 H005 0.9500 . ?
 C005 C006 1.387(3) . ?
 C005 C00G 1.392(3) . ?
 C006 H006 0.9500 . ?
 C006 C00J 1.394(3) . ?
 C007 C008 1.431(3) . ?
 C007 C00C 1.467(3) . ?
 C007 C00D 1.397(3) . ?
 C008 H008 0.9500 . ?
 C008 C00E 1.360(3) . ?
 C009 H009 0.9500 . ?
 C009 C00B 1.381(3) . ?
 C009 C00G 1.382(3) . ?
 C00A C00D 1.431(3) . ?
 C00A C00H 1.415(3) . ?
 C00A C00I 1.411(3) . ?
 C00B H00B 0.9500 . ?
 C00B C00J 1.403(3) . ?
 C00C C00J 1.488(3) . ?
 C00E C00H 1.431(3) . ?
 C00F H00F 0.9500 . ?
 C00F C00H 1.413(3) . ?
 C00F C00L 1.374(4) . ?
 C00I H00I 0.9500 . ?
 C00I C00K 1.371(3) . ?
 C00K H00K 0.9500 . ?
 C00K C00L 1.398(4) . ?
 C00L H00L 0.9500 . ?
 C00M H00A 0.9800 . ?
 C00M H00C 0.9800 . ?
 C00M H00D 0.9800 . ?

loop_
  _geom_angle_atom_site_label_1
  _geom_angle_atom_site_label_2
  _geom_angle_atom_site_label_3
  _geom_angle
  _geom_angle_site_symmetry_1
  _geom_angle_site_symmetry_3
  _geom_angle_publ_flag
 C00E O003 C00M 116.46(18) . . ?
 C00D O004 H004 109.5 . . ?
 C006 C005 H005 120.5 . . ?
 C006 C005 C00G 119.0(2) . . ?
 C00G C005 H005 120.5 . . ?
 C005 C006 H006 119.8 . . ?
 C005 C006 C00J 120.31(19) . . ?
 C00J C006 H006 119.8 . . ?
 C008 C007 C00C 122.27(19) . . ?
 C00D C007 C008 119.02(19) . . ?
 C00D C007 C00C 118.59(18) . . ?
 C007 C008 H008 119.5 . . ?
 C00E C008 C007 120.92(19) . . ?
 C00E C008 H008 119.5 . . ?
 C00B C009 H009 120.7 . . ?
 C00B C009 C00G 118.6(2) . . ?
 C00G C009 H009 120.7 . . ?
 C00H C00A C00D 119.40(19) . . ?
 C00I C00A C00D 121.21(19) . . ?
 C00I C00A C00H 119.3(2) . . ?
 C009 C00B H00B 119.4 . . ?
 C009 C00B C00J 121.1(2) . . ?
 C00J C00B H00B 119.4 . . ?
 O002 C00C C007 120.6(2) . . ?
 O002 C00C C00J 116.94(19) . . ?
 C007 C00C C00J 122.46(18) . . ?
 O004 C00D C007 122.6(2) . . ?
 O004 C00D C00A 116.8(2) . . ?
 C007 C00D C00A 120.57(19) . . ?
 O003 C00E C00H 113.88(18) . . ?
 C008 C00E O003 124.9(2) . . ?
 C008 C00E C00H 121.17(18) . . ?
 C00H C00F H00F 119.7 . . ?
 C00L C00F H00F 119.7 . . ?
 C00L C00F C00H 120.7(2) . . ?
 C005 C00G Br01 118.86(17) . . ?
 C009 C00G Br01 119.30(17) . . ?
 C009 C00G C005 121.8(2) . . ?
 C00A C00H C00E 118.87(19) . . ?
 C00F C00H C00A 118.8(2) . . ?
 C00F C00H C00E 122.34(19) . . ?
 C00A C00I H00I 119.8 . . ?
 C00K C00I C00A 120.4(2) . . ?
 C00K C00I H00I 119.8 . . ?
 C006 C00J C00B 119.1(2) . . ?
 C006 C00J C00C 123.64(19) . . ?
 C00B C00J C00C 117.14(18) . . ?
 C00I C00K H00K 119.7 . . ?
 C00I C00K C00L 120.5(2) . . ?
 C00L C00K H00K 119.7 . . ?
 C00F C00L C00K 120.3(2) . . ?
 C00F C00L H00L 119.9 . . ?
 C00K C00L H00L 119.9 . . ?
 O003 C00M H00A 109.5 . . ?
 O003 C00M H00C 109.5 . . ?
 O003 C00M H00D 109.5 . . ?
 H00A C00M H00C 109.5 . . ?
 H00A C00M H00D 109.5 . . ?
 H00C C00M H00D 109.5 . . ?

loop_
  _geom_torsion_atom_site_label_1
  _geom_torsion_atom_site_label_2
  _geom_torsion_atom_site_label_3
  _geom_torsion_atom_site_label_4
  _geom_torsion
  _geom_torsion_site_symmetry_1
  _geom_torsion_site_symmetry_2
  _geom_torsion_site_symmetry_3
  _geom_torsion_site_symmetry_4
  _geom_torsion_publ_flag
 O002 C00C C00J C006 -139.2(2) . . . . ?
 O002 C00C C00J C00B 37.1(3) . . . . ?
 O003 C00E C00H C00A 179.90(18) . . . . ?
 O003 C00E C00H C00F 1.6(3) . . . . ?
 C005 C006 C00J C00B 1.4(3) . . . . ?
 C005 C006 C00J C00C 177.64(18) . . . . ?
 C006 C005 C00G Br01 178.99(15) . . . . ?
 C006 C005 C00G C009 -1.3(3) . . . . ?
 C007 C008 C00E O003 179.07(19) . . . . ?
 C007 C008 C00E C00H -2.2(3) . . . . ?
 C007 C00C C00J C006 42.6(3) . . . . ?
 C007 C00C C00J C00B -141.07(19) . . . . ?
 C008 C007 C00C O002 -170.46(19) . . . . ?
 C008 C007 C00C C00J 7.7(3) . . . . ?
 C008 C007 C00D O004 177.73(19) . . . . ?
 C008 C007 C00D C00A -1.2(3) . . . . ?
 C008 C00E C00H C00A 1.0(3) . . . . ?
 C008 C00E C00H C00F -177.31(19) . . . . ?
 C009 C00B C00J C006 -1.7(3) . . . . ?
 C009 C00B C00J C00C -178.16(18) . . . . ?
 C00A C00I C00K C00L -0.8(3) . . . . ?
 C00B C009 C00G Br01 -179.26(15) . . . . ?
 C00B C009 C00G C005 1.0(3) . . . . ?
 C00C C007 C008 C00E 178.18(18) . . . . ?
 C00C C007 C00D O004 1.7(3) . . . . ?
 C00C C007 C00D C00A -177.29(17) . . . . ?
 C00D C007 C008 C00E 2.3(3) . . . . ?
 C00D C007 C00C O002 5.5(3) . . . . ?
 C00D C007 C00C C00J -176.40(17) . . . . ?
 C00D C00A C00H C00E 0.0(3) . . . . ?
 C00D C00A C00H C00F 178.41(18) . . . . ?
 C00D C00A C00I C00K -177.8(2) . . . . ?
 C00G C005 C006 C00J 0.0(3) . . . . ?
 C00G C009 C00B C00J 0.5(3) . . . . ?
 C00H C00A C00D O004 -178.89(18) . . . . ?
 C00H C00A C00D C007 0.1(3) . . . . ?
 C00H C00A C00I C00K -0.1(3) . . . . ?
 C00H C00F C00L C00K -0.4(3) . . . . ?
 C00I C00A C00D O004 -1.1(3) . . . . ?
 C00I C00A C00D C007 177.86(18) . . . . ?
 C00I C00A C00H C00E -177.76(17) . . . . ?
 C00I C00A C00H C00F 0.6(3) . . . . ?
 C00I C00K C00L C00F 1.0(3) . . . . ?
 C00L C00F C00H C00A -0.4(3) . . . . ?
 C00L C00F C00H C00E 177.95(19) . . . . ?
 C00M O003 C00E C008 -1.8(3) . . . . ?
 C00M O003 C00E C00H 179.31(19) . . . . ?

_shelx_res_file
;
TITL cu_202508211_0m_a.res in P-1
    cu_202508211_0m_a.res
    created by SHELXL-2018/3 at 20:11:32 on 01-Sep-2025
REM Old TITL cu_202508211_0m in P1
REM SHELXT solution in P-1: R1 0.152, Rweak 0.015, Alpha 0.062
REM <I/s> 0.000 for 0 systematic absences, Orientation as input
REM Formula found by SHELXT: C18 O3 Br
CELL 1.54178 8.4195 8.8783 10.3568 73.825 87.59 82.554
ZERR 2 0.0008 0.0009 0.001 0.002 0.002 0.002
LATT 1
SFAC C H Br O
UNIT 36 26 2 6

L.S. 10
PLAN  5
SIZE 0.2 0.2 0.1
TEMP -73.15
CONF
BOND
LIST 4
MORE -1
BOND $H
fmap 2
acta
OMIT 0 9 5
REM <olex2.extras>
REM <HklSrc "%.\\cu_202508211_0m_a.hkl">
REM </olex2.extras>

WGHT    0.051100    0.454800
EXTI    0.056817
FVAR       1.04847
BR01  3    0.511670    0.969668   -0.228665    11.00000    0.05450    0.03316 =
         0.03583   -0.00274    0.00686   -0.01572
O002  4    0.156939    0.346675    0.139984    11.00000    0.03974    0.03511 =
         0.02802   -0.01412   -0.00295   -0.01296
O003  4    0.293814    0.618092    0.592778    11.00000    0.05040    0.03258 =
         0.02536   -0.01460    0.00558   -0.02012
O004  4    0.095305    0.177894    0.370265    11.00000    0.05022    0.03304 =
         0.03199   -0.01350    0.00267   -0.02182
AFIX 147
H004  2    0.110643    0.199622    0.286781    11.00000   -1.50000
AFIX   0
C005  1    0.504143    0.734826    0.021818    11.00000    0.02820    0.03132 =
         0.02702   -0.01193    0.00154   -0.00775
AFIX  43
H005  2    0.602684    0.767591    0.038005    11.00000   -1.20000
AFIX   0
C006  1    0.438690    0.616263    0.117908    11.00000    0.02488    0.03010 =
         0.02243   -0.00996   -0.00130   -0.00376
AFIX  43
H006  2    0.492631    0.567387    0.200593    11.00000   -1.20000
AFIX   0
C007  1    0.212469    0.418916    0.334731    11.00000    0.02267    0.02215 =
         0.02326   -0.00722   -0.00157   -0.00365
C008  1    0.260373    0.534170    0.393110    11.00000    0.02376    0.01933 =
         0.02481   -0.00623    0.00089   -0.00538
AFIX  43
H008  2    0.300817    0.625347    0.336881    11.00000   -1.20000
AFIX   0
C009  1    0.281345    0.758015   -0.126318    11.00000    0.03174    0.02899 =
         0.02301   -0.00825   -0.00224    0.00233
AFIX  43
H009  2    0.228674    0.806186   -0.209694    11.00000   -1.20000
AFIX   0
C00A  1    0.132611    0.267908    0.559535    11.00000    0.02246    0.02091 =
         0.02743   -0.00500   -0.00030   -0.00189
C00B  1    0.217738    0.639371   -0.030027    11.00000    0.02578    0.02884 =
         0.02460   -0.01172   -0.00231   -0.00166
AFIX  43
H00B  2    0.120660    0.605225   -0.047911    11.00000   -1.20000
AFIX   0
C00C  1    0.219010    0.438272    0.189292    11.00000    0.02187    0.02551 =
         0.02642   -0.01020   -0.00259   -0.00254
C00D  1    0.147837    0.288109    0.417813    11.00000    0.02476    0.02248 =
         0.02948   -0.00876   -0.00154   -0.00539
C00E  1    0.248816    0.515017    0.527923    11.00000    0.02534    0.02301 =
         0.02618   -0.01054   -0.00052   -0.00425
C00F  1    0.163850    0.362573    0.754993    11.00000    0.02711    0.03007 =
         0.02592   -0.00802   -0.00012   -0.00177
AFIX  43
H00F  2    0.197989    0.437923    0.793917    11.00000   -1.20000
AFIX   0
C00G  1    0.423339    0.805160   -0.098740    11.00000    0.03441    0.02471 =
         0.02585   -0.00821    0.00562   -0.00387
C00H  1    0.183394    0.381993    0.615348    11.00000    0.01944    0.02377 =
         0.02471   -0.00693   -0.00035   -0.00053
C00I  1    0.062712    0.139275    0.644053    11.00000    0.03124    0.02435 =
         0.03415   -0.00516    0.00177   -0.00644
AFIX  43
H00I  2    0.028255    0.062308    0.607224    11.00000   -1.20000
AFIX   0
C00J  1    0.294069    0.568433    0.093745    11.00000    0.02491    0.02478 =
         0.02112   -0.00969    0.00009   -0.00079
C00K  1    0.044193    0.124629    0.778962    11.00000    0.03349    0.02905 =
         0.03190    0.00133    0.00514   -0.00535
AFIX  43
H00K  2   -0.004205    0.038248    0.834771    11.00000   -1.20000
AFIX   0
C00L  1    0.095954    0.235780    0.835043    11.00000    0.03100    0.03644 =
         0.02489   -0.00436    0.00352    0.00074
AFIX  43
H00L  2    0.084151    0.223629    0.928893    11.00000   -1.20000
AFIX   0
C00M  1    0.361576    0.752127    0.511052    11.00000    0.05060    0.03476 =
         0.03339   -0.01516    0.00309   -0.02088
AFIX 137
H00A  2    0.283073    0.815744    0.444090    11.00000   -1.50000
H00C  2    0.457416    0.716701    0.465233    11.00000   -1.50000
H00D  2    0.390823    0.816078    0.567650    11.00000   -1.50000
AFIX   0
HKLF 4


REM  cu_202508211_0m_a.res in P-1
REM wR2 = 0.1051, GooF = S = 1.167, Restrained GooF = 1.167 for all data
REM R1 = 0.0409 for 2550 Fo > 4sig(Fo) and 0.0411 for all 2555 data
REM 202 parameters refined using 0 restraints

END

WGHT      0.0511      0.4548

REM Highest difference peak  0.705,  deepest hole -0.559,  1-sigma level  0.097
Q1    1   0.5812  0.9707 -0.1881  11.00000  0.05    0.71
Q2    1   0.4819  1.0234 -0.2883  11.00000  0.05    0.45
Q3    1   0.2612  0.6076  0.0273  11.00000  0.05    0.44
Q4    1   0.3557  0.5924  0.1033  11.00000  0.05    0.38
Q5    1   0.4749  0.6723  0.0600  11.00000  0.05    0.37
;
_shelx_res_checksum                56032
_shelx_hkl_file
;
   5   0   0 1375.56   57.39
  -6   0   0  248.08    9.90
  -6   0   0  240.48    9.80
   6   0   0  256.67   10.10
   6   0   0  235.68    9.90
   6   0   0  236.18    9.90
   6   0   0  243.68    9.90
  -7   0   0  155.68    6.40
  -7   0   0  158.48    6.70
  -7   0   0  164.88    7.00
  -7   0   0  153.18    6.50
   7   0   0  152.48    6.60
   7   0   0  152.28    6.50
   7   0   0  160.98    6.70
   7   0   0  155.38    6.50
   7   0   0  147.79   11.40
   7   0   0  155.78    6.50
  -8   0   0   98.39    4.20
  -8   0   0   93.39    4.30
  -8   0   0   93.19    4.10
   8   0   0   93.89    4.10
   8   0   0   84.49    9.50
   8   0   0   91.89    4.00
   8   0   0   94.69    4.10
   8   0   0   94.59    4.10
  -9   0   0  142.19    6.10
  -9   0   0  144.39    6.20
   9   0   0  145.69    6.00
   9   0   0  161.48    6.30
   9   0   0  144.79    6.00
   9   0   0  134.09    6.10
   9   0   0  152.08    6.00
 -10   0   0   22.00    1.00
 -10   0   0   21.50    1.10
  10   0   0   23.20    1.10
  10  -1   0    5.50    0.50
  10  -1   0    5.70    0.50
 -10   1   0    5.70    0.40
   9  -1   0   19.10    1.10
   9  -1   0   20.60    1.00
   9  -1   0   21.10    1.10
   9  -1   0   21.20    1.10
  -9   1   0   19.10    1.00
  -9   1   0   18.70    1.20
  -9   1   0   18.10    1.00
   8  -1   0   70.59    3.10
   8  -1   0   68.09    3.10
   8  -1   0   69.09    3.00
   8  -1   0   61.49    2.80
   8  -1   0   70.59    3.30
   8  -1   0   69.39    3.10
  -8   1   0   64.39    3.00
  -8   1   0   70.99    3.20
  -8   1   0   63.39    2.90
  -8   1   0   63.69    3.30
   7  -1   0  221.88   12.30
   7  -1   0  223.18    9.30
   7  -1   0  224.08    9.20
   7  -1   0  228.58    9.20
   7  -1   0  216.78    9.00
   7  -1   0  224.68    9.40
  -7   1   0  215.58    9.10
  -7   1   0  223.18    9.10
  -7   1   0  236.68    9.60
   6  -1   0  397.06   18.40
  -6   1   0  374.76   15.10
  -6   1   0  367.46   15.00
   5  -1   0 1852.31   82.79
   5  -1   0 2184.98   81.99
   4  -1   0   93.89    5.80
   4  -1   0   87.59    3.70
   4  -1   0   75.69    8.70
  -4   1   0   92.79    3.70
   3  -1   0  368.36   16.90
   3  -1   0  370.16   15.90
   2  -1   0 9999.00  391.66
   1  -1   0  939.71   35.60
   1  -1   0  861.11   35.50
   0  -1   0  298.77   12.20
  -1  -1   0 1894.01   75.19
  -3  -1   0 2771.52  111.39
  -4  -1   0  721.43   33.10
   6   1   0  305.67   13.50
   6   1   0  351.16   13.60
   6   1   0  353.36   18.70
   6   1   0  352.76   13.70
   6   1   0  323.77   13.40
   7   1   0  714.63   34.10
  -8  -1   0  198.98    8.40
  -8  -1   0  201.38    8.10
  -8  -1   0  197.18    8.80
  -8  -1   0  195.48    8.30
   8   1   0  178.88   14.50
   8   1   0  197.78    8.10
  -9  -1   0  197.08    7.60
  -9  -1   0  179.58    7.80
   9   1   0  194.78    8.00
   9   1   0  174.88    7.60
 -10  -1   0   58.59    2.50
 -10  -1   0   58.99    2.50
  10   1   0   57.69    2.50
   9  -2   0    8.00    0.50
   9  -2   0    9.10    0.70
   9  -2   0    9.90    0.60
   9  -2   0    8.40    0.80
   9  -2   0    9.40    0.60
  -9   2   0    8.50    0.50
  -9   2   0    8.10    0.50
  -9   2   0    8.20    0.70
   8  -2   0    5.10    0.50
   8  -2   0    5.60    0.60
   8  -2   0    5.40    0.60
   8  -2   0    4.80    0.60
   8  -2   0    5.00    0.80
   8  -2   0    4.80    0.70
  -8   2   0    5.80    0.60
  -8   2   0    4.90    0.40
   7  -2   0  298.77   11.70
  -7   2   0  284.47   11.70
  -7   2   0  284.77   11.60
   6  -2   0    9.70    0.80
   6  -2   0    9.30    0.60
   6  -2   0    8.30    0.70
   6  -2   0   10.80    1.00
  -6   2   0    9.30    0.90
  -6   2   0   10.00    0.70
   5  -2   0  298.37   12.60
   5  -2   0  311.27   14.40
   5  -2   0  324.77   14.50
   4  -2   0 6880.91  251.27
   4  -2   0 5914.71  251.37
   3  -2   0   88.19    5.10
  -3   2   0   95.09    3.80
   2  -2   0   43.60    1.90
   0  -2   0  116.99    5.60
  -1  -2   0 2671.83  106.19
  -3  -2   0 1729.83   71.49
  -4  -2   0  892.41   40.20
  -5  -2   0 1965.20   83.49
  -6  -2   0  749.13   27.60
   6   2   0  673.83   33.10
   6   2   0  636.04   27.20
  -7  -2   0  332.47   13.50
  -7  -2   0  321.47   13.60
   7   2   0  327.07   13.00
   7   2   0  359.66   20.90
   7   2   0  298.07   13.00
  -8  -2   0  229.98   10.60
  -8  -2   0  221.98    9.80
  -8  -2   0  264.17   10.20
   8   2   0  240.68    9.70
   8   2   0  196.58   17.60
  -9  -2   0   35.90    2.00
  -9  -2   0   42.80    2.40
  -9  -2   0   41.50    2.10
 -10  -2   0   41.80    1.70
 -10  -2   0   39.20    1.80
  10   2   0   36.80    1.70
  10   2   0   39.10    1.70
   9  -3   0   29.70    1.50
   9  -3   0   31.20    1.40
   9  -3   0   30.90    1.50
   9  -3   0   30.70    1.50
  -9   3   0   28.90    1.40
   8  -3   0    1.80    0.50
   8  -3   0    2.00    0.30
   8  -3   0    1.80    0.50
   8  -3   0    2.30    0.50
  -8   3   0    2.10    0.40
   7  -3   0   43.30    2.30
   7  -3   0   40.90    2.00
   7  -3   0   45.40    2.50
   7  -3   0   36.40    2.30
   7  -3   0   41.80    2.10
  -7   3   0   37.80    2.20
  -7   3   0   39.30    2.00
   5  -3   0   34.00    1.80
   5  -3   0   34.70    1.80
   5  -3   0   33.70    1.80
   5  -3   0   36.40    1.70
   5  -3   0   37.60    1.70
   5  -3   0   34.90    1.70
   5  -3   0   32.00    2.10
   5  -3   0   34.10    1.90
  -5   3   0   37.80    1.70
  -5   3   0   37.80    1.90
   4  -3   0    3.10    0.50
   4  -3   0    4.60    0.40
   4  -3   0    3.30    0.50
   4  -3   0    4.70    0.50
   0  -3   0 1554.84   62.19
  -1  -3   0 2107.89   84.79
  -2  -3   0 1070.69   45.30
  -3  -3   0 3235.78  131.09
  -4  -3   0 1652.53   70.59
  -5  -3   0  610.24   40.80
   6   3   0  621.94   32.30
  -7  -3   0  370.86   15.00
   7   3   0  377.36   14.80
   7   3   0  340.47   23.70
  -8  -3   0  232.78    9.60
  -8  -3   0  242.58    9.70
  -8  -3   0  227.98    9.60
   8   3   0  197.38   20.70
   8   3   0  227.68    9.20
  -9  -3   0  127.39    5.80
  -9  -3   0  136.39    5.80
  -9  -3   0  139.49    5.60
   9   3   0  146.99    5.80
 -10  -3   0   87.59    3.70
  10   3   0   90.09    3.70
  10   3   0   87.89    3.70
   9  -4   0    6.10    0.40
   9  -4   0    4.60    0.50
   9  -4   0    5.10    0.50
   9  -4   0    5.80    0.40
   7  -4   0    0.70    0.30
   7  -4   0    1.30    0.40
   7  -4   0    0.40    0.40
   7  -4   0    0.60    0.30
   6  -4   0  168.28    6.80
   6  -4   0  164.48    6.70
   6  -4   0  165.18    6.70
   6  -4   0  150.98    6.60
   6  -4   0  161.48    6.80
   6  -4   0  155.08    6.60
   6  -4   0  160.68    6.60
   6  -4   0  146.59    7.10
  -6   4   0  157.08    6.50
  -6   4   0  158.38    6.70
   5  -4   0  592.74   23.70
   4  -4   0  109.49    4.70
   4  -4   0  106.99    4.70
   4  -4   0  106.49    4.60
   4  -4   0  114.09    4.70
   4  -4   0  113.59    4.60
   4  -4   0  109.29    4.60
   4  -4   0   95.99    5.00
   4  -4   0  113.89    4.60
   4  -4   0  108.29    4.60
   4  -4   0   96.49    5.10
   4  -4   0  105.09    5.00
   4  -4   0  110.09    4.60
   3  -4   0  182.68    7.40
   3  -4   0  184.28    7.50
   3  -4   0  178.98    7.40
  -2  -4   0 2864.21  116.19
  -3  -4   0  744.73   34.60
  -4  -4   0 1144.49   51.69
  -5  -4   0 1049.09   49.80
   6   4   0 1034.40   54.19
  -8  -4   0  306.17   12.60
   8   4   0  307.67   12.30
  -9  -4   0  249.78   10.20
  10   4   0   94.19    3.90
  10   4   0   93.89    3.80
   7  -5   0   19.80    1.50
   7  -5   0   18.10    1.50
   7  -5   0   20.10    1.20
   7  -5   0   19.20    1.20
   7  -5   0   18.60    1.20
   7  -5   0   18.60    1.40
  -7   5   0   20.10    1.00
   6  -5   0    1.10    0.40
   6  -5   0    0.80    0.30
   6  -5   0    1.90    0.40
   5  -5   0    0.60    0.40
   5  -5   0    0.50    0.30
   5  -5   0    0.80    0.30
   5  -5   0    1.10    0.30
   5  -5   0    0.70    0.30
   5  -5   0    0.40    0.50
   5  -5   0    0.50    0.30
   4  -5   0   24.00    1.40
   4  -5   0   25.20    1.40
   4  -5   0   25.40    1.40
   4  -5   0   21.30    1.80
   4  -5   0   24.70    1.60
   4  -5   0   27.40    1.40
   4  -5   0   24.70    1.40
   4  -5   0   22.40    1.80
   4  -5   0   22.70    1.80
   4  -5   0   23.00    1.30
   4  -5   0   26.50    1.60
   3  -5   0  139.29    5.80
   3  -5   0  132.99    5.70
   3  -5   0  134.19    5.70
   3  -5   0  131.09    5.90
   3  -5   0  127.69    6.00
   3  -5   0  139.19    6.00
   3  -5   0  123.89    6.00
   3  -5   0  139.89    5.70
   3  -5   0  135.99    6.20
   3  -5   0  137.49    5.90
   3  -5   0  134.69    5.60
   3  -5   0  139.29    5.70
   3  -5   0  142.59    5.70
   2  -5   0   28.90    1.50
   2  -5   0   29.80    1.70
   2  -5   0   29.80    1.80
   2  -5   0   29.40    1.50
   2  -5   0   30.70    1.60
   2  -5   0   32.00    1.60
   2  -5   0   30.20    1.80
   2  -5   0   34.60    1.80
   2  -5   0   30.20    2.00
  -1  -5   0  536.95   24.20
  -2  -5   0  525.85   25.20
  -3  -5   0  538.05   27.50
  -4  -5   0 1088.79   47.20
   4   5   0  938.91   40.40
  -6  -5   0  235.18   10.00
   6   5   0  243.38    9.90
   6   5   0  231.88   10.00
  -7  -5   0  178.18    7.30
  -7  -5   0  172.58    7.60
   7   5   0  177.88    7.50
   7   5   0  175.28    7.40
  -8  -5   0  182.08    7.30
  -8  -5   0  166.18    7.50
   8   5   0  171.38    7.10
   8   5   0  158.68    7.30
  -9  -5   0    6.30    0.50
  -9  -5   0    5.70    0.60
   9   5   0    6.10    0.50
   7  -6   0    0.60    0.30
   7  -6   0    0.30    0.20
   7  -6   0    0.60    0.20
   7  -6   0    0.10    0.20
   6  -6   0   15.90    1.00
   6  -6   0   15.80    1.00
   6  -6   0   14.70    1.10
   6  -6   0   14.70    1.10
   6  -6   0   15.90    1.10
   6  -6   0   17.60    1.30
   5  -6   0    9.20    0.80
   5  -6   0    7.30    0.70
   5  -6   0    7.50    0.70
   5  -6   0    6.70    0.70
   5  -6   0    8.20    0.80
   5  -6   0    7.70    0.70
   4  -6   0    1.30    0.40
   4  -6   0    2.20    0.60
   4  -6   0    1.30    0.50
   4  -6   0    1.40    0.40
   4  -6   0    2.10    0.40
   4  -6   0    1.20    0.30
   4  -6   0    1.40    0.40
   3  -6   0  176.68    7.20
   3  -6   0  167.38    7.50
   3  -6   0  175.68    7.40
   3  -6   0  165.08    7.00
   3  -6   0  182.18    7.30
   3  -6   0  168.98    7.10
   3  -6   0  167.68    7.70
   3  -6   0  177.08    7.10
   3  -6   0  159.68    7.00
   3  -6   0  168.08    7.00
   3  -6   0  151.88    7.40
   2  -6   0  213.38    9.40
   2  -6   0  237.38   10.10
   2  -6   0  242.28    9.50
   2  -6   0  235.68    9.70
   2  -6   0  216.78    9.70
   2  -6   0  243.98    9.60
   2  -6   0  231.38    9.40
   2  -6   0  218.58    9.40
   2  -6   0  238.48    9.90
   1  -6   0   46.50    2.40
   1  -6   0   45.10    2.50
   1  -6   0   45.10    2.20
   1  -6   0   46.60    2.50
   1  -6   0   48.40    2.60
   1  -6   0   45.60    2.70
   1  -6   0   47.50    2.30
   1  -6   0   46.70    2.30
  -1   6   0   49.50    2.10
  -1   6   0   49.90    2.20
   0  -6   0   20.10    1.20
   0  -6   0   23.00    1.40
   0  -6   0   19.50    1.30
   0  -6   0   23.30    1.50
   0  -6   0   22.90    1.50
   0  -6   0   22.10    1.40
   0  -6   0   23.40    1.70
   0   6   0   22.90    1.20
  -1  -6   0    2.50    0.50
  -1  -6   0    3.00    0.50
  -1  -6   0    2.60    0.40
   1   6   0    2.40    0.40
  -2  -6   0  237.98   10.20
  -2  -6   0  249.97   10.30
  -2  -6   0  247.08   10.30
  -2  -6   0  251.47   10.40
  -2  -6   0  240.88   10.00
  -2  -6   0  242.18   10.20
   2   6   0  251.37   10.20
  -3  -6   0  286.07   11.40
  -3  -6   0  274.67   11.60
  -3  -6   0  269.97   11.50
  -3  -6   0  275.57   11.60
  -3  -6   0  268.77   11.50
  -3  -6   0  284.37   11.60
   3   6   0  283.47   11.20
   3   6   0  289.17   11.40
  -4  -6   0  248.98   10.70
  -4  -6   0  264.77   10.80
  -4  -6   0  262.27   10.70
  -4  -6   0  251.37   10.70
  -5  -6   0   64.69    2.80
  -5  -6   0   63.79    3.20
  -5  -6   0   62.89    3.20
  -5  -6   0   60.49    3.30
   5   6   0   74.29    3.90
   5   6   0   62.29    3.10
   5   6   0   64.09    3.40
   5   6   0   67.79    2.90
   5   6   0   66.89    3.10
  -6  -6   0  144.79    6.40
   6   6   0  151.18    6.20
   6   6   0  134.59    6.20
   6   6   0  146.79    6.00
  -7  -6   0   67.59    3.40
  -7  -6   0   71.29    3.10
   7   6   0   69.99    3.20
   7   6   0   69.49    3.20
  -8  -6   0  112.59    5.00
  -8  -6   0  115.89    4.70
   8   6   0  116.39    4.90
   8   6   0  114.19    4.80
  -9  -6   0   97.99    4.10
   9   6   0   97.99    4.10
   6  -7   0    5.70    0.50
   6  -7   0    6.00    0.50
   6  -7   0    5.40    0.50
   6  -7   0    7.10    0.50
   6  -7   0    6.10    0.50
   5  -7   0   15.90    1.00
   5  -7   0   15.80    1.00
   5  -7   0   16.10    1.00
   5  -7   0   15.50    0.90
   5  -7   0   17.00    1.00
   5  -7   0   15.70    1.10
   5  -7   0   16.80    1.00
   5  -7   0   16.20    1.10
   4  -7   0   12.30    0.90
   4  -7   0   13.70    0.90
   4  -7   0   12.30    0.90
   4  -7   0   12.20    0.90
   4  -7   0   13.50    1.00
   4  -7   0   11.80    1.00
   4  -7   0   12.40    1.30
   3  -7   0    4.00    0.90
   3  -7   0    5.50    0.80
   3  -7   0    5.30    0.60
   3  -7   0    4.40    0.70
   3  -7   0    5.50    0.60
   3  -7   0    6.20    1.10
   3  -7   0    4.30    0.60
   2  -7   0    1.30    0.30
   2  -7   0    0.30    0.40
   2  -7   0    1.20    0.40
   2  -7   0    0.30    0.30
   2  -7   0    0.80    0.30
   2  -7   0    1.00    0.50
   2  -7   0    1.60    0.50
   1  -7   0    2.20    0.50
   1  -7   0    2.10    0.50
   1  -7   0    2.30    0.50
   1  -7   0    3.20    0.70
  -1   7   0    1.90    0.30
   0  -7   0   32.00    2.20
   0  -7   0   30.10    1.80
   0  -7   0   30.90    1.80
   0  -7   0   28.10    1.60
   0  -7   0   30.40    1.90
   0  -7   0   32.60    2.00
   0  -7   0   30.30    1.70
   0  -7   0   33.50    2.00
   0  -7   0   30.30    1.80
   0   7   0   31.90    1.60
   0   7   0   33.60    1.70
  -1  -7   0   33.90    2.30
  -1  -7   0   34.30    2.00
  -1  -7   0   34.90    2.00
  -1  -7   0   33.30    1.90
  -1  -7   0   30.60    1.50
  -1  -7   0   34.50    1.90
  -1  -7   0   34.40    2.10
   1   7   0   32.10    1.60
   1   7   0   36.50    1.80
   1   7   0   34.20    1.80
  -3  -7   0  157.78    7.00
  -3  -7   0  156.68    7.10
  -3  -7   0  163.18    7.10
  -3  -7   0  166.48    7.40
  -3  -7   0  164.98    6.80
  -3  -7   0  151.28    7.00
  -3  -7   0  163.58    7.10
   3   7   0  163.88    6.70
   3   7   0  164.98    7.10
   3   7   0  164.28    6.80
  -4  -7   0   96.89    4.90
  -4  -7   0   98.79    4.70
  -4  -7   0   93.19    4.60
  -4  -7   0   96.09    4.70
  -4  -7   0  102.19    4.50
   4   7   0  106.99    4.40
   4   7   0  107.59    4.70
   4   7   0  107.69    4.50
   4   7   0  104.29    4.80
  -5  -7   0  187.98    7.90
  -5  -7   0  169.98    7.60
  -5  -7   0  157.38    7.50
   5   7   0  166.18    7.40
   5   7   0  184.18    7.50
   5   7   0  176.18    7.40
   5   7   0  162.28    7.60
   6   7   0  292.67   12.50
   6   7   0  305.07   12.20
  -7  -7   0  248.38   10.60
   7   7   0  268.47   10.50
  -8  -7   0  147.79    6.10
   8   7   0  147.89    6.00
   8   7   0  143.19    6.00
   5  -8   0   17.10    0.90
   5  -8   0   15.60    0.90
   5  -8   0   17.90    0.90
   5  -8   0   17.70    0.90
   5  -8   0   16.90    0.90
   4  -8   0   13.70    0.90
   4  -8   0   12.10    0.90
   4  -8   0   11.10    1.00
   4  -8   0   14.50    1.10
   4  -8   0   14.50    0.90
   4  -8   0   12.70    0.80
   4  -8   0   13.00    1.00
   3  -8   0    5.30    0.90
   3  -8   0    6.30    0.60
   3  -8   0    7.30    1.10
   3  -8   0    5.90    0.70
   3  -8   0    6.10    0.70
   3  -8   0    6.30    0.80
   3  -8   0    6.30    0.60
   2  -8   0    4.50    1.00
   2  -8   0    5.40    0.60
   2  -8   0    4.70    0.70
   2  -8   0    6.00    0.50
   2  -8   0    3.50    0.70
   2  -8   0    4.20    0.70
   2  -8   0    5.10    0.60
   1  -8   0  129.89    5.60
   1  -8   0  124.29    5.60
   1  -8   0  116.29    5.20
   1  -8   0  115.89    5.60
   1  -8   0  118.59    5.30
   1  -8   0  119.59    5.40
   1  -8   0  120.89    5.80
  -1   8   0  124.09    5.20
  -1   8   0  117.59    5.10
   0  -8   0  213.48    9.10
   0  -8   0  209.18    8.80
   0  -8   0  208.78    9.10
   0  -8   0  206.58    8.90
   0  -8   0  215.08    8.90
   0  -8   0  207.08    9.30
   0  -8   0  208.48    9.00
   0   8   0  210.78    8.70
   0   8   0  209.18    8.70
  -1  -8   0   98.09    4.80
  -1  -8   0  103.29    4.80
  -1  -8   0   99.69    4.50
  -1  -8   0  110.99    4.80
  -1  -8   0   99.39    4.60
  -1  -8   0   97.39    5.00
  -1  -8   0  101.29    4.70
   1   8   0   99.79    4.50
   1   8   0   97.29    4.50
   1   8   0   93.39    4.30
  -2  -8   0    2.60    0.60
   2   8   0    2.60    0.60
   2   8   0    3.50    0.60
  -3  -8   0    3.70    0.70
  -3  -8   0    4.20    0.70
   3   8   0    4.30    0.60
   3   8   0    4.50    0.50
   3   8   0    4.30    0.50
  -4  -8   0   86.19    3.90
  -4  -8   0   85.29    4.20
  -4  -8   0   89.49    4.10
  -4  -8   0   82.99    4.10
  -4  -8   0   91.39    4.40
   4   8   0   93.89    3.90
   4   8   0   91.59    4.10
   4   8   0   89.09    3.90
  -5  -8   0  227.28    9.50
   5   8   0  225.28    9.60
  -6  -8   0  109.49    4.60
  -6  -8   0   98.59    4.60
   6   8   0  105.59    4.50
   6   8   0  104.59    4.40
  -7  -8   0    4.40    0.50
   7   8   0    4.40    0.40
   4  -9   0    0.60    0.20
   4  -9   0    0.40    0.20
   4  -9   0    0.50    0.20
   3  -9   0  336.07   13.70
   2  -9   0    3.70    0.80
   2  -9   0    3.70    0.60
   2  -9   0    4.00    0.50
   1  -9   0    0.30    0.40
   1  -9   0    0.50    0.30
   1  -9   0    0.90    0.40
   1  -9   0    0.30    0.50
  -1   9   0    0.50    0.20
   0  -9   0   49.10    2.60
   0  -9   0   49.99    2.60
   0  -9   0   49.80    2.50
   0  -9   0   47.90    2.80
   0  -9   0   49.40    2.50
   0  -9   0   45.80    2.40
   0   9   0   46.40    2.30
   0   9   0   46.40    2.10
  -1  -9   0   71.49    3.40
  -1  -9   0   69.39    3.70
  -1  -9   0   71.39    3.40
  -1  -9   0   69.89    3.30
  -1  -9   0   67.79    3.30
  -1  -9   0   71.29    3.50
   1   9   0   69.59    3.00
   1   9   0   63.89    3.40
  -2  -9   0   35.20    2.30
  -2  -9   0   36.30    2.10
  -2  -9   0   36.20    2.00
  -2  -9   0   39.20    2.10
  -2  -9   0   36.40    2.20
   2   9   0   37.60    1.70
   2   9   0   34.90    2.00
   2   9   0   35.10    1.70
  -3  -9   0   63.09    3.10
  -3  -9   0   64.39    3.30
  -3  -9   0   64.89    3.30
   3   9   0   67.09    2.90
   3   9   0   63.09    3.00
   3   9   0   65.49    2.80
  -4  -9   0   37.40    2.10
  -4  -9   0   39.40    2.10
  -4  -9   0   38.60    2.20
  -4  -9   0   36.30    1.90
   4   9   0   37.10    1.80
   4   9   0   36.60    1.90
   4   9   0   36.70    1.70
  -5  -9   0   11.30    0.90
  -5  -9   0   13.30    0.60
  -5  -9   0   12.60    0.90
   5   9   0   13.50    0.80
   5   9   0   12.90    0.70
  -6  -9   0   21.60    1.20
   6   9   0   22.10    1.00
   6   9   0   21.80    1.10
   2 -10   0   16.50    0.90
   2 -10   0   15.20    1.00
   2 -10   0   17.20    0.90
   2 -10   0   17.20    0.90
   2 -10   0   16.80    0.90
   1 -10   0   17.10    0.90
   1 -10   0   18.40    1.00
   1 -10   0   18.10    1.00
   1 -10   0   18.60    1.10
   1 -10   0   18.80    1.20
   1 -10   0   17.90    1.10
   0 -10   0   95.99    4.10
   0 -10   0   92.99    4.00
   0 -10   0   96.29    4.10
   0 -10   0   95.69    4.00
   0 -10   0   91.49    4.10
   0 -10   0   86.49    3.90
   0 -10   0   97.39    4.30
  -1 -10   0    5.90    0.60
  -1 -10   0    5.80    0.60
  -1 -10   0    5.40    0.80
  -1 -10   0    5.90    0.50
  -1 -10   0    5.20    0.60
  -1 -10   0    5.40    0.60
   1  10   0    5.30    0.40
  -2 -10   0   14.50    1.10
  -2 -10   0   14.70    1.00
  -2 -10   0   14.30    0.90
  -2 -10   0   15.10    1.10
  -2 -10   0   15.50    1.00
   2  10   0   14.80    0.80
  -3 -10   0   36.40    2.00
  -3 -10   0   35.50    1.70
  -3 -10   0   35.50    1.80
  -3 -10   0   32.00    1.60
  -3 -10   0   32.20    1.70
   3  10   0   35.10    1.50
  -4 -10   0    1.60    0.40
   4  10   0    1.00    0.20
   4  10   0    1.30    0.20
   2  10  -1   86.59    3.50
  -2 -10   1   87.59    3.80
  -2 -10   1   85.99    3.70
  -2 -10   1   89.99    3.70
  -2 -10   1   83.99    3.70
   1  10  -1  154.68    6.40
   0 -10   1   71.59    3.20
   0 -10   1   65.09    3.00
   0 -10   1   66.39    3.00
   0 -10   1   65.59    2.90
   0 -10   1   68.49    3.00
   1 -10   1  190.38    7.60
   1 -10   1  187.28    7.50
   1 -10   1  180.18    7.70
   4   9  -1  116.79    4.80
   4   9  -1  114.49    4.90
   4   9  -1  115.49    5.10
  -4  -9   1  116.89    5.10
  -4  -9   1  115.29    5.10
  -4  -9   1  124.49    5.20
   2   9  -1  128.89    5.70
   2   9  -1  129.59    5.50
  -2  -9   1  142.69    6.00
  -2  -9   1  135.49    6.10
  -2  -9   1  136.39    5.90
  -2  -9   1  135.49    5.90
  -2  -9   1  131.09    5.90
   1   9  -1  315.47   12.20
  -1  -9   1  296.47   12.30
   0   9  -1  260.17   10.10
   0   9  -1  228.88   10.00
   0  -9   1  258.67   10.10
   1  -9   1  131.99    5.80
   1  -9   1  115.49    5.20
   1  -9   1  133.69    5.70
   1  -9   1  132.69    5.80
   1  -9   1  121.49    5.60
   1  -9   1  126.39    5.50
   2  -9   1    2.20    0.40
   2  -9   1    2.60    0.40
   2  -9   1    1.90    0.40
   2  -9   1    2.10    0.40
   2  -9   1    2.50    0.60
   3  -9   1    3.50    0.60
   3  -9   1    4.60    0.50
   3  -9   1    3.80    0.40
   3  -9   1    3.40    0.50
   3  -9   1    3.80    0.40
   3  -9   1    3.70    0.50
   6   8  -1   64.89    2.90
   6   8  -1   64.99    2.80
  -6  -8   1   66.79    2.90
  -6  -8   1   63.79    3.00
  -4  -8   1  261.27   11.00
  -4  -8   1  263.77   11.40
  -4  -8   1  273.57   11.20
  -1  -8   1  482.15   19.40
   0   8  -1  337.57   13.30
   0  -8   1  341.97   13.30
   0  -8   1  301.37   13.30
  -1   8  -1  140.59    5.90
   1  -8   1  145.59    6.30
   1  -8   1  143.49    6.40
   1  -8   1  138.49    6.00
   1  -8   1  126.09    6.00
   1  -8   1  143.89    6.20
   1  -8   1  142.29    6.10
   1  -8   1  146.89    6.70
   1  -8   1  141.59    6.40
   3  -8   1  397.16   15.90
   3  -8   1  382.16   15.50
   4  -8   1  216.38    9.40
   4  -8   1  225.38    9.30
   4  -8   1  214.38    9.10
   4  -8   1  236.78    9.20
   4  -8   1  229.98    9.10
   4  -8   1  220.78    9.20
   4  -8   1  239.68    9.30
   5  -8   1   36.20    1.60
   5  -8   1   34.50    1.60
   5  -8   1   37.90    1.70
   8   7  -1   11.90    0.70
  -8  -7   1   12.80    0.80
   7   7  -1  287.27   11.20
  -7  -7   1  266.37   11.40
   6   7  -1  222.98    9.70
  -6  -7   1  243.88   10.20
  -5  -7   1  634.94   25.60
  -4  -7   1  622.94   25.00
   1   7  -1  484.65   19.70
  -1  -7   1  508.75   20.00
   1  -7   1  731.43   29.00
   3  -7   1  264.77   10.90
   3  -7   1  256.27   10.90
   3  -7   1  260.17   10.90
   3  -7   1  266.77   10.90
   3  -7   1  286.17   11.80
   3  -7   1  274.97   11.30
   3  -7   1  284.17   11.50
   3  -7   1  260.77   11.20
   4  -7   1  234.18    9.40
   4  -7   1  224.48    9.40
   4  -7   1  236.08    9.40
   4  -7   1  238.08    9.50
   4  -7   1  234.88   10.50
   4  -7   1  213.78    9.70
   4  -7   1  232.88    9.60
   4  -7   1  231.68    9.90
   4  -7   1  233.98    9.70
   4  -7   1  235.08    9.40
   5  -7   1   63.99    2.90
   5  -7   1   69.59    3.00
   5  -7   1   70.19    3.10
   5  -7   1   66.69    3.00
   5  -7   1   67.19    3.00
   5  -7   1   70.99    3.00
   5  -7   1   64.49    3.00
   5  -7   1   70.09    3.00
   6  -7   1   52.29    2.20
   6  -7   1   47.10    2.20
   6  -7   1   53.99    2.30
   6  -7   1   52.29    2.20
   9   6  -1   49.40    2.20
  -9  -6   1   50.89    2.20
   8   6  -1   27.40    1.40
   8   6  -1   28.20    1.40
  -8  -6   1   27.20    1.50
   7   6  -1  244.38    9.50
  -7  -6   1  210.78    9.20
  -7  -6   1  235.58    9.60
   6   6  -1  277.97   12.00
   6   6  -1  299.27   11.90
  -6  -6   1  294.97   11.60
   5   6  -1  103.19    4.70
   5   6  -1  103.99    4.40
   5   6  -1  105.59    4.60
   5   6  -1  102.39    4.90
  -5  -6   1   99.29    4.80
  -5  -6   1  103.59    4.70
   4   6  -1  211.88    8.80
   4   6  -1  208.78    8.50
   4   6  -1  215.78    8.60
  -4  -6   1  194.48    9.00
  -4  -6   1  191.68    8.80
  -4  -6   1  218.48    9.60
  -4  -6   1  206.48    8.70
  -4  -6   1  203.88    8.80
   3   6  -1  286.77   11.40
   3   6  -1  288.37   11.50
  -3  -6   1  292.47   11.80
  -3  -6   1  270.77   11.60
  -3  -6   1  273.37   11.70
  -3  -6   1  275.87   11.70
  -3  -6   1  288.87   11.70
  -3  -6   1  276.67   12.00
   1  -6   1  721.83   28.60
   3  -6   1  289.77   12.20
   3  -6   1  271.27   11.30
   3  -6   1  282.27   11.70
   3  -6   1  288.17   11.90
   3  -6   1  279.87   11.30
   3  -6   1  274.17   11.40
   3  -6   1  265.77   11.70
   3  -6   1  275.87   11.60
   3  -6   1  283.37   11.30
   3  -6   1  266.27   11.30
   3  -6   1  287.57   11.50
   4  -6   1  241.48    9.70
   4  -6   1  240.68    9.90
   4  -6   1  242.88   10.10
   4  -6   1  224.78   10.10
   4  -6   1  231.58    9.70
   4  -6   1  228.68   10.10
   4  -6   1  236.28    9.70
   4  -6   1  239.68    9.70
   4  -6   1  237.28   10.00
   4  -6   1  238.28   10.40
   4  -6   1  244.08    9.70
   4  -6   1  239.78    9.70
   5  -6   1  228.18    9.60
   5  -6   1  234.88    9.40
   5  -6   1  240.68    9.50
   5  -6   1  235.18    9.50
   5  -6   1  213.88   10.20
   5  -6   1  233.28    9.60
   5  -6   1  231.28    9.50
   5  -6   1  230.58    9.80
   6  -6   1  138.19    5.50
   6  -6   1  127.09    5.30
   6  -6   1  120.09    5.20
   6  -6   1  128.29    5.30
   6  -6   1  129.89    5.30
   6  -6   1  123.29    5.30
   6  -6   1  113.29    5.20
   7  -6   1   12.60    0.70
   7  -6   1   12.50    0.80
   7  -6   1   11.90    0.80
   7  -6   1   12.20    0.70
   7  -6   1   12.30    0.80
   9   5  -1   13.60    0.80
  -9  -5   1   11.80    0.70
  -9  -5   1   13.10    0.90
   8   5  -1   97.09    4.20
   8   5  -1   91.79    4.00
  -8  -5   1   98.99    4.00
  -8  -5   1   90.59    4.30
   7   5  -1   17.40    1.20
   7   5  -1   19.40    1.30
  -7  -5   1   21.40    1.60
  -7  -5   1   18.40    1.10
   6   5  -1    5.10    0.60
   6   5  -1    5.10    0.60
   6   5  -1    6.40    0.70
   6   5  -1    5.30    1.00
   6   5  -1    6.00    0.50
  -6  -5   1    5.60    0.70
  -6  -5   1    5.30    0.50
   5   5  -1   52.29    2.80
   5   5  -1   51.69    2.40
   5   5  -1   51.89    2.60
  -5  -5   1   52.69    2.50
  -5  -5   1   50.59    2.70
  -5  -5   1   52.49    2.70
   2  -5   1  456.05   18.10
   4  -5   1  343.17   13.70
   4  -5   1  344.07   14.40
   4  -5   1  343.77   14.00
   4  -5   1  352.56   13.80
   4  -5   1  343.67   14.20
   4  -5   1  309.77   13.90
   4  -5   1  338.37   14.20
   4  -5   1  345.77   14.00
   5  -5   1   43.70    2.50
   5  -5   1   39.60    2.00
   5  -5   1   41.10    2.10
   5  -5   1   42.80    2.00
   5  -5   1   36.90    1.90
   5  -5   1   36.10    2.40
   5  -5   1   36.90    2.10
   5  -5   1   38.00    1.90
   5  -5   1   39.90    2.10
   5  -5   1   38.20    2.00
   6  -5   1  172.58    7.10
   6  -5   1  175.78    7.10
   6  -5   1  169.18    7.20
   6  -5   1  175.98    7.10
   6  -5   1  170.18    7.00
   6  -5   1  172.18    7.10
   6  -5   1  161.28    7.00
   6  -5   1  159.38    7.40
   7  -5   1   89.09    4.20
   7  -5   1   83.89    3.70
   7  -5   1   75.49    3.50
   7  -5   1   84.49    3.60
   7  -5   1   84.19    3.60
   7  -5   1   83.99    3.70
   8  -5   1    1.90    0.30
   8  -5   1    1.40    0.50
   8  -5   1    1.40    0.30
   8  -5   1    1.30    0.30
   8  -5   1    1.60    0.30
   9   4  -1   50.29    2.20
  -9  -4   1   45.90    2.20
  -9  -4   1   45.60    2.20
   8   4  -1   13.90    1.00
   8   4  -1   13.70    0.90
  -8  -4   1   13.60    1.10
  -8  -4   1   16.00    1.00
   7   4  -1  -25.00   17.80
   6   4  -1  624.04   38.40
   5   4  -1  844.22   43.50
   3  -4   1   89.39    5.10
   3  -4   1   84.69    3.80
   3  -4   1   89.69    4.00
   3  -4   1   88.09    4.40
   3  -4   1   86.09    3.70
   3  -4   1   85.89    3.80
   3  -4   1   85.49    3.90
   3  -4   1   82.59    4.10
   3  -4   1   87.59    3.70
   3  -4   1   84.89    3.70
   3  -4   1   86.49    3.70
   4  -4   1  578.44   23.20
   4  -4   1  563.54   23.00
   4  -4   1  569.34   23.00
   4  -4   1  579.94   23.40
   5  -4   1  849.32   34.00
   5  -4   1  833.72   33.70
  -6   4  -1  147.29    6.20
  -6   4  -1  150.18    6.20
   6  -4   1  144.19    6.20
   6  -4   1  155.28    6.40
   6  -4   1  152.38    6.30
   6  -4   1  151.08    6.50
   6  -4   1  144.19    6.90
   6  -4   1  157.38    6.40
   6  -4   1  144.59    6.30
   6  -4   1  156.68    6.40
  -7   4  -1  162.68    7.00
   7  -4   1  176.68    7.20
   7  -4   1  168.98    7.20
   7  -4   1  170.28    7.10
   7  -4   1  174.38    7.20
  -8   4  -1    1.30    0.40
   8  -4   1    1.30    0.30
   8  -4   1    1.10    0.30
   8  -4   1    1.70    0.30
  10   3  -1    2.70    0.30
  10   3  -1    2.80    0.40
 -10  -3   1    3.00    0.40
   9   3  -1   28.40    1.40
  -9  -3   1   26.50    1.40
  -9  -3   1   25.00    1.40
  -9  -3   1   25.70    1.20
   8   3  -1   36.90    1.90
   8   3  -1   33.60    1.60
  -8  -3   1   36.30    1.90
  -8  -3   1   34.30    1.60
  -8  -3   1   32.00    1.80
  -8  -3   1   32.20    2.10
   7   3  -1  127.09    5.40
   7   3  -1  123.39    5.20
  -7  -3   1  112.39    5.60
  -7  -3   1  126.19    5.50
  -7  -3   1  118.19    5.40
  -7  -3   1  127.39    5.40
  -7  -3   1  127.89    5.10
   6   3  -1  109.39   17.60
   6   3  -1  133.39    5.60
  -6  -3   1  124.09    5.90
  -6  -3   1  138.79    5.50
  -6  -3   1  138.19    5.70
  -6  -3   1  126.99    5.80
  -6  -3   1  143.29    6.00
   5   3  -1   36.90    2.10
   5   3  -1   39.30    1.90
   5   3  -1   37.90    1.70
   5   3  -1   36.50    1.80
   5   3  -1   27.00    7.30
  -5  -3   1   37.60    1.90
  -5  -3   1   38.40    2.20
  -5  -3   1   39.00    1.90
  -5  -3   1   36.50    2.00
  -5  -3   1   37.40    1.70
  -4  -3   1  252.27   10.20
  -3  -3   1  118.89    9.40
  -3  -3   1  120.39    5.00
   2   3  -1   12.30    0.80
   2   3  -1   11.20    0.70
  -2  -3   1   14.10    0.80
  -2  -3   1    8.00    2.80
  -2  -3   1   14.30    0.80
   5  -3   1  552.84   21.50
   5  -3   1  525.35   21.90
  -6   3  -1    2.20    0.60
   6  -3   1    2.30    0.40
   6  -3   1    3.10    0.50
   6  -3   1    2.70    0.40
   6  -3   1    3.30    0.80
   6  -3   1    1.80    0.50
   6  -3   1    2.70    0.40
   8  -3   1  369.36   14.70
  -9   3  -1   23.90    1.10
   9  -3   1   26.70    1.20
   9  -3   1   25.60    1.20
   9  -3   1   24.10    1.30
   9  -3   1   24.30    1.30
   9  -3   1   22.80    1.20
  10   2  -1   14.30    0.80
  10   2  -1   13.70    0.70
 -10  -2   1   14.40    0.80
   9   2  -1    8.20    0.70
  -9  -2   1    8.40    0.80
  -9  -2   1    9.90    0.60
  -9  -2   1    8.30    0.80
   8   2  -1    0.10    8.20
   8   2  -1    1.30    0.40
   8   2  -1    2.00    0.40
  -8  -2   1    1.00    0.40
  -8  -2   1    0.90    0.60
  -8  -2   1    1.10    0.30
  -8  -2   1    1.00    0.40
   7   2  -1    9.20    0.80
   7   2  -1    8.90    7.00
   7   2  -1    9.20    0.80
   7   2  -1    7.50    0.60
  -7  -2   1    8.00    0.90
  -7  -2   1    8.90    0.60
  -7  -2   1    8.20    1.20
  -7  -2   1    8.00    0.80
  -7  -2   1    7.70    0.80
   6   2  -1   19.10    6.30
   6   2  -1   20.00    1.10
   6   2  -1   19.30    1.20
  -6  -2   1   19.50    1.10
  -6  -2   1   19.20    1.20
  -6  -2   1   20.40    1.30
   5   2  -1   21.60    1.20
   5   2  -1   22.50    1.40
   5   2  -1   22.30    1.20
   5   2  -1   22.00    5.70
   5   2  -1   25.50    1.50
  -5  -2   1   26.50    1.30
  -5  -2   1   25.10    1.50
  -5  -2   1   25.40    1.20
  -5  -2   1   22.80    1.30
   4   2  -1   88.39    4.10
   4   2  -1   90.59    4.10
  -4  -2   1   97.49    4.10
  -4  -2   1   99.39    4.00
  -3  -2   1  464.65   22.30
  -2  -2   1  466.25   21.20
  -1  -2   1   96.49    5.90
  -7   2  -1   10.20    0.70
  -7   2  -1   10.40    0.90
  -7   2  -1   12.70    1.00
   7  -2   1   12.80    0.90
   7  -2   1   10.90    0.80
   7  -2   1   12.30    0.80
   7  -2   1   11.30    1.00
   7  -2   1   11.10    0.90
  -8   2  -1   38.50    1.80
  -8   2  -1   40.70    2.00
   8  -2   1   42.90    2.00
   8  -2   1   41.30    2.00
   8  -2   1   37.30    1.80
   8  -2   1   39.70    2.10
   8  -2   1   41.40    2.00
   8  -2   1   41.30    2.20
  -9   2  -1   23.90    1.20
  -9   2  -1   24.30    1.30
   9  -2   1   25.30    1.30
   9  -2   1   24.90    1.30
   9  -2   1   25.50    1.30
   9  -2   1   25.90    1.30
   9  -2   1   25.80    1.40
  10   1  -1    6.90    0.50
 -10  -1   1    7.80    0.40
 -10  -1   1    6.80    0.50
   9   1  -1    0.30    0.30
   9   1  -1    1.10    0.40
  -9  -1   1    0.70    0.30
  -9  -1   1    0.70    0.30
  -9  -1   1    0.10    0.20
   8   1  -1   28.70    7.40
   8   1  -1   37.70    1.90
   8   1  -1   38.20    2.20
  -8  -1   1   33.10    2.30
  -8  -1   1   35.50    1.80
  -8  -1   1   33.80    1.90
  -8  -1   1   32.30    1.90
   7   1  -1   68.59   10.50
   7   1  -1   73.99    3.40
  -7  -1   1   72.39    3.70
  -7  -1   1   71.29    3.20
  -7  -1   1   74.69    3.30
  -7  -1   1   72.39    3.50
   6   1  -1  256.27   10.10
   6   1  -1  258.87   15.90
   6   1  -1  229.48   10.10
  -6  -1   1  252.67   10.10
  -6  -1   1  258.67   10.20
   5   1  -1   21.60    1.30
   5   1  -1   33.30    5.20
  -5  -1   1   23.40    1.30
  -5  -1   1   23.30    1.40
   4   1  -1    0.10    2.70
  -4  -1   1    0.50    0.20
   3   1  -1   28.00    1.40
   3   1  -1   28.10    1.40
  -3  -1   1   31.00    1.40
  -3  -1   1   30.20    1.50
  -2  -1   1   77.49    5.70
   1  -1   1 1137.29   44.70
   2  -1   1 1252.37   49.70
   3  -1   1  738.23   30.40
   4  -1   1 1425.66   55.09
   4  -1   1 1292.57   55.39
  -5   1  -1   76.69    3.00
   5  -1   1   65.19    3.10
   5  -1   1   69.99    3.50
   5  -1   1   71.09    3.00
   5  -1   1   72.69    7.90
   5  -1   1   67.49    8.30
   5  -1   1   68.59    3.00
   5  -1   1   66.09    3.00
   5  -1   1   62.49    3.00
  -6   1  -1  388.76   15.80
  -6   1  -1  389.56   15.90
   6  -1   1  418.86   18.60
   6  -1   1  403.36   20.20
  -7   1  -1   59.39    2.60
  -7   1  -1   60.99    2.80
  -7   1  -1   57.19    2.70
  -7   1  -1   59.39    3.00
   7  -1   1   63.09    3.00
   7  -1   1   55.09    2.50
   7  -1   1   59.79    2.80
   7  -1   1   54.79    5.40
   7  -1   1   58.29    8.20
   7  -1   1   60.09    2.80
   7  -1   1   58.29    2.80
  -8   1  -1  160.98    7.50
  -8   1  -1  174.08    7.00
  -8   1  -1  175.38    7.20
  -8   1  -1  167.18    7.10
   8  -1   1  179.98    7.40
   8  -1   1  172.78    7.10
   8  -1   1  173.28    7.10
   8  -1   1  170.38    7.20
   8  -1   1  181.08    7.20
   8  -1   1  159.88    7.00
  -9   1  -1   21.20    1.10
  -9   1  -1   21.10    1.20
  -9   1  -1   20.80    1.10
   9  -1   1   20.40    1.20
   9  -1   1   20.70    1.10
   9  -1   1   22.20    1.30
   9  -1   1   20.30    1.10
   9  -1   1   20.10    1.10
 -10   1  -1   18.20    0.80
  10  -1   1   18.10    0.90
  10  -1   1   16.50    0.90
  10   0  -1   32.50    1.50
 -10   0   1   32.70    1.40
 -10   0   1   31.50    1.50
   9   0  -1   66.19    3.00
   9   0  -1   72.29    3.30
   9   0  -1   72.89    3.10
  -9   0   1   66.59    3.20
  -9   0   1   69.29    3.10
  -9   0   1   71.49    3.30
   8   0  -1  297.27   17.40
   8   0  -1  302.07   12.20
   8   0  -1  303.97   12.30
  -8   0   1  306.37   12.90
   7   0  -1    6.60    4.50
   7   0  -1    9.50    0.90
   7   0  -1    8.60    0.70
   7   0  -1    7.70    0.70
   7   0  -1    9.60    0.70
  -7   0   1    8.10    0.70
  -7   0   1    8.30    1.50
  -7   0   1    8.80    0.90
  -7   0   1    9.00    0.70
   6   0  -1   85.39    3.90
   6   0  -1   89.59    4.10
   6   0  -1   90.59    3.90
   6   0  -1   94.39    4.00
   6   0  -1   86.59    4.30
  -6   0   1   87.89    3.90
  -6   0   1   89.09    3.80
  -6   0   1   96.39    4.30
  -6   0   1   95.39    4.10
   5   0  -1   86.69    7.50
  -5   0   1  100.39    4.40
  -5   0   1   96.79    4.20
   4   0  -1  102.99    7.70
   3   0  -1  384.66   17.30
   2   0  -1  476.45   20.20
   1   0  -1  802.22   32.30
   2   0   1 1189.98   48.10
   3   0   1  179.48   10.40
   4   0   1 1243.58   53.79
  -5   0  -1   73.19    3.40
  -5   0  -1   84.59    3.60
   5   0   1   78.39    3.30
  -6   0  -1  255.47   10.60
  -6   0  -1  269.37   10.80
   6   0   1  254.47   10.80
   6   0   1  255.87   10.70
   6   0   1  270.37   10.90
   6   0   1  276.57   16.80
   6   0   1  282.17   10.80
  -7   0  -1   39.10    2.00
  -7   0  -1   40.30    1.90
  -7   0  -1   41.00    2.10
   7   0   1   38.70    2.00
   7   0   1   39.50    1.90
   7   0   1   40.90    2.20
   7   0   1   39.50    2.00
   7   0   1   39.90    2.00
   7   0   1   43.10    6.90
  -8   0  -1   87.99    4.00
  -8   0  -1   90.59    3.90
  -8   0  -1   91.49    4.20
   8   0   1   95.59    4.00
   8   0   1   92.69    4.00
   8   0   1   85.69    3.90
   8   0   1   78.09    8.60
   8   0   1   91.99    4.00
   8   0   1  102.09    4.30
  -9   0  -1   43.00    1.90
  -9   0  -1   40.90    2.10
  -9   0  -1   38.10    2.10
   9   0   1   41.20    2.10
   9   0   1   41.90    2.10
   9   0   1   39.90    1.90
 -10   0  -1   45.90    1.90
 -10   0  -1   43.30    1.90
  10   0   1   43.70    1.90
  10   0   1   42.20    2.00
  10  -1  -1  198.28    7.90
   9  -1  -1   15.10    0.90
   9  -1  -1   15.70    0.90
   9  -1  -1   14.70    0.90
   9  -1  -1   15.90    0.90
   9  -1  -1   16.40    1.10
  -9   1   1   14.60    0.80
  -9   1   1   13.70    0.90
  -9   1   1   15.10    1.00
   8  -1  -1   63.69    3.00
   8  -1  -1   63.79    2.80
   8  -1  -1   67.39    3.20
   8  -1  -1   65.39    3.10
   8  -1  -1   63.49    7.40
   8  -1  -1   65.39    3.00
   8  -1  -1   69.29    3.00
  -8   1   1   63.79    2.90
  -8   1   1   63.39    3.00
  -8   1   1   63.69    3.40
  -8   1   1   71.19    3.20
   7  -1  -1   80.99    3.60
   7  -1  -1   87.79    4.00
   7  -1  -1   78.89    8.00
   7  -1  -1   81.59    3.80
   7  -1  -1   82.59    3.70
   7  -1  -1   85.19    3.70
  -7   1   1   84.29    4.10
  -7   1   1   81.19    3.60
  -7   1   1   82.49    3.70
  -7   1   1   91.19    4.40
   6  -1  -1  143.79    6.20
   6  -1  -1  149.49    6.40
   6  -1  -1  149.99   10.00
   6  -1  -1  149.88    6.20
   6  -1  -1  147.59    6.10
   6  -1  -1  151.58    6.10
  -6   1   1  146.39    6.00
  -6   1   1  142.99    6.10
   5  -1  -1   21.20    1.10
   5  -1  -1   17.50    3.40
  -5   1   1   22.50    1.40
  -5   1   1   21.10    1.20
   4  -1  -1   49.90    8.20
   4  -1  -1   57.09    4.80
  -4   1   1   58.09    2.70
   3  -1  -1  183.78   11.80
   3  -1  -1  180.28    9.00
   2  -1  -1  915.21   38.20
   2  -1  -1  976.20   39.00
   1  -1  -1  456.75   18.70
   0  -1  -1    3.60    0.90
   0   1   1    4.50    0.30
  -3  -1  -1   48.00    1.90
  -3  -1  -1   46.20    7.30
   3   1   1   41.00    2.00
  -4  -1  -1   51.89    8.10
   4   1   1   56.59    2.50
  -5  -1  -1   83.89    3.80
   5   1   1   92.59    3.80
  -6  -1  -1   79.49    3.60
  -6  -1  -1   89.19    3.80
  -6  -1  -1   77.69    3.40
  -6  -1  -1   87.89    3.70
   6   1   1   74.69    3.50
   6   1   1   82.89    3.60
   6   1   1   73.29    3.50
   6   1   1   83.19    3.70
  -7  -1  -1   87.89    4.00
  -7  -1  -1   93.09    4.30
  -7  -1  -1   94.29    4.40
  -7  -1  -1   97.29    4.10
   7   1   1   93.89    9.90
   7   1   1   96.89    4.10
   7   1   1   94.39    4.10
   7   1   1   87.69    4.00
   7   1   1   95.59    4.20
  -8  -1  -1   82.89    4.20
  -8  -1  -1   85.79    3.90
  -8  -1  -1   86.79    4.10
  -8  -1  -1   86.49    4.40
   8   1   1   86.09    3.80
   8   1   1   92.19    4.00
   8   1   1   82.29   10.50
   8   1   1   92.19    4.00
  -9  -1  -1  138.39    6.10
  -9  -1  -1  145.09    6.00
  -9  -1  -1  144.99    6.00
   9   1   1  143.79    5.90
   9   1   1  143.99    6.00
   9   1   1  138.49    5.90
 -10  -1  -1   54.19    2.30
 -10  -1  -1   54.49    2.40
  10   1   1   54.69    2.40
   9  -2  -1   32.60    1.60
   9  -2  -1   33.10    1.50
   9  -2  -1   32.80    1.60
   9  -2  -1   33.40    1.70
   9  -2  -1   34.00    1.60
  -9   2   1   32.60    1.70
  -9   2   1   35.70    1.60
  -9   2   1   33.60    1.50
   8  -2  -1  177.18    7.40
   8  -2  -1  171.48    7.20
   8  -2  -1  175.98    7.30
   8  -2  -1  174.58    7.10
   8  -2  -1  169.58    7.20
   8  -2  -1  174.48    7.10
  -8   2   1  164.58    7.00
  -8   2   1  172.58    7.10
  -8   2   1  168.48    7.20
   7  -2  -1   41.20    2.20
   7  -2  -1   41.10    2.10
   7  -2  -1   43.40    2.10
   7  -2  -1   40.90    2.30
   7  -2  -1   40.10    2.00
   7  -2  -1   43.50    2.00
   7  -2  -1   39.70    1.80
  -7   2   1   42.10    2.10
  -7   2   1   39.60    2.00
  -7   2   1   43.80    2.40
  -7   2   1   39.80    1.90
   6  -2  -1   13.60    1.00
   6  -2  -1   12.40    0.70
   6  -2  -1   11.70    0.90
   6  -2  -1   13.00    3.00
   6  -2  -1   11.90    0.90
  -6   2   1   12.20    0.70
  -6   2   1   12.40    0.90
  -6   2   1   13.60    1.20
  -6   2   1   13.90    0.80
   5  -2  -1  654.23   28.10
   4  -2  -1 2072.59   80.49
   4  -2  -1 1941.81   81.49
   3  -2  -1  319.27   15.20
   2  -2  -1  499.25   20.70
   2  -2  -1  507.35   21.40
   1  -2  -1 4208.58  165.28
   0  -2  -1  233.48   10.30
  -1  -2  -1  580.94   24.60
  -2  -2  -1   12.80    0.70
  -2  -2  -1   12.60    2.90
   2   2   1   14.30    0.80
  -3  -2  -1  889.71   38.40
  -4  -2  -1   17.10    6.20
  -5  -2  -1   86.29    3.60
  -5  -2  -1   79.39    3.60
  -5  -2  -1   87.69    3.70
   5   2   1   73.99    3.60
  -6  -2  -1   65.39    3.10
  -6  -2  -1   61.19    2.90
  -6  -2  -1   63.19    2.70
  -6  -2  -1   58.29    3.30
  -6  -2  -1   61.09    2.90
   6   2   1   63.29    2.70
   6   2   1   62.39    2.90
   6   2   1   61.39    2.90
  -7  -2  -1   97.99    4.40
  -7  -2  -1  102.19    4.70
  -7  -2  -1   93.89    4.20
  -7  -2  -1   95.39    4.50
   7   2   1   90.09   11.70
   7   2   1  101.19    4.40
   7   2   1  105.19    4.40
   7   2   1  101.59    4.30
  -8  -2  -1   64.59    4.30
  -8  -2  -1   64.19    3.30
  -8  -2  -1   73.29    3.30
   8   2   1   69.19    3.50
   8   2   1   70.59    3.10
   8   2   1   73.89    3.30
   8   2   1   75.09   12.10
  -9  -2  -1    2.40    0.50
   9   2   1    2.60    0.40
   9   2   1    3.10    0.60
 -10  -2  -1    7.50    0.60
 -10  -2  -1    8.40    0.50
  10   2   1    6.80    0.40
  10   2   1    7.10    0.50
   9  -3  -1   34.80    1.60
   9  -3  -1   35.10    1.60
   9  -3  -1   37.60    1.70
   9  -3  -1   36.30    1.70
   9  -3  -1   36.70    1.80
  -9   3   1   35.70    1.60
   8  -3  -1    0.70    0.40
   8  -3  -1    1.00    0.30
   8  -3  -1    1.50    0.30
   8  -3  -1    1.60    0.50
   8  -3  -1    1.40    0.40
   8  -3  -1    1.20    0.40
  -8   3   1    1.50    0.40
  -8   3   1    1.30    0.20
   7  -3  -1  125.99    5.80
   7  -3  -1  141.19    6.00
   7  -3  -1  144.19    5.80
   7  -3  -1  144.99    5.90
   7  -3  -1  138.59    5.80
   7  -3  -1  142.79    5.90
  -7   3   1  141.39    5.90
  -7   3   1  135.69    6.10
  -7   3   1  121.39    5.80
   5  -3  -1  310.07   12.00
   5  -3  -1  290.87   12.30
   5  -3  -1  289.77   11.90
   5  -3  -1  281.27   11.60
   4  -3  -1   96.09    4.00
   4  -3  -1   95.89    4.10
   4  -3  -1  104.09    4.90
   4  -3  -1   92.09    4.10
   4  -3  -1   89.69    5.20
   4  -3  -1   89.99    4.00
  -4   3   1   99.49    4.00
   3  -3  -1  922.71   36.80
   3  -3  -1  917.71   37.20
   2  -3  -1  232.58   10.30
   2  -3  -1  253.57   10.90
   1  -3  -1  813.62   32.80
   0  -3  -1   78.19    4.80
  -1  -3  -1  805.72   33.90
  -2  -3  -1  205.58   11.40
  -3  -3  -1   30.00    1.40
  -3  -3  -1   35.10    5.70
  -3  -3  -1   28.80    1.40
   3   3   1   27.90    1.50
  -4  -3  -1    1.50    0.30
  -4  -3  -1    2.20    4.90
   4   3   1    2.00    0.30
  -5  -3  -1    4.00    0.50
  -5  -3  -1   -4.30    8.50
  -5  -3  -1    3.50    0.50
  -5  -3  -1    4.20    0.40
  -5  -3  -1    4.00    0.40
  -6  -3  -1    9.90    0.70
  -6  -3  -1   10.10    0.80
  -6  -3  -1   11.80    1.00
  -6  -3  -1    9.70    0.80
   6   3   1   10.70    0.80
   6   3   1    9.30    0.80
   6   3   1    9.80    0.80
  -7  -3  -1    1.50    0.40
  -7  -3  -1    1.30    0.40
   7   3   1   -1.00    7.20
   7   3   1    1.70    0.30
   7   3   1    1.10    0.30
   7   3   1    1.60    0.40
  -8  -3  -1  100.49    4.20
  -8  -3  -1  100.19    4.50
  -8  -3  -1   98.79    4.50
  -8  -3  -1   95.99    4.40
   8   3   1   76.59   12.10
   8   3   1   96.29    4.20
   8   3   1  106.19    4.40
  -9  -3  -1  201.38    8.40
 -10  -3  -1   76.49    3.20
  10   3   1   72.29    3.10
   9  -4  -1    2.00    0.30
   9  -4  -1    1.40    0.30
   9  -4  -1    2.20    0.30
   9  -4  -1    1.60    0.30
  -9   4   1    1.60    0.20
   8  -4  -1   77.79    3.60
   8  -4  -1   78.89    3.40
   8  -4  -1   78.29    3.40
   8  -4  -1   89.29    3.80
  -8   4   1   75.79    3.30
  -8   4   1   75.49    3.40
   7  -4  -1  137.39    6.10
   7  -4  -1  154.28    6.20
   7  -4  -1  148.89    6.30
   7  -4  -1  142.19    6.10
   7  -4  -1  153.28    6.30
   7  -4  -1  154.28    6.30
   7  -4  -1  148.09    6.30
  -7   4   1  144.09    6.00
  -7   4   1  145.69    6.20
   6  -4  -1   98.19    4.30
   6  -4  -1  106.89    4.30
   6  -4  -1  101.19    4.40
   6  -4  -1   99.99    4.40
   6  -4  -1   88.69    4.30
   6  -4  -1   95.49    4.40
   6  -4  -1   98.59    4.30
   6  -4  -1   99.29    4.40
  -6   4   1   96.99    4.20
   5  -4  -1  286.87   11.50
   5  -4  -1  274.87   11.90
   5  -4  -1  284.97   11.60
   4  -4  -1  100.39    4.50
   4  -4  -1  100.89    4.50
   4  -4  -1  105.09    4.40
   4  -4  -1  101.39    4.50
   4  -4  -1  103.99    4.50
   4  -4  -1  104.39    4.40
   4  -4  -1   93.79    4.80
   4  -4  -1  116.59    4.50
  -4   4   1  106.79    4.30
  -1  -4  -1  531.75   23.80
  -2  -4  -1  240.58   13.40
  -3  -4  -1  180.48    7.70
  -3  -4  -1  210.48   13.80
  -4  -4  -1   71.59    9.50
  -4  -4  -1   63.89    2.80
  -4  -4  -1   68.49    3.00
   4   4   1   60.69    2.90
   4   4   1   64.69    3.20
   4   4   1   69.79    3.00
   4   4   1   64.29    2.80
  -5  -4  -1   17.00    8.50
  -5  -4  -1    8.10    0.50
  -5  -4  -1    7.30    0.80
  -5  -4  -1    7.90    0.70
  -5  -4  -1    7.40    0.80
   5   4   1    9.90    0.90
   5   4   1    7.00    0.70
   5   4   1    9.30    0.70
   5   4   1    9.10    0.60
  -6  -4  -1  190.98    8.30
  -6  -4  -1  241.28   26.10
  -6  -4  -1  196.78    8.20
  -6  -4  -1  213.38    8.60
  -6  -4  -1  201.98    8.10
  -6  -4  -1  184.28    8.50
   6   4   1  192.98    8.00
   6   4   1  198.38    8.30
   6   4   1  210.08    8.50
  -7  -4  -1  335.17   13.40
  -7  -4  -1  317.07   13.10
   7   4   1  286.57   36.10
  -8  -4  -1  170.58    7.20
  -8  -4  -1  171.88    6.80
  -8  -4  -1  159.38    7.00
   8   4   1  159.48    6.80
   8   4   1  173.68    7.10
   8   4   1  170.38   23.30
  -9  -4  -1   42.40    2.20
  -9  -4  -1   44.70    2.20
   9   4   1   48.50    2.20
   8  -5  -1  120.79    5.10
   8  -5  -1  128.29    5.20
   8  -5  -1  121.39    5.10
   8  -5  -1  120.19    5.10
   8  -5  -1  125.29    5.10
   7  -5  -1  251.17   10.00
   7  -5  -1  234.68   10.00
  -7   5   1  253.97   10.00
   6  -5  -1   69.39    3.10
   6  -5  -1   71.99    3.20
   6  -5  -1   64.59    3.10
   6  -5  -1   66.39    3.10
   6  -5  -1   67.79    3.20
   6  -5  -1   68.59    3.20
   6  -5  -1   71.69    3.20
   6  -5  -1   69.59    3.10
  -6   5   1   63.09    3.10
  -6   5   1   68.79    3.00
   5  -5  -1  473.25   19.30
   4  -5  -1  626.54   24.20
   4  -5  -1  579.64   24.30
   4  -5  -1  601.24   24.50
   3  -5  -1  591.04   24.00
   0  -5  -1  400.66   18.00
  -1  -5  -1  576.84   26.10
  -2  -5  -1  708.83   32.40
  -3  -5  -1   22.00    1.30
  -3  -5  -1   22.20    1.30
  -3  -5  -1   23.30    5.50
   3   5   1   23.80    1.40
   3   5   1   25.40    1.40
   3   5   1   21.70    1.20
   3   5   1   26.00    1.30
   4   5   1  437.16   17.80
  -5  -5  -1  135.59    6.10
  -5  -5  -1  144.79    5.80
  -5  -5  -1  142.09    6.00
   5   5   1  140.39    5.70
   5   5   1  137.99    5.90
   5   5   1  130.29    5.90
   5   5   1  134.49    6.20
   5   5   1  137.59    6.00
  -9  -5  -1   24.30    1.20
  -9  -5  -1   23.50    1.30
   9   5   1   23.90    1.30
   7  -6  -1   38.90    1.90
   7  -6  -1   42.30    1.90
   7  -6  -1   41.70    1.90
   7  -6  -1   44.00    2.00
   7  -6  -1   43.80    2.00
   7  -6  -1   44.70    2.00
   6  -6  -1  158.78    6.50
   6  -6  -1  155.08    6.40
   6  -6  -1  158.78    6.50
   6  -6  -1  158.88    6.50
   6  -6  -1  158.48    6.50
   6  -6  -1  141.69    6.50
   6  -6  -1  150.18    6.40
   6  -6  -1  154.58    6.50
  -6   6   1  158.58    6.30
   5  -6  -1  266.07   10.90
   5  -6  -1  260.87   10.90
   5  -6  -1  258.27   11.00
  -5   6   1  281.47   10.70
   4  -6  -1  250.87   10.10
   4  -6  -1  234.58   10.40
   4  -6  -1  221.58   10.20
   4  -6  -1  254.87   10.00
   4  -6  -1  248.18   10.20
   4  -6  -1  241.48   10.00
   4  -6  -1  253.37   10.20
   3  -6  -1  301.17   11.70
   3  -6  -1  312.27   12.10
   3  -6  -1  266.87   11.60
   3  -6  -1  273.27   12.00
   3  -6  -1  289.87   12.00
   2  -6  -1  398.16   15.80
   2  -6  -1  380.06   15.40
   2  -6  -1  357.86   15.30
   2  -6  -1  399.46   15.70
   1  -6  -1  565.24   22.40
  -1  -6  -1  737.73   32.50
  -2  -6  -1 1680.73   70.79
  -3  -6  -1    5.10    0.60
  -3  -6  -1    4.60    0.60
  -3  -6  -1    6.90    5.90
  -3  -6  -1    6.00    0.70
   3   6   1    5.20    0.70
  -4  -6  -1 2236.88   95.39
  -6  -6  -1  251.37   10.50
  -6  -6  -1  259.37   10.10
   6   6   1  239.48   10.30
   6   6   1  244.28   10.30
  -7  -6  -1   73.39    3.70
  -7  -6  -1   78.09    3.30
   7   6   1   77.29    3.50
  -8  -6  -1  215.78    9.20
  -8  -6  -1  217.58    8.70
  -9  -6  -1   54.39    2.50
   9   6   1   59.09    2.60
   7  -7  -1   29.30    1.30
   7  -7  -1   28.40    1.30
   7  -7  -1   27.70    1.30
   6  -7  -1   67.39    3.00
   6  -7  -1   66.59    3.00
   6  -7  -1   68.49    3.00
   6  -7  -1   69.89    3.00
   6  -7  -1   69.59    3.00
   5  -7  -1   63.69    2.90
   5  -7  -1   62.09    2.80
   5  -7  -1   65.29    3.20
   5  -7  -1   65.49    3.10
   5  -7  -1   60.89    2.90
   5  -7  -1   60.09    3.10
   5  -7  -1   58.19    2.90
   4  -7  -1  149.29    6.80
   4  -7  -1  146.99    6.60
   4  -7  -1  154.58    6.40
   4  -7  -1  159.38    6.50
   4  -7  -1  152.28    6.40
   4  -7  -1  156.08    6.50
   4  -7  -1  153.48    6.40
   4  -7  -1  152.08    6.60
   4  -7  -1  146.39    6.40
   3  -7  -1  261.57   11.10
   3  -7  -1  264.77   10.70
   3  -7  -1  271.77   11.40
   3  -7  -1  272.27   11.10
   3  -7  -1  249.28   10.70
   2  -7  -1  607.44   24.10
  -1  -7  -1   10.70    1.00
  -1  -7  -1   12.30    1.10
  -1  -7  -1   13.00    1.10
  -1  -7  -1   10.70    0.90
  -1  -7  -1   11.70    1.20
  -1  -7  -1   11.60    0.70
   1   7   1   12.80    0.80
   1   7   1   14.00    0.90
  -4  -7  -1  155.58    7.10
  -4  -7  -1  151.48    7.10
  -4  -7  -1  165.18    7.00
  -4  -7  -1  156.28    7.00
   4   7   1  173.68    6.80
   4   7   1  161.18    7.20
   4   7   1  173.68    7.10
   4   7   1  169.68    6.90
  -5  -7  -1   46.30    2.50
  -5  -7  -1   52.69    2.60
   5   7   1   44.50    2.70
   5   7   1   47.50    2.50
   5   7   1   49.99    2.30
   5   7   1   50.19    2.40
  -6  -7  -1  128.29    5.80
   6   7   1  136.59    5.70
   6   7   1  133.69    5.60
   6   7   1  123.29    5.70
   6   7   1  133.79    5.40
  -7  -7  -1  131.09    5.80
   7   7   1  132.69    5.70
   7   7   1  138.19    5.70
  -8  -7  -1   17.20    1.10
  -8  -7  -1   15.80    1.00
   8   7   1   17.60    0.90
   8   7   1   17.90    1.10
   5  -8  -1   60.19    2.70
   5  -8  -1   56.09    2.60
   5  -8  -1   61.79    2.60
   5  -8  -1   55.19    2.50
   5  -8  -1   61.29    2.60
   5  -8  -1   61.89    2.60
   4  -8  -1  168.18    6.90
   4  -8  -1  168.98    6.80
   4  -8  -1  168.28    7.00
   4  -8  -1  181.78    6.90
   4  -8  -1  160.68    6.90
   4  -8  -1  150.68    6.70
   4  -8  -1  148.69    7.00
   4  -8  -1  175.78    6.90
   3  -8  -1  168.98    7.50
   3  -8  -1  164.38    7.20
   3  -8  -1  169.78    7.00
   3  -8  -1  161.58    6.90
   3  -8  -1  162.58    7.20
   3  -8  -1  169.58    7.10
   3  -8  -1  175.28    7.10
   1  -8  -1   12.80    1.10
   1  -8  -1   12.60    1.40
   1  -8  -1   11.10    1.20
   1  -8  -1   12.90    1.10
   1  -8  -1   13.80    1.10
   1  -8  -1   14.70    1.00
  -1   8   1   12.20    0.90
  -1   8   1   15.10    1.00
   0  -8  -1  634.64   25.30
  -2  -8  -1   53.39    2.80
  -2  -8  -1   51.49    2.70
  -2  -8  -1   55.29    2.80
  -2  -8  -1   50.79    2.70
  -2  -8  -1   53.29    3.00
  -2  -8  -1   50.39    2.30
  -2  -8  -1   51.69    2.80
   2   8   1   53.39    2.70
   2   8   1   52.49    2.40
   2   8   1   52.99    2.70
   2   8   1   49.20    2.40
  -3  -8  -1  200.58    8.80
  -3  -8  -1  188.08    9.10
  -3  -8  -1  197.48    8.20
  -3  -8  -1  199.28    8.40
  -3  -8  -1  203.78    8.60
  -3  -8  -1  195.68    8.50
   3   8   1  199.68    8.50
   3   8   1  196.08    8.30
   3   8   1  198.08    8.10
  -4  -8  -1  185.08    8.10
  -4  -8  -1  180.28    8.00
  -4  -8  -1  187.48    7.80
  -4  -8  -1  176.98    8.20
   4   8   1  187.38    7.80
   4   8   1  190.28    8.70
   4   8   1  200.18    7.70
   4   8   1  193.98    8.10
  -5  -8  -1  257.87   10.80
   5   8   1  263.87   10.90
   6   8   1  185.28    7.00
   6   8   1  158.78    7.30
  -7  -8  -1   68.29    2.90
  -7  -8  -1   63.19    3.00
   7   8   1   65.19    2.90
   4  -9  -1  192.68    7.60
   4  -9  -1  195.48    7.60
   4  -9  -1  176.78    7.50
   4  -9  -1  184.98    7.80
   3  -9  -1    1.90    0.40
   3  -9  -1    1.50    0.30
   3  -9  -1    1.10    0.20
   3  -9  -1    1.50    0.40
   3  -9  -1    1.80    0.50
   2  -9  -1  385.06   15.80
   2  -9  -1  396.36   15.60
   0  -9  -1   12.70    1.00
   0  -9  -1   11.00    1.00
   0  -9  -1   12.00    1.10
   0  -9  -1    9.80    0.90
   0  -9  -1   10.60    1.20
   0  -9  -1   10.90    1.00
   0  -9  -1   10.20    1.00
   0   9   1   11.40    0.80
   0   9   1   11.40    0.70
   2   9   1  467.85   18.60
  -3  -9  -1  406.96   16.50
  -4  -9  -1  349.87   14.20
  -5  -9  -1  268.87   10.80
   5   9   1  252.67   10.70
   2 -10  -1   47.00    2.10
   2 -10  -1   48.70    2.10
   2 -10  -1   48.70    2.10
   2 -10  -1   44.50    2.20
   2 -10  -1   46.80    2.20
   2 -10  -1   47.40    2.20
   1 -10  -1  119.99    5.20
   1 -10  -1  125.19    5.20
   1 -10  -1  122.49    5.10
   1 -10  -1  119.29    5.10
   1 -10  -1  125.19    5.20
   1 -10  -1  124.29    5.40
   0 -10  -1  265.57   10.10
   0  10   1  223.68    9.70
  -1 -10  -1  232.88    9.60
  -1 -10  -1  240.18    9.80
  -1 -10  -1  238.18    9.80
  -1 -10  -1  234.58    9.60
   1  10   1  238.28    9.40
   1  10   1  231.48    9.60
  -2 -10  -1  158.18    6.80
  -2 -10  -1  150.68    6.50
  -2 -10  -1  159.78    6.50
  -2 -10  -1  149.79    6.40
  -2 -10  -1  156.78    6.50
  -2 -10  -1  161.48    6.70
   2  10   1  156.98    6.30
   2  10   1  147.29    6.50
  -3 -10  -1  190.88    7.60
  -3 -10  -1  183.38    7.30
  -3 -10  -1  158.28    7.40
  -3 -10  -1  176.88    7.30
   3  10   1  176.48    7.10
   3  10   1  176.28    7.30
  -4 -10  -1  245.18   10.10
  -4 -10  -1  254.27   10.10
   4  10   1  240.98    9.80
  -5 -10  -1  177.68    7.20
   5  10   1  170.68    7.00
   5   9  -2   26.00    1.20
   5   9  -2   26.90    1.20
  -5  -9   2   26.20    1.30
   4   9  -2    6.40    0.40
   4   9  -2    5.60    0.40
   3   9  -2    1.30    0.40
   3   9  -2    1.40    0.20
   3   9  -2    1.30    0.20
  -3  -9   2    2.20    0.40
  -3  -9   2    1.60    0.40
  -3  -9   2    1.90    0.50
  -3  -9   2    1.20    0.40
  -3  -9   2    2.00    0.40
  -3  -9   2    1.60    0.30
   2   9  -2    9.70    0.80
   2   9  -2    9.70    0.60
  -2  -9   2   11.80    1.10
  -2  -9   2   12.10    1.00
  -2  -9   2   11.30    0.90
  -2  -9   2   11.40    0.90
  -2  -9   2    9.10    0.70
  -2  -9   2   10.20    0.90
   1   9  -2    0.70    0.20
   1   9  -2    0.70    0.20
  -1  -9   2    0.80    0.30
  -1  -9   2    0.40    0.30
  -1  -9   2    1.20    0.40
  -1  -9   2    1.50    0.50
  -1  -9   2    1.10    0.30
  -1  -9   2    1.40    0.40
   0   9  -2   39.80    2.20
   0  -9   2   37.20    1.90
   0  -9   2   38.40    2.00
   0  -9   2   40.50    2.30
   0  -9   2   38.70    2.10
   0  -9   2   38.40    2.10
   0  -9   2   37.60    2.10
   1  -9   2   36.10    1.80
   1  -9   2   35.50    2.00
   1  -9   2   35.30    1.90
   1  -9   2   35.60    1.80
   1  -9   2   36.90    1.90
   1  -9   2   35.20    2.10
   2  -9   2    7.10    0.70
   2  -9   2    6.70    0.60
   2  -9   2    6.70    0.80
   2  -9   2    7.20    0.60
   2  -9   2    6.70    0.70
   2  -9   2    7.70    0.70
   3  -9   2   12.20    0.80
   3  -9   2   11.80    0.70
   3  -9   2   12.60    0.70
   6   8  -2   14.50    0.80
   6   8  -2   14.60    0.70
  -6  -8   2   14.10    0.90
  -6  -8   2   16.10    0.80
   5   8  -2   30.20    1.60
   5   8  -2   30.10    1.70
   5   8  -2   31.20    1.50
  -5  -8   2   33.20    1.80
  -5  -8   2   31.10    1.40
   4   8  -2    5.80    0.60
   4   8  -2    6.30    0.70
  -4  -8   2    5.40    0.80
  -4  -8   2    4.70    0.80
  -4  -8   2    5.40    0.80
   3   8  -2   57.89    2.60
   3   8  -2   57.29    2.70
   3   8  -2   58.09    2.80
  -3  -8   2   54.59    2.90
  -3  -8   2   59.89    3.10
  -3  -8   2   57.49    3.00
  -3  -8   2   54.69    3.30
  -3  -8   2   58.19    3.30
   2   8  -2    0.50    0.20
   2   8  -2    0.80    0.30
   2   8  -2    0.70    0.30
  -2  -8   2    0.90    0.50
  -2  -8   2    0.90    0.40
  -2  -8   2    1.40    0.50
  -2  -8   2    0.50    0.30
  -2  -8   2    1.10    0.50
   1   8  -2   39.60    1.90
   1   8  -2   39.10    2.10
  -1  -8   2   39.40    2.60
  -1  -8   2   45.80    2.50
  -1  -8   2   40.60    2.30
  -1  -8   2   42.70    2.40
  -1  -8   2   39.60    2.30
  -1  -8   2   42.60    2.30
  -1  -8   2   39.00    2.00
  -1  -8   2   37.80    2.10
   0   8  -2    1.30    0.30
   0  -8   2    0.80    0.40
   0  -8   2    1.00    0.50
   0  -8   2    0.30    0.50
   0  -8   2    0.50    0.40
   0  -8   2    0.90    0.40
   0  -8   2    1.00    0.40
  -1   8  -2   35.60    1.70
   1  -8   2   36.90    2.20
   1  -8   2   38.60    2.20
   1  -8   2   34.60    1.90
   1  -8   2   36.90    2.40
   1  -8   2   36.70    2.00
   1  -8   2   34.40    2.10
   1  -8   2   34.20    1.80
   2  -8   2   60.89    2.90
   2  -8   2   58.49    2.70
   2  -8   2   64.59    3.30
   2  -8   2   58.69    3.00
   2  -8   2   70.19    3.90
   2  -8   2   64.09    3.40
   2  -8   2   60.79    3.20
   3  -8   2  131.29    5.60
   3  -8   2  132.59    5.40
   3  -8   2  123.69    5.30
   3  -8   2  132.59    5.60
   3  -8   2  119.79    5.40
   3  -8   2  131.79    5.90
   3  -8   2  125.69    5.60
   3  -8   2  133.79    5.50
   4  -8   2   62.09    2.80
   4  -8   2   68.29    2.80
   4  -8   2   61.19    2.80
   4  -8   2   62.19    3.10
   4  -8   2   64.69    2.70
   4  -8   2   67.49    2.90
   7   7  -2  103.79    4.40
  -7  -7   2  107.39    4.50
   6   7  -2   40.00    1.80
   6   7  -2   37.70    2.30
   6   7  -2   40.00    2.00
  -6  -7   2   40.60    2.00
  -6  -7   2   39.20    2.10
   5   7  -2  121.09    5.20
   5   7  -2  118.39    5.30
   5   7  -2  124.29    5.10
  -5  -7   2  112.69    5.40
  -5  -7   2  119.09    5.40
  -5  -7   2  126.69    5.20
   4   7  -2   46.70    2.40
   4   7  -2   42.80    2.10
   4   7  -2   46.50    2.10
   4   7  -2   40.00    2.30
  -4  -7   2   41.00    2.30
  -4  -7   2   38.90    2.50
  -4  -7   2   46.50    2.10
  -4  -7   2   40.50    2.40
  -4  -7   2   42.60    2.50
   3   7  -2    3.60    0.60
   3   7  -2    2.40    0.40
   3   7  -2    2.90    0.40
  -3  -7   2    4.80    0.90
  -3  -7   2    3.60    0.70
  -3  -7   2    3.90    0.50
   2   7  -2    2.90    0.50
   2   7  -2    4.40    0.60
   2   7  -2    5.00    0.70
   2   7  -2    4.30    0.50
  -2  -7   2    3.40    0.70
  -2  -7   2    3.90    0.60
  -2  -7   2    2.80    0.80
   1   7  -2   53.29    2.50
   1   7  -2   56.59    2.70
   1   7  -2   56.09    2.70
  -1  -7   2   59.49    3.10
  -1  -7   2   56.59    3.10
  -1  -7   2   56.79    3.00
  -1  -7   2   54.39    2.70
  -1  -7   2   53.79    2.80
  -1  -7   2   60.59    3.20
  -1  -7   2   59.89    3.40
  -1  -7   2   58.69    3.00
   0   7  -2   12.00    0.80
   0   7  -2   10.40    0.80
   0  -7   2   11.00    1.10
   0  -7   2    9.20    1.00
   0  -7   2   10.80    1.40
   0  -7   2    9.80    1.10
   0  -7   2   10.70    0.90
   0  -7   2    9.20    1.10
   0  -7   2   11.80    1.00
   0  -7   2   10.80    1.10
  -1   7  -2   78.99    3.50
   1  -7   2   82.89    4.00
   1  -7   2   80.69    4.10
   1  -7   2   79.09    3.90
   1  -7   2   78.89    3.80
   1  -7   2   75.89    3.50
   1  -7   2   80.99    4.10
   1  -7   2   79.49    3.70
   1  -7   2   79.29    4.30
   2  -7   2  121.69    5.30
   2  -7   2  109.89    4.90
   2  -7   2  105.99    6.20
   2  -7   2  100.29    4.60
   2  -7   2  122.49    5.20
   2  -7   2  104.39    4.70
   2  -7   2  107.99    5.30
   2  -7   2  113.69    5.20
   2  -7   2  106.79    5.10
   3  -7   2   36.20    2.10
   3  -7   2   32.60    1.70
   3  -7   2   35.10    2.20
   3  -7   2   35.30    1.90
   3  -7   2   36.40    1.90
   3  -7   2   32.90    1.70
   3  -7   2   36.40    2.00
   3  -7   2   36.00    2.50
   3  -7   2   35.80    2.10
   3  -7   2   34.40    1.70
   3  -7   2   38.20    2.20
   4  -7   2   11.70    0.80
   4  -7   2   11.80    0.80
   4  -7   2   13.10    1.00
   4  -7   2   11.90    0.90
   4  -7   2   12.50    0.90
   4  -7   2   12.40    0.90
   4  -7   2   11.30    1.20
   4  -7   2   11.80    1.40
   4  -7   2   13.00    1.00
   4  -7   2   11.80    0.80
   4  -7   2   12.10    0.80
   5  -7   2  134.59    5.70
   5  -7   2  136.09    5.50
   5  -7   2  135.99    5.50
   5  -7   2  139.39    5.50
   5  -7   2  137.39    5.50
   5  -7   2  134.79    5.60
   5  -7   2  124.79    5.70
   5  -7   2  133.39    5.60
   6  -7   2   53.99    2.40
   6  -7   2   59.09    2.40
   8   6  -2   88.89    3.70
   8   6  -2   86.99    3.80
  -8  -6   2   91.59    3.90
   7   6  -2  155.88    6.70
   7   6  -2  165.48    6.80
  -7  -6   2  156.78    6.80
   6   6  -2  165.08    7.40
   6   6  -2  180.58    7.30
   6   6  -2  172.28    7.10
   6   6  -2  178.98    7.40
  -6  -6   2  176.08    7.40
  -6  -6   2  166.88    7.50
   5   6  -2  267.07   10.70
   5   6  -2  251.17   10.80
  -5  -6   2  261.57   10.80
  -5  -6   2  229.28   10.60
  -5  -6   2  264.57   10.80
   4   6  -2  246.78   10.20
  -4  -6   2  233.08   10.20
  -4  -6   2  248.18   10.40
  -4  -6   2  238.48   10.40
  -4  -6   2  250.87   10.30
  -4  -6   2  238.08   10.30
   3   6  -2   12.30    0.80
   3   6  -2   13.80    1.10
  -3  -6   2   12.60    1.20
  -3  -6   2   10.90    1.10
  -3  -6   2   12.50    0.90
  -3  -6   2   11.40    1.10
  -3  -6   2   15.60    1.40
  -3  -6   2   11.20    0.90
   2   6  -2  122.09    5.30
   2   6  -2  129.49    5.30
   2   6  -2  114.99    5.10
   2   6  -2  118.69    5.10
  -2  -6   2  126.19    5.70
  -2  -6   2  124.29    5.60
  -2  -6   2  121.29    5.50
  -2  -6   2  116.09    5.40
  -2  -6   2  120.79    5.10
  -2  -6   2  112.39    5.20
  -1  -6   2  168.88    7.20
  -1  -6   2  180.58    7.80
  -1  -6   2  163.78    7.60
  -1  -6   2  163.68    6.90
  -1  -6   2  179.68    8.10
   0   6  -2   97.19    4.00
   0  -6   2   86.09    4.60
   0  -6   2  102.49    4.50
   0  -6   2   93.89    4.70
   0  -6   2   84.49    4.40
   0  -6   2  105.69    4.90
   0  -6   2   89.59    4.10
   0  -6   2   92.19    6.10
   0  -6   2   90.69    4.30
  -1   6  -2    1.50    0.30
   1  -6   2    1.30    0.60
   1  -6   2    1.30    0.70
   1  -6   2    1.10    0.30
   1  -6   2    1.50    0.60
   1  -6   2    0.70    0.40
   1  -6   2    0.90    0.40
   1  -6   2    1.00    0.40
   2  -6   2  229.88    9.50
   2  -6   2  213.38    8.90
   2  -6   2  223.38    9.10
   2  -6   2  225.48    9.60
   2  -6   2  215.78    8.90
   2  -6   2  192.68    8.80
   2  -6   2  221.08    9.00
   2  -6   2  236.58    9.90
   2  -6   2  227.78    9.40
   2  -6   2  198.08    8.90
   2  -6   2  212.88    9.40
   2  -6   2  225.88    9.30
   3  -6   2   52.49    2.40
   3  -6   2   53.09    2.90
   3  -6   2   51.79    2.50
   3  -6   2   53.29    2.80
   3  -6   2   49.10    2.40
   3  -6   2   53.29    3.20
   3  -6   2   52.09    2.70
   3  -6   2   50.59    2.40
   3  -6   2   53.39    2.60
   3  -6   2   48.80    2.90
   3  -6   2   50.89    2.40
   4  -6   2  111.89    4.80
   4  -6   2  113.49    5.50
   4  -6   2  111.59    4.80
   4  -6   2  113.89    5.10
   4  -6   2  111.29    4.80
   4  -6   2  115.39    5.20
   4  -6   2  110.49    5.30
   4  -6   2  109.99    4.90
   4  -6   2  111.39    5.30
   4  -6   2  111.89    4.80
   4  -6   2  112.39    5.00
   4  -6   2  114.59    4.90
   5  -6   2  155.28    6.30
   5  -6   2  151.58    6.30
   5  -6   2  158.58    6.50
   5  -6   2  141.39    6.50
   5  -6   2  142.09    6.70
   5  -6   2  147.29    6.40
   5  -6   2  138.09    6.50
   5  -6   2  153.68    6.30
   5  -6   2  156.08    6.80
   5  -6   2  151.88    6.30
   5  -6   2  145.19    6.50
   5  -6   2  154.38    6.30
   6  -6   2   20.70    1.20
   6  -6   2   21.10    1.20
   6  -6   2   23.20    1.20
   6  -6   2   21.40    1.20
   6  -6   2   21.60    1.10
   6  -6   2   19.00    1.10
   7  -6   2   12.30    0.80
   7  -6   2   11.80    0.70
   7  -6   2   11.30    0.70
   7  -6   2   10.50    0.60
   7  -6   2   12.10    0.70
   9   5  -2  124.29    5.00
  -9  -5   2  116.39    5.00
   8   5  -2  145.09    6.00
   8   5  -2  145.49    6.10
  -8  -5   2  149.99    6.30
  -8  -5   2  145.29    6.00
   6   5  -2  613.64   24.60
   5   5  -2  170.68    7.10
   5   5  -2  172.38    7.40
   5   5  -2  176.68    7.30
   5   5  -2  168.08    7.30
   5   5  -2  174.98    7.70
  -5  -5   2  177.68    7.50
  -5  -5   2  161.88    7.40
  -5  -5   2  177.78    7.10
   4   5  -2  169.68    7.10
   4   5  -2  171.48    7.30
   4   5  -2  166.98    7.00
   4   5  -2  174.38    7.30
  -4  -5   2  177.08    7.40
  -4  -5   2  157.58    7.40
  -3  -5   2  459.15   18.80
  -3  -5   2  459.05   19.10
  -3  -5   2  473.95   18.60
  -2  -5   2  935.61   37.00
   1   5  -2   97.89    4.00
  -1  -5   2   92.99    4.30
  -1  -5   2   85.49    3.80
  -1  -5   2   90.29    4.10
  -1  -5   2   86.99    4.20
  -1  -5   2   86.39    4.50
  -1  -5   2   91.49    4.20
  -1  -5   2   89.09    4.20
  -1  -5   2   94.79    4.10
   0  -5   2  431.96   17.70
   0  -5   2  444.76   17.70
   1  -5   2    1.60    0.40
   1  -5   2    2.60    0.70
   1  -5   2    2.50    0.40
   1  -5   2    2.30    0.50
   1  -5   2    2.00    0.40
   2  -5   2  120.69    5.40
   2  -5   2  115.59    5.30
   2  -5   2  122.29    5.50
   2  -5   2  116.29    5.30
   2  -5   2  116.79    5.40
   2  -5   2  121.99    5.20
   2  -5   2  118.79    5.10
   2  -5   2  112.09    4.90
   2  -5   2  109.59    4.90
   2  -5   2  111.79    4.90
   2  -5   2  116.69    5.70
   4  -5   2    7.70    1.00
   4  -5   2    9.10    1.00
   4  -5   2    8.70    0.80
   4  -5   2    7.00    0.80
   4  -5   2    7.70    1.00
   4  -5   2    9.40    1.30
   4  -5   2    8.30    0.70
   4  -5   2    7.50    1.10
   4  -5   2    8.20    0.90
   4  -5   2    8.10    0.70
   4  -5   2    9.80    0.70
   4  -5   2    9.30    0.90
   5  -5   2   10.20    0.90
   5  -5   2    9.00    0.80
   5  -5   2    8.70    1.30
   5  -5   2    8.80    1.50
   5  -5   2    8.60    0.80
   5  -5   2    9.40    0.90
   5  -5   2    9.30    0.90
   5  -5   2    8.80    1.20
   5  -5   2   10.30    0.80
   5  -5   2    9.50    1.80
   5  -5   2    9.00    0.90
   6  -5   2    6.10    0.70
   6  -5   2    6.70    1.00
   6  -5   2    6.50    0.70
   6  -5   2    7.20    0.60
   6  -5   2    6.30    0.70
   6  -5   2    6.20    0.60
   7  -5   2    2.40    0.40
   7  -5   2    3.00    0.40
   7  -5   2    2.90    0.50
   7  -5   2    2.60    0.40
   7  -5   2    2.40    0.30
   8  -5   2    0.20    0.20
   8  -5   2    0.80    0.20
   8  -5   2    0.50    0.20
   9   4  -2  112.89    4.60
  -9  -4   2  108.39    4.60
  -9  -4   2  108.49    4.70
  -8  -4   2  294.47   12.50
   7   4  -2  166.48    7.00
   7   4  -2  163.58    7.10
  -7  -4   2  162.78    7.20
  -7  -4   2  167.88    7.00
   6   4  -2   22.10    1.40
   6   4  -2   19.80    1.30
   6   4  -2   18.90    1.10
   6   4  -2   24.90    1.30
  -6  -4   2   20.60    1.20
   5   4  -2   91.79    4.30
   5   4  -2   95.09    4.50
   5   4  -2   93.39    4.30
   5   4  -2   95.69    4.10
   5   4  -2   97.19    4.40
  -5  -4   2  100.29    4.20
  -5  -4   2   95.49    4.50
  -5  -4   2  105.89    4.50
   1   4  -2    3.50    0.40
   0   4  -2   93.49    3.90
   2  -4   2   41.20    2.30
   2  -4   2   44.40    2.40
   2  -4   2   47.10    2.50
   2  -4   2   42.20    2.60
   2  -4   2   42.50    2.20
   2  -4   2   48.10    2.40
   3  -4   2    9.90    1.10
   3  -4   2    7.50    0.60
   3  -4   2    7.30    0.70
   3  -4   2    8.10    0.90
   3  -4   2    8.40    1.00
   3  -4   2    7.90    0.90
   3  -4   2    7.90    0.70
   3  -4   2    8.30    0.60
   3  -4   2    9.80    0.90
   4  -4   2   98.09    4.20
   4  -4   2   94.29    4.40
   4  -4   2   94.59    4.30
   4  -4   2   96.29    4.50
   4  -4   2   98.69    4.30
   4  -4   2   96.29    4.90
   4  -4   2   97.59    4.20
   4  -4   2   96.79    4.20
   4  -4   2   96.09    4.70
   4  -4   2   97.99    4.20
   4  -4   2  105.79    4.20
   5  -4   2    5.30    1.10
   5  -4   2    5.80    0.60
   5  -4   2    6.70    0.80
   5  -4   2    5.60    0.80
   5  -4   2    6.10    0.60
   5  -4   2    6.00    1.00
   5  -4   2    6.00    1.00
   5  -4   2    4.70    0.50
   5  -4   2    5.60    0.70
  -6   4  -2   12.30    0.70
   6  -4   2   12.10    1.10
   6  -4   2    9.20    0.70
   6  -4   2   11.70    0.80
   6  -4   2   10.20    1.00
   6  -4   2    9.60    1.30
   7  -4   2    2.50    0.50
   7  -4   2    3.60    0.60
   7  -4   2    2.30    0.40
   7  -4   2    2.70    0.50
   7  -4   2    2.70    0.50
   8  -4   2   45.10    2.10
   8  -4   2   45.40    2.20
   8  -4   2   43.70    2.00
   8  -4   2   46.20    2.10
   8  -4   2   46.80    2.10
   9   3  -2  121.19    4.90
  -9  -3   2  111.09    4.90
  -9  -3   2  114.49    4.90
   8   3  -2   53.09    2.50
   8   3  -2   49.30    2.30
  -8  -3   2   50.79    2.20
  -8  -3   2   49.60    2.50
  -8  -3   2   51.29    2.60
   7   3  -2   13.50   16.40
   7   3  -2   32.90    1.80
   7   3  -2   34.70    1.70
  -7  -3   2   32.30    1.90
  -7  -3   2   29.10    1.70
  -7  -3   2   33.50    1.50
   6   3  -2  821.92   42.00
  -6  -3   2  763.02   32.20
   5   3  -2  980.40   46.50
   4   3  -2 1668.83   71.59
   3   3  -2  309.77   19.20
  -2  -3   2    9.10    0.70
   3  -3   2   18.50    1.20
   4  -3   2   71.29    3.00
   4  -3   2   67.49    3.00
   4  -3   2   66.79    3.10
   4  -3   2   70.59    3.70
   4  -3   2   66.89    3.50
   4  -3   2   74.79    3.30
   4  -3   2   62.59    3.00
   4  -3   2   66.89    3.00
   4  -3   2   67.49    3.60
   4  -3   2   68.89    3.00
  -5   3  -2   49.80    2.10
  -5   3  -2   51.49    2.20
   5  -3   2   41.30    2.40
   5  -3   2   45.30    2.70
   5  -3   2   44.00    2.80
   5  -3   2   45.30    2.20
   5  -3   2   47.10    2.40
   5  -3   2   50.79    2.50
   5  -3   2   45.90    2.50
   5  -3   2   49.10    2.20
  -6   3  -2   14.30    0.90
  -6   3  -2   14.90    1.00
   6  -3   2   13.70    0.90
   6  -3   2   14.80    1.00
   6  -3   2   15.30    1.50
   6  -3   2   15.30    1.00
   6  -3   2   14.80    1.00
   6  -3   2   14.20    1.50
   6  -3   2   14.00    1.20
  -7   3  -2  165.78    6.90
   7  -3   2  176.38    7.10
   7  -3   2  166.88    7.10
   7  -3   2  167.28    7.00
   7  -3   2  155.58    6.90
  -8   3  -2   14.60    0.80
  -8   3  -2   13.90    0.90
   8  -3   2   16.40    1.10
   8  -3   2   15.60    1.00
   8  -3   2   15.90    0.90
   8  -3   2   15.80    1.10
   8  -3   2   16.70    1.00
  -9   3  -2    3.50    0.30
   9  -3   2    3.80    0.40
   9  -3   2    3.60    0.50
   9  -3   2    4.00    0.40
   9  -3   2    3.80    0.30
  10   2  -2   96.39    4.00
  10   2  -2   90.09    3.90
 -10  -2   2  105.19    4.10
   9   2  -2   69.39    3.00
  -9  -2   2   69.29    3.10
  -9  -2   2   64.79    2.80
   8   2  -2  476.05   34.50
  -8  -2   2  428.76   17.70
  -8  -2   2  435.26   17.70
   7   2  -2  743.73   36.90
  -7  -2   2  686.43   28.60
   5   2  -2  766.12   36.20
   4   2  -2    5.00    0.50
   4   2  -2    4.80    0.60
   4   2  -2    0.60    4.10
  -4  -2   2    5.50    0.60
   2   2  -2 1950.10   79.29
   5  -2   2    2.20    0.40
   5  -2   2    2.70    0.70
   5  -2   2    2.10    0.50
   5  -2   2    3.40    0.40
   5  -2   2    3.30    0.80
   5  -2   2    2.90    0.40
   6  -2   2  216.48    9.60
   6  -2   2  228.98    9.10
   6  -2   2  223.18    9.80
   6  -2   2  200.88    9.00
   6  -2   2  221.88    9.10
   6  -2   2  234.98    9.40
   6  -2   2  230.08    9.20
  -7   2  -2  198.38    8.60
  -7   2  -2  206.28    8.90
   7  -2   2  217.28    8.80
   7  -2   2  218.08    8.70
   7  -2   2  225.88    9.10
  -8   2  -2  172.98    7.40
  -8   2  -2  178.68    7.20
   8  -2   2  177.18    7.40
   8  -2   2  180.88    7.60
   8  -2   2  184.78    7.50
   8  -2   2  176.78    7.30
  -9   2  -2   22.70    1.10
  -9   2  -2   22.50    1.20
   9  -2   2   24.00    1.20
   9  -2   2   23.10    1.30
   9  -2   2   22.10    1.20
   9  -2   2   23.70    1.20
   9  -2   2   24.00    1.20
  10   1  -2   75.39    3.10
  10   1  -2   71.59    3.20
 -10  -1   2   73.19    3.10
 -10  -1   2   84.29    3.30
   9   1  -2  101.59    4.20
   9   1  -2  105.49    4.20
  -9  -1   2  100.59    4.30
  -9  -1   2   92.69    4.40
  -9  -1   2   97.89    4.10
   8   1  -2  545.65   29.30
   7   1  -2  356.46   21.20
   7   1  -2  336.47   13.80
  -7  -1   2  351.56   14.20
   6   1  -2    3.20    0.50
   6   1  -2    4.50    0.60
  -6  -1   2    3.30    0.60
  -6  -1   2    2.70    0.50
  -6  -1   2    3.80    0.50
   5   1  -2 2779.02  113.69
   4   1  -2 1230.98   52.19
   3   1  -2  456.75   21.10
   2   1  -2 2206.78   88.59
   1   1  -2 1813.52   72.69
   0  -1   2 2548.25  100.79
   1  -1   2 1169.78   46.60
   2  -1   2 2277.67   89.99
   3  -1   2  336.97   14.70
   4  -1   2  985.10   40.50
   5  -1   2  785.12   32.40
   5  -1   2  683.23   31.90
  -6   1  -2  364.66   15.10
   6  -1   2  388.36   15.60
   6  -1   2  361.26   15.10
   6  -1   2  378.26   16.90
   6  -1   2  411.06   19.10
  -7   1  -2  179.48    7.70
  -7   1  -2  198.68    8.00
  -7   1  -2  188.08    7.60
   7  -1   2  197.48    8.00
   7  -1   2  192.48    7.80
   7  -1   2  191.28    7.80
   7  -1   2  172.08    7.90
   7  -1   2  199.88    7.80
   7  -1   2  167.88    7.50
  -8   1  -2   16.70    1.00
  -8   1  -2   16.00    1.10
   8  -1   2   15.60    1.00
   8  -1   2   18.40    1.10
   8  -1   2   14.90    1.00
   8  -1   2   15.30    1.10
   8  -1   2   16.50    1.20
  -9   1  -2    0.30    0.20
  -9   1  -2    0.60    0.20
   9  -1   2    0.30    0.20
   9  -1   2    0.40    0.20
   9  -1   2    0.30    0.30
   9  -1   2    0.40    0.20
  10   0  -2   49.00    2.20
  10   0  -2   53.19    2.20
 -10   0   2   54.19    2.20
 -10   0   2   54.79    2.30
   9   0  -2   79.69    3.40
   9   0  -2   79.99    3.50
   9   0  -2   77.89    3.40
  -9   0   2   78.39    3.40
  -9   0   2   74.49    3.50
  -9   0   2   77.69    3.30
   8   0  -2    0.20    5.50
   8   0  -2    1.70    0.40
  -8   0   2    1.10    0.30
  -8   0   2    1.30    0.50
  -8   0   2    1.20    0.40
  -8   0   2    0.90    0.30
   7   0  -2 1154.28   51.29
   6   0  -2  563.84   23.70
   6   0  -2  640.74   29.10
   6   0  -2  597.04   23.70
   5   0  -2  210.18   12.50
   5   0  -2  195.18    8.10
  -5   0   2  203.18    8.20
  -5   0   2  187.58    8.00
   3   0  -2 1416.26   57.99
   2   0  -2 2658.23  105.79
   1   0  -2  561.74   23.50
   2   0   2 1663.73   66.69
   3   0   2 1623.74   65.99
   4   0   2  361.96   18.70
  -6   0  -2  278.77   11.50
  -6   0  -2  277.77   11.40
   6   0   2  297.77   11.90
   6   0   2  297.97   15.20
   6   0   2  283.37   11.50
   6   0   2  278.17   11.50
  -7   0  -2   10.40    1.00
  -7   0  -2   10.60    0.70
  -7   0  -2   11.70    0.80
   7   0   2   12.30    3.90
   7   0   2   12.10    0.90
   7   0   2   10.90    0.80
   7   0   2   11.80    1.00
   7   0   2   12.10    0.90
  -8   0  -2   31.90    1.70
  -8   0  -2   26.40    1.80
  -8   0  -2   29.50    1.50
  -8   0  -2   31.10    1.50
   8   0   2   28.80    1.40
   8   0   2   29.10    1.50
   8   0   2   28.40    1.60
   8   0   2   30.10    1.60
   8   0   2   33.10    1.80
  -9   0  -2   43.60    2.00
  -9   0  -2   42.80    2.20
  -9   0  -2   43.90    2.00
   9   0   2   48.00    2.30
   9   0   2   45.20    2.10
   9   0   2   43.20    2.10
   9   0   2   40.70    2.20
   9   0   2   47.50    2.20
 -10   0  -2    7.80    0.50
 -10   0  -2    8.40    0.50
  10   0   2    8.20    0.50
  10   0   2    8.70    0.60
  10   0   2    7.80    0.50
  10  -1  -2    2.40    0.20
 -10   1   2    2.20    0.20
 -10   1   2    1.50    0.30
   9  -1  -2  368.36   14.50
  -9   1   2  360.56   14.70
   8  -1  -2  175.98    7.30
   8  -1  -2  183.38    7.30
   8  -1  -2  157.48   11.60
   8  -1  -2  169.98    7.20
   8  -1  -2  175.18    7.20
   8  -1  -2  179.68    7.50
  -8   1   2  178.68    7.50
  -8   1   2  177.08    7.20
  -8   1   2  170.88    7.30
   7  -1  -2   30.30    1.60
   7  -1  -2   31.00    1.80
   7  -1  -2   28.80    1.60
   7  -1  -2   28.40    1.60
   7  -1  -2   30.50    1.70
   7  -1  -2   30.20    1.50
   7  -1  -2   29.90    5.60
  -7   1   2   32.60    1.80
  -7   1   2   29.50    2.00
  -7   1   2   29.60    1.60
   6  -1  -2  337.37   13.80
   6  -1  -2  342.17   13.80
   6  -1  -2  352.06   18.10
  -6   1   2  340.27   13.80
   5  -1  -2  328.27   13.20
   4  -1  -2 2106.99   85.39
   3  -1  -2 1115.29   45.90
   2  -1  -2  888.91   36.60
   1  -1  -2   12.30    1.80
   0  -1  -2 2989.20  118.09
  -2  -1  -2 1165.88   47.90
  -3  -1  -2 1506.75   62.39
  -6  -1  -2  366.36   14.30
  -6  -1  -2  347.97   14.20
   6   1   2  348.17   14.20
   6   1   2  369.96   14.40
   6   1   2  345.17   14.30
   6   1   2  376.56   14.60
   6   1   2  337.77   14.80
   7   1   2  262.47   11.00
   7   1   2  285.67   11.20
   7   1   2  267.97   11.00
   7   1   2  274.97   16.40
  -8  -1  -2  124.09    5.20
  -8  -1  -2  123.19    5.30
  -8  -1  -2  131.09    6.10
  -8  -1  -2  125.19    5.50
   8   1   2  126.09    5.30
   8   1   2  122.69    5.20
   8   1   2  108.89    5.50
   8   1   2  131.29    5.40
   8   1   2  104.29   10.70
   8   1   2  122.59    5.20
  -9  -1  -2   44.40    2.20
  -9  -1  -2   45.60    2.30
  -9  -1  -2   53.69    2.40
   9   1   2   47.60    2.40
   9   1   2   48.00    2.30
   9   1   2   44.50    2.10
 -10  -1  -2    1.20    0.20
 -10  -1  -2    1.20    0.20
  10   1   2    1.20    0.20
   9  -2  -2    2.20    0.40
   9  -2  -2    2.10    0.30
   9  -2  -2    2.00    0.40
   9  -2  -2    3.10    0.40
   9  -2  -2    2.70    0.30
  -9   2   2    2.50    0.40
  -9   2   2    2.50    0.30
  -9   2   2    3.10    0.30
   8  -2  -2   76.69    3.30
   8  -2  -2   78.89    3.30
   8  -2  -2   74.09    3.40
   8  -2  -2   75.19    3.50
  -8   2   2   73.09    3.40
  -8   2   2   74.89    3.20
  -8   2   2   71.89    3.30
   7  -2  -2   81.99    3.60
   7  -2  -2   79.99    3.70
   7  -2  -2   80.09    3.50
   7  -2  -2   82.29    3.80
   7  -2  -2   83.19    3.90
   7  -2  -2   81.19    3.60
  -7   2   2   77.29    3.50
  -7   2   2   79.79    3.60
  -7   2   2   85.69    4.10
  -7   2   2   84.69    3.80
   6  -2  -2  651.73   29.00
   5  -2  -2  918.01   39.00
   4  -2  -2 1666.13   65.49
   4  -2  -2 1548.45   67.69
   3  -2  -2  277.37   15.70
   2  -2  -2 2905.91  115.19
   1  -2  -2 9495.75  372.26
   0  -2  -2 3850.91  152.68
  -1  -2  -2 1909.31   76.59
  -2  -2  -2 2931.61  117.39
  -3  -2  -2 1832.62   75.59
  -4  -2  -2 1428.86   61.39
   6   2   2  399.06   16.80
   6   2   2  451.65   17.10
   6   2   2  415.36   16.90
   7   2   2  350.26   14.20
  -8  -2  -2   55.09    2.50
  -8  -2  -2   57.19    2.70
  -8  -2  -2   53.29    2.60
  -8  -2  -2   48.70    2.80
   8   2   2   53.99    2.50
   8   2   2   46.90    8.40
   8   2   2   53.19    2.50
  -9  -2  -2  233.08    9.40
  -9  -2  -2  219.68    9.50
   9   2   2  229.88    9.30
   9   2   2  239.08    9.30
 -10  -2  -2   58.49    2.50
 -10  -2  -2   57.59    2.40
  10   2   2   57.29    2.50
   9  -3  -2   13.00    0.70
   9  -3  -2   12.30    0.70
   9  -3  -2   12.80    0.80
   9  -3  -2   12.20    0.80
   9  -3  -2   14.10    0.80
  -9   3   2   12.90    0.70
   8  -3  -2   96.09    4.10
   8  -3  -2   91.79    4.70
   8  -3  -2   96.59    4.30
   8  -3  -2   96.59    4.20
  -8   3   2   94.19    4.00
  -8   3   2   96.29    4.70
  -8   3   2   91.19    3.90
   7  -3  -2  157.88    6.60
   7  -3  -2  151.68    6.40
   7  -3  -2  158.48    6.90
   7  -3  -2  161.58    6.40
   7  -3  -2  145.99    6.50
   7  -3  -2  145.59    6.30
  -7   3   2  145.99    6.40
  -7   3   2  153.78    6.80
  -7   3   2  140.89    6.20
  -7   3   2  145.99    6.30
   6  -3  -2  462.85   18.50
   5  -3  -2   91.29    4.10
   5  -3  -2   99.09    4.30
   5  -3  -2   92.99    4.40
   5  -3  -2  100.79    4.20
   5  -3  -2  101.29    4.30
   5  -3  -2   80.19    8.80
   5  -3  -2   96.09    6.20
   5  -3  -2  101.49    4.40
  -5   3   2  105.19    4.60
  -5   3   2  107.49    4.30
   4  -3  -2  192.98    9.10
   4  -3  -2  172.08    7.20
   4  -3  -2  177.38    7.20
   4  -3  -2  169.38    7.30
   4  -3  -2  172.28    7.20
   3  -3  -2 3667.73  147.29
   3  -3  -2 3728.93  146.29
   1  -3  -2  808.22   33.30
   0  -3  -2 1151.98   46.90
  -1  -3  -2  869.21   36.60
  -2  -3  -2 1263.77   52.89
  -3  -3  -2 1096.29   47.50
  -4  -3  -2  629.84   31.00
  -5  -3  -2  962.90   46.80
  -6  -3  -2  292.67   11.50
   6   3   2  289.77   11.30
   6   3   2  252.37   11.40
  -7  -3  -2  729.73   29.20
   8   3   2  404.66   15.50
   8   3   2  377.16   15.40
   8   3   2  371.36   24.30
  -9  -3  -2  300.27   12.40
   9   3   2  304.47   12.20
 -10  -3  -2    1.90    0.30
  10   3   2    1.70    0.20
   9  -4  -2    0.50    0.20
   9  -4  -2    0.50    0.20
  -9   4   2    0.60    0.10
   8  -4  -2   26.60    1.40
   8  -4  -2   27.90    1.60
   8  -4  -2   27.70    1.40
   8  -4  -2   24.00    1.30
  -8   4   2   23.70    1.20
  -8   4   2   24.80    1.30
   7  -4  -2    8.70    0.70
   7  -4  -2    6.80    0.70
   7  -4  -2    7.60    0.80
   7  -4  -2    9.50    0.80
   7  -4  -2    7.30    0.60
   7  -4  -2    7.70    0.70
   7  -4  -2    7.20    0.90
  -7   4   2    8.10    0.60
  -7   4   2    7.60    0.70
   6  -4  -2    0.40    0.20
   6  -4  -2    0.70    0.30
   6  -4  -2    1.10    0.50
   6  -4  -2    0.90    0.30
   6  -4  -2    1.60    0.40
   6  -4  -2    0.80    0.30
  -6   4   2    0.80    0.20
  -6   4   2    1.10    0.50
   5  -4  -2  347.57   14.10
   4  -4  -2  305.67   11.90
   4  -4  -2  288.47   11.80
   4  -4  -2  285.77   11.90
   3  -4  -2  234.88   10.00
   3  -4  -2  255.97   10.90
   3  -4  -2  245.48   10.00
   3  -4  -2  254.17   11.60
   3  -4  -2  246.88   10.00
   3  -4  -2  250.67   10.00
   2  -4  -2  477.95   20.20
   1  -4  -2  215.48   10.30
  -1  -4  -2 1659.03   67.99
  -2  -4  -2 1124.49   48.20
  -3  -4  -2 1435.16   62.59
  -4  -4  -2  725.13   35.50
  -5  -4  -2 1387.46   63.79
  -7  -4  -2  611.04   24.70
  -8  -4  -2    2.50    0.50
  -8  -4  -2    3.00    0.60
   8   4   2    2.50    0.50
   8   4   2    6.70   12.20
   8   4   2    3.00    0.60
  -9  -4  -2    2.20    0.50
  -9  -4  -2    3.20    0.30
  -9  -4  -2    2.40    0.40
   8  -5  -2    7.20    0.50
   8  -5  -2    5.90    0.60
   8  -5  -2    6.70    0.50
   8  -5  -2    6.40    0.50
   8  -5  -2    7.30    0.50
  -8   5   2    6.90    0.40
   7  -5  -2   94.99    4.20
   7  -5  -2  101.89    4.30
   7  -5  -2   90.29    4.30
   7  -5  -2  104.09    4.50
   7  -5  -2  100.49    4.50
  -7   5   2   95.19    4.00
  -7   5   2   92.89    4.10
   6  -5  -2   38.90    1.90
   6  -5  -2   35.70    2.00
   6  -5  -2   41.60    2.10
   6  -5  -2   40.00    2.00
   6  -5  -2   38.30    2.00
   6  -5  -2   40.00    1.90
  -6   5   2   38.70    1.90
  -6   5   2   38.40    2.10
   5  -5  -2   68.39    3.30
   5  -5  -2   68.29    3.20
   5  -5  -2   64.59    3.20
   5  -5  -2   71.49    3.20
   5  -5  -2   71.39    3.20
   5  -5  -2   68.89    3.10
   5  -5  -2   65.99    3.20
   5  -5  -2   72.09    3.20
  -5   5   2   71.99    3.30
  -5   5   2   70.89    3.20
   4  -5  -2  471.65   20.50
   4  -5  -2  554.74   20.70
   3  -5  -2  235.38   10.70
   3  -5  -2  257.07   10.40
   3  -5  -2  269.27   10.40
   3  -5  -2  258.07   10.40
   3  -5  -2  262.27   10.60
   3  -5  -2  246.88   10.40
   2  -5  -2   80.99    3.80
   2  -5  -2   85.19    3.90
   2  -5  -2   89.59    3.90
   2  -5  -2   86.09    3.90
  -2   5   2   97.09    3.70
  -2   5   2   98.49    4.00
   1  -5  -2 1179.68   48.10
   0  -5  -2  958.40   40.30
  -1  -5  -2 1017.00   43.50
  -2  -5  -2  739.43   33.70
  -3  -5  -2 1496.05   64.69
  -4  -5  -2  999.00   47.50
  -5  -5  -2 1220.48   58.69
  -6  -5  -2   48.90    2.40
  -6  -5  -2   51.49    2.10
  -6  -5  -2   48.90    2.70
  -6  -5  -2   48.30   16.30
   6   5   2   48.40    2.40
   6   5   2   49.70    2.20
   6   5   2   50.09    2.50
  -7  -5  -2    6.70    0.70
  -7  -5  -2    6.80    0.50
  -7  -5  -2    6.00    1.00
   7   5   2    6.90    0.80
   7   5   2    6.00    0.80
  -9  -5  -2   23.00    1.40
  -9  -5  -2   24.10    1.20
   9   5   2   23.60    1.30
   7  -6  -2   11.10    0.70
   7  -6  -2   11.90    0.80
   7  -6  -2   10.70    0.70
   7  -6  -2   10.30    0.80
   7  -6  -2   11.30    0.70
   6  -6  -2  103.29    4.70
   6  -6  -2   97.79    4.50
   6  -6  -2  104.19    4.40
   6  -6  -2  106.99    4.50
   6  -6  -2   99.79    4.40
   6  -6  -2  108.59    4.50
  -6   6   2  104.19    4.40
   5  -6  -2  106.49    4.60
   5  -6  -2  100.39    4.60
   5  -6  -2  109.79    4.70
   5  -6  -2  106.59    4.70
   5  -6  -2  103.79    4.80
   5  -6  -2  114.49    4.80
   5  -6  -2  108.19    4.70
   5  -6  -2  106.99    4.70
  -5   6   2  106.09    4.50
  -5   6   2  110.79    4.80
   4  -6  -2   53.09    2.50
   4  -6  -2   53.79    2.60
   4  -6  -2   53.89    2.70
   4  -6  -2   52.39    2.60
   4  -6  -2   51.09    2.50
   4  -6  -2   51.49    2.50
   4  -6  -2   54.49    2.60
   4  -6  -2   48.00    2.40
   4  -6  -2   50.59    2.50
  -4   6   2   55.19    2.60
  -4   6   2   54.09    2.40
   3  -6  -2  130.09    5.60
   3  -6  -2  122.19    6.00
   3  -6  -2  123.19    5.60
   3  -6  -2  129.69    5.60
   3  -6  -2  127.29    5.60
   3  -6  -2  132.99    5.70
   3  -6  -2  136.89    5.60
   3  -6  -2  131.49    5.90
  -3   6   2  138.89    5.40
  -3   6   2  140.39    5.70
   2  -6  -2  277.27   11.10
   2  -6  -2  269.27   11.20
   2  -6  -2  269.37   10.90
   2  -6  -2  275.67   11.40
   2  -6  -2  255.77   10.90
   1  -6  -2  287.07   11.00
   1  -6  -2  250.97   11.40
   1  -6  -2  276.17   11.00
   1  -6  -2  274.27   10.90
   1  -6  -2  252.27   10.80
   0  -6  -2  474.55   21.40
  -1  -6  -2 1092.59   46.80
  -2  -6  -2  944.71   42.20
  -4  -6  -2  193.08    8.50
  -4  -6  -2  204.48    8.20
  -4  -6  -2  212.58   16.80
  -4  -6  -2  209.58    8.70
  -4  -6  -2  202.48    8.70
  -4  -6  -2  199.28    8.50
   4   6   2  206.58    8.80
   4   6   2  200.68    8.30
  -5  -6  -2  102.09   14.40
  -5  -6  -2  127.19    5.40
  -5  -6  -2  131.29    5.20
  -5  -6  -2  120.79    5.60
   5   6   2  130.59    5.40
   5   6   2  125.49    5.20
   5   6   2  117.59    5.40
   5   6   2  121.69    5.50
   5   6   2  119.39    5.80
  -7  -6  -2   96.19    4.20
  -7  -6  -2   95.89    4.50
   7   6   2   99.09    4.30
   7   6   2   97.29    4.30
  -8  -6  -2  195.78    7.80
  -8  -6  -2  185.78    8.10
   8   6   2  187.28    7.70
  -9  -6  -2  204.18    8.70
  -9  -6  -2  226.28    8.60
   7  -7  -2   15.90    0.80
   7  -7  -2   15.80    0.80
   7  -7  -2   16.00    0.80
   7  -7  -2   16.20    0.80
   6  -7  -2  100.89    4.20
   6  -7  -2  100.49    4.20
   6  -7  -2  100.69    4.20
   6  -7  -2  101.39    4.20
   6  -7  -2   90.29    4.20
   6  -7  -2   98.69    4.20
   5  -7  -2    5.60    0.60
   5  -7  -2    5.60    0.60
   5  -7  -2    5.60    0.60
  -5   7   2    5.70    0.50
   4  -7  -2   15.60    1.10
   4  -7  -2   19.30    1.20
   4  -7  -2   16.40    1.10
   4  -7  -2   15.90    1.10
   4  -7  -2   15.20    1.20
   4  -7  -2   16.40    1.10
   4  -7  -2   15.30    1.20
  -4   7   2   17.60    1.00
   3  -7  -2   24.20    1.40
   3  -7  -2   27.20    1.50
   3  -7  -2   25.20    1.50
   3  -7  -2   24.60    1.80
   3  -7  -2   25.80    1.50
   3  -7  -2   25.80    1.60
   3  -7  -2   25.70    1.50
  -3   7   2   25.60    1.50
  -3   7   2   24.70    1.60
   2  -7  -2   89.29    3.90
   2  -7  -2   81.39    4.10
   2  -7  -2   89.59    4.10
   2  -7  -2   88.59    4.00
   2  -7  -2   85.59    4.10
   2  -7  -2   90.49    4.00
   2  -7  -2   87.29    4.00
  -2   7   2   88.49    3.80
  -2   7   2   95.79    4.20
   1  -7  -2  312.67   12.80
   1  -7  -2  317.37   13.20
   0  -7  -2  430.36   17.00
  -1  -7  -2  689.23   30.70
  -2  -7  -2   18.90    1.40
  -2  -7  -2   19.60    4.90
  -2  -7  -2   20.90    1.40
  -2  -7  -2   19.10    1.20
  -2  -7  -2   20.20    1.40
  -2  -7  -2   19.30    1.30
   2   7   2   20.30    1.10
   2   7   2   23.20    1.50
   2   7   2   22.40    1.40
   2   7   2   18.70    1.20
  -3  -7  -2   25.70    1.60
  -3  -7  -2   28.20    6.40
  -3  -7  -2   24.30    1.50
  -3  -7  -2   25.70    1.50
  -3  -7  -2   22.80    2.00
   3   7   2   25.70    1.60
   3   7   2   25.70    1.70
   3   7   2   25.60    1.50
   3   7   2   24.40    1.30
  -4  -7  -2 1762.32   76.89
  -5  -7  -2    6.50    0.80
  -5  -7  -2    6.50    0.80
  -5  -7  -2    4.20    8.50
   5   7   2    7.40    0.60
   5   7   2    6.00    0.90
   5   7   2    7.60    0.80
   5   7   2    5.60    0.70
   5   7   2    5.20    0.60
  -6  -7  -2   74.59    3.60
  -6  -7  -2   75.59    3.20
   6   7   2   71.89    3.40
   6   7   2   72.09    3.60
   6   7   2   77.29    3.30
   6   7   2   82.39    3.50
  -7  -7  -2  301.97   12.00
   8   7   2   19.30    1.00
   8   7   2   19.50    1.10
   6  -8  -2    0.70    0.20
   6  -8  -2    0.80    0.20
   6  -8  -2    1.00    0.20
   6  -8  -2    0.40    0.20
   5  -8  -2    0.80    0.30
   5  -8  -2    0.10    0.20
   5  -8  -2    0.70    0.20
   5  -8  -2    0.50    0.20
   5  -8  -2    0.50    0.20
   5  -8  -2    0.40    0.20
   4  -8  -2    6.00    0.80
   4  -8  -2    6.20    0.60
   4  -8  -2    6.00    0.60
   4  -8  -2    5.80    0.70
   4  -8  -2    7.40    0.90
   4  -8  -2    7.40    0.70
   4  -8  -2    6.80    0.70
   3  -8  -2    7.50    0.80
   3  -8  -2    9.00    0.80
   3  -8  -2    7.80    0.80
   3  -8  -2    7.70    0.90
   3  -8  -2    9.20    0.80
   3  -8  -2    8.40    0.70
  -3   8   2    8.40    0.60
   2  -8  -2   66.19    3.30
   2  -8  -2   60.79    3.20
   2  -8  -2   67.89    3.20
   2  -8  -2   66.09    3.30
   2  -8  -2   63.19    3.10
   2  -8  -2   75.09    3.60
   2  -8  -2   68.69    3.20
   2  -8  -2   69.19    3.10
  -2   8   2   70.69    3.00
  -2   8   2   65.09    3.10
   1  -8  -2   98.29    4.70
   1  -8  -2  106.89    4.60
   1  -8  -2   97.79    4.40
   1  -8  -2  109.09    4.80
   1  -8  -2  103.69    4.50
   1  -8  -2  100.29    4.50
   1  -8  -2  102.19    5.00
   1  -8  -2   97.29    4.70
  -1   8   2   99.19    4.40
  -1   8   2   99.69    4.60
   0  -8  -2  110.29    4.90
   0  -8  -2  111.99    5.00
   0  -8  -2  110.29    5.00
   0  -8  -2  103.09    4.70
   0  -8  -2  108.29    4.80
   0  -8  -2  105.79    5.00
   0  -8  -2  108.79    4.90
   0  -8  -2  109.89    5.30
   0   8   2  111.99    4.90
   0   8   2  113.19    4.90
   0   8   2   99.79    4.50
  -1  -8  -2  115.79    5.00
  -1  -8  -2  122.79    5.50
  -1  -8  -2  125.49    5.40
  -1  -8  -2  111.09    5.30
  -1  -8  -2  125.09    5.60
  -1  -8  -2  127.29    5.50
   1   8   2  116.69    5.20
   1   8   2  125.19    5.10
   1   8   2  126.09    5.50
   1   8   2  133.29    5.40
  -3  -8  -2   12.40    0.90
  -3  -8  -2    9.30    0.90
  -3  -8  -2   11.30    1.00
  -3  -8  -2   10.10    1.00
  -3  -8  -2   10.50    1.00
  -3  -8  -2    9.60    1.00
   3   8   2   10.70    0.80
   3   8   2   11.20    1.10
  -4  -8  -2    3.00    0.60
  -4  -8  -2    2.60    0.50
  -4  -8  -2    5.10    0.70
   4   8   2    4.20    0.50
   4   8   2    4.20    0.60
  -5  -8  -2  196.98    8.60
  -5  -8  -2  196.18    8.40
   5   8   2  205.98    8.50
  -6  -8  -2   48.30    2.60
  -6  -8  -2   54.49    2.90
   6   8   2   50.79    2.30
   6   8   2   59.29    2.80
  -7  -8  -2   91.49    3.90
   7   8   2   85.99    3.80
   7   8   2   90.39    3.80
  -8  -8  -2   15.40    0.80
   8   8   2   14.20    0.70
   4  -9  -2    2.50    0.40
   4  -9  -2    2.70    0.40
   4  -9  -2    3.00    0.40
   4  -9  -2    2.90    0.40
   4  -9  -2    2.60    0.40
   3  -9  -2   22.70    1.40
   3  -9  -2   25.60    1.40
   3  -9  -2   23.40    1.30
   3  -9  -2   22.60    1.30
   3  -9  -2   24.70    1.30
   3  -9  -2   22.30    1.20
   3  -9  -2   24.80    1.40
   2  -9  -2   60.29    3.20
   2  -9  -2   63.79    3.30
   2  -9  -2   64.09    3.60
   2  -9  -2   69.39    3.20
   2  -9  -2   66.49    3.00
   2  -9  -2   70.89    3.50
   2  -9  -2   67.19    3.10
  -2   9   2   62.69    2.90
   1  -9  -2  212.68    8.70
   1  -9  -2  225.58    8.80
   1  -9  -2  200.98    8.80
   1  -9  -2  197.48    8.60
   1  -9  -2  213.78    9.10
  -1   9   2  211.28    8.50
  -1   9   2  212.48    9.20
   0  -9  -2  384.56   15.60
  -1  -9  -2    4.30    1.00
  -1  -9  -2    5.60    0.70
  -1  -9  -2    6.00    0.70
  -1  -9  -2    4.00    0.70
  -1  -9  -2    4.70    0.70
  -1  -9  -2    6.20    0.80
  -1  -9  -2    4.20    0.70
   1   9   2    5.60    0.60
   1   9   2    5.50    0.60
   1   9   2    5.10    0.50
  -2  -9  -2    2.00    0.50
  -2  -9  -2    2.30    0.40
  -2  -9  -2    1.90    0.50
  -2  -9  -2    1.90    0.50
  -3  -9  -2  131.09    5.80
  -3  -9  -2  137.89    6.20
  -3  -9  -2  130.59    5.80
  -3  -9  -2  128.29    5.90
  -3  -9  -2  132.49    5.90
   3   9   2  134.99    5.80
   3   9   2  138.39    5.60
   3   9   2  140.79    5.90
  -4  -9  -2   72.19    3.40
  -4  -9  -2   70.59    3.10
  -4  -9  -2   78.29    3.80
  -4  -9  -2   69.39    3.30
   4   9   2   73.29    3.20
   4   9   2   71.29    3.40
  -5  -9  -2  215.58    8.70
   5   9   2  194.88    8.60
  -6  -9  -2   40.50    1.90
  -6  -9  -2   35.70    1.70
   6   9   2   35.90    1.70
   6   9   2   34.90    1.60
   2 -10  -2   56.39    2.50
   2 -10  -2   54.49    2.40
   2 -10  -2   55.79    2.50
   2 -10  -2   55.19    2.50
   2 -10  -2   54.59    2.40
   2 -10  -2   51.59    2.50
   1 -10  -2    0.90    0.40
   1 -10  -2    1.20    0.30
   0 -10  -2    2.40    0.40
   0 -10  -2    1.90    0.40
   0 -10  -2    3.50    0.70
   0 -10  -2    3.20    0.50
   0 -10  -2    2.50    0.40
   0 -10  -2    2.40    0.50
   0 -10  -2    2.50    0.50
   0  10   2    2.70    0.30
   0  10   2    2.70    0.40
  -1 -10  -2   24.90    1.50
  -1 -10  -2   24.40    1.40
  -1 -10  -2   23.60    1.30
  -1 -10  -2   24.10    1.40
  -1 -10  -2   25.70    1.50
  -1 -10  -2   25.50    1.70
  -1 -10  -2   23.90    1.40
   1  10   2   24.90    1.30
   1  10   2   25.40    1.20
  -2 -10  -2    0.80    0.30
  -2 -10  -2    0.50    0.30
  -2 -10  -2    1.20    0.40
  -2 -10  -2    0.80    0.30
   2  10   2    1.00    0.20
   2  10   2    0.90    0.30
  -3 -10  -2   69.69    3.10
  -3 -10  -2   68.79    3.20
  -3 -10  -2   66.39    3.00
  -3 -10  -2   70.19    3.30
   3  10   2   69.99    2.90
   3  10   2   67.29    2.90
   3  10   2   64.69    3.10
  -4 -10  -2    9.50    0.90
  -4 -10  -2   11.30    0.80
   4  10   2   11.30    0.60
   4  10   2   11.90    0.70
  -5 -10  -2   18.70    1.10
   5  10   2   15.80    0.80
   5  10   2   15.20    0.80
  -4  -9   3  124.39    5.20
  -3  -9   3  223.28    9.10
   2   9  -3  198.48    8.00
  -2  -9   3  191.68    8.00
  -2  -9   3  190.78    8.00
  -2  -9   3  197.08    8.10
  -2  -9   3  192.58    7.90
  -2  -9   3  193.38    8.20
  -2  -9   3  192.58    8.10
   1   9  -3  293.17   11.60
  -1  -9   3  290.77   12.00
   0  -9   3  278.57   11.20
   1  -9   3   16.00    1.20
   1  -9   3   14.50    0.80
   1  -9   3   15.40    1.00
   1  -9   3   15.90    1.00
   1  -9   3   16.10    1.00
   2  -9   3  210.58    8.40
   2  -9   3  199.48    8.40
   2  -9   3  211.08    8.40
   6   8  -3  100.59    4.10
  -6  -8   3   97.49    4.20
  -5  -8   3  290.97   11.90
   4   8  -3  318.97   12.50
  -4  -8   3  295.67   12.50
   2   8  -3  647.44   25.60
   1   8  -3   41.00    2.10
   1   8  -3   41.60    1.90
  -1  -8   3   42.60    2.40
  -1  -8   3   41.40    2.40
  -1  -8   3   41.40    2.30
  -1  -8   3   45.60    2.90
  -1  -8   3   37.90    2.20
  -1  -8   3   41.10    2.40
   2  -8   3   48.80    3.20
   2  -8   3   51.59    2.50
   2  -8   3   51.49    2.40
   2  -8   3   47.10    2.40
   2  -8   3   49.20    2.60
   2  -8   3   47.80    2.30
   2  -8   3   51.69    2.60
   3  -8   3   25.30    1.30
   3  -8   3   27.00    1.50
   3  -8   3   27.40    1.70
   3  -8   3   25.40    1.50
   3  -8   3   25.30    1.40
   3  -8   3   26.60    1.40
   3  -8   3   26.60    1.40
   4  -8   3   -0.20    0.60
  -5  -7   3  417.56   16.80
   3   7  -3   41.40    2.20
   3   7  -3   37.70    2.20
   3   7  -3   40.70    2.00
   3   7  -3   39.80    1.90
  -3  -7   3   40.00    2.40
  -3  -7   3   40.40    2.50
  -3  -7   3   41.00    2.30
  -3  -7   3   38.90    1.80
  -3  -7   3   38.40    2.30
  -3  -7   3   39.90    2.40
   0   7  -3  258.37   10.70
   0  -7   3  248.38   11.70
   0  -7   3  255.47   11.30
   0  -7   3  293.27   12.20
   0  -7   3  262.37   11.10
   0  -7   3  250.67   11.50
  -1   7  -3  176.38    7.30
   1  -7   3  185.08    8.30
   1  -7   3  187.78    8.00
   1  -7   3  170.28    7.70
   1  -7   3  173.78    7.60
   1  -7   3  179.68    7.90
   1  -7   3  182.98    8.00
   1  -7   3  161.08    7.20
   1  -7   3  179.98    7.70
   2  -7   3    2.10    0.50
   2  -7   3    2.40    0.50
   2  -7   3    4.80    1.10
   2  -7   3    3.80    0.80
   2  -7   3    3.70    0.80
   2  -7   3    3.50    0.50
   2  -7   3    4.30    0.60
   2  -7   3    2.60    0.50
   3  -7   3  126.89    5.70
   3  -7   3  147.19    6.30
   3  -7   3  145.49    6.60
   3  -7   3  141.19    5.90
   3  -7   3  149.69    6.80
   3  -7   3  135.29    5.70
   4  -7   3  223.38    8.80
   4  -7   3  210.78    8.40
   4  -7   3  212.58    8.90
   4  -7   3  209.58    8.60
   4  -7   3  200.88    8.70
   4  -7   3  209.08    8.70
   4  -7   3  209.18    8.50
   4  -7   3  211.18    8.60
   4  -7   3  192.58    8.40
   4  -7   3  213.28    9.00
   5  -7   3   29.70    1.50
   5  -7   3   27.70    1.30
   5  -7   3   28.90    1.30
   8   6  -3  113.29    4.70
   8   6  -3  111.59    4.70
  -8  -6   3  120.19    4.80
   7   6  -3  184.08    7.60
   6   6  -3  654.83   26.50
  -6  -6   3  673.83   26.70
   5   6  -3   39.30    2.00
   5   6  -3   37.60    2.10
   5   6  -3   38.70    1.80
  -5  -6   3   35.80    2.20
  -5  -6   3   37.80    2.00
  -5  -6   3   32.80    2.10
  -4  -6   3  574.64   23.80
  -4  -6   3  612.14   24.20
  -2  -6   3  566.94   22.50
   0   6  -3  198.68    8.10
   0  -6   3  197.98    8.30
   0  -6   3  177.68    8.00
   0  -6   3  200.38    9.00
   0  -6   3  201.78    8.70
   0  -6   3  200.98    8.50
   0  -6   3  187.38    8.40
   0  -6   3  197.98    8.70
   0  -6   3  195.38    8.60
   1  -6   3  447.96   17.90
   3  -6   3  578.64   23.00
   4  -6   3  349.67   14.70
   4  -6   3  339.37   14.00
   4  -6   3  352.16   14.50
   4  -6   3  345.57   14.10
   4  -6   3  343.17   14.20
   4  -6   3  359.76   14.40
   4  -6   3  359.06   14.30
   4  -6   3  357.76   14.90
   4  -6   3  355.36   14.70
   5  -6   3   52.79    2.50
   5  -6   3   56.89    2.60
   5  -6   3   52.59    3.10
   5  -6   3   51.19    2.60
   5  -6   3   54.39    2.90
   5  -6   3   54.69    2.50
   5  -6   3   56.29    2.40
   5  -6   3   57.39    2.50
   5  -6   3   54.19    2.50
   5  -6   3   55.89    2.90
   6  -6   3  167.68    6.90
   6  -6   3  174.68    7.00
   6  -6   3  167.08    7.20
   6  -6   3  173.88    7.00
   6  -6   3  171.28    6.90
   7   5  -3    8.50    0.70
   7   5  -3    8.00    0.70
  -7  -5   3    7.30    0.60
  -7  -5   3    9.00    0.80
   6   5  -3  434.46   18.60
   6   5  -3  473.05   18.60
  -6  -5   3  478.05   18.30
   5   5  -3  909.01   36.10
   3  -5   3  200.98    9.10
   3  -5   3  180.58    8.00
   3  -5   3  188.78    8.00
   3  -5   3  195.68    8.00
   3  -5   3  194.58    8.50
   3  -5   3  200.48    8.70
   3  -5   3  194.18    8.20
   3  -5   3  204.48    8.20
   3  -5   3  198.28    8.60
   3  -5   3  186.18    8.00
   3  -5   3  209.88    8.90
   3  -5   3  199.88    8.30
   4  -5   3  494.45   20.00
   4  -5   3  488.55   20.00
   4  -5   3  495.05   19.80
   4  -5   3  477.15   19.60
   5  -5   3  286.07   11.50
   5  -5   3  263.47   11.50
   5  -5   3  263.37   10.80
   5  -5   3  256.07   11.00
   5  -5   3  267.57   11.40
   5  -5   3  264.27   10.90
   6  -5   3   63.19    2.80
   6  -5   3   66.79    3.30
   6  -5   3   60.19    2.70
   6  -5   3   58.09    3.00
   7  -5   3   58.79    2.60
   7  -5   3   59.99    2.60
   7  -5   3   53.39    2.40
   7  -5   3   59.99    2.60
   7  -5   3   58.89    2.50
   9   4  -3   28.60    1.40
  -9  -4   3   26.60    1.40
  -9  -4   3   27.00    1.20
   8   4  -3   97.29    4.20
   8   4  -3  104.19    4.40
  -8  -4   3   96.59    4.60
   6   4  -3   10.70    1.10
   6   4  -3   11.10    0.70
  -6  -4   3   12.00    1.10
  -6  -4   3   12.60    0.90
   5   4  -3  425.66   17.50
  -5  -4   3  443.66   17.80
  -5  -4   3  402.06   17.20
   4   4  -3  235.98   11.10
  -4  -4   3  280.47   11.10
  -4  -4   3  286.17   11.00
  -4  -4   3  260.57   11.00
  -4  -4   3  244.48   11.10
  -4  -4   3  279.37   10.70
   3   4  -3  176.68    7.50
   3   4  -3  184.28    7.40
  -3  -4   3  197.28    7.70
  -3  -4   3  160.18    8.20
  -3  -4   3  164.88    7.80
  -3  -4   3  196.08    7.80
  -3  -4   3  182.98    7.60
   1  -4   3  352.36   15.90
   1  -4   3  379.26   15.30
   1  -4   3  382.76   15.20
   1  -4   3  377.76   15.80
   3  -4   3  648.04   25.80
   4  -4   3  307.77   12.80
   4  -4   3  311.97   12.90
   4  -4   3  310.77   13.30
   4  -4   3  314.57   13.30
   4  -4   3  293.87   12.50
   4  -4   3  303.37   12.40
   4  -4   3  317.97   13.20
   5  -4   3  303.07   12.90
   5  -4   3  296.37   12.80
   5  -4   3  339.47   13.60
   5  -4   3  322.77   12.80
   5  -4   3  307.87   13.10
   5  -4   3  320.67   13.60
   5  -4   3  329.67   13.50
   5  -4   3  318.77   13.20
   6  -4   3   49.20    2.90
   6  -4   3   53.19    2.50
   6  -4   3   51.09    2.40
   6  -4   3   48.10    2.30
   6  -4   3   51.89    2.60
   6  -4   3   48.50    2.80
   6  -4   3   50.69    2.40
   7  -4   3  195.18    7.90
   8  -4   3   30.20    1.50
   8  -4   3   27.20    1.30
   8  -4   3   30.10    1.40
   8  -4   3   30.60    1.50
   8  -4   3   30.40    1.40
   9   3  -3  105.69    4.20
   9   3  -3   91.69    4.00
  -9  -3   3   94.59    4.10
  -9  -3   3   99.59    4.20
   8   3  -3   17.30    1.00
   8   3  -3   19.00    1.20
  -8  -3   3   20.80    1.20
  -8  -3   3   18.50    1.20
   7   3  -3   -3.50   17.20
   7   3  -3   15.60    1.30
  -7  -3   3   15.60    0.80
  -7  -3   3   15.60    1.20
  -7  -3   3   14.90    1.30
   6   3  -3   66.79   15.00
   6   3  -3   56.79    2.60
   6   3  -3   52.29    2.60
   6   3  -3   53.59    2.30
  -6  -3   3   52.49    2.60
  -6  -3   3   50.79    2.30
  -6  -3   3   56.09    2.80
   5   3  -3  150.88    6.70
   5   3  -3  140.49    6.50
   5   3  -3  159.38    6.60
   5   3  -3  145.99   22.10
   5   3  -3  157.18    6.30
   5   3  -3  158.88    6.50
  -5  -3   3  155.38    6.50
  -5  -3   3  159.38    6.70
  -5  -3   3  155.68    6.60
  -5  -3   3  146.79    6.20
   4   3  -3  446.06   19.60
  -4  -3   3  513.75   19.40
  -4   3  -3   42.40    1.80
   4  -3   3   38.20    2.20
   4  -3   3   38.70    1.90
   4  -3   3   39.60    2.20
   4  -3   3   37.60    1.90
   4  -3   3   36.00    2.50
   4  -3   3   38.30    1.90
   4  -3   3   41.60    2.50
   4  -3   3   38.50    2.00
   4  -3   3   44.70    1.90
   4  -3   3   43.30    2.50
   5  -3   3  605.24   23.20
   5  -3   3  520.75   22.90
  -6   3  -3  160.78    6.60
  -6   3  -3  164.78    6.70
   6  -3   3  160.38    6.80
   6  -3   3  164.58    7.00
   6  -3   3  168.68    6.90
   6  -3   3  161.08    7.50
   6  -3   3  151.08    7.20
   6  -3   3  157.08    6.70
   6  -3   3  166.88    6.80
  -7   3  -3   13.20    0.80
   7  -3   3   11.60    0.90
   7  -3   3   12.80    1.00
   7  -3   3   11.40    1.30
   7  -3   3   12.40    0.90
   7  -3   3   11.10    1.00
   7  -3   3    9.90    0.80
  -8   3  -3   53.89    2.40
  -8   3  -3   52.09    2.30
   8  -3   3   56.09    2.50
   8  -3   3   52.79    2.40
   8  -3   3   59.39    2.60
   8  -3   3   56.49    2.60
   8  -3   3   55.89    2.50
   9   2  -3   10.60    0.70
   9   2  -3   10.10    0.60
  -9  -2   3    9.20    0.70
  -9  -2   3   11.40    0.70
   8   2  -3   10.80    0.90
  -8  -2   3   11.50    0.90
  -8  -2   3   12.40    0.70
   7   2  -3  101.29    4.20
   7   2  -3   99.09    4.40
   7   2  -3   72.99   12.40
  -7  -2   3   96.59    4.40
  -7  -2   3  102.39    4.20
  -7  -2   3   98.69    4.50
  -7  -2   3  100.29    4.50
   6   2  -3  352.46   24.50
  -6  -2   3  390.46   14.90
  -6  -2   3  351.46   15.20
   5   2  -3  445.56   25.00
   4   2  -3  682.23   32.70
   3   2  -3  641.34   31.90
   2   2  -3 1714.43   70.99
  -2   2  -3    4.00    0.40
   2  -2   3    5.00    0.60
   5  -2   3  264.67   11.10
   5  -2   3  259.27   11.00
   5  -2   3  251.17   10.50
   5  -2   3  247.18   10.30
   5  -2   3  257.27   10.60
   6  -2   3  341.17   14.30
  -7   2  -3  261.87   11.10
  -7   2  -3  264.47   10.90
   7  -2   3  258.37   11.30
   7  -2   3  277.27   11.00
   7  -2   3  298.77   11.90
  -8   2  -3  259.77   10.40
  -9   2  -3   97.49    4.00
   9  -2   3   98.19    4.20
   9  -2   3  101.89    4.20
   9  -2   3  101.99    4.20
   9  -2   3   99.69    4.20
   9  -2   3  100.69    4.20
   9   1  -3    4.70    0.40
   9   1  -3    4.60    0.50
  -9  -1   3    4.70    0.40
  -9  -1   3    4.10    0.50
   8   1  -3   24.40    1.40
   8   1  -3   26.10   14.00
  -8  -1   3   24.00    1.40
  -8  -1   3   22.60    1.50
  -8  -1   3   24.10    1.20
   7   1  -3   53.29    2.40
   7   1  -3   54.49   13.20
   7   1  -3   59.29    2.70
   7   1  -3   55.69    2.70
  -7  -1   3   55.09    2.70
  -7  -1   3   50.89    3.00
  -7  -1   3   52.79    2.70
  -7  -1   3   55.09    2.50
  -7  -1   3   55.89    2.80
   6   1  -3    0.80    5.90
   6   1  -3    4.00    0.50
  -6  -1   3    3.20    0.50
  -6  -1   3    4.70    0.60
  -6  -1   3    4.50    0.70
  -6  -1   3    5.30    0.60
   5   1  -3    4.10    0.50
   5   1  -3    0.50    4.80
   5   1  -3    3.00    0.30
   5   1  -3    3.30    0.40
   5   1  -3    2.90    0.40
  -5  -1   3    3.80    0.50
  -5  -1   3    4.20    0.50
  -5  -1   3    2.80    0.60
   4   1  -3  364.86   19.20
   3   1  -3    5.80    0.60
   3   1  -3    1.90    3.60
  -3  -1   3    5.90    0.50
  -3  -1   3    6.20    0.60
   2   1  -3    2.40    3.10
   2   1  -3    4.70    0.40
   1   1  -3  840.32   35.70
   0   1  -3    6.00    0.40
   0   1  -3    6.50    0.40
   0  -1   3    5.50    3.00
   0  -1   3    6.80    0.50
   1  -1   3 1615.84   64.69
   2  -1   3 2715.63  107.89
   3  -1   3 1223.38   49.40
   5  -1   3  447.36   20.20
   5  -1   3  454.85   20.00
   5  -1   3  497.85   19.20
  -6   1  -3  600.24   23.70
  -7   1  -3  430.46   17.10
   7  -1   3  427.76   17.50
  -8   1  -3   31.60    1.70
  -8   1  -3   30.50    1.70
  -8   1  -3   31.10    1.50
   8  -1   3   31.60    1.80
   8  -1   3   31.50    1.60
   8  -1   3   30.50    1.60
   8  -1   3   33.20    1.70
   8  -1   3   31.60    1.60
  -9   1  -3   10.50    0.60
  -9   1  -3   10.90    0.90
   9  -1   3   10.60    0.70
   9  -1   3   10.00    0.60
   9  -1   3    9.90    0.60
   9  -1   3   10.90    0.80
   9  -1   3    9.30    0.70
   9   0  -3    0.40    0.20
   9   0  -3    0.60    0.20
  -9   0   3    1.10    0.30
  -9   0   3    0.60    0.30
  -9   0   3    0.70    0.20
   8   0  -3   24.40    1.50
   8   0  -3   23.80    1.30
   8   0  -3   23.20    1.30
  -8   0   3   22.90    1.40
  -8   0   3   23.30    1.20
  -8   0   3   24.40    1.50
   7   0  -3   80.29    3.70
   7   0  -3   82.69    3.90
   7   0  -3   72.29   10.50
   7   0  -3   84.69    3.70
  -7   0   3   86.69    3.70
  -7   0   3   77.29    4.20
  -7   0   3   92.19    4.00
  -7   0   3   84.49    3.80
   6   0  -3    3.80    0.60
   6   0  -3    0.10    4.70
   6   0  -3    4.60    0.40
  -6   0   3    3.90    0.50
  -6   0   3    4.20    0.50
  -6   0   3    4.10    0.60
   5   0  -3   27.80    5.50
   5   0  -3   28.90    1.50
   5   0  -3   26.30    1.50
   5   0  -3   28.10    1.40
  -5   0   3   27.00    1.50
  -5   0   3   27.10    1.40
  -5   0   3   31.10    1.80
  -5   0   3   28.00    1.60
   4   0  -3   30.20    4.60
   4   0  -3   30.10    1.60
  -4   0   3   31.00    1.70
  -4   0   3   31.80    1.60
   3   0  -3  145.39    9.00
   2   0  -3  129.99    8.70
   1   0  -3  311.47   14.50
   0   0  -3 1163.98   47.60
   2   0   3 1028.80   43.40
   3   0   3   90.99    7.90
   4   0   3  144.79   11.80
   5   0   3  459.75   17.70
   5   0   3  391.66   23.20
  -6   0  -3  112.39    5.00
  -6   0  -3  114.99    5.00
  -6   0  -3  126.89    5.30
  -6   0  -3  127.79    5.20
   6   0   3  118.89    5.30
   6   0   3  122.19    5.50
   6   0   3  121.39    5.50
   6   0   3  120.89    5.10
   6   0   3  123.59    5.80
   6   0   3  117.19    5.10
   6   0   3  117.69    5.00
  -7   0  -3    8.20    0.60
  -7   0  -3    6.40    0.80
  -7   0  -3    8.10    0.60
  -7   0  -3    7.50    0.70
   7   0   3    5.60    0.80
   7   0   3    7.90    0.70
   7   0   3    6.70    4.10
   7   0   3    6.10    0.50
   7   0   3    6.70    0.80
   7   0   3    6.40    0.70
   7   0   3    8.70    0.70
  -8   0  -3  305.97   12.60
   8   0   3  319.17   12.60
  -9   0  -3    9.20    0.60
  -9   0  -3   10.50    0.80
  -9   0  -3    9.50    0.60
   9   0   3   10.80    0.70
   9   0   3   10.80    0.70
   9   0   3    9.10    0.80
   9   0   3    8.80    0.70
   9   0   3    9.40    0.70
 -10   0  -3    6.30    0.40
  10   0   3    7.30    0.50
  10   0   3    6.30    0.40
   9  -1  -3   11.30    0.70
   9  -1  -3   10.80    0.60
  -9   1   3   11.40    0.70
  -9   1   3   10.40    0.90
  -9   1   3   10.20    0.70
   8  -1  -3   -4.00    8.50
   8  -1  -3    4.10    0.60
   8  -1  -3    4.70    0.70
   8  -1  -3    4.40    0.50
   8  -1  -3    5.10    0.50
  -8   1   3    4.80    0.60
  -8   1   3    5.30    0.50
   7  -1  -3   54.89    2.60
   7  -1  -3   57.09    2.60
   7  -1  -3   56.49    2.70
   7  -1  -3   58.09    2.90
   7  -1  -3   59.89    2.60
  -7   1   3   58.19    2.90
  -7   1   3   55.29    3.20
  -7   1   3   56.79    2.70
  -7   1   3   58.29    2.60
   6  -1  -3  125.49    5.40
   6  -1  -3  105.49    4.80
   6  -1  -3  105.39    4.90
   6  -1  -3  116.89    5.00
   6  -1  -3  106.19    9.70
  -6   1   3  118.19    5.00
  -6   1   3  112.89    4.80
  -6   1   3  110.59    4.80
  -6   1   3  110.79    5.30
   5  -1  -3    3.90    0.50
   5  -1  -3    4.20    0.60
   5  -1  -3    5.20    4.10
   5  -1  -3    5.50    0.50
  -5   1   3    4.20    0.50
  -5   1   3    5.20    0.50
   4  -1  -3  217.68   12.30
   3  -1  -3   50.19    5.00
   3  -1  -3   42.80    2.10
  -3   1   3   50.79    2.30
   2  -1  -3   11.00    2.40
  -2   1   3   11.50    0.80
  -2   1   3   10.50    0.60
   1  -1  -3   29.50    3.50
   1  -1  -3   32.50    1.40
  -1   1   3   28.90    1.40
  -1   1   3   31.90    1.50
   0  -1  -3  748.63   31.30
  -1  -1  -3   42.90    1.90
  -1  -1  -3   38.50    4.80
   1   1   3   46.00    2.00
  -2  -1  -3  124.09    8.80
  -5  -1  -3   14.70    1.10
  -5  -1  -3   12.00    0.90
   5   1   3   15.40    0.90
   5   1   3   13.70    1.10
  -7  -1  -3   72.09    3.50
  -7  -1  -3   70.59    3.10
  -7  -1  -3   69.59    3.20
  -7  -1  -3   72.79    3.30
   7   1   3   69.49    3.10
   7   1   3   67.19    3.10
   7   1   3   68.69    3.20
   7   1   3   72.09    3.30
   7   1   3   70.59    8.60
   7   1   3   66.29    3.10
  -8  -1  -3    1.00    0.30
  -8  -1  -3    1.80    0.30
   8   1   3    1.60    0.40
   8   1   3    1.60    4.80
   8   1   3    0.60    0.30
   8   1   3    0.90    0.30
   8   1   3    0.90    0.30
   8   1   3    1.30    0.30
  -9  -1  -3  144.19    6.30
  -9  -1  -3  148.39    6.10
  -9  -1  -3  144.39    6.10
   9   1   3  147.99    6.10
   9   1   3  149.99    6.10
   9   1   3  153.98    6.20
 -10  -1  -3   27.60    1.20
 -10  -1  -3   26.10    1.20
  10   1   3   28.60    1.20
  10   1   3   24.50    1.20
   9  -2  -3   50.49    2.60
   9  -2  -3   51.89    2.20
   9  -2  -3   53.19    2.20
  -9   2   3   50.99    2.20
  -9   2   3   51.19    2.20
  -9   2   3   47.50    2.30
   8  -2  -3  109.69    4.90
   8  -2  -3  109.49    4.70
   8  -2  -3  116.49    4.80
   8  -2  -3  111.49    5.00
  -8   2   3  113.49    4.90
  -8   2   3  114.09    4.70
  -8   2   3  115.59    5.00
   7  -2  -3   59.29    3.00
   7  -2  -3   55.39    7.50
   7  -2  -3   62.89    2.80
   7  -2  -3   61.89    2.80
   7  -2  -3   60.39    2.70
   7  -2  -3   59.99    2.90
  -7   2   3   60.79    2.70
  -7   2   3   62.29    3.00
  -7   2   3   60.29    2.80
  -7   2   3   65.39    3.40
   6  -2  -3  101.89    4.60
   6  -2  -3   99.59    4.50
   6  -2  -3  104.09    4.60
   6  -2  -3  103.19    4.40
   6  -2  -3  105.09    8.80
   6  -2  -3  101.39    4.40
  -6   2   3  104.09    4.50
  -6   2   3  104.79    4.90
  -6   2   3  109.19    4.60
  -6   2   3  103.89    4.40
   5  -2  -3   68.39    3.20
   5  -2  -3   68.09    3.00
   5  -2  -3   67.29    3.10
   5  -2  -3   66.89    3.10
   5  -2  -3   67.89    7.20
   5  -2  -3   70.59    3.00
   5  -2  -3   66.79    3.20
  -5   2   3   67.79    3.00
  -5   2   3   71.49    3.10
  -5   2   3   71.59    3.50
  -5   2   3   76.89    3.20
   4  -2  -3    2.30    2.30
  -4   2   3    3.50    0.60
  -4   2   3    3.10    0.40
   3  -2  -3   19.50    3.10
  -3   2   3   27.70    1.50
  -3   2   3   25.30    1.30
   2  -2  -3  409.16   18.30
   1  -2  -3 1281.77   52.09
   0  -2  -3    7.30    2.10
   0   2   3   10.80    0.60
  -1  -2  -3  100.29    7.00
  -1  -2  -3  115.09    4.50
  -2  -2  -3 1055.19   44.60
  -3  -2  -3  109.79   10.40
   3   2   3  125.59    5.20
  -4  -2  -3 1427.06   62.39
  -5  -2  -3   35.90    1.80
  -5  -2  -3   39.30    1.90
  -5  -2  -3   33.30    1.60
  -5  -2  -3   35.20    1.80
   5   2   3   34.20    1.80
   5   2   3   38.80    2.00
  -6  -2  -3   43.90    1.90
  -6  -2  -3   42.60    2.10
  -6  -2  -3   39.20    2.00
  -6  -2  -3   42.60    2.20
   6   2   3   42.00    2.10
   6   2   3   37.20    1.90
   6   2   3   39.70    2.00
   6   2   3   41.70    2.30
   6   2   3   39.60    1.90
   7   2   3  424.76   17.00
  -8  -2  -3   77.19    3.70
  -8  -2  -3   80.19    3.60
  -8  -2  -3   79.19    3.40
   8   2   3   79.19    3.50
   8   2   3   80.69    3.50
   8   2   3   77.49    3.50
   8   2   3   65.59   10.80
  -9  -2  -3   10.10    0.70
  -9  -2  -3    8.30    0.80
  -9  -2  -3   10.60    0.60
   9   2   3    9.10    0.60
   9   2   3    8.30    0.60
   9   2   3    9.60    0.70
 -10  -2  -3   38.20    1.70
 -10  -2  -3   38.30    1.60
  10   2   3   37.70    1.70
   9  -3  -3   33.50    1.50
   9  -3  -3   30.50    1.60
   9  -3  -3   33.90    1.50
  -9   3   3   34.60    1.50
  -9   3   3   33.10    1.50
   8  -3  -3   27.30    1.50
   8  -3  -3   25.70    1.30
   8  -3  -3   26.30    1.50
   8  -3  -3   28.20    1.40
  -8   3   3   26.90    1.30
  -8   3   3   27.90    1.40
  -8   3   3   27.00    1.50
   7  -3  -3   48.80    2.20
   7  -3  -3   53.59    2.40
   7  -3  -3   58.59    2.70
   7  -3  -3   51.89    2.50
   7  -3  -3   53.59    2.60
  -7   3   3   51.89    2.30
  -7   3   3   49.80    2.40
  -7   3   3   52.19    2.60
   6  -3  -3    0.40    3.00
   6  -3  -3    3.50    0.60
   6  -3  -3    3.50    0.60
   6  -3  -3    4.40    0.50
   6  -3  -3    4.50    0.40
   6  -3  -3    4.50    0.70
   6  -3  -3    4.00    0.50
  -6   3   3    4.90    0.50
  -6   3   3    3.60    0.80
   5  -3  -3   74.19    3.30
   5  -3  -3   74.69    3.30
   5  -3  -3   72.39    3.40
   5  -3  -3   71.59    3.40
   5  -3  -3   75.19    6.30
   5  -3  -3   74.59    3.40
   5  -3  -3   68.49    3.20
  -5   3   3   83.89    3.30
  -5   3   3   71.19    3.20
  -5   3   3   77.29    3.40
  -5   3   3   76.19    3.70
   4  -3  -3  117.79    5.10
   4  -3  -3  118.49    5.00
   4  -3  -3  128.39   14.80
   4  -3  -3  114.79    5.20
   4  -3  -3  123.29    5.00
   4  -3  -3  130.59    5.40
   3  -3  -3   96.79   13.10
  -3   3   3  116.69    4.80
  -3   3   3  118.49    5.10
   2  -3  -3   30.30    3.50
  -2   3   3   32.90    1.50
   1  -3  -3 1733.83   69.99
   0  -3  -3  175.78    9.40
  -1  -3  -3  230.18   12.00
  -2  -3  -3 1053.19   45.10
  -3  -3  -3  113.39   10.50
   3   3   3  108.89    4.80
   3   3   3  111.79    4.60
  -4  -3  -3 1337.37   59.19
  -6  -3  -3  112.79    4.90
  -6  -3  -3  104.19    4.70
  -6  -3  -3  103.09    4.80
  -6  -3  -3  106.69    4.50
  -6  -3  -3  104.09    4.70
   6   3   3  104.29    4.50
   6   3   3  113.19    5.00
   6   3   3  105.49    4.80
  -7  -3  -3    2.70    0.60
  -7  -3  -3    2.10    0.50
  -7  -3  -3    2.00    0.50
   7   3   3    2.50    0.50
   7   3   3    2.90    0.40
  -8  -3  -3   78.69    3.60
  -8  -3  -3   78.69    3.40
  -8  -3  -3   78.69    3.60
   8   3   3   77.29    3.50
   8   3   3   64.89   10.70
   8   3   3   80.89    3.60
  -9  -3  -3   66.69    3.40
  -9  -3  -3   69.69    2.90
  -9  -3  -3   66.99    3.10
   9   3   3   68.19    3.00
   9   3   3   69.89    2.90
 -10  -3  -3    9.50    0.70
  10   3   3    9.30    0.60
   9  -4  -3   37.40    1.60
   8  -4  -3   15.20    0.90
   8  -4  -3   15.10    0.90
   8  -4  -3   14.90    0.90
   8  -4  -3   15.30    1.00
   8  -4  -3   15.10    1.00
   8  -4  -3   16.40    0.90
  -8   4   3   15.60    0.90
  -8   4   3   15.10    0.80
   7  -4  -3   49.40    2.40
   7  -4  -3   51.29    2.60
   7  -4  -3   55.09    2.50
   7  -4  -3   50.39    2.50
   7  -4  -3   53.49    2.40
   7  -4  -3   49.20    2.40
  -7   4   3   51.69    2.50
  -7   4   3   50.19    2.30
  -7   4   3   49.50    2.20
   6  -4  -3  324.67   13.60
  -6   4   3  327.17   13.50
  -6   4   3  335.47   13.40
  -6   4   3  355.86   14.00
   5  -4  -3  182.08    7.40
   5  -4  -3  179.28    7.40
   5  -4  -3  178.78    7.50
   5  -4  -3  192.08    7.50
   5  -4  -3  172.68    7.50
   5  -4  -3  178.78    7.40
   5  -4  -3  167.28    7.20
  -5   4   3  168.68    7.20
  -5   4   3  182.98    7.80
   4  -4  -3  275.17   11.50
   4  -4  -3  283.97   11.70
   4  -4  -3  301.67   11.60
   4  -4  -3  293.07   15.60
   3  -4  -3 1327.67   55.79
   2  -4  -3 1453.25   59.19
   1  -4  -3 2270.97   91.19
  -1  -4  -3  174.28   10.10
  -1  -4  -3  163.98    6.80
  -2  -4  -3 2887.01  117.39
  -3  -4  -3  186.08   13.70
  -3  -4  -3  178.78    7.40
  -3  -4  -3  178.68    7.30
  -4  -4  -3   62.49    2.60
  -4  -4  -3   57.69    9.60
  -4  -4  -3   62.09    2.80
  -4  -4  -3   63.19    3.00
  -4  -4  -3   65.59    2.80
   4   4   3   64.49    2.90
   4   4   3   60.99    2.70
   4   4   3   60.29    2.80
   4   4   3   65.99    3.20
  -5  -4  -3   15.60    1.20
  -5  -4  -3   26.30   11.20
  -5  -4  -3   18.10    1.20
  -5  -4  -3   17.10    0.90
   5   4   3   15.90    0.90
   5   4   3   16.10    1.40
   5   4   3   16.60    1.40
   5   4   3   16.60    1.10
  -6  -4  -3    3.30    0.50
  -6  -4  -3    3.70    0.40
  -6  -4  -3    3.10    0.60
   6   4   3    3.10    0.50
   6   4   3    3.50    0.60
  -7  -4  -3   42.40    2.40
  -7  -4  -3   39.40    1.80
  -7  -4  -3   38.80    2.10
   7   4   3   41.50    2.20
   7   4   3   37.70    1.90
   8   4   3   10.70   13.30
  -9  -4  -3   28.40    1.30
  -9  -4  -3   31.40    1.60
   9   4   3   28.40    1.50
   8  -5  -3   68.19    2.90
   8  -5  -3   67.49    2.80
   8  -5  -3   63.79    2.80
   8  -5  -3   65.79    2.80
  -8   5   3   64.99    2.70
   7  -5  -3   82.09    3.50
   7  -5  -3   73.09    3.40
   7  -5  -3   73.49    3.30
   7  -5  -3   68.99    3.20
   7  -5  -3   71.29    3.30
  -7   5   3   72.09    3.10
  -7   5   3   68.69    3.20
   6  -5  -3  148.09    6.20
   6  -5  -3  159.98    6.40
   6  -5  -3  151.98    6.20
   6  -5  -3  151.98    6.30
   6  -5  -3  147.59    6.30
   6  -5  -3  146.59    6.20
   6  -5  -3  143.29    6.30
   6  -5  -3  142.19    6.30
  -6   5   3  140.69    6.00
  -6   5   3  149.09    6.20
  -6   5   3  149.99    6.50
   5  -5  -3  278.47   11.30
  -5   5   3  274.07   11.10
   4  -5  -3  266.87   10.40
   4  -5  -3  226.08   10.50
   4  -5  -3  247.08   10.30
   4  -5  -3  266.07   10.40
   3  -5  -3 1036.50   42.00
   2  -5  -3   14.90    1.20
   2  -5  -3   13.70    0.90
   2  -5  -3   13.50    1.00
   2  -5  -3   16.00    0.90
   2  -5  -3   16.10    1.00
  -2   5   3   14.90    0.80
   1  -5  -3   20.30    1.30
   1  -5  -3   28.30    3.90
  -1   5   3   21.90    1.40
  -1   5   3   21.10    1.10
   0  -5  -3 2420.56   97.99
  -1  -5  -3   20.40    3.90
   1   5   3   22.70    1.20
   1   5   3   18.10    1.30
  -2  -5  -3   11.30    4.00
   2   5   3   10.10    0.90
   2   5   3   10.90    0.80
  -3  -5  -3  131.99    5.50
  -3  -5  -3  126.69    5.50
  -3  -5  -3  131.19    5.30
  -3  -5  -3  128.89   11.60
   3   5   3  123.89    5.70
   3   5   3  125.89    5.20
   3   5   3  124.29    5.40
  -4  -5  -3  111.39    4.70
  -4  -5  -3  122.99    5.10
  -4  -5  -3  113.99    4.90
  -4  -5  -3  117.49    5.20
  -4  -5  -3  115.69   14.00
   4   5   3  121.39    5.10
   4   5   3  118.99    5.00
   4   5   3  116.89    4.90
   4   5   3  113.29    5.40
  -5  -5  -3    6.40    0.40
  -5  -5  -3   -2.50   11.90
  -5  -5  -3    8.20    0.90
   5   5   3    8.40    1.00
   5   5   3    6.80    0.70
   5   5   3    6.30    0.50
   5   5   3    6.10    0.70
  -6  -5  -3    4.40    0.60
  -6  -5  -3    5.00    0.40
  -6  -5  -3   13.10   26.10
   6   5   3    4.70    0.70
   6   5   3    4.70    0.60
  -7  -5  -3    0.80    0.40
  -7  -5  -3    1.50    0.20
   7   5   3    1.00    0.30
  -8  -5  -3   15.00    1.00
  -8  -5  -3   15.20    1.10
   8   5   3   14.00    0.90
   8   5   3   17.20    1.10
  -9  -5  -3   19.60    1.20
  -9  -5  -3   21.20    1.10
   9   5   3   21.40    1.20
   7  -6  -3   83.69    3.50
   7  -6  -3   78.29    3.50
   7  -6  -3   82.69    3.60
   7  -6  -3   82.29    3.60
   7  -6  -3   84.49    3.50
  -7   6   3   83.59    3.40
   6  -6  -3   42.20    2.00
   6  -6  -3   42.10    2.00
   6  -6  -3   41.70    2.10
   6  -6  -3   42.30    2.20
   6  -6  -3   41.20    2.10
   6  -6  -3   41.80    2.10
  -6   6   3   42.40    1.90
  -6   6   3   42.50    2.00
   5  -6  -3  265.57   11.20
  -5   6   3  289.97   11.50
   4  -6  -3   23.40    1.50
   4  -6  -3   22.30    1.40
   4  -6  -3   25.80    1.50
   4  -6  -3   27.20    1.40
   4  -6  -3   25.40    1.50
   4  -6  -3   23.40    1.50
   4  -6  -3   27.30    1.40
   4  -6  -3   24.40    1.40
   4  -6  -3   23.10    1.50
  -4   6   3   24.70    1.30
  -4   6   3   25.60    1.60
   3  -6  -3  118.49    5.20
   3  -6  -3  121.39    5.50
   3  -6  -3  118.79    5.30
   3  -6  -3  127.29    5.30
   3  -6  -3  122.79    5.30
   3  -6  -3  125.89    5.30
   3  -6  -3  123.19    5.40
   3  -6  -3  125.39    5.30
   3  -6  -3  114.09    5.60
  -3   6   3  127.69    5.20
  -3   6   3  130.19    5.50
   1  -6  -3   35.80    1.80
   1  -6  -3   37.80    1.90
   1  -6  -3   35.50    1.80
   1  -6  -3   35.70    6.40
   1  -6  -3   35.70    1.80
   1  -6  -3   33.50    1.70
   1  -6  -3   35.60    1.90
   1  -6  -3   34.00    1.70
  -1   6   3   38.30    2.00
   0  -6  -3  175.18    7.40
   0  -6  -3  173.78    7.50
   0  -6  -3  177.48    7.40
   0  -6  -3  173.28   10.60
   0  -6  -3  196.08    7.50
   0  -6  -3  181.98    7.40
   0  -6  -3  171.48    7.30
  -1  -6  -3  345.37   14.60
  -1  -6  -3  369.26   14.30
  -1  -6  -3  325.07   14.60
  -1  -6  -3  358.66   14.30
  -1  -6  -3  370.06   18.50
   1   6   3  343.27   14.20
   1   6   3  369.26   14.10
  -2  -6  -3  524.85   20.70
  -2  -6  -3  492.05   20.70
  -2  -6  -3  537.35   26.00
  -3  -6  -3  173.38    7.30
  -3  -6  -3  176.48    7.60
  -3  -6  -3  181.68    7.60
  -3  -6  -3  184.68    7.60
   3   6   3  181.68    7.40
   3   6   3  181.28    7.50
  -4  -6  -3   10.50    1.20
  -4  -6  -3   11.60    0.70
  -4  -6  -3    8.40    7.10
  -4  -6  -3    9.80    0.80
  -4  -6  -3   13.20    1.30
   4   6   3    9.80    1.10
   4   6   3   10.50    0.90
  -5  -6  -3    8.70   10.40
  -5  -6  -3    5.10    0.60
   5   6   3    4.50    0.60
   5   6   3    4.20    0.60
   5   6   3    5.10    0.50
   5   6   3    4.70    0.70
   5   6   3    4.30    0.90
  -6  -6  -3   37.20    2.10
  -6  -6  -3   21.00   17.70
  -6  -6  -3   35.30    1.70
   6   6   3   31.90    1.90
   6   6   3   33.40    1.60
   6   6   3   31.90    1.80
  -7  -6  -3   81.79    3.60
  -7  -6  -3   79.79    3.90
   7   6   3   80.29    3.70
   7   6   3   87.89    3.80
  -8  -6  -3    1.70    0.40
  -8  -6  -3    0.30    0.30
   8   6   3    0.90    0.20
  -9  -6  -3    3.90    0.30
  -9  -6  -3    3.40    0.40
   9   6   3    3.60    0.40
   7  -7  -3   77.99    3.30
   7  -7  -3   78.99    3.30
   7  -7  -3   77.59    3.30
   7  -7  -3   80.29    3.30
   6  -7  -3   17.70    1.00
   6  -7  -3   17.80    1.00
   6  -7  -3   17.40    1.00
   6  -7  -3   16.70    1.00
   6  -7  -3   16.90    1.00
   6  -7  -3   15.80    1.00
   5  -7  -3  175.08    7.50
   5  -7  -3  201.88    8.40
   5  -7  -3  171.78    7.50
  -5   7   3  174.48    7.40
   3  -7  -3   56.79    2.60
   3  -7  -3   53.09    2.80
   3  -7  -3   55.89    2.70
   3  -7  -3   58.89    2.60
   3  -7  -3   51.29    2.90
   3  -7  -3   52.49    2.60
   3  -7  -3   55.29    2.80
   3  -7  -3   54.59    2.70
  -3   7   3   55.39    2.90
  -3   7   3   56.09    2.80
   2  -7  -3  209.38    8.60
   2  -7  -3  203.58    8.40
   2  -7  -3  199.58    8.50
   2  -7  -3  181.78    8.30
   2  -7  -3  204.58    8.40
   2  -7  -3  198.18    8.80
   2  -7  -3  203.28    8.40
   2  -7  -3  202.48    8.40
  -2   7   3  212.18    8.60
   1  -7  -3  294.97   12.30
   0  -7  -3  693.93   30.10
  -1  -7  -3  490.05   23.70
   1   7   3  489.15   19.50
  -2  -7  -3   98.59    9.90
  -2  -7  -3  104.99    4.70
  -2  -7  -3  101.39    4.60
  -2  -7  -3  101.69    4.70
  -2  -7  -3  102.59    4.50
  -2  -7  -3   99.09    4.60
  -2  -7  -3  103.29    4.70
   2   7   3  105.59    4.50
   2   7   3  106.79    4.90
  -3  -7  -3   73.99   10.80
  -3  -7  -3   77.29    3.70
  -3  -7  -3   86.49    3.70
  -3  -7  -3   74.39    3.60
  -3  -7  -3   70.29    3.60
   3   7   3   81.79    3.60
   3   7   3   78.59    3.50
   3   7   3   83.49    3.80
   3   7   3   83.09    4.00
  -4  -7  -3  118.19    5.30
  -4  -7  -3  110.29    5.30
  -4  -7  -3  125.29    5.40
  -4  -7  -3  118.39   14.40
  -4  -7  -3  119.69    5.30
   4   7   3  115.89    5.70
   4   7   3  126.99    5.30
   4   7   3  121.49    5.10
   4   7   3  122.69    5.40
  -5  -7  -3  584.74   22.00
  -5  -7  -3  522.55   22.10
  -5  -7  -3  524.95   33.10
   5   7   3  556.44   22.70
  -6  -7  -3  200.48    7.90
  -6  -7  -3  188.18    8.40
   6   7   3  194.98    7.90
   6   7   3  194.88    8.20
   6   7   3  204.68    8.20
  -7  -7  -3    0.60    0.20
  -7  -7  -3    1.10    0.40
   7   7   3    0.60    0.30
  -8  -7  -3   19.10    1.20
   8   7   3   19.60    1.00
   8   7   3   19.50    1.10
   6  -8  -3  214.28    8.60
   5  -8  -3    5.00    0.50
   5  -8  -3    4.50    0.50
   5  -8  -3    4.90    0.50
   5  -8  -3    5.70    0.50
   5  -8  -3    5.30    0.50
   4  -8  -3   46.30    2.30
   4  -8  -3   41.80    2.00
   4  -8  -3   43.80    2.20
   4  -8  -3   40.70    2.10
  -4   8   3   45.20    2.00
   3  -8  -3  137.19    5.90
   3  -8  -3  139.09    5.90
   3  -8  -3  142.99    5.90
   3  -8  -3  137.19    5.90
   3  -8  -3  134.09    6.00
  -3   8   3  139.09    5.80
  -2   8   3  418.36   17.00
   0   8   3  379.36   14.90
   0   8   3  370.06   15.00
  -1  -8  -3  338.17   14.00
   1   8   3  343.97   13.80
   1   8   3  347.77   13.70
  -2  -8  -3  217.68    9.00
  -2  -8  -3  216.78    9.00
  -2  -8  -3  205.78    8.70
  -2  -8  -3  214.48    9.00
  -2  -8  -3  207.28    8.90
  -2  -8  -3  210.28    9.00
  -2  -8  -3  212.68   15.40
   2   8   3  212.28    9.20
   2   8   3  214.28    8.80
   2   8   3  217.78    8.70
  -3  -8  -3 1141.29   50.79
  -4  -8  -3  911.01   42.80
  -5  -8  -3   70.89    3.70
  -5  -8  -3   82.39    3.70
   5   8   3   82.79    3.50
   5   8   3   79.89    3.80
   5   8   3   85.49    3.70
   6   8   3   61.69    2.60
   6   8   3   57.99    2.70
   7   8   3  183.18    7.50
  -8  -8  -3    9.00    0.60
   8   8   3    9.30    0.50
   4  -9  -3  137.99    5.60
   4  -9  -3  138.99    5.60
   4  -9  -3  136.49    5.60
   4  -9  -3  129.29    5.60
   4  -9  -3  136.09    5.70
   3  -9  -3  203.18    8.20
   3  -9  -3  188.08    8.30
   3  -9  -3  206.28    8.30
  -3   9   3  207.68    8.20
   2  -9  -3  204.38    8.50
   2  -9  -3  200.18    8.30
  -2   9   3  201.68    8.30
  -2   9   3  204.28    8.10
   1  -9  -3  279.17   12.30
  -1   9   3  311.77   11.80
   0  -9  -3   82.59    3.70
   0  -9  -3   73.89    3.60
   0  -9  -3   82.59    3.80
   0  -9  -3   80.89    3.70
   0  -9  -3   84.09    4.10
   0  -9  -3   79.29    3.80
   0  -9  -3   80.39    3.70
   0   9   3   79.79    3.60
   0   9   3   80.29    3.40
  -3  -9  -3  116.69    5.80
  -3  -9  -3  120.29    5.30
  -3  -9  -3  121.69    5.40
  -3  -9  -3  123.69    5.40
  -3  -9  -3  122.49    5.10
   3   9   3  126.39    5.10
   3   9   3  123.29    5.20
   3   9   3  125.79    5.40
  -4  -9  -3   21.80    1.40
   4   9   3   20.00    1.10
   4   9   3   18.10    1.20
   4   9   3   19.10    1.30
  -5  -9  -3  113.19    5.00
  -5  -9  -3  113.49    4.90
   5   9   3  105.19    4.90
   5   9   3  116.19    4.80
  -6  -9  -3   16.10    1.00
  -6  -9  -3   17.90    1.00
   6   9   3   17.20    1.00
  -7  -9  -3   47.80    2.20
  -7  -9  -3   50.89    2.10
   7   9   3   47.70    2.10
   3 -10  -3   84.99    3.50
   3 -10  -3   83.89    3.60
   3 -10  -3   86.19    3.60
   3 -10  -3   85.59    3.60
   2 -10  -3   20.30    1.00
   2 -10  -3   20.60    1.10
   2 -10  -3   19.30    1.00
   2 -10  -3   19.50    1.10
   2 -10  -3   16.80    0.90
   2 -10  -3   17.40    1.10
   2 -10  -3   20.30    1.10
   1 -10  -3  112.79    5.10
   1 -10  -3  120.59    5.10
   1 -10  -3  116.19    5.00
   1 -10  -3  114.49    4.90
   1 -10  -3  117.49    4.90
   1 -10  -3  116.39    4.90
  -1  10   3  123.19    4.80
   0 -10  -3  297.97   12.10
  -1 -10  -3  100.39    4.50
  -1 -10  -3  109.69    5.00
  -1 -10  -3  101.49    4.50
  -1 -10  -3  104.69    4.50
  -1 -10  -3  105.79    4.60
  -1 -10  -3  105.69    4.50
  -1 -10  -3   96.69    4.40
   1  10   3  102.69    4.50
   1  10   3  104.79    4.30
  -2 -10  -3   35.90    1.90
  -2 -10  -3   35.60    1.80
  -2 -10  -3   36.20    1.90
  -2 -10  -3   37.80    2.10
  -2 -10  -3   35.30    1.80
  -2 -10  -3   35.80    1.80
   2  10   3   35.90    1.60
   2  10   3   35.00    1.80
   2  10   3   37.10    1.70
  -3 -10  -3  102.39    4.50
  -3 -10  -3  112.69    4.90
  -3 -10  -3  107.09    4.70
  -3 -10  -3  107.69    4.70
   3  10   3  110.79    4.50
   3  10   3  108.49    4.50
  -4 -10  -3   22.80    1.20
  -4 -10  -3   26.80    1.40
  -4 -10  -3   24.30    1.50
   4  10   3   24.20    1.20
   4  10   3   25.40    1.20
  -5 -10  -3  135.69    5.50
  -5 -10  -3  126.99    5.50
   5  10   3  134.29    5.40
   5  10   3  130.59    5.30
  -2  -9   4   59.79    2.70
  -1  -9   4   86.99    3.80
  -1  -9   4   88.59    3.80
  -1  -9   4   87.59    3.80
  -1  -9   4   86.59    3.70
   5   8  -4   42.90    1.90
   5   8  -4   42.70    1.90
  -5  -8   4   46.70    2.00
   4   8  -4   17.70    0.90
   4   8  -4   16.70    1.00
  -4  -8   4   17.30    1.00
  -4  -8   4   16.70    1.10
   3   8  -4   27.20    1.30
   3   8  -4   26.40    1.50
   3   8  -4   26.30    1.30
  -3  -8   4   26.10    1.50
  -3  -8   4   26.00    1.50
  -3  -8   4   27.10    1.60
  -3  -8   4   29.50    1.60
  -3  -8   4   23.50    1.80
  -3  -8   4   27.20    1.60
   2   8  -4   13.70    0.80
   2   8  -4   14.00    1.00
  -2  -8   4   13.60    1.00
  -2  -8   4   14.80    1.00
  -2  -8   4   14.90    1.20
  -2  -8   4   14.90    1.20
  -2  -8   4   14.70    1.10
  -2  -8   4   13.50    1.00
   1   8  -4  185.98    7.60
   1   8  -4  188.28    7.80
  -1  -8   4  191.98    8.20
  -1  -8   4  188.68    8.20
  -1  -8   4  187.88    8.00
  -1  -8   4  188.88    8.40
  -1  -8   4  184.98    7.80
  -1  -8   4  183.18    7.80
   0   8  -4   30.40    1.40
   0   8  -4   30.60    1.60
   0  -8   4   31.30    1.80
   0  -8   4   30.10    1.60
   0  -8   4   34.80    1.90
   0  -8   4   32.90    2.10
   0  -8   4   32.20    2.00
   0  -8   4   33.10    1.90
   1  -8   4   12.00    1.00
   1  -8   4   12.50    1.20
   1  -8   4   11.60    1.00
   1  -8   4   11.10    0.90
   1  -8   4   10.30    0.70
   1  -8   4   12.20    1.10
   2  -8   4  123.39    5.40
   2  -8   4  128.29    5.50
   2  -8   4  134.49    5.90
   2  -8   4  123.59    5.60
   2  -8   4  128.49    5.70
   3  -8   4   12.40    1.00
   3  -8   4   13.80    0.90
   3  -8   4   12.40    1.10
   3  -8   4   11.50    0.80
   6   7  -4    3.50    0.40
   6   7  -4    4.00    0.30
  -6  -7   4    3.50    0.30
   5   7  -4    4.20    0.40
   5   7  -4    4.40    0.50
   5   7  -4    3.80    0.70
  -5  -7   4    4.50    0.40
   4   7  -4   11.20    0.80
   4   7  -4   11.90    1.00
  -4  -7   4   13.50    0.80
  -4  -7   4   11.40    1.10
  -4  -7   4   12.20    1.30
   3   7  -4   45.10    2.10
   3   7  -4   44.50    2.30
  -3  -7   4   50.09    2.50
  -3  -7   4   44.40    2.60
  -3  -7   4   46.30    2.60
  -3  -7   4   47.10    3.00
  -3  -7   4   41.30    2.80
   2   7  -4   12.00    0.80
   2   7  -4   13.40    1.00
  -2  -7   4   12.40    1.40
  -2  -7   4   13.30    1.20
  -2  -7   4   14.80    1.30
  -2  -7   4   15.10    1.30
  -2  -7   4   12.80    1.10
   1   7  -4   10.10    0.80
   1   7  -4    9.40    0.70
  -1  -7   4    8.60    0.90
  -1  -7   4   10.00    1.10
  -1  -7   4    8.60    0.90
  -1  -7   4    9.20    1.10
  -1  -7   4   10.00    1.10
  -1  -7   4    9.00    1.30
   0   7  -4   79.89    3.70
   0  -7   4   82.09    4.20
   0  -7   4   84.79    4.20
   0  -7   4   84.79    4.50
   0  -7   4   82.79    4.20
   0  -7   4   82.19    3.90
   0  -7   4   83.19    4.00
  -1   7  -4   13.10    1.10
   1  -7   4   12.80    1.20
   1  -7   4   13.30    1.00
   1  -7   4   13.80    1.20
   1  -7   4   12.90    1.10
   1  -7   4   13.60    1.50
   1  -7   4   13.40    0.80
   1  -7   4   13.30    1.20
   1  -7   4   13.70    1.30
   2  -7   4    1.90    0.40
   2  -7   4    1.00    0.40
   2  -7   4    1.00    0.50
   2  -7   4    1.50    0.70
   2  -7   4    1.70    0.40
   3  -7   4   83.19    4.10
   3  -7   4   78.59    3.70
   3  -7   4   85.29    3.90
   3  -7   4   88.09    5.10
   3  -7   4   82.09    3.80
   3  -7   4   76.39    3.40
   3  -7   4   69.99    3.70
   4  -7   4   50.49    2.50
   4  -7   4   53.29    2.70
   4  -7   4   56.79    2.60
   4  -7   4   53.29    2.30
   4  -7   4   54.59    2.80
   7   6  -4   43.90    2.00
  -7  -6   4   46.10    2.10
   6   6  -4   92.69    4.00
   6   6  -4   91.39    3.90
  -6  -6   4   93.39    4.10
   5   6  -4    3.00    0.40
   5   6  -4    2.50    0.50
  -5  -6   4    3.20    0.50
  -5  -6   4    2.70    0.60
   4   6  -4  143.89    6.00
   4   6  -4  143.19    6.20
   4   6  -4  132.49    6.90
   4   6  -4  143.89    5.90
  -4  -6   4  139.29    6.20
  -4  -6   4  133.69    6.30
  -4  -6   4  148.39    6.00
  -4  -6   4  133.99    6.30
   3   6  -4  138.39    6.00
   3   6  -4  132.59    5.60
   3   6  -4  134.29    5.90
   3   6  -4  130.79    5.70
  -3  -6   4  134.09    6.00
  -3  -6   4  136.69    6.30
  -3  -6   4  137.99    5.60
  -3  -6   4  124.79    6.10
  -3  -6   4  135.19    6.20
   2   6  -4   28.10    1.60
   2   6  -4   25.80    1.40
   2   6  -4   26.10    1.40
   2   6  -4   28.90    2.30
  -2  -6   4   26.80    1.30
  -2  -6   4   26.20    2.10
  -2  -6   4   24.90    1.80
  -2  -6   4   29.70    2.00
  -2  -6   4   26.00    1.40
  -2  -6   4   26.70    1.70
   1   6  -4   18.50    1.10
   1   6  -4   19.00    1.30
   1   6  -4   20.20    1.20
  -1  -6   4   18.20    1.10
  -1  -6   4   17.60    1.50
  -1  -6   4   20.20    1.60
  -1  -6   4   18.70    1.60
  -1  -6   4   22.20    1.50
  -1  -6   4   20.90    1.90
  -1  -6   4   20.90    1.50
  -1  -6   4   17.50    1.40
   0  -6   4    1.00    0.40
   0  -6   4    0.90    0.50
   0  -6   4    0.80    0.40
   0  -6   4    1.40    0.50
   0  -6   4    1.10    0.30
   0  -6   4    1.40    0.50
   0  -6   4    1.50    0.70
  -1   6  -4  101.19    4.40
  -1   6  -4  107.39    4.40
   1  -6   4  108.29    5.50
   1  -6   4   99.89    4.70
   1  -6   4  106.99    5.10
   1  -6   4  102.59    5.00
   1  -6   4  108.39    4.90
   1  -6   4  104.29    4.90
   1  -6   4   97.99    4.40
   1  -6   4   98.49    5.00
   2  -6   4  296.77   12.90
   2  -6   4  334.17   13.60
   2  -6   4  321.57   13.20
   2  -6   4  337.07   13.40
   3  -6   4   85.19    4.30
   3  -6   4   79.39    3.60
   3  -6   4   85.69    4.20
   3  -6   4   77.19    3.70
   3  -6   4   88.19    3.90
   3  -6   4   86.79    4.20
   3  -6   4   88.19    4.10
   3  -6   4   78.79    3.60
   3  -6   4   89.19    4.60
   3  -6   4   85.69    3.70
   4  -6   4    2.30    0.40
   4  -6   4    1.80    0.40
   4  -6   4    1.40    0.90
   4  -6   4    2.00    0.50
   4  -6   4    2.00    0.30
   4  -6   4    2.30    0.40
   4  -6   4    2.00    0.30
   5  -6   4   45.10    2.00
   5  -6   4   39.40    2.00
   5  -6   4   43.40    2.40
   5  -6   4   40.20    1.90
   5  -6   4   46.70    2.40
   5  -6   4   46.30    2.10
   5  -6   4   45.50    2.00
   6  -6   4  111.99    4.50
   6  -6   4  111.39    4.60
   6  -6   4  110.89    4.50
   8   5  -4  117.69    5.00
   8   5  -4  121.49    5.00
  -8  -5   4  123.79    5.10
   7   5  -4   18.90    1.10
   7   5  -4   19.40    1.10
  -7  -5   4   20.10    1.20
   6   5  -4  170.18    7.20
   6   5  -4  187.78    7.40
   6   5  -4  157.88    7.40
   6   5  -4  183.28    7.50
  -6  -5   4  188.28    7.60
   5   5  -4  303.67   12.90
   5   5  -4  307.17   12.40
  -5  -5   4  282.97   12.30
  -5  -5   4  299.37   12.40
   4   5  -4   17.70    1.00
   4   5  -4   17.00    1.10
  -4  -5   4   14.80    1.30
  -4  -5   4   13.60    1.20
  -4  -5   4   15.60    1.10
   3   5  -4   71.69    3.30
   3   5  -4   76.59    4.00
   3   5  -4   70.89    3.20
  -3  -5   4   68.39    3.50
  -3  -5   4   66.69    3.70
  -3  -5   4   73.89    3.30
  -3  -5   4   71.49    3.70
  -3  -5   4   70.39    3.50
  -3  -5   4   75.39    3.70
   2   5  -4    4.80    0.60
  -2  -5   4    4.90    0.70
  -2  -5   4    5.10    0.80
  -2  -5   4    4.20    0.70
  -2  -5   4    4.40    0.80
  -2  -5   4    4.70    1.10
  -2  -5   4    5.60    0.80
  -2  -5   4    5.60    0.50
   1   5  -4    2.30    0.40
   1   5  -4    2.60    0.40
   1   5  -4    3.00    0.50
  -1  -5   4    3.10    0.70
  -1  -5   4    3.60    0.80
  -1  -5   4    4.20    0.70
   0  -5   4  192.28    8.30
   0  -5   4  189.88    8.60
   0  -5   4  199.88    8.70
   0  -5   4  194.28    8.30
   0  -5   4  191.68    8.90
  -1   5  -4   90.39    3.80
  -1   5  -4   88.69    3.80
   1  -5   4   93.49    4.40
   1  -5   4   89.69    4.80
   1  -5   4   88.89    4.50
   1  -5   4   84.09    3.90
   1  -5   4   88.99    4.20
   1  -5   4   88.69    4.40
   1  -5   4   86.89    4.30
   1  -5   4   86.59    4.10
   2  -5   4   10.50    0.90
   2  -5   4   13.60    1.30
   2  -5   4    9.80    0.90
   2  -5   4   10.00    1.10
   2  -5   4   11.10    1.50
   2  -5   4   11.70    1.40
   2  -5   4   12.20    1.30
   2  -5   4   11.50    1.20
   2  -5   4   12.70    0.80
   2  -5   4    9.30    1.00
   3  -5   4    0.70    0.60
   3  -5   4    1.20    0.60
   3  -5   4    2.60    0.40
   3  -5   4    1.90    0.30
   4  -5   4  102.89    5.10
   4  -5   4  103.49    4.80
   4  -5   4  100.29    4.90
   4  -5   4   99.79    4.40
   4  -5   4   99.09    4.40
   4  -5   4  100.39    4.70
   4  -5   4  106.69    4.60
   4  -5   4  101.69    4.60
   4  -5   4  112.39    5.10
   4  -5   4  105.99    5.30
   4  -5   4   97.99    4.40
   5  -5   4   30.70    1.60
   5  -5   4   30.90    1.60
   5  -5   4   32.00    2.20
   5  -5   4   33.30    1.80
   5  -5   4   31.50    2.10
   5  -5   4   34.20    2.00
   6  -5   4    3.80    0.80
   6  -5   4    4.60    0.60
   6  -5   4    3.20    0.40
   6  -5   4    3.60    0.50
   6  -5   4    3.20    0.40
   7  -5   4    4.70    0.40
   7  -5   4    4.80    0.40
   8   4  -4  119.79    5.00
   8   4  -4  124.69    5.10
  -8  -4   4  120.89    5.20
  -8  -4   4  122.09    4.90
   6   4  -4  180.08    8.00
   6   4  -4  208.38    8.10
   6   4  -4  184.48    7.70
  -6  -4   4  189.68    7.80
  -6  -4   4  189.48    8.20
   5   4  -4  401.26   16.40
   5   4  -4  401.96   17.60
  -5  -4   4  415.26   16.60
   4   4  -4  164.58    6.90
   4   4  -4  158.38    6.40
   4   4  -4  159.28    6.70
   4   4  -4  153.18    6.60
  -4  -4   4  152.98    6.30
  -4  -4   4  161.98    6.80
  -4  -4   4  151.48    6.70
  -4  -4   4  142.89    6.80
  -4  -4   4  156.38    6.80
   3   4  -4  195.08    8.00
   3   4  -4  200.48    8.10
  -3  -4   4  181.38    8.40
  -3  -4   4  200.08    8.20
  -3  -4   4  211.08    8.50
  -3  -4   4  189.98    8.50
  -3  -4   4  190.08    8.30
   2   4  -4  134.39    5.40
   2   4  -4  121.19    5.20
   2   4  -4  118.19    5.20
  -2  -4   4  116.79    5.70
  -2  -4   4  126.39    5.30
  -2  -4   4  124.29    5.60
  -2  -4   4  133.79    5.70
  -2  -4   4  126.19    5.60
  -2  -4   4  116.79    5.80
  -1  -4   4  211.58    9.10
  -1  -4   4  229.18    9.40
  -1  -4   4  216.88    8.90
  -1  -4   4  223.98    9.40
  -1  -4   4  230.38    9.20
  -1  -4   4  218.28    9.50
  -1  -4   4  203.18    9.60
   0  -4   4  341.07   13.80
   0  -4   4  350.66   13.90
   0  -4   4  325.17   14.30
   0  -4   4  324.27   13.30
   0  -4   4  338.77   14.00
   1  -4   4  292.37   12.50
   1  -4   4  264.47   12.00
   1  -4   4  280.77   11.80
   1  -4   4  291.37   12.00
   1  -4   4  294.67   12.20
   1  -4   4  292.97   12.10
   2  -4   4    8.30    0.80
   2  -4   4    9.00    1.00
   2  -4   4    9.00    1.00
   2  -4   4    9.30    1.20
   2  -4   4    9.10    1.10
   2  -4   4    9.50    1.00
   2  -4   4    7.80    0.80
   3  -4   4    3.60    0.70
   3  -4   4    3.20    0.70
   3  -4   4    3.30    0.50
   3  -4   4    3.80    0.90
   3  -4   4    2.40    0.70
   3  -4   4    4.00    0.60
   4  -4   4   16.40    1.10
   4  -4   4   16.70    1.40
   4  -4   4   17.60    1.60
   4  -4   4   16.10    1.10
   4  -4   4   15.20    1.00
   4  -4   4   16.50    1.00
   4  -4   4   18.50    1.40
   4  -4   4   17.70    1.80
   4  -4   4   15.50    1.10
   4  -4   4   15.30    1.20
   4  -4   4   18.80    1.20
   4  -4   4   17.40    1.60
   5  -4   4    8.10    0.70
   5  -4   4    7.40    0.80
   5  -4   4    6.90    0.60
   5  -4   4    7.60    0.90
   5  -4   4    8.00    1.00
   6  -4   4   15.00    1.00
   6  -4   4   15.70    1.00
   6  -4   4   15.50    1.50
   6  -4   4   16.10    1.10
   6  -4   4   13.60    0.90
   6  -4   4   15.10    1.00
   7  -4   4    7.30    0.70
   7  -4   4    7.80    0.60
   7  -4   4    7.10    0.50
   7  -4   4    7.90    0.70
   7  -4   4    7.80    0.60
   7  -4   4    9.00    0.80
   8  -4   4   25.60    1.20
   8  -4   4   25.70    1.20
   8  -4   4   25.50    1.20
   8  -4   4   25.30    1.20
  -9  -3   4  201.38    8.10
   8   3  -4  170.18    6.90
  -8  -3   4  169.98    7.20
  -8  -3   4  175.38    7.10
   5   3  -4  216.28    9.00
   5   3  -4  216.98    9.30
   5   3  -4  208.98    9.00
  -5  -3   4  226.88    8.90
  -5  -3   4  224.48    9.10
  -5  -3   4  204.68    9.10
   4   3  -4  277.47   12.40
  -4  -3   4  318.87   12.30
  -4  -3   4  318.77   12.60
  -1   3  -4   52.89    2.30
  -1   3  -4   51.79    2.20
   1  -3   4   47.30    2.70
   1  -3   4   46.70    2.50
   1  -3   4   50.89    2.90
   1  -3   4   50.39    2.50
   1  -3   4   49.50    2.60
   2  -3   4  385.76   15.20
   2  -3   4  394.46   15.00
   2  -3   4  349.57   14.80
   2  -3   4  333.17   14.50
   2  -3   4  369.26   15.30
   2  -3   4  340.07   14.70
  -3   3  -4   11.00    0.70
   3  -3   4    9.70    1.30
   3  -3   4    9.20    1.00
   3  -3   4   11.80    1.00
   3  -3   4   10.10    0.70
   3  -3   4   10.80    1.20
   3  -3   4   10.70    1.00
   3  -3   4    9.20    1.10
   3  -3   4   11.20    1.30
  -4   3  -4  130.99    5.50
   4  -3   4  138.29    5.70
   4  -3   4  135.19    6.00
   4  -3   4  125.49    5.60
   4  -3   4  137.29    5.80
   4  -3   4  136.99    6.30
   4  -3   4  138.29    6.00
   4  -3   4  138.89    6.40
   4  -3   4  133.79    5.60
   4  -3   4  123.69    5.50
  -5   3  -4    1.90    0.40
   5  -3   4    3.30    1.00
   5  -3   4    1.20    0.50
   5  -3   4    1.80    0.50
   5  -3   4    1.90    0.40
   5  -3   4    1.90    0.30
   5  -3   4    2.30    0.70
  -6   3  -4   15.80    1.00
  -6   3  -4   16.10    0.90
   6  -3   4   17.00    1.10
   6  -3   4   15.30    1.20
   6  -3   4   15.00    1.00
   6  -3   4   17.80    1.10
   6  -3   4   13.90    0.90
   6  -3   4   17.80    1.70
   6  -3   4   16.80    1.60
  -7   3  -4   52.19    2.40
   7  -3   4   48.60    2.70
   7  -3   4   51.69    2.50
   7  -3   4   56.69    2.60
   7  -3   4   59.19    2.70
   7  -3   4   60.39    2.70
   7  -3   4   57.79    3.20
  -8   3  -4    0.70    0.20
   8  -3   4    0.80    0.30
   8  -3   4    0.60    0.20
   8  -3   4    0.80    0.20
   8  -3   4    1.00    0.30
   8  -3   4    0.50    0.20
  -9  -2   4  153.68    6.60
  -9  -2   4  169.48    6.60
   8   2  -4  171.28    7.20
   8   2  -4  178.98    7.30
  -8  -2   4  186.58    7.50
  -8  -2   4  185.78    7.70
   7   2  -4   19.70    1.10
   7   2  -4   17.80    1.20
   7   2  -4   -5.20   13.30
  -7  -2   4   17.80    0.90
  -7  -2   4   19.30    1.30
  -7  -2   4   18.50    1.20
   6   2  -4   16.40    1.10
   6   2  -4   18.30    1.10
  -6  -2   4   18.00    1.20
  -6  -2   4   17.40    1.20
  -6  -2   4   16.60    0.90
  -5  -2   4  582.74   24.50
  -5  -2   4  612.34   23.90
   4   2  -4  985.30   53.29
   3   2  -4  489.55   27.10
  -3   2  -4  103.59    4.10
   3  -2   4   95.39    4.50
   3  -2   4   91.79    4.20
   3  -2   4  105.99    4.60
   3  -2   4   94.59    4.80
  -4   2  -4   41.60    2.00
  -4   2  -4   45.40    2.00
   4  -2   4   43.70    2.60
   4  -2   4   42.90    2.30
   4  -2   4   42.20    2.30
   4  -2   4   40.90    2.60
   4  -2   4   42.80    2.10
   4  -2   4   42.70    2.00
   4  -2   4   39.60    2.10
   4  -2   4   42.20    2.50
   5  -2   4  382.76   13.90
   5  -2   4  328.77   15.20
   5  -2   4  327.27   14.20
  -6   2  -4   45.50    2.20
  -6   2  -4   47.50    2.30
   6  -2   4   42.30    2.60
   6  -2   4   48.30    2.40
   6  -2   4   48.40    2.30
   6  -2   4   43.10    2.20
   6  -2   4   48.10    2.90
   6  -2   4   43.50    2.10
   6  -2   4   47.50    2.90
   6  -2   4   47.20    2.30
  -7   2  -4   44.60    2.10
   7  -2   4   45.80    2.20
   7  -2   4   47.60    2.30
   7  -2   4   42.40    2.50
   7  -2   4   44.70    2.10
   7  -2   4   47.00    2.40
   7  -2   4   45.00    2.20
   7  -2   4   47.10    2.80
  -8   2  -4   26.90    1.40
  -8   2  -4   26.70    1.30
   8  -2   4   26.60    1.30
   8  -2   4   27.40    1.40
   8  -2   4   28.00    1.40
  -9   2  -4    0.20    0.10
   9  -2   4    0.20    0.20
   9  -2   4    0.30    0.10
   9  -2   4    0.20    0.20
   9  -2   4    0.00    0.20
   9   1  -4   17.90    1.00
  -9  -1   4   18.50    1.00
   8   1  -4    1.10    0.30
   8   1  -4    1.50    0.30
  -8  -1   4    1.30    0.30
  -8  -1   4    0.90    0.30
  -8  -1   4    1.10    0.30
  -8  -1   4    0.90    0.20
   7   1  -4  276.07   11.00
   7   1  -4  242.38   20.50
  -7  -1   4  283.57   11.30
  -7  -1   4  268.27   11.20
   6   1  -4 1039.10   48.90
   4   1  -4  659.63   32.00
   3   1  -4  517.45   25.50
   2   1  -4 3172.28  127.89
   1   1  -4  928.61   40.60
   0  -1   4 1439.86   60.49
   1  -1   4  603.74   26.30
   2  -1   4  199.88   10.80
   3  -1   4 1073.49   44.10
   4  -1   4  336.67   15.60
   4  -1   4  375.86   14.40
   4  -1   4  314.17   14.30
  -5   1  -4    9.10    0.80
  -5   1  -4    8.30    0.70
   5  -1   4    6.80    1.10
   5  -1   4    8.90    0.70
   5  -1   4    7.20    1.10
   5  -1   4    8.10    0.80
   5  -1   4    7.40    0.70
   5  -1   4    6.80    0.50
   5  -1   4    9.30    0.90
  -6   1  -4   67.39    3.00
  -6   1  -4   70.59    3.30
   6  -1   4   69.59    3.10
   6  -1   4   70.29    3.20
   6  -1   4   67.79    3.40
   6  -1   4   69.99    3.30
   6  -1   4   65.89    3.60
   6  -1   4   69.29    3.00
  -7   1  -4    8.20    0.80
  -7   1  -4   10.00    0.80
  -7   1  -4    9.70    0.70
   7  -1   4    9.80    0.80
   7  -1   4   11.10    1.00
   7  -1   4   10.30    0.80
   7  -1   4   12.70    1.60
   7  -1   4    9.80    0.70
   7  -1   4   10.30    1.00
  -8   1  -4   73.49    3.30
  -8   1  -4   73.89    3.10
   8  -1   4   76.09    3.30
   8  -1   4   74.59    3.30
   8  -1   4   72.39    3.20
  -9   1  -4    2.10    0.20
   9  -1   4    1.70    0.30
   9  -1   4    1.70    0.30
   9  -1   4    1.80    0.30
   9  -1   4    1.90    0.30
   9  -1   4    2.00    0.40
   9   0  -4   97.69    4.00
   9   0  -4   95.69    3.90
  -9   0   4   94.99    4.10
  -9   0   4   97.19    3.90
   7   0  -4  858.81   38.40
  -7   0   4  730.23   31.40
  -7   0   4  787.72   31.80
   6   0  -4  674.23   33.30
   5   0  -4  303.77   18.20
   5   0  -4  320.27   12.20
   5   0  -4  288.77   12.40
   4   0  -4 2470.85  101.59
   3   0  -4 1305.37   55.09
   2   0  -4 2061.69   83.99
   1   0  -4 1549.74   63.59
   0   0  -4   22.10    1.10
   0   0  -4   19.30    4.80
   0   0  -4   20.30    1.10
   0   0   4   20.60    1.10
   3   0   4  506.25   23.80
   4   0   4  134.19   12.10
   4   0   4  150.88    6.50
  -5   0  -4   35.50    1.80
  -5   0  -4   38.30    1.80
  -5   0  -4   33.10    1.70
  -5   0  -4   38.60    1.90
   5   0   4   38.30    1.90
   5   0   4   33.50    1.80
   5   0   4   35.30    1.80
   5   0   4   39.40    2.10
   5   0   4   34.70    2.20
   5   0   4   34.60    1.70
   5   0   4   35.20    2.20
  -8   0  -4  179.88    7.70
  -8   0  -4  185.68    7.50
  -8   0  -4  192.98    7.60
   8   0   4  177.48    7.60
   8   0   4  175.88    7.50
   8   0   4  192.18    7.70
   8   0   4  188.38    7.80
  -9   0  -4    0.60    0.20
   9   0   4    0.70    0.20
   9   0   4    0.60    0.20
   9   0   4    0.70    0.30
   9   0   4    0.70    0.20
   9   0   4    0.50    0.30
   9  -1  -4  146.79    6.00
   9  -1  -4  150.88    6.00
  -9   1   4  152.38    6.10
   8  -1  -4  218.08    8.70
   8  -1  -4  215.18    8.80
  -8   1   4  205.18    9.00
   7  -1  -4   57.79    2.60
   7  -1  -4   49.20    2.40
   7  -1  -4   58.69    2.70
   7  -1  -4   64.69   10.10
   7  -1  -4   51.49    2.50
  -7   1   4   49.10    3.00
  -7   1   4   50.79    2.50
  -7   1   4   52.79    2.40
  -7   1   4   54.29    2.70
   6  -1  -4  683.93   32.60
   5  -1  -4  455.95   17.90
   5  -1  -4  444.56   17.90
   5  -1  -4  455.75   23.20
   4  -1  -4 1355.46   57.29
   3  -1  -4 1318.97   59.39
   2  -1  -4   40.00    5.00
   2  -1  -4   36.40    1.70
  -2   1   4   35.50    1.70
   1  -1  -4 4160.88  165.38
   0  -1  -4 2231.38   89.99
  -1  -1  -4 1645.14   67.49
  -2  -1  -4 1225.88   51.69
  -7  -1  -4   13.30    0.80
  -7  -1  -4   13.80    1.10
  -7  -1  -4   14.80    1.10
  -7  -1  -4   13.60    0.90
   7   1   4   16.00    1.30
   7   1   4   13.60    0.90
   7   1   4   13.00    1.00
   7   1   4   13.00    0.90
  -8  -1  -4    6.00    0.50
  -8  -1  -4    5.60    0.70
  -8  -1  -4    5.80    0.60
   8   1   4    5.70    0.60
   8   1   4    6.10    0.70
   8   1   4    9.00    4.80
   8   1   4    5.90    0.70
   8   1   4    6.70    0.60
  -9  -1  -4  199.38    7.80
  -9  -1  -4  187.08    7.90
  -9  -1  -4  190.48    7.80
   9   1   4  188.38    7.80
   9   1   4  197.28    7.80
   9  -2  -4   12.40    0.70
   9  -2  -4   11.40    0.60
  -9   2   4   11.60    0.70
   8  -2  -4  163.18    6.50
   8  -2  -4  160.68    6.40
   8  -2  -4  158.28    6.60
  -8   2   4  151.68    6.60
  -8   2   4  158.58    6.50
  -8   2   4  155.48    6.50
   7  -2  -4  103.49    4.40
   7  -2  -4  109.69    5.00
   7  -2  -4   96.79    4.40
   7  -2  -4   92.89    9.80
   7  -2  -4  103.59    4.50
  -7   2   4  110.19    4.50
  -7   2   4  106.29    4.70
  -7   2   4  102.09    4.50
   6  -2  -4  461.05   23.30
   6  -2  -4  464.45   18.50
   5  -2  -4  563.24   26.80
   4  -2  -4   11.90    0.90
   4  -2  -4   10.90    0.90
   4  -2  -4   12.40    0.90
   4  -2  -4   12.00    4.40
  -4   2   4   12.20    0.90
  -4   2   4   10.70    0.70
  -4   2   4    9.90    0.70
   3  -2  -4 3274.77  131.49
   2  -2  -4 1776.62   72.49
   1  -2  -4  664.33   28.70
   0  -2  -4 1154.58   48.00
  -1  -2  -4  559.54   26.50
  -2  -2  -4 1198.88   50.89
  -3  -2  -4 1082.49   48.00
  -5  -2  -4  188.28    7.40
  -5  -2  -4  178.68    7.60
   5   2   4  172.98    7.50
   5   2   4  199.48    8.00
   5   2   4  167.38    7.50
   5   2   4  195.98    7.70
  -6  -2  -4    9.60    0.70
  -6  -2  -4    9.20    0.90
  -6  -2  -4    8.90    0.80
   6   2   4    8.90    0.80
   6   2   4    7.60    1.00
   6   2   4    8.30    0.70
   6   2   4    8.10    1.10
   6   2   4    7.70    0.60
   7   2   4  491.45   19.50
   7   2   4  490.65   19.60
  -8  -2  -4   20.60    1.20
  -8  -2  -4   19.60    1.30
  -8  -2  -4   22.10    1.10
   8   2   4   20.20    1.20
   8   2   4   21.80    1.30
   8   2   4   20.70    1.20
  -9  -2  -4   20.50    1.10
  -9  -2  -4   19.00    1.20
  -9  -2  -4   21.00    1.20
   9   2   4   21.20    1.10
   9   2   4   19.30    1.00
 -10  -2  -4    4.60    0.30
  10   2   4    4.40    0.30
   9  -3  -4   11.50    0.70
   9  -3  -4    9.90    0.60
   9  -3  -4   10.60    0.60
  -9   3   4   10.90    0.60
  -9   3   4    9.30    0.50
   8  -3  -4   88.59    3.90
   8  -3  -4   92.69    3.80
   8  -3  -4   89.99    3.80
   8  -3  -4   83.39    3.70
   8  -3  -4   89.29    3.70
  -8   3   4   86.29    3.90
  -8   3   4   91.39    3.70
  -8   3   4   88.49    3.70
   7  -3  -4   93.09    4.20
   7  -3  -4   99.79    4.40
   7  -3  -4   96.69    4.10
   7  -3  -4  100.39    4.20
   7  -3  -4   98.09    9.00
   7  -3  -4   98.89    4.20
  -7   3   4   97.49    4.10
  -7   3   4   96.79    4.20
  -7   3   4   99.49    4.40
   6  -3  -4   13.10    4.30
   6  -3  -4   15.40    1.00
   6  -3  -4   18.40    1.20
   6  -3  -4   15.40    0.90
   6  -3  -4   15.10    1.20
  -6   3   4   15.90    1.00
  -6   3   4   15.00    1.40
  -6   3   4   16.10    0.90
  -6   3   4   15.60    1.10
   5  -3  -4 1090.19   46.50
   4  -3  -4  938.51   40.40
   3  -3  -4  300.27   15.00
   2  -3  -4  457.35   21.00
   1  -3  -4 1152.48   48.00
   0  -3  -4 2729.23  109.89
  -1  -3  -4 1546.85   63.99
  -2  -3  -4 2833.52  115.19
  -3  -3  -4 1190.08   52.59
  -4  -3  -4  173.78   17.60
  -4  -3  -4  150.88    6.30
   4   3   4  171.18    6.80
   4   3   4  148.99    6.50
   4   3   4  147.19    6.50
   4   3   4  163.18    6.80
  -6  -3  -4  163.58    7.10
  -6  -3  -4  160.18    7.10
  -6  -3  -4  161.48    6.70
  -6  -3  -4  174.18    7.00
  -6  -3  -4  167.78    7.00
   6   3   4  154.68    6.80
   6   3   4  169.48    7.00
   6   3   4  165.28    7.40
  -7  -3  -4  220.48    9.10
  -7  -3  -4  218.68    9.40
  -8  -3  -4   75.29    3.20
  -8  -3  -4   72.19    3.40
  -8  -3  -4   73.59    3.50
   8   3   4   59.49   10.30
   8   3   4   74.69    3.40
   8   3   4   77.59    3.30
  -9  -3  -4   14.60    0.80
  -9  -3  -4   14.90    1.10
  -9  -3  -4   14.50    0.90
   9   3   4   14.60    0.80
   9   3   4   14.60    0.90
   8  -4  -4   25.20    1.30
   8  -4  -4   24.70    1.30
   8  -4  -4   26.40    1.40
   8  -4  -4   26.60    1.30
   8  -4  -4   27.20    1.30
  -8   4   4   25.90    1.20
  -8   4   4   25.80    1.40
  -8   4   4   26.40    1.20
   7  -4  -4  273.47   11.00
   7  -4  -4  258.47   11.20
  -7   4   4  279.07   10.90
   5  -4  -4  321.27   13.00
   5  -4  -4  332.57   12.90
   5  -4  -4  325.67   13.00
   5  -4  -4  310.97   15.60
  -5   4   4  312.47   12.80
  -5   4   4  316.47   12.90
   4  -4  -4  313.17   15.10
   4  -4  -4  294.37   12.10
  -4   4   4  298.37   12.00
  -4   4   4  294.37   12.00
   3  -4  -4  766.12   33.10
   2  -4  -4 3431.06  137.19
   1  -4  -4 2697.33  108.59
   0  -4  -4 3277.17  131.49
  -2  -4  -4  435.56   24.60
  -4  -4  -4  294.77   21.10
   4   4   4  275.77   11.30
   4   4   4  273.37   11.30
  -5  -4  -4  542.05   35.70
  -6  -4  -4  409.66   16.00
  -6  -4  -4  368.96   15.90
  -7  -4  -4   81.49    3.80
  -7  -4  -4   79.19    3.30
  -7  -4  -4   68.49    3.80
  -7  -4  -4   77.19    3.60
  -7  -4  -4   78.89    3.50
   7   4   4   71.49    3.40
   7   4   4   83.79    3.60
  -8  -4  -4  510.45   20.00
  -8  -4  -4  480.95   19.90
  -9  -4  -4  120.79    5.10
  -9  -4  -4  125.79    4.90
   9   4   4  120.59    5.10
   9   4   4  123.49    5.10
   8  -5  -4   60.99    2.70
   8  -5  -4   66.99    2.70
   8  -5  -4   63.99    2.80
   8  -5  -4   66.09    2.70
  -8   5   4   62.89    2.60
   7  -5  -4   75.69    3.30
   7  -5  -4   70.19    3.20
   7  -5  -4   78.79    3.40
   7  -5  -4   79.29    3.30
   7  -5  -4   76.89    3.30
   7  -5  -4   70.99    3.20
  -7   5   4   71.59    3.10
  -7   5   4   75.39    3.30
   6  -5  -4   75.59    3.40
   6  -5  -4   77.29    3.40
   6  -5  -4   73.79    3.40
   6  -5  -4   71.39    3.40
   6  -5  -4   81.39    3.60
   6  -5  -4   78.09    3.40
   6  -5  -4   75.39    3.40
  -6   5   4   73.89    3.20
  -6   5   4   74.99    3.40
  -6   5   4   75.99    3.30
   5  -5  -4   36.00    1.90
   5  -5  -4   34.80    1.90
   5  -5  -4   32.90    1.80
   5  -5  -4   38.80    2.00
   5  -5  -4   35.70    1.80
  -5   5   4   38.10    2.00
  -5   5   4   36.50    1.70
  -5   5   4   36.40    2.30
  -5   5   4   35.10    1.70
   4  -5  -4  547.85   22.70
   4  -5  -4  578.34   23.70
   4  -5  -4  545.35   24.70
  -4   5   4  557.24   22.10
   3  -5  -4  847.92   34.80
   3  -5  -4  788.82   37.20
   2  -5  -4  987.40   41.60
   1  -5  -4  188.38    7.80
   1  -5  -4  177.98    7.70
   1  -5  -4  185.38    7.80
   1  -5  -4  208.28    8.20
   0  -5  -4   62.59    6.20
   0  -5  -4   56.99    2.70
   0  -5  -4   57.69    2.70
   0   5   4   60.79    3.00
   0   5   4   60.19    2.70
  -1  -5  -4 2760.72  112.59
  -2  -5  -4  224.78    9.20
  -2  -5  -4  235.08   14.70
  -2  -5  -4  224.08    9.20
  -2  -5  -4  225.08    9.10
   2   5   4  216.68    8.90
   2   5   4  211.48    9.00
  -3  -5  -4  437.36   24.40
  -4  -5  -4  628.84   25.60
  -5  -5  -4  226.48    9.40
  -5  -5  -4  222.68    8.90
   5   5   4  213.08    9.00
   5   5   4  208.88    9.10
   5   5   4  214.08    9.10
  -8  -5  -4  182.08    7.80
   8   5   4  185.28    7.50
  -9  -5  -4   33.20    1.80
  -9  -5  -4   38.80    1.70
   9   5   4   39.50    1.80
   7  -6  -4    4.30    0.40
   7  -6  -4    4.60    0.40
   7  -6  -4    4.30    0.40
   7  -6  -4    3.60    0.50
   7  -6  -4    4.10    0.40
  -7   6   4    4.10    0.50
   6  -6  -4    6.70    0.60
   6  -6  -4    5.30    0.60
   6  -6  -4    5.60    0.70
  -6   6   4    5.70    0.50
  -6   6   4    6.40    0.50
   5  -6  -4   63.39    3.00
   5  -6  -4   64.19    3.00
   5  -6  -4   63.59    2.90
   5  -6  -4   63.89    2.90
   5  -6  -4   59.99    3.00
   5  -6  -4   60.89    2.80
  -5   6   4   62.59    2.80
  -5   6   4   60.39    3.20
  -5   6   4   60.59    2.70
   4  -6  -4  244.78    9.90
   4  -6  -4  228.08    9.80
  -4   6   4  248.88   10.20
  -4   6   4  231.28    9.60
   3  -6  -4   15.90    1.10
   3  -6  -4   13.70    1.00
   3  -6  -4   15.00    1.00
   3  -6  -4   13.40    1.00
   3  -6  -4   13.30    0.70
   3  -6  -4   14.60    1.00
   3  -6  -4   12.20    0.90
   3  -6  -4   13.60    1.00
  -3   6   4   16.30    1.00
  -3   6   4   14.30    1.10
   2  -6  -4   20.90    3.50
   2  -6  -4   18.10    1.00
   2  -6  -4   20.20    1.20
   2  -6  -4   20.10    1.30
   2  -6  -4   22.50    1.20
   2  -6  -4   20.20    1.20
  -2   6   4   22.70    1.60
  -2   6   4   20.00    1.10
  -2   6   4   18.90    1.00
  -2   6   4   23.70    1.20
   1  -6  -4 1186.48   49.99
   0  -6  -4  271.57   11.20
   0  -6  -4  283.47   11.20
   0  -6  -4  277.77   11.20
   0   6   4  276.37   11.20
   0   6   4  269.67   11.60
  -1  -6  -4  356.66   14.30
  -1  -6  -4  377.16   19.20
  -1  -6  -4  342.67   14.20
  -1  -6  -4  326.57   14.40
  -1  -6  -4  367.96   14.30
   1   6   4  351.06   14.20
  -2  -6  -4  626.94   25.50
  -2  -6  -4  662.63   25.70
  -2  -6  -4  652.63   32.10
  -2  -6  -4  646.04   25.80
  -3  -6  -4  278.67   11.20
  -3  -6  -4  285.67   20.40
  -3  -6  -4  292.27   11.50
  -3  -6  -4  282.57   11.50
  -3  -6  -4  287.27   11.50
   3   6   4  254.57   11.40
  -4  -6  -4 1334.47   61.49
  -5  -6  -4  722.83   40.50
   5   6   4  631.94   27.60
  -7  -6  -4   39.20    2.20
  -7  -6  -4   42.00    2.00
   7   6   4   41.30    2.10
   7   6   4   39.10    2.00
  -8  -6  -4   51.29    2.20
  -8  -6  -4   46.70    2.30
   8   6   4   41.90    2.00
   8   6   4   48.30    2.30
  -9  -6  -4   90.89    4.10
  -9  -6  -4  102.49    4.00
   9   6   4  100.69    4.10
   6  -7  -4   68.99    3.00
   6  -7  -4   67.79    3.00
   6  -7  -4   69.99    3.00
   6  -7  -4   71.29    3.00
   6  -7  -4   64.89    3.00
   6  -7  -4   68.99    3.10
  -6   7   4   74.29    3.20
  -6   7   4   69.99    2.90
   5  -7  -4   43.50    2.40
   5  -7  -4   45.80    2.30
   5  -7  -4   47.80    2.30
   5  -7  -4   48.80    2.30
  -5   7   4   46.80    2.00
  -5   7   4   45.20    2.20
   4  -7  -4    2.10    0.40
   4  -7  -4    1.50    0.30
   4  -7  -4    2.10    0.40
   4  -7  -4    1.70    0.40
   4  -7  -4    1.80    0.40
   4  -7  -4    2.40    0.50
  -4   7   4    2.00    0.40
  -4   7   4    2.10    0.30
   3  -7  -4  253.07   10.60
   3  -7  -4  262.77   10.80
   3  -7  -4  235.48   11.00
  -3   7   4  288.67   11.10
  -3   7   4  260.77   10.40
   2  -7  -4  165.48    7.00
   2  -7  -4  167.88    6.90
   2  -7  -4  163.08    6.90
   2  -7  -4  161.88    7.30
   2  -7  -4  162.58    7.00
   2  -7  -4  171.28    6.90
   2  -7  -4  153.18    6.80
   2  -7  -4  169.48    7.10
  -2   7   4  178.38    7.30
  -2   7   4  152.08    6.70
   1  -7  -4  173.28    7.20
   1  -7  -4  174.98    7.30
   1  -7  -4  174.38    7.20
   1  -7  -4  170.18    9.70
   1  -7  -4  157.88    7.00
   1  -7  -4  173.48    7.50
   1  -7  -4  179.28    7.30
   1  -7  -4  172.28    7.20
  -1   7   4  167.98    7.00
  -1   7   4  160.78    7.50
  -1   7   4  182.28    7.70
   0  -7  -4  346.47   18.00
   0  -7  -4  366.56   14.30
   0   7   4  347.27   14.20
  -1  -7  -4  137.89    6.10
  -1  -7  -4  145.39    6.30
  -1  -7  -4  138.59    6.20
  -1  -7  -4  154.18    6.30
  -1  -7  -4  156.98   11.20
  -1  -7  -4  144.99    6.30
   1   7   4  147.59    6.20
   1   7   4  153.98    6.70
  -2  -7  -4  887.51   35.50
  -2  -7  -4  904.61   41.40
  -3  -7  -4  613.14   31.70
  -4  -7  -4  472.55   18.40
  -4  -7  -4  449.26   27.70
  -4  -7  -4  475.15   18.60
   4   7   4  446.16   18.60
   4   7   4  468.45   19.30
  -5  -7  -4  118.49    5.20
  -5  -7  -4  110.99    5.40
  -5  -7  -4  103.29   15.20
  -5  -7  -4  122.79    5.40
   5   7   4  119.19    5.30
   5   7   4  128.49    5.10
   5   7   4  129.19    5.30
   5   7   4  114.69    5.40
  -6  -7  -4   88.29    4.20
  -6  -7  -4   88.19    3.80
   6   7   4   91.89    4.00
   6   7   4   88.59    4.00
   6   7   4   87.09    3.70
  -7  -7  -4  139.79    6.00
  -7  -7  -4  137.79    5.60
   7   7   4  137.39    5.80
   7   7   4  136.79    5.90
  -8  -7  -4  143.09    5.50
  -8  -7  -4  137.89    5.80
   8   7   4  135.19    5.60
   5  -8  -4    9.40    0.70
   5  -8  -4   10.10    0.70
   5  -8  -4   10.30    0.70
   5  -8  -4   11.30    0.70
   5  -8  -4    9.80    0.70
  -5   8   4   10.90    0.60
   4  -8  -4    2.70    0.40
   4  -8  -4    3.10    0.50
   4  -8  -4    3.40    0.50
   4  -8  -4    2.80    0.50
   4  -8  -4    2.60    0.40
   4  -8  -4    3.10    0.50
   4  -8  -4    3.80    0.50
  -4   8   4    3.20    0.40
  -4   8   4    3.10    0.30
   3  -8  -4    8.00    0.70
   3  -8  -4    8.20    0.70
   3  -8  -4   10.70    0.80
   3  -8  -4    8.80    0.80
   3  -8  -4    9.10    0.90
   3  -8  -4    8.90    0.80
  -3   8   4    8.80    0.70
  -3   8   4    8.30    0.60
   2  -8  -4   81.19    4.00
   2  -8  -4   83.49    3.80
   2  -8  -4   82.39    3.70
   2  -8  -4   79.39    3.70
   2  -8  -4   87.09    3.70
   2  -8  -4   80.89    3.80
   2  -8  -4   84.39    3.90
  -2   8   4   81.49    3.60
  -2   8   4   81.19    3.90
  -2   8   4   77.69    3.40
   1  -8  -4   39.90    2.60
   1  -8  -4   43.60    2.20
   1  -8  -4   42.40    2.30
   1  -8  -4   41.20    2.20
   1  -8  -4   46.60    2.30
   1  -8  -4   42.00    2.10
   1  -8  -4   45.20    2.20
  -1   8   4   38.90    2.30
  -1   8   4   42.70    2.00
  -1   8   4   40.80    2.40
  -1   8   4   42.70    2.10
   0  -8  -4  394.76   16.00
   0   8   4  390.26   15.70
  -1  -8  -4  363.56   14.70
  -1  -8  -4  356.36   19.10
  -1  -8  -4  354.76   14.80
  -1  -8  -4  375.46   14.80
   1   8   4  365.56   14.60
  -2  -8  -4  393.56   15.30
  -2  -8  -4  369.56   15.20
  -2  -8  -4  376.16   15.40
  -2  -8  -4  366.06   20.70
  -3  -8  -4  223.38    9.40
  -3  -8  -4  218.38    9.20
  -3  -8  -4  207.18    9.10
  -3  -8  -4  215.68    9.00
  -3  -8  -4  204.98   16.40
   3   8   4  211.18    9.50
   3   8   4  229.58    9.20
  -4  -8  -4  242.78   19.40
  -4  -8  -4  254.97   10.50
  -4  -8  -4  258.17   10.70
   4   8   4  267.67   10.80
  -5  -8  -4  212.08    8.30
  -5  -8  -4  188.88    8.10
   5   8   4  189.28    8.20
   5   8   4  193.38    8.30
   6   8   4  204.38    8.10
   6   8   4  202.78    8.40
   4  -9  -4    8.20    0.60
   4  -9  -4    8.30    0.60
   4  -9  -4    8.80    0.60
   4  -9  -4    7.00    0.60
   4  -9  -4    8.50    0.60
   3  -9  -4    3.80    0.50
   3  -9  -4    4.00    0.50
   3  -9  -4    3.50    0.60
   3  -9  -4    3.80    0.50
  -3   9   4    4.60    0.60
  -3   9   4    3.70    0.50
   2  -9  -4   92.69    4.00
   2  -9  -4   87.39    3.80
   2  -9  -4   82.59    3.90
   2  -9  -4   87.19    3.80
   2  -9  -4   82.09    4.00
   2  -9  -4   83.09    3.80
  -2   9   4   87.69    3.60
  -2   9   4   85.19    3.70
   1  -9  -4  119.09    5.10
   1  -9  -4  120.79    5.20
   1  -9  -4  118.49    5.20
   1  -9  -4  119.39    5.10
   1  -9  -4  112.89    5.10
   1  -9  -4  119.09    5.10
  -1   9   4  114.59    4.80
  -1   9   4  117.29    5.00
   0  -9  -4   77.19    3.90
   0  -9  -4   76.89    3.60
   0  -9  -4   78.79    3.50
   0  -9  -4   74.99    3.60
   0  -9  -4   75.29    3.50
   0  -9  -4   81.29    3.60
   0  -9  -4   76.49    3.50
   0   9   4   73.89    3.30
   0   9   4   77.09    3.40
   0   9   4   75.39    3.50
  -1  -9  -4   31.50    1.80
  -1  -9  -4   29.70    1.70
  -1  -9  -4   28.50    1.60
  -1  -9  -4   30.00    1.70
  -1  -9  -4   29.60    1.80
  -1  -9  -4   29.70    1.60
   1   9   4   30.40    1.60
   1   9   4   29.90    1.70
   1   9   4   29.50    1.50
  -2  -9  -4  137.19    5.70
  -2  -9  -4  140.09    6.00
  -2  -9  -4  139.99    6.00
  -2  -9  -4  141.19    6.00
  -2  -9  -4  129.69    5.80
  -2  -9  -4  132.89    5.90
   2   9   4  141.09    6.00
   2   9   4  143.19    5.70
   2   9   4  140.69    5.80
  -3  -9  -4   87.09    3.80
  -3  -9  -4   94.09    3.90
  -3  -9  -4   81.79    4.00
   3   9   4   88.79    3.90
   3   9   4   84.19    4.00
   3   9   4   89.59    3.70
  -4  -9  -4   16.20    1.00
  -4  -9  -4   18.10    1.40
  -4  -9  -4   17.90    1.40
   4   9   4   16.40    1.10
   4   9   4   18.40    1.30
  -5  -9  -4   67.79    3.20
   5   9   4   64.99    2.80
   5   9   4   69.09    3.20
  -6  -9  -4  113.09    5.00
  -6  -9  -4  118.49    4.90
   6   9   4  118.69    4.90
   2 -10  -4    0.80    0.20
   2 -10  -4    0.40    0.30
   2 -10  -4    0.50    0.20
   2 -10  -4    0.90    0.20
  -2  10   4    0.60    0.10
   1 -10  -4   26.80    1.40
   1 -10  -4   27.50    1.40
   1 -10  -4   26.90    1.40
   1 -10  -4   26.70    1.50
   1 -10  -4   26.70    1.50
   1 -10  -4   25.80    1.50
   1 -10  -4   24.40    1.30
  -1  10   4   26.90    1.20
  -1  10   4   26.30    1.40
   0 -10  -4    1.40    0.40
   0 -10  -4    1.00    0.30
   0 -10  -4    0.80    0.30
   0 -10  -4    1.30    0.30
   0  10   4    1.00    0.20
  -1 -10  -4    8.00    0.70
  -1 -10  -4    6.90    0.90
  -1 -10  -4    5.80    0.60
  -1 -10  -4    7.30    0.70
  -1 -10  -4    6.80    0.60
  -1 -10  -4    6.20    0.50
  -1 -10  -4    6.30    0.60
   1  10   4    6.20    0.60
   1  10   4    7.00    0.60
   1  10   4    7.00    0.50
  -2 -10  -4    9.70    0.80
  -2 -10  -4    9.30    0.80
  -2 -10  -4    9.40    0.70
  -2 -10  -4    8.70    0.70
  -2 -10  -4    8.90    0.80
  -2 -10  -4    9.30    1.00
   2  10   4    9.20    0.60
   2  10   4    9.80    0.60
   2  10   4    8.90    0.70
  -3 -10  -4    4.90    0.40
  -3 -10  -4    5.70    0.60
  -3 -10  -4    6.10    0.80
  -3 -10  -4    5.00    0.60
   3  10   4    5.60    0.60
   3  10   4    6.00    0.40
   3  10   4    5.80    0.50
  -4 -10  -4   35.40    1.80
  -4 -10  -4   31.10    1.60
  -4 -10  -4   33.50    1.70
   4  10   4   32.80    1.50
   4  10   4   33.60    1.60
  -5 -10  -4  151.88    6.20
   5  10   4  149.29    6.00
  -3  -8   5  189.18    7.80
  -3  -8   5  173.18    7.70
  -3  -8   5  201.38    7.80
  -2  -8   5  212.38    8.80
  -2  -8   5  217.88    8.90
   1   8  -5  223.38    8.80
  -1  -8   5  227.88    9.20
  -1  -8   5  219.88    9.30
  -1  -8   5  216.48    9.10
  -1  -8   5  216.58    9.20
  -1  -8   5  224.98    9.10
   0   8  -5  188.58    7.50
   0  -8   5  184.58    7.70
   0  -8   5  187.68    7.70
   0  -8   5  186.08    7.90
   0  -8   5  182.58    7.80
   0  -8   5  182.68    7.70
   1  -8   5   31.90    1.70
   1  -8   5   31.40    1.80
   1  -8   5   31.40    1.60
   1  -8   5   30.60    1.70
   1  -8   5   31.30    1.60
   2  -8   5  111.39    4.70
   2  -8   5  102.49    4.60
   2  -8   5  113.99    4.60
   2  -8   5  110.79    4.80
   4   7  -5  405.16   16.10
  -4  -7   5  382.56   16.10
  -3  -7   5  396.76   16.20
  -3  -7   5  398.46   16.10
   1   7  -5  209.88    8.60
   1   7  -5  212.18   11.80
  -1  -7   5  216.68    9.20
  -1  -7   5  196.68    8.70
  -1  -7   5  190.98    8.30
  -1  -7   5  211.98    9.20
  -1  -7   5  221.88    9.50
   0   7  -5  377.36   14.50
   0  -7   5  365.16   14.50
   0  -7   5  364.26   14.80
   0  -7   5  354.86   15.90
  -1   7  -5  385.36   14.90
   1  -7   5  349.07   14.90
   1  -7   5  383.86   14.80
   2  -7   5  139.39    6.00
   2  -7   5  133.09    5.90
   2  -7   5  137.79    6.00
   2  -7   5  129.39    5.50
   2  -7   5  139.09    6.30
   2  -7   5  137.59    6.10
   3  -7   5  130.69    5.40
   3  -7   5  124.39    5.10
   3  -7   5  127.29    5.50
   3  -7   5  124.09    5.60
   3  -7   5  117.09    5.20
   3  -7   5  124.59    5.40
   4  -7   5   91.49    4.10
   4  -7   5   96.89    4.00
   7   6  -5  112.49    4.70
  -7  -6   5  118.29    4.70
   5   6  -5  377.16   15.30
  -3  -6   5  401.06   17.10
  -3  -6   5  439.96   17.60
  -3  -6   5  417.56   17.10
   1   6  -5  640.04   25.30
  -1  -6   5  636.64   25.90
   0   6  -5  525.85   20.40
   0  -6   5  528.95   20.80
   0  -6   5  489.65   21.00
   1  -6   5  370.36   15.00
   2  -6   5  200.38    8.80
   2  -6   5  193.18    8.60
   2  -6   5  189.68    8.40
   2  -6   5  190.88    8.00
   2  -6   5  200.68    9.00
   2  -6   5  199.58    8.50
   3  -6   5   42.10    2.00
   3  -6   5   39.60    2.70
   3  -6   5   38.20    1.80
   3  -6   5   40.30    2.20
   3  -6   5   37.80    1.80
   4  -6   5   84.49    4.00
   4  -6   5   81.19    3.60
   4  -6   5   81.19    3.60
   4  -6   5   93.69    4.30
   4  -6   5   89.59    4.10
   4  -6   5   88.29    4.20
   4  -6   5   84.19    3.70
   5  -6   5   42.50    1.90
   5  -6   5   39.60    2.10
   5  -6   5   39.20    1.70
   5  -6   5   37.60    1.70
   5  -6   5   40.70    2.10
   7   5  -5  225.48    9.10
   6   5  -5  420.86   16.90
   5   5  -5  318.57   13.10
  -5  -5   5  321.37   13.20
   4   5  -5  317.57   13.20
  -4  -5   5  299.67   13.10
  -4  -5   5  332.37   13.30
  -3  -5   5  528.45   21.60
  -2  -5   5  568.54   23.40
   0   5  -5  378.16   16.40
   0  -5   5  431.06   16.50
  -1   5  -5   45.30    2.20
  -1   5  -5   46.00    2.10
   1  -5   5   41.10    2.60
   1  -5   5   41.40    3.00
   1  -5   5   42.60    2.50
   1  -5   5   43.40    2.40
   1  -5   5   44.30    2.80
   1  -5   5   43.00    2.50
   1  -5   5   41.60    2.20
   1  -5   5   42.30    2.10
   1  -5   5   44.00    2.70
  -2   5  -5  237.78    9.80
  -2   5  -5  239.48    9.70
   2  -5   5  254.27   10.70
   2  -5   5  230.38    9.70
   2  -5   5  247.18   10.40
   2  -5   5  252.37   11.00
   2  -5   5  226.48    9.70
   2  -5   5  233.78   10.30
   2  -5   5  236.58   10.10
   2  -5   5  245.18   10.50
   3  -5   5  418.66   17.20
   3  -5   5  433.16   17.30
   3  -5   5  417.56   17.50
   4  -5   5   51.89    2.30
   4  -5   5   42.00    2.60
   4  -5   5   49.60    2.30
   4  -5   5   50.39    3.00
   4  -5   5   51.49    2.40
   4  -5   5   48.00    2.70
   4  -5   5   51.49    2.90
   4  -5   5   49.60    3.10
   5  -5   5  145.09    6.50
   5  -5   5  162.28    6.50
   5  -5   5  145.09    6.30
   5  -5   5  148.29    7.30
   5  -5   5  166.08    6.50
   5  -5   5  163.28    6.90
   6  -5   5   85.79    3.50
   6  -5   5   87.99    3.80
   6  -5   5   85.99    3.60
   6  -5   5   85.89    3.50
   6  -5   5   73.89    3.40
   6  -5   5   74.59    3.60
   8   4  -5  119.39    5.00
   8   4  -5  128.29    5.20
  -8  -4   5  126.59    5.20
   7   4  -5  132.79    5.40
   7   4  -5  126.79    5.30
  -7  -4   5  121.09    5.20
  -7  -4   5  133.39    5.60
   6   4  -5  163.28    6.70
   6   4  -5  159.18    6.60
   6   4  -5  150.68    6.30
  -6  -4   5  153.28    6.70
   5   4  -5  376.26   14.80
   5   4  -5  366.86   14.90
  -5  -4   5  348.17   15.10
  -4  -4   5  373.96   15.60
   1   4  -5  352.26   14.50
   1   4  -5  353.66   14.40
  -1  -4   5  357.96   15.10
  -1  -4   5  355.96   15.30
  -1  -4   5  370.16   14.70
  -1  -4   5  374.46   15.00
   0  -4   5  476.45   19.20
   4  -4   5  394.86   16.10
   4  -4   5  394.06   16.30
   5  -4   5  245.18   10.80
   5  -4   5  237.88   11.20
   5  -4   5  274.17   10.50
   5  -4   5  283.47   11.40
   6  -4   5   90.89    4.30
   6  -4   5   89.79    3.90
   6  -4   5   87.49    4.30
   6  -4   5   85.49    3.80
   6  -4   5   85.89    3.70
   6  -4   5   87.39    3.80
   7  -4   5   99.49    4.10
   7  -4   5   97.39    4.20
   7  -4   5   96.69    4.10
   7  -4   5   96.39    4.10
   8   3  -5   43.50    1.90
   8   3  -5   45.70    2.10
  -8  -3   5   43.50    1.90
  -8  -3   5   42.30    2.10
   7   3  -5  197.98    8.60
  -7  -3   5  209.38    8.60
   6   3  -5  182.38    7.50
   6   3  -5  188.88    7.90
   6   3  -5  187.48    7.80
  -6  -3   5  188.78    7.70
  -6  -3   5  187.18    8.00
   5   3  -5  485.05   19.60
   5   3  -5  471.45   19.30
  -3  -3   5  688.43   27.70
   2   3  -5  350.16   14.40
  -2  -3   5  391.96   14.80
  -2  -3   5  362.36   15.00
  -2  -3   5  366.76   14.70
  -2  -3   5  359.86   14.50
  -2  -3   5  319.37   14.70
   3  -3   5  529.15   21.60
   3  -3   5  549.85   21.80
   4  -3   5  282.07   11.80
   4  -3   5  300.57   12.70
   4  -3   5  289.27   12.80
   4  -3   5  291.37   12.30
   4  -3   5  298.47   12.60
   4  -3   5  289.57   12.30
   5  -3   5  382.86   15.20
   5  -3   5  342.07   15.70
  -6   3  -5  288.17   11.40
   6  -3   5  277.47   12.00
  -7   3  -5   14.90    0.90
   7  -3   5   14.50    0.90
   7  -3   5   17.00    1.10
   7  -3   5   13.00    1.10
   8  -3   5   63.29    2.80
   8  -3   5   60.29    2.60
   8  -3   5   59.19    2.60
   8  -3   5   58.89    2.60
   9   2  -5   33.20    1.50
  -9  -2   5   31.60    1.40
   8   2  -5   19.90    1.30
  -8  -2   5   18.40    1.20
  -8  -2   5   17.50    1.10
   7   2  -5   12.00    0.80
   7   2  -5   12.10    0.90
  -7  -2   5   10.80    0.90
  -7  -2   5   11.70    0.90
   6   2  -5  168.78    6.90
   6   2  -5  169.78    7.10
  -6  -2   5  162.98    7.10
  -6  -2   5  161.28    7.00
   5   2  -5  386.86   16.40
   5   2  -5  409.86   16.10
   4   2  -5   47.60    2.10
   4   2  -5   47.40    2.40
   4   2  -5   52.39    2.60
   4   2  -5   47.70    2.30
  -4  -2   5   47.60    2.50
  -4  -2   5   44.00    2.20
  -4  -2   5   44.70    2.40
  -3  -2   5  304.47   12.00
  -3  -2   5  280.57   12.20
  -3  -2   5  308.27   12.30
  -5   2  -5    2.90    0.60
   5  -2   5    3.70    0.70
   5  -2   5    3.90    0.70
   5  -2   5    3.60    0.50
   5  -2   5    3.40    0.40
   5  -2   5    4.70    1.10
   5  -2   5    3.00    0.50
   5  -2   5    3.40    0.80
  -6   2  -5  347.07   13.50
   6  -2   5  311.37   13.00
   6  -2   5  313.97   13.70
   6  -2   5  328.87   13.80
  -7   2  -5  222.38    8.80
  -7   2  -5  221.58    8.90
   7  -2   5  218.78    9.30
   7  -2   5  228.18    9.60
   7  -2   5  202.58    8.80
  -8   2  -5   29.80    1.30
   8  -2   5   29.70    1.60
   8  -2   5   30.30    1.50
   8  -2   5   29.40    1.50
   8  -2   5   30.70    1.50
   9   1  -5    8.70    0.60
  -9  -1   5    8.30    0.60
   8   1  -5   16.10    1.00
  -8  -1   5   16.10    1.00
  -8  -1   5   18.60    1.10
   7   1  -5  115.79    4.80
   7   1  -5  119.69    5.10
  -7  -1   5  115.39    4.80
  -7  -1   5  112.09    5.10
  -7  -1   5  115.59    5.00
   6   1  -5   23.40   11.10
   6   1  -5   19.90    1.30
  -6  -1   5   19.80    1.30
  -6  -1   5   22.20    1.10
  -6  -1   5   22.10    1.40
  -6  -1   5   19.70    1.30
   5   1  -5   79.19    3.40
   5   1  -5   67.49   14.20
   5   1  -5   79.89    3.20
   5   1  -5   77.19    3.50
  -5  -1   5   71.19    3.80
  -5  -1   5   75.79    3.40
  -5  -1   5   69.69    3.80
  -5  -1   5   75.39    3.20
  -5  -1   5   73.89    3.40
   4   1  -5  105.79    4.10
   4   1  -5   97.99    4.50
   4   1  -5  105.89    4.30
   4   1  -5   93.09    4.30
   4   1  -5   99.79   13.50
   4   1  -5  101.29    4.20
  -4  -1   5   97.49    4.50
  -4  -1   5   93.19    4.20
  -4  -1   5   95.59    4.20
  -4  -1   5   94.59    4.00
  -4  -1   5   92.69    4.30
   3   1  -5  837.02   39.30
   2   1  -5 1608.74   69.59
   1  -1   5 1019.00   43.90
   2  -1   5 1290.57   53.59
  -3   1  -5  115.09    4.80
   3  -1   5  101.79    4.60
   3  -1   5  109.89    5.20
   3  -1   5  116.19    5.60
   3  -1   5  122.29    5.10
   5  -1   5  419.06   17.20
   5  -1   5  448.76   17.50
  -6   1  -5   16.10    1.10
  -6   1  -5   14.30    0.90
  -6   1  -5   18.00    1.30
   6  -1   5   15.00    1.00
   6  -1   5   12.80    1.50
   6  -1   5   17.70    1.10
   6  -1   5   15.30    1.10
   6  -1   5   15.70    1.20
   6  -1   5   15.50    1.50
   6  -1   5   14.70    0.90
   6  -1   5   16.00    1.30
  -7   1  -5  169.48    6.70
  -7   1  -5  163.88    6.90
   7  -1   5  154.18    6.70
   7  -1   5  166.78    7.50
   7  -1   5  160.18    7.30
   7  -1   5  173.38    6.90
   7  -1   5  164.48    7.00
   7  -1   5  169.08    6.90
  -8   1  -5   65.19    2.70
  -8   1  -5   62.99    2.90
   8  -1   5   60.79    2.70
   8  -1   5   65.09    3.00
   8  -1   5   65.09    2.90
   8  -1   5   64.89    2.90
   8  -1   5   67.99    2.90
  -9   1  -5   17.20    0.80
   9  -1   5   15.70    0.80
   9  -1   5   16.60    0.80
   9  -1   5   17.10    0.90
   9   0  -5   53.49    2.30
  -9   0   5   53.59    2.30
   8   0  -5   25.70    1.50
  -8   0   5   24.20    1.20
  -8   0   5   20.80    1.50
  -8   0   5   25.90    1.50
   7   0  -5   91.99    3.90
   7   0  -5   72.59   11.10
   7   0  -5   80.39    3.60
  -7   0   5   84.89    3.90
  -7   0   5   90.19    3.70
  -7   0   5   88.19    3.80
  -7   0   5   78.39    3.80
   6   0  -5   45.30    2.20
   6   0  -5   38.70    8.70
   6   0  -5   45.30    2.10
   6   0  -5   48.00    2.30
  -6   0   5   45.70    2.10
  -6   0   5   42.50    2.30
  -6   0   5   42.20    2.70
  -6   0   5   46.90    2.30
  -6   0   5   43.50    2.30
   5   0  -5  120.89    5.10
   5   0  -5  101.59   12.60
   5   0  -5  119.19    4.90
  -5   0   5  113.29    5.10
  -5   0   5  112.69    5.50
  -5   0   5  134.79    5.80
  -5   0   5  116.39    5.10
  -5   0   5  111.59    5.10
   4   0  -5  901.61   41.30
   3   0  -5  623.74   29.80
   2   0  -5   12.40    0.70
   2   0  -5    4.80    5.00
  -2   0   5   10.80    0.70
  -2   0   5    9.60    0.70
   1   0  -5  703.23   32.00
   0   0  -5 1591.64   67.79
   4   0   5  174.78    7.70
   4   0   5  187.48    7.80
   4   0   5  164.78    7.30
   4   0   5  180.68    7.40
   4   0   5  171.98    7.20
   5   0   5  572.64   22.90
   6   0   5  397.86   20.60
   6   0   5  455.55   17.70
  -7   0  -5  403.86   15.50
   7   0   5  371.86   15.40
  -8   0  -5  107.89    4.70
  -8   0  -5  110.49    4.50
  -8   0  -5  112.19    4.60
   8   0   5  111.09    4.70
   8   0   5  109.99    4.70
   8   0   5  108.59    4.70
   8   0   5  114.79    5.00
   8   0   5  102.49    4.50
  -9   0  -5   19.60    0.90
   9   0   5   17.40    0.90
   9   0   5   18.30    1.00
   9   0   5   20.00    1.00
   9  -1  -5    1.90    0.30
   9  -1  -5    2.00    0.20
  -9   1   5    1.50    0.30
   8  -1  -5    2.80    0.30
   8  -1  -5    2.40    0.40
  -8   1   5    2.20    0.50
  -8   1   5    2.70    0.40
  -8   1   5    2.80    0.40
   7  -1  -5   35.20    8.20
   7  -1  -5   45.70    2.10
   7  -1  -5   41.50    2.10
   7  -1  -5   41.40    1.90
  -7   1   5   44.20    2.00
  -7   1   5   41.50    2.10
  -7   1   5   41.40    2.20
   6  -1  -5   21.70    1.40
   6  -1  -5   25.30    1.50
   6  -1  -5   26.60    1.50
   6  -1  -5   24.10    1.30
   6  -1  -5   35.10    7.50
  -6   1   5   27.50    1.60
  -6   1   5   23.30    1.90
  -6   1   5   26.60    1.40
  -6   1   5   26.90    1.50
   5  -1  -5   32.40    6.40
   5  -1  -5   30.50    1.70
   5  -1  -5   31.00    1.50
   5  -1  -5   29.90    1.80
  -5   1   5   30.50    2.10
  -5   1   5   32.60    1.80
  -5   1   5   30.50    1.70
  -5   1   5   31.10    1.70
  -5   1   5   29.90    1.70
   4  -1  -5   89.89    3.90
   4  -1  -5   88.79    3.80
   4  -1  -5   87.79   14.00
   4  -1  -5   88.99    3.70
  -4   1   5   87.99    3.70
  -4   1   5   80.09    3.80
  -4   1   5   85.89    4.20
  -4   1   5   90.69    3.90
  -4   1   5   86.39    3.80
   3  -1  -5   18.90    1.20
   3  -1  -5   18.10    1.00
   3  -1  -5   14.30    4.50
  -3   1   5   19.40    1.10
  -3   1   5   18.30    1.00
  -3   1   5   19.90    1.40
   2  -1  -5 1068.19   45.90
   1  -1  -5  824.92   36.10
   0  -1  -5  796.82   35.20
  -1  -1  -5 2131.09   87.59
   4   1   5  569.64   23.00
  -6  -1  -5  407.46   16.40
   6   1   5  408.46   16.90
  -7  -1  -5   31.70    1.80
  -7  -1  -5   30.90    1.70
  -7  -1  -5   29.60    2.00
   7   1   5   26.70    2.00
   7   1   5   29.40    1.70
   7   1   5   28.40    1.70
   7   1   5   32.70    2.40
  -8  -1  -5   98.69    4.40
  -8  -1  -5  100.89    4.30
  -8  -1  -5  101.99    4.20
   8   1   5  100.59    4.30
   8   1   5   88.59    4.10
   8   1   5  103.49    4.30
   8   1   5   97.69    4.20
   8   1   5   98.59    4.30
   8   1   5  107.29    4.30
  -9  -1  -5  116.79    4.60
  -9  -1  -5  113.39    4.70
  -9  -1  -5  107.59    4.80
   9   1   5  116.69    4.80
   9   1   5  114.29    4.70
   9   1   5  108.09    4.60
   9  -2  -5   57.89    2.50
  -9   2   5   58.79    2.40
  -9   2   5   56.89    2.40
   8  -2  -5    9.50    0.60
   8  -2  -5    8.70    0.70
   8  -2  -5   10.20    0.60
  -8   2   5    9.90    0.60
  -8   2   5    9.40    0.80
  -8   2   5   10.60    0.80
   7  -2  -5   15.50    1.10
   7  -2  -5   17.40    5.90
   7  -2  -5   16.50    1.00
   7  -2  -5   16.10    1.00
  -7   2   5   18.80    1.10
  -7   2   5   17.60    1.20
  -7   2   5   17.50    1.00
   6  -2  -5  132.49    5.80
   6  -2  -5  133.79    5.60
   6  -2  -5  128.69    5.50
   6  -2  -5  134.49    5.70
  -6   2   5  129.49    6.20
  -6   2   5  132.79    5.80
  -6   2   5  134.49    5.50
  -6   2   5  126.29    5.60
   5  -2  -5   18.30    1.50
   5  -2  -5   16.10    0.90
   5  -2  -5   17.70    1.30
   5  -2  -5   13.20    4.90
   5  -2  -5   16.50    1.10
  -5   2   5   16.40    1.10
  -5   2   5   17.90    1.20
  -5   2   5   20.20    1.60
  -5   2   5   17.40    1.00
   4  -2  -5  219.28    9.10
   4  -2  -5  230.48    9.40
   4  -2  -5  230.58    9.30
   4  -2  -5  212.18    9.20
   4  -2  -5  253.57   14.40
  -4   2   5  223.08    9.30
  -4   2   5  231.48    9.20
   3  -2  -5  830.12   36.80
   2  -2  -5   19.20    3.90
  -2   2   5   26.50    1.40
  -2   2   5   26.60    1.40
  -2   2   5   25.60    1.60
   1  -2  -5  584.64   26.60
   0  -2  -5   88.99    3.70
   0  -2  -5   84.69    3.80
   0  -2  -5   85.79    7.90
   0   2   5   94.69    4.00
   0   2   5   86.89    3.70
  -1  -2  -5  850.11   37.70
  -2  -2  -5   86.29    3.60
  -2  -2  -5   77.69   10.20
   2   2   5   83.79    3.80
  -4  -2  -5  174.48    7.30
  -4  -2  -5  167.08    7.30
   4   2   5  188.08    7.70
   4   2   5  178.08    7.30
  -5  -2  -5   28.20    1.50
  -5  -2  -5   26.60    1.40
  -5  -2  -5   28.90    1.70
  -5  -2  -5   28.90    1.50
   5   2   5   26.70    1.50
   5   2   5   27.80    1.50
   5   2   5   24.40    1.40
   5   2   5   28.80    1.90
   5   2   5   28.30    1.80
  -6  -2  -5    8.80    0.60
  -6  -2  -5    8.80    1.10
  -6  -2  -5    8.80    0.70
  -6  -2  -5    9.00    0.80
   6   2   5    8.30    0.70
   6   2   5    9.20    1.00
   6   2   5    7.90    1.00
   6   2   5    8.40    0.70
   6   2   5    7.80    0.70
   6   2   5    8.70    0.70
  -7  -2  -5  101.19    4.40
  -7  -2  -5  101.49    4.50
  -7  -2  -5  100.09    4.70
  -7  -2  -5   99.69    4.30
   7   2   5   96.39    4.60
   7   2   5  105.39    4.40
  -8  -2  -5   37.20    1.70
  -8  -2  -5   37.80    1.80
  -8  -2  -5   35.50    1.90
   8   2   5   35.60    1.70
   8   2   5   36.70    1.90
   8   2   5   35.90    1.70
   8   2   5   35.30    1.80
  -9  -2  -5   10.00    0.70
  -9  -2  -5   11.30    0.60
   9   2   5   10.20    0.60
   9   2   5   11.00    0.70
   8  -3  -5   75.29    3.20
   8  -3  -5   72.59    3.10
   8  -3  -5   71.89    3.20
   8  -3  -5   72.89    3.10
  -8   3   5   77.99    3.10
  -8   3   5   71.19    3.30
  -8   3   5   73.29    3.10
   7  -3  -5   33.50    1.80
   7  -3  -5   35.10    1.60
   7  -3  -5   28.10    6.70
   7  -3  -5   32.20    1.60
   7  -3  -5   35.40    1.60
  -7   3   5   34.00    1.60
  -7   3   5   32.80    1.70
  -7   3   5   33.00    1.80
   6  -3  -5   27.70    5.50
   6  -3  -5   24.00    1.30
   6  -3  -5   24.10    1.40
   6  -3  -5   23.80    1.30
   6  -3  -5   25.10    1.50
   6  -3  -5   24.30    1.50
  -6   3   5   23.40    1.30
  -6   3   5   27.00    2.00
  -6   3   5   25.60    1.30
  -6   3   5   24.90    1.50
   5  -3  -5  481.55   23.80
   4  -3  -5   67.79    3.10
   4  -3  -5   66.49    3.00
   4  -3  -5   66.99    3.00
   4  -3  -5   68.59    7.40
   4  -3  -5   71.49    3.20
   4  -3  -5   66.59    3.10
  -4   3   5   68.09    3.60
  -4   3   5   68.39    3.00
  -4   3   5   67.09    3.10
  -4   3   5   73.69    3.20
   3  -3  -5    3.50    0.40
   3  -3  -5    3.80    0.40
  -3   3   5    3.40    0.50
   2  -3  -5  239.08   13.30
   1  -3  -5  340.57   17.10
   0  -3  -5   14.30    0.90
   0  -3  -5   10.30    3.30
   0  -3  -5   15.30    0.80
   0   3   5   16.80    1.30
  -1  -3  -5  106.19    4.90
  -1  -3  -5  115.29    9.40
  -1  -3  -5  114.39    4.90
   1   3   5  118.29    5.10
   1   3   5  116.49    4.80
  -2  -3  -5   -2.30    4.90
  -2  -3  -5    7.40    0.50
  -2  -3  -5    6.00    0.60
   2   3   5    8.20    0.80
  -3  -3  -5  145.09    5.70
  -3  -3  -5  134.59   15.10
  -3  -3  -5  136.09    5.50
   3   3   5  138.39    6.00
   3   3   5  129.09    5.70
  -4  -3  -5   46.50    2.30
  -4  -3  -5   50.99    2.50
  -4  -3  -5   49.80    2.20
  -4  -3  -5   50.29    2.30
   4   3   5   43.70    2.30
   4   3   5   53.59    2.60
   4   3   5   49.99    2.60
  -5  -3  -5  173.68    6.90
  -5  -3  -5  175.98    7.30
  -5  -3  -5  168.18    7.10
   5   3   5  163.48    7.00
   5   3   5  169.48    7.10
   5   3   5  177.18    7.40
   5   3   5  158.18    7.00
  -6  -3  -5   87.99    4.00
  -6  -3  -5   99.69    4.80
  -6  -3  -5   92.19    3.80
   6   3   5   96.09    4.10
   6   3   5   81.59    3.80
   6   3   5   91.69    4.70
   6   3   5   83.99    3.90
  -7  -3  -5   61.89    2.70
  -7  -3  -5   56.29    2.90
  -7  -3  -5   60.89    2.90
   7   3   5   63.99    2.90
  -8  -3  -5   77.49    3.60
  -8  -3  -5   79.49    3.50
  -8  -3  -5   79.29    3.30
   8   3   5   76.49    3.50
   8   3   5   77.49    3.50
  -9  -3  -5    5.20    0.40
  -9  -3  -5    4.50    0.50
   9   3   5    5.10    0.40
   9   3   5    5.20    0.40
   8  -4  -5    1.50    0.30
   8  -4  -5    1.80    0.30
   8  -4  -5    1.20    0.30
   8  -4  -5    1.60    0.30
  -8   4   5    1.90    0.30
  -8   4   5    1.70    0.20
   7  -4  -5  194.18    7.90
   7  -4  -5  191.48    8.00
   7  -4  -5  195.78    8.00
  -7   4   5  204.48    8.10
  -7   4   5  190.78    8.10
   6  -4  -5   48.50    2.20
   6  -4  -5   43.70    6.70
   6  -4  -5   50.49    2.30
   6  -4  -5   49.70    2.40
   6  -4  -5   50.79    2.40
   6  -4  -5   50.79    2.40
   6  -4  -5   51.39    2.60
  -6   4   5   49.20    2.20
  -6   4   5   50.79    2.50
  -6   4   5   49.50    2.30
  -6   4   5   48.50    2.90
   5  -4  -5    4.30    0.50
   5  -4  -5    4.20    0.50
   5  -4  -5    3.30    0.40
   5  -4  -5    4.10    3.60
   5  -4  -5    3.40    0.70
   5  -4  -5    3.30    0.50
  -5   4   5    3.20    0.40
  -5   4   5    2.80    0.70
   4  -4  -5  295.77   11.60
   4  -4  -5  272.47   11.50
   4  -4  -5  294.27   15.40
   4  -4  -5  277.77   11.40
  -4   4   5  278.37   11.40
  -4   4   5  287.27   11.40
   3  -4  -5   69.09    2.90
   3  -4  -5   67.89    3.10
   3  -4  -5   58.99    2.90
   3  -4  -5   66.79    3.00
   3  -4  -5   65.79    2.90
  -3   4   5   70.39    3.10
  -3   4   5   62.29    2.80
  -3   4   5   66.09    2.90
  -3   4   5   68.69    3.60
   2  -4  -5  319.67   12.40
   2  -4  -5  302.17   12.30
  -2   4   5  294.17   12.30
  -2   4   5  310.27   12.20
   1  -4  -5   15.10    0.90
   1  -4  -5   12.10    3.40
  -1   4   5   13.80    1.20
   0  -4  -5  219.38    9.60
   0  -4  -5  251.07   13.50
  -1  -4  -5  118.39    9.50
  -1  -4  -5  113.59    5.00
   1   4   5  116.79    4.90
   1   4   5  116.89    5.30
  -2  -4  -5  101.69   10.60
   2   4   5  105.29    4.40
   2   4   5  106.09    4.90
   2   4   5  111.19    4.50
   2   4   5   99.09    4.50
  -3  -4  -5  274.37   11.70
  -3  -4  -5  263.57   19.40
  -3  -4  -5  316.47   11.60
   3   4   5  282.67   11.50
   3   4   5  290.87   12.00
   3   4   5  260.57   11.50
   3   4   5  289.77   11.60
  -4  -4  -5   23.50    1.10
  -4  -4  -5   35.50   11.20
  -4  -4  -5   22.80    1.40
  -4  -4  -5   26.40    1.30
   4   4   5   21.00    1.30
   4   4   5   21.30    1.10
   4   4   5   24.80    1.30
  -5  -4  -5    3.70    0.60
  -5  -4  -5    4.10    0.50
  -5  -4  -5    4.00    0.40
   5   4   5    3.80    0.60
   5   4   5    3.40    0.50
  -6  -4  -5  207.68    8.90
  -6  -4  -5  213.28    8.70
  -6  -4  -5  212.58    8.80
  -6  -4  -5  205.18    9.00
   6   4   5  235.48    9.00
   6   4   5  195.78    8.60
   6   4   5  204.58    9.40
  -7  -4  -5    7.20    0.80
  -7  -4  -5    6.00    0.70
  -7  -4  -5    6.70    0.70
  -7  -4  -5    6.50    0.50
  -8  -4  -5   31.70    1.70
  -8  -4  -5   28.30    1.60
   8   4   5   32.80    1.70
  -9  -4  -5   71.19    2.90
  -9  -4  -5   71.59    3.10
   9   4   5   69.99    3.00
   9   4   5   70.89    3.00
   8  -5  -5   19.50    0.90
   8  -5  -5   18.20    1.00
  -8   5   5   18.10    0.80
   7  -5  -5   16.30    0.90
   7  -5  -5   16.70    1.10
   7  -5  -5   14.60    0.90
   7  -5  -5   14.60    0.90
   7  -5  -5   14.30    0.90
   7  -5  -5   16.50    0.90
  -7   5   5   15.00    0.80
  -7   5   5   14.50    0.90
  -7   5   5   15.60    0.80
   6  -5  -5  148.59    6.30
   6  -5  -5  156.88    6.30
   6  -5  -5  148.19    6.40
   6  -5  -5  148.89    6.40
   6  -5  -5  160.88    6.50
   6  -5  -5  151.08    6.30
  -6   5   5  149.19    6.40
  -6   5   5  146.39    6.20
   5  -5  -5   40.90    2.00
   5  -5  -5   44.80    2.30
   5  -5  -5   43.60    2.20
   5  -5  -5   42.50    2.10
   5  -5  -5   38.80    1.90
  -5   5   5   42.10    2.10
  -5   5   5   42.40    1.90
  -5   5   5   41.50    2.60
  -5   5   5   44.10    2.00
   4  -5  -5   30.10    1.60
   4  -5  -5   31.50    1.50
   4  -5  -5   31.90    1.60
   4  -5  -5   32.70    1.80
   4  -5  -5   26.40    4.40
   4  -5  -5   34.60    1.90
   4  -5  -5   33.40    1.70
  -4   5   5   31.10    2.10
  -4   5   5   31.20    1.60
  -4   5   5   33.40    1.50
   3  -5  -5   11.10    1.00
   3  -5  -5   14.30    0.90
   3  -5  -5   11.60    0.80
   3  -5  -5   13.50    3.60
  -3   5   5   12.40    0.80
  -3   5   5   13.40    0.80
  -3   5   5   14.60    1.00
  -3   5   5   11.80    1.30
   2  -5  -5  796.32   35.70
   1  -5  -5  302.07   12.70
   1  -5  -5  328.57   16.50
   1  -5  -5  351.76   12.90
   1  -5  -5  317.67   12.80
  -1   5   5  301.57   12.70
  -1   5   5  304.67   12.80
   0  -5  -5  127.29    5.50
   0  -5  -5  136.89    5.60
   0  -5  -5  132.39    5.50
   0   5   5  127.49    5.40
   0   5   5  129.09    5.50
   0   5   5  134.79    6.10
  -1  -5  -5   48.00    2.30
  -1  -5  -5   47.40    7.40
  -1  -5  -5   49.50    2.30
  -1  -5  -5   54.79    2.40
   1   5   5   43.10    2.20
   1   5   5   50.39    2.40
   1   5   5   46.90    2.70
   1   5   5   46.70    2.40
  -2  -5  -5  102.59    4.40
  -2  -5  -5  116.69   11.40
  -2  -5  -5   98.09    4.30
  -2  -5  -5   95.59    4.30
  -2  -5  -5   97.79    4.30
   2   5   5   98.89    4.30
   2   5   5   95.59    4.10
   2   5   5   93.49    4.20
   2   5   5   91.99    4.70
  -3  -5  -5  434.76   31.20
  -3  -5  -5  466.45   18.30
  -4  -5  -5   67.09    3.70
  -4  -5  -5   75.59    3.30
  -4  -5  -5   81.79    3.70
  -4  -5  -5   72.49    3.10
  -4  -5  -5   51.29   12.30
   4   5   5   78.69    3.50
   4   5   5   72.39    3.40
   4   5   5   72.49    3.40
   4   5   5   72.79    3.20
  -5  -5  -5    4.40    0.80
  -5  -5  -5    5.20   18.20
  -5  -5  -5    3.40    0.50
   5   5   5    3.20    0.30
  -6  -5  -5    4.70    0.60
  -6  -5  -5    3.70    0.70
  -6  -5  -5    4.80    0.40
   6   5   5    4.50    0.70
  -7  -5  -5  115.39    5.20
  -7  -5  -5  120.49    5.10
  -7  -5  -5  117.09    4.70
   7   5   5  123.29    5.20
   7   5   5  106.09    4.80
  -8  -5  -5    2.80    0.50
  -8  -5  -5    2.30    0.40
   8   5   5    2.40    0.40
  -9  -5  -5   12.10    0.70
   9   5   5   12.00    0.70
   7  -6  -5   86.39    3.80
   7  -6  -5   90.39    3.80
   7  -6  -5   94.39    3.90
   7  -6  -5   93.29    3.80
  -7   6   5   92.09    3.80
   6  -6  -5   35.50    1.80
   6  -6  -5   35.80    1.70
   6  -6  -5   36.10    1.80
   6  -6  -5   36.30    1.80
   6  -6  -5   34.70    1.80
   6  -6  -5   35.60    1.80
  -6   6   5   35.00    1.80
  -6   6   5   35.00    1.60
   5  -6  -5   68.69    3.20
   5  -6  -5   70.69    3.20
   5  -6  -5   67.39    3.10
   5  -6  -5   68.29    3.20
   5  -6  -5   70.19    3.10
   5  -6  -5   70.49    3.10
  -5   6   5   66.29    2.90
  -5   6   5   68.69    3.10
   4  -6  -5  278.47   11.60
   3  -6  -5  706.13   29.30
   3  -6  -5  643.04   31.40
   2  -6  -5  842.02   36.70
   1  -6  -5   26.40    1.40
   1  -6  -5   27.80    1.50
   1  -6  -5   25.60    1.50
   1  -6  -5   28.70    4.80
   1  -6  -5   29.30    1.60
   1  -6  -5   27.00    1.40
   1  -6  -5   28.80    1.50
  -1   6   5   27.90    1.90
  -1   6   5   26.10    1.40
  -1   6   5   30.60    1.50
  -1   6   5   28.30    1.40
   0  -6  -5  139.59    5.90
   0  -6  -5  137.39   10.50
   0  -6  -5  139.69    5.90
   0  -6  -5  144.49    6.00
   0  -6  -5  139.39    5.90
   0  -6  -5  141.89    5.90
   0   6   5  131.19    5.80
   0   6   5  144.79    5.80
  -1  -6  -5  986.70   44.90
  -2  -6  -5    6.50    0.70
  -2  -6  -5    5.80    5.20
  -2  -6  -5    7.70    0.80
  -2  -6  -5    8.00    0.50
  -2  -6  -5    8.20    0.70
   2   6   5    6.80    0.70
   2   6   5    6.80    1.00
   2   6   5    7.40    0.70
   2   6   5    7.10    0.60
  -3  -6  -5   36.10    8.90
  -3  -6  -5   36.00    1.90
  -3  -6  -5   34.20    1.70
  -3  -6  -5   35.90    2.30
   3   6   5   39.10    2.10
   3   6   5   40.10    2.00
   3   6   5   31.10    2.30
  -4  -6  -5    3.50    9.50
  -4  -6  -5   17.70    1.20
   4   6   5   14.70    1.10
   4   6   5   13.80    1.10
   4   6   5   15.10    1.10
   4   6   5   14.40    1.50
   4   6   5   14.20    0.90
  -5  -6  -5   27.10    1.40
  -5  -6  -5   25.90    1.70
  -5  -6  -5   20.10   18.00
   5   6   5   24.50    1.30
   5   6   5   24.60    1.50
   5   6   5   26.60    1.50
  -6  -6  -5   66.79    3.00
  -6  -6  -5   62.69    3.30
   6   6   5   63.79    3.10
   6   6   5   66.69    3.00
  -7  -6  -5    3.00    0.80
   7   6   5    4.40    0.60
  -8  -6  -5   12.30    0.90
  -8  -6  -5   14.50    0.80
   8   6   5   14.80    0.90
   8   6   5   13.50    0.80
   9   6   5   12.80    0.70
   6  -7  -5   88.09    3.70
   6  -7  -5   87.99    3.70
   6  -7  -5   87.19    3.70
   6  -7  -5   79.29    3.70
   6  -7  -5   86.99    3.60
   6  -7  -5   86.19    3.60
  -6   7   5   88.19    3.70
   5  -7  -5  117.49    4.90
   5  -7  -5  116.69    5.00
   5  -7  -5  115.39    4.90
   5  -7  -5  119.59    5.00
   5  -7  -5  113.79    4.90
   5  -7  -5  116.49    4.90
  -5   7   5  110.29    4.90
  -5   7   5  117.09    4.70
   4  -7  -5  223.88    9.20
   3  -7  -5   36.80    2.10
   3  -7  -5   36.40    2.00
   3  -7  -5   37.50    2.20
   3  -7  -5   37.80    2.20
   3  -7  -5   37.20    2.10
  -3   7   5   37.50    1.70
  -3   7   5   38.50    2.60
  -3   7   5   39.40    1.90
  -3   7   5   37.40    1.80
   2  -7  -5   14.70    1.00
   2  -7  -5   13.90    1.10
   2  -7  -5   12.70    1.00
   2  -7  -5   13.50    1.00
   2  -7  -5   13.30    0.90
   2  -7  -5   12.30    0.80
   2  -7  -5   12.60    1.00
  -2   7   5   13.30    1.30
  -2   7   5   13.80    0.90
  -2   7   5   15.30    0.80
   1  -7  -5  449.76   20.90
   1  -7  -5  407.86   17.10
  -1   7   5  432.66   17.10
   0  -7  -5   49.99    2.40
   0  -7  -5   47.90    7.50
   0  -7  -5   55.19    2.60
   0  -7  -5   49.70    2.40
   0  -7  -5   48.60    2.40
   0  -7  -5   52.49    2.60
   0  -7  -5   49.80    2.50
   0   7   5   51.49    3.00
   0   7   5   49.90    2.40
   0   7   5   51.99    2.50
   0   7   5   51.19    2.30
  -1  -7  -5  134.79    5.50
  -1  -7  -5  114.49    5.40
  -1  -7  -5  126.29    5.40
  -1  -7  -5  118.79   11.20
  -1  -7  -5  126.29    5.50
  -1  -7  -5  125.89    5.40
   1   7   5  125.99    5.90
   1   7   5  124.79    5.20
   1   7   5  124.89    5.40
   1   7   5  131.09    5.50
  -2  -7  -5   60.79    3.00
  -2  -7  -5   64.19    2.90
  -2  -7  -5   58.29    2.90
  -2  -7  -5   63.59    3.10
  -2  -7  -5   64.29    3.00
  -2  -7  -5   62.69   10.00
   2   7   5   61.89    3.50
   2   7   5   62.69    3.10
   2   7   5   61.29    2.90
   2   7   5   61.59    2.80
  -3  -7  -5   13.10    0.80
  -3  -7  -5   13.40    1.10
  -3  -7  -5   14.40    1.10
  -3  -7  -5    8.10    7.10
   3   7   5   13.30    0.90
   3   7   5   14.60    1.10
   3   7   5   12.80    1.40
   3   7   5   13.30    1.00
  -4  -7  -5  292.97   25.00
  -4  -7  -5  287.07   11.30
   4   7   5  267.77   12.30
   4   7   5  305.27   12.60
   4   7   5  265.07   11.50
  -5  -7  -5   46.30    2.10
  -5  -7  -5   47.00    2.50
  -5  -7  -5   23.80   14.50
   5   7   5   48.60    2.40
   5   7   5   47.20    2.30
   5   7   5   44.40    2.10
  -6  -7  -5    8.80    0.60
  -6  -7  -5    9.10    0.90
   6   7   5    7.90    0.70
   6   7   5    8.70    0.80
  -7  -7  -5    0.90    0.20
  -7  -7  -5    0.50    0.30
   7   7   5    0.80    0.30
   7   7   5    0.80    0.20
  -8  -7  -5   22.90    1.30
  -8  -7  -5   25.40    1.10
   8   7   5   25.50    1.30
   5  -8  -5   38.10    1.80
   5  -8  -5   39.40    1.70
   5  -8  -5   38.80    1.80
   5  -8  -5   34.20    1.80
   5  -8  -5   38.40    1.80
   5  -8  -5   37.30    1.80
  -5   8   5   39.40    1.60
   4  -8  -5   17.30    1.10
   4  -8  -5   16.40    1.10
   4  -8  -5   15.90    1.00
   4  -8  -5   16.10    1.10
   4  -8  -5   16.90    1.00
   4  -8  -5   19.30    1.20
  -4   8   5   16.40    0.90
  -4   8   5   16.30    1.00
   3  -8  -5  150.48    6.70
   3  -8  -5  165.18    6.90
   3  -8  -5  162.68    6.80
   3  -8  -5  169.28    7.00
   3  -8  -5  165.48    7.10
   3  -8  -5  160.88    6.80
   3  -8  -5  165.48    6.80
  -3   8   5  164.38    6.80
  -3   8   5  160.98    6.60
   2  -8  -5   67.19    3.10
   2  -8  -5   63.99    2.90
   2  -8  -5   65.69    3.10
   2  -8  -5   65.29    3.00
   2  -8  -5   64.19    3.00
   2  -8  -5   63.19    3.10
   2  -8  -5   62.79    3.20
  -2   8   5   63.29    3.00
  -2   8   5   64.39    2.90
  -2   8   5   61.79    2.80
   1  -8  -5  226.28    9.10
   1  -8  -5  219.98    9.10
   1  -8  -5  217.48    8.90
   1  -8  -5  219.48    8.90
   1  -8  -5  197.68    8.60
   1  -8  -5  223.88    9.00
  -1   8   5  213.28    8.80
  -1   8   5  213.88    8.70
   0  -8  -5   89.49    4.00
   0  -8  -5   96.59    4.10
   0  -8  -5   88.09    4.10
   0  -8  -5   86.49    4.00
   0  -8  -5   94.79    4.10
   0  -8  -5   85.09    3.80
   0  -8  -5   86.19    8.20
   0   8   5   92.79    4.10
   0   8   5   87.19    4.40
   0   8   5   90.09    3.80
   0   8   5   87.59    3.90
  -1  -8  -5   99.69    4.40
  -1  -8  -5  105.89    4.30
  -1  -8  -5   93.59    4.30
  -1  -8  -5  103.19    4.50
  -1  -8  -5   92.89    4.20
  -1  -8  -5   85.09    9.80
   1   8   5   97.49    4.20
   1   8   5   95.19    4.30
   1   8   5  101.39    4.40
   1   8   5   95.79    4.80
  -2  -8  -5  462.75   24.50
  -2  -8  -5  466.65   18.80
  -2  -8  -5  471.35   18.70
   2   8   5  452.85   19.20
  -3  -8  -5   77.09   10.30
  -3  -8  -5   94.39    4.10
  -3  -8  -5   86.19    4.00
   3   8   5   82.89    3.90
   3   8   5   78.29    4.40
   3   8   5   86.29    4.00
   3   8   5   93.19    3.80
  -4  -8  -5   12.90    1.00
  -4  -8  -5   12.70    1.10
   4   8   5   15.70    1.10
   4   8   5   15.40    1.10
   4   8   5   17.30    0.90
  -5  -8  -5    3.60    0.70
  -5  -8  -5    4.30    0.60
   5   8   5    3.80    0.40
  -6  -8  -5   48.20    2.40
   6   8   5   47.40    2.30
   6   8   5   50.39    2.30
  -7  -8  -5   15.70    1.00
   7   8   5   15.80    0.90
   7   8   5   15.80    0.90
   4  -9  -5   24.70    1.20
   4  -9  -5   25.30    1.30
   4  -9  -5   25.00    1.20
   4  -9  -5   24.70    1.30
   4  -9  -5   25.10    1.30
  -4   9   5   25.60    1.10
   3  -9  -5  135.69    5.60
   3  -9  -5  136.99    5.60
   3  -9  -5  136.29    5.70
   3  -9  -5  127.59    5.60
   3  -9  -5  136.99    5.60
   3  -9  -5  137.99    5.60
  -3   9   5  131.19    5.60
  -3   9   5  134.19    5.40
   2  -9  -5   43.20    2.10
   2  -9  -5   44.30    2.10
   2  -9  -5   41.60    2.10
   2  -9  -5   44.20    2.10
   2  -9  -5   44.10    2.20
   2  -9  -5   40.80    2.20
  -2   9   5   42.00    2.00
  -2   9   5   42.30    1.90
   1  -9  -5   99.79    4.30
   1  -9  -5   82.79    4.20
   1  -9  -5   95.89    4.40
   1  -9  -5   91.59    4.20
   1  -9  -5   99.49    4.20
   1  -9  -5   93.69    4.10
   1  -9  -5   95.59    4.30
  -1   9   5   90.49    3.90
  -1   9   5   95.39    4.00
   0  -9  -5  127.89    5.50
  -1  -9  -5  143.69    6.00
  -1  -9  -5  141.39    5.90
  -1  -9  -5  135.39    5.80
  -1  -9  -5  135.79    5.90
  -1  -9  -5  126.19    5.90
   1   9   5  138.99    5.70
   1   9   5  139.39    5.80
   1   9   5  137.09    5.90
  -2  -9  -5   43.10    2.20
  -2  -9  -5   43.30    2.20
  -2  -9  -5   40.10    2.00
  -2  -9  -5   40.10    2.00
  -2  -9  -5   41.90    2.10
   2   9   5   40.10    2.00
   2   9   5   42.60    2.20
   2   9   5   43.60    1.90
  -3  -9  -5   23.80    1.60
  -3  -9  -5   23.30    1.30
  -3  -9  -5   23.90    1.40
   3   9   5   24.50    1.40
   3   9   5   24.80    1.20
   3   9   5   22.50    1.60
  -4  -9  -5  236.68    9.40
   4   9   5  221.58    9.50
   5   9   5  162.78    6.60
   5   9   5  154.78    6.40
  -6  -9  -5   21.80    1.10
  -6  -9  -5   20.10    1.20
   6   9   5   21.40    1.10
   2 -10  -5  258.97   10.30
   2 -10  -5  259.97   10.30
   2 -10  -5  252.17   10.30
   1 -10  -5  165.18    6.80
   1 -10  -5  172.78    6.90
   1 -10  -5  172.88    7.00
   1 -10  -5  159.18    6.80
   1 -10  -5  172.58    7.00
   1 -10  -5  160.98    6.80
   1 -10  -5  155.18    7.20
  -1  10   5  167.28    6.70
  -1  10   5  187.28    7.40
   0 -10  -5  105.89    4.50
   0 -10  -5  110.29    4.80
   0 -10  -5  110.49    4.70
   0 -10  -5  102.49    4.50
   0 -10  -5  108.99    4.60
   0 -10  -5  109.39    4.60
   0  10   5  108.99    4.50
   0  10   5  106.09    4.40
   0  10   5  115.39    4.90
  -1 -10  -5   42.00    1.90
  -1 -10  -5   40.60    2.20
  -1 -10  -5   36.60    1.90
  -1 -10  -5   37.90    1.80
  -1 -10  -5   41.60    2.00
  -1 -10  -5   34.30    1.80
   1  10   5   40.20    1.80
   1  10   5   39.00    1.90
   1  10   5   41.60    1.80
  -4 -10  -5  100.49    4.30
  -4 -10  -5   94.39    4.00
  -4 -10  -5   96.89    4.10
  -4 -10  -5   98.59    4.20
   4  10   5   99.09    4.10
   4  10   5   98.39    4.00
  -5 -10  -5  219.68    8.90
   4   7  -6    7.50    0.50
   4   7  -6    7.80    0.50
  -4  -7   6    8.40    0.70
   3   7  -6   89.99    3.60
   3   7  -6   89.39    3.60
  -3  -7   6   87.49    4.00
  -3  -7   6   81.19    3.80
  -3  -7   6   92.69    3.90
   2   7  -6  177.68    7.30
   2   7  -6  180.88    7.10
  -2  -7   6  174.58    7.50
  -2  -7   6  167.28    7.30
   1   7  -6   47.60    2.10
   1   7  -6   48.60    2.30
  -1  -7   6   46.40    2.50
  -1  -7   6   47.80    2.50
  -1  -7   6   50.69    2.40
  -1  -7   6   51.49    2.50
  -1  -7   6   43.40    2.00
  -1  -7   6   46.10    2.60
   0   7  -6  100.59    4.10
   0   7  -6   97.59    4.40
   0  -7   6  104.49    4.50
   0  -7   6  104.59    4.50
   0  -7   6   99.59    4.70
   0  -7   6  101.59    4.60
   0  -7   6   93.99    4.10
   0  -7   6  101.29    4.60
   1  -7   6   68.09    3.30
   1  -7   6   72.59    3.40
   1  -7   6   66.59    2.90
   1  -7   6   75.89    3.40
   1  -7   6   70.99    3.40
   1  -7   6   71.39    3.60
   2  -7   6   41.30    2.20
   2  -7   6   47.10    2.20
   2  -7   6   42.20    2.10
   2  -7   6   39.10    2.00
   3  -7   6   32.80    1.60
   3  -7   6   32.20    1.60
   6   6  -6    9.20    0.60
  -6  -6   6    8.60    0.50
   5   6  -6    4.70    0.40
   5   6  -6    5.40    0.40
  -5  -6   6    4.10    0.30
   4   6  -6   52.09    2.30
   4   6  -6   48.50    2.40
   4   6  -6   54.69    2.50
  -4  -6   6   47.70    2.20
  -4  -6   6   49.90    2.60
  -4  -6   6   50.29    2.20
   3   6  -6    1.40    0.40
   3   6  -6    1.20    0.30
   3   6  -6    1.40    0.40
  -3  -6   6    1.20    0.30
  -3  -6   6    2.10    0.50
   2   6  -6   32.70    1.80
   2   6  -6   30.70    1.70
  -2  -6   6   28.60    2.10
  -2  -6   6   32.00    1.60
  -2  -6   6   31.40    2.10
  -2  -6   6   35.40    2.20
  -2  -6   6   30.30    2.30
  -2  -6   6   34.60    2.00
   1   6  -6   43.10    2.10
   1   6  -6   37.80    1.90
   1   6  -6   44.30    2.10
  -1  -6   6   39.10    2.50
  -1  -6   6   41.00    2.30
  -1  -6   6   39.90    2.40
  -1  -6   6   40.40    3.00
  -1  -6   6   43.00    2.50
   0   6  -6   92.19    4.00
   0   6  -6   93.69    4.10
   0  -6   6   92.99    4.60
   0  -6   6   91.49    4.80
   0  -6   6   90.39    4.50
   0  -6   6   89.99    4.50
   0  -6   6   96.09    4.40
  -1   6  -6   13.10    0.90
   1  -6   6   13.10    1.80
   1  -6   6   14.90    1.30
   1  -6   6   16.30    1.50
   1  -6   6   14.60    1.30
   1  -6   6   15.70    1.00
   1  -6   6   13.50    1.60
   2  -6   6  140.99    6.30
   2  -6   6  141.29    6.60
   2  -6   6  137.79    6.40
   2  -6   6  137.39    6.10
   2  -6   6  148.39    6.30
   3  -6   6    4.20    0.80
   3  -6   6    3.70    0.80
   3  -6   6    3.70    0.50
   4  -6   6  104.19    4.60
   4  -6   6  111.09    4.80
   4  -6   6  109.79    4.50
   4  -6   6  107.99    4.80
   7   5  -6    1.90    0.20
   6   5  -6    1.50    0.30
  -6  -5   6    1.60    0.30
   5   5  -6   40.00    1.80
   5   5  -6   35.80    2.00
   5   5  -6   42.00    1.90
  -5  -5   6   41.50    2.00
   4   5  -6   13.20    0.90
   4   5  -6   14.20    1.10
   4   5  -6   14.70    0.90
  -4  -5   6   15.50    1.00
  -4  -5   6   12.00    1.30
   3   5  -6   33.90    1.90
   3   5  -6   33.70    1.70
   3   5  -6   35.50    1.80
  -3  -5   6   37.10    1.70
  -3  -5   6   31.70    2.10
  -3  -5   6   30.70    2.10
   2   5  -6    6.90    0.80
   2   5  -6    5.90    0.70
  -2  -5   6    5.80    0.50
  -2  -5   6    4.60    0.80
  -2  -5   6    6.10    0.90
  -2  -5   6    5.30    0.80
  -2  -5   6    6.90    0.70
   1   5  -6   23.60    1.50
   1   5  -6   22.60    1.20
   1   5  -6   22.50    1.30
   1   5  -6   23.70    1.50
  -1  -5   6   22.30    2.00
  -1  -5   6   19.70    1.40
  -1  -5   6   20.80    1.80
  -1  -5   6   22.80    2.10
  -1  -5   6   22.60    2.10
   0   5  -6    6.20    0.70
   0   5  -6    8.00    0.60
   0  -5   6    5.80    1.40
   0  -5   6    7.50    1.30
   0  -5   6    6.90    0.70
   0  -5   6    9.70    1.40
  -1   5  -6  242.88    9.80
  -1   5  -6  213.48   10.00
   1  -5   6  251.37   10.90
   1  -5   6  238.18   10.30
   1  -5   6  259.17   10.80
   1  -5   6  236.08   10.40
  -2   5  -6   94.49    4.20
   2  -5   6  104.89    4.80
   2  -5   6  102.99    5.20
   2  -5   6   98.39    4.30
   2  -5   6  101.09    4.80
   2  -5   6   91.99    4.10
   2  -5   6   91.69    4.10
   2  -5   6  100.69    5.00
   2  -5   6   92.39    4.60
   3  -5   6  458.05   18.50
   4  -5   6   42.60    2.50
   4  -5   6   46.90    2.70
   4  -5   6   39.50    1.90
   4  -5   6   41.10    2.10
   4  -5   6   39.20    1.90
   4  -5   6   46.80    2.50
   5  -5   6    1.60    0.50
   5  -5   6    2.90    0.80
   5  -5   6    2.10    0.30
   5  -5   6    1.90    0.30
   5  -5   6    1.70    0.40
   7   4  -6   92.59    3.90
   7   4  -6   91.79    3.90
  -7  -4   6   94.29    4.00
   6   4  -6   85.09    3.60
   6   4  -6   73.29    3.30
   6   4  -6   80.79    3.60
  -6  -4   6   83.99    3.70
   5   4  -6  175.08    7.90
   5   4  -6  194.28    7.90
  -5  -4   6  198.28    8.00
   4   4  -6   36.90    2.30
   4   4  -6   38.80    2.00
   4   4  -6   37.10    2.10
   4   4  -6   40.70    2.00
  -4  -4   6   38.30    2.30
  -4  -4   6   39.60    2.20
   3   4  -6  115.69    5.00
   3   4  -6  108.29    4.70
   3   4  -6  110.29    4.60
  -3  -4   6  111.69    4.80
  -3  -4   6  100.79    5.00
  -3  -4   6  102.89    5.00
   2   4  -6    3.80    0.50
   2   4  -6    4.90    0.50
   2   4  -6    3.80    0.60
   2   4  -6    3.10    0.60
  -2  -4   6    3.80    0.70
  -2  -4   6    4.50    0.70
  -2  -4   6    4.90    0.90
  -2  -4   6    4.20    0.60
  -2  -4   6    3.40    0.50
  -1  -4   6  537.65   21.60
   0   4  -6   21.00    1.10
   0   4  -6   22.50    1.30
   0  -4   6   21.80    1.80
   0  -4   6   19.20    1.80
   0  -4   6   19.60    1.20
   0  -4   6   21.10    1.00
   0  -4   6   19.20    1.60
   0  -4   6   17.90    1.10
   0  -4   6   22.70    1.30
   0  -4   6   19.50    1.60
   0  -4   6   21.00    1.60
  -2   4  -6   12.20    0.90
   2  -4   6   12.50    1.30
   2  -4   6   12.70    1.40
   2  -4   6   12.70    0.80
   2  -4   6   13.30    0.90
   2  -4   6   15.60    1.70
   2  -4   6   12.70    1.00
   2  -4   6   12.30    1.40
   2  -4   6   12.20    1.20
  -3   4  -6   11.60    0.80
   3  -4   6   12.50    0.80
   3  -4   6   13.60    1.10
   3  -4   6   11.70    1.10
   3  -4   6   12.10    1.50
  -4   4  -6  116.29    4.90
   4  -4   6  112.39    5.70
   4  -4   6  115.19    5.60
   4  -4   6  117.99    5.00
   4  -4   6  116.69    5.10
   4  -4   6  113.19    4.90
   4  -4   6  121.99    5.50
  -5   4  -6  151.68    5.90
   5  -4   6  149.29    6.70
   5  -4   6  139.29    6.20
   5  -4   6  137.19    5.90
   5  -4   6  148.29    6.00
   5  -4   6  146.69    6.00
   6  -4   6   19.10    1.40
   6  -4   6   15.10    1.30
   6  -4   6   18.60    1.10
   6  -4   6   17.90    1.00
   6  -4   6   17.30    0.90
   6  -4   6   18.80    1.00
   8   3  -6   74.39    3.20
  -8  -3   6   77.09    3.30
   7   3  -6  172.28    7.10
   7   3  -6  171.78    7.20
  -7  -3   6  173.88    7.30
  -7  -3   6  175.48    7.00
   6   3  -6   83.89    3.70
   6   3  -6   86.99    3.80
  -6  -3   6   86.19    3.90
  -6  -3   6   81.09    3.90
   5   3  -6  205.58    8.80
   5   3  -6  216.18    8.80
  -5  -3   6  208.38    8.50
  -5  -3   6  211.78    9.20
   4   3  -6    2.40    0.50
   4   3  -6    3.20    0.40
   4   3  -6    3.60    0.60
  -4  -3   6    2.70    0.30
  -4  -3   6    3.20    0.60
   2   3  -6   93.19    3.90
   2   3  -6   96.29    4.30
   2   3  -6   96.29    4.20
  -2  -3   6   94.39    4.40
  -2  -3   6   84.99    4.30
  -2  -3   6   88.99    4.40
  -2  -3   6   87.99    4.00
  -2  -3   6   95.39    4.50
  -2  -3   6   85.09    4.40
   0   3  -6   54.29    2.40
   0   3  -6   48.10    2.40
   0   3  -6   47.50    2.20
   0   3  -6   44.50    2.20
   0  -3   6   48.30    3.00
   0  -3   6   46.20    2.80
   0  -3   6   49.90    2.20
   0  -3   6   48.70    2.70
   0  -3   6   45.90    2.70
   0  -3   6   53.29    2.70
   0  -3   6   49.60    2.70
  -1   3  -6  143.19    5.90
   1  -3   6  129.99    5.60
   1  -3   6  140.49    6.40
   1  -3   6  135.69    6.40
   1  -3   6  143.89    7.10
   1  -3   6  135.59    6.30
   1  -3   6  143.69    6.70
   1  -3   6  133.79    6.20
   2  -3   6    1.90    0.40
   2  -3   6    1.30    0.60
   2  -3   6    0.90    0.60
  -3   3  -6   52.59    2.40
   3  -3   6   50.99    2.90
   3  -3   6   46.80    2.60
   3  -3   6   47.90    2.80
   3  -3   6   51.49    3.10
   3  -3   6   48.90    3.30
   3  -3   6   50.59    2.80
   3  -3   6   49.10    2.30
   3  -3   6   44.70    2.20
   3  -3   6   47.60    2.30
  -4   3  -6    9.10    0.70
  -4   3  -6    8.60    0.70
   4  -3   6    9.30    1.30
   4  -3   6    8.50    0.90
   4  -3   6    8.80    0.70
   4  -3   6    7.50    0.70
   4  -3   6    7.90    1.00
   4  -3   6    7.40    0.70
  -5   3  -6    2.40    0.40
   5  -3   6    2.40    0.40
   5  -3   6    2.00    0.70
   5  -3   6    1.30    1.00
   5  -3   6    1.90    0.50
   5  -3   6    1.50    0.30
  -6   3  -6   12.50    0.80
   6  -3   6   14.60    0.90
   6  -3   6   13.80    0.90
   6  -3   6   13.40    1.50
   6  -3   6   11.40    0.90
   6  -3   6   13.60    1.50
   6  -3   6   13.70    1.10
   7  -3   6   15.10    0.80
   7  -3   6   14.20    0.90
   7  -3   6   15.00    0.90
   7  -3   6   13.40    1.10
   7  -3   6   15.90    0.90
   8   2  -6   75.69    3.30
  -8  -2   6   73.09    3.30
  -8  -2   6   79.09    3.20
   6   2  -6   36.60    1.80
   6   2  -6   35.90    1.90
  -6  -2   6   36.00    2.00
   3   2  -6  261.07   11.50
  -3  -2   6  276.97   11.30
  -3  -2   6  281.77   11.50
  -3  -2   6  303.57   11.90
  -2  -2   6  753.32   30.20
   0   2  -6  309.47   13.10
   0   2  -6  316.97   13.20
   0  -2   6  354.76   13.60
   0  -2   6  328.17   13.80
   0  -2   6  342.27   13.60
   0  -2   6  322.77   13.80
  -1   2  -6  116.09    5.10
  -1   2  -6  116.49    5.20
   1  -2   6  122.29    5.60
   1  -2   6  127.89    6.00
   1  -2   6  130.19    5.70
   1  -2   6  122.19    5.20
   1  -2   6  127.69    5.60
   1  -2   6  127.49    5.80
   1  -2   6  133.19    5.70
  -2   2  -6   77.09    3.40
  -2   2  -6   74.49    3.30
   2  -2   6   68.59    3.50
   2  -2   6   76.99    3.70
   2  -2   6   76.79    3.90
   2  -2   6   71.69    3.70
   2  -2   6   67.39    3.10
   2  -2   6   75.69    3.70
   2  -2   6   69.79    4.00
   2  -2   6   71.69    3.30
  -3   2  -6   33.60    1.80
  -3   2  -6   35.50    1.80
   3  -2   6   31.80    1.60
   3  -2   6   36.80    1.90
   3  -2   6   32.80    1.80
   3  -2   6   34.10    2.20
   3  -2   6   35.20    2.40
   3  -2   6   35.90    2.20
   3  -2   6   31.60    2.10
   3  -2   6   32.70    2.60
  -4   2  -6   78.59    3.40
   4  -2   6   67.59    3.30
   4  -2   6   74.09    3.80
   4  -2   6   77.39    3.40
   4  -2   6   75.49    4.00
   4  -2   6   74.99    3.40
   4  -2   6   72.49    3.80
   4  -2   6   74.19    3.50
  -5   2  -6    6.50    0.70
  -5   2  -6    6.70    0.70
   5  -2   6    8.10    0.70
   5  -2   6    7.30    0.70
   5  -2   6    6.30    1.20
   5  -2   6    7.50    0.90
   5  -2   6    6.50    0.80
   5  -2   6    7.10    0.70
   5  -2   6    6.40    1.40
  -6   2  -6    9.60    0.60
  -6   2  -6   10.10    0.70
   6  -2   6    9.90    1.30
   6  -2   6   10.40    0.90
   6  -2   6    9.00    0.90
   6  -2   6    7.80    1.30
   6  -2   6   10.30    0.80
  -7   2  -6   10.70    0.60
  -7   2  -6   10.30    0.70
   7  -2   6    9.40    1.00
   7  -2   6   10.70    0.70
   7  -2   6   12.80    0.90
   8  -2   6   52.09    2.40
   8  -2   6   48.60    2.30
   8  -2   6   47.10    2.20
   8  -2   6   49.90    2.20
   8   1  -6   73.99    3.20
  -8  -1   6   73.19    3.10
  -8  -1   6   70.19    3.20
   5   1  -6   84.79   15.90
   5   1  -6  102.49    4.60
   5   1  -6  101.89    4.20
   5   1  -6  108.79    4.40
  -5  -1   6   98.89    4.20
  -5  -1   6  102.19    4.50
  -5  -1   6  102.69    4.60
  -2  -1   6  429.36   17.10
  -2  -1   6  432.36   17.40
   0  -1   6  426.86   17.30
   0  -1   6  418.86   17.70
   0  -1   6  435.26   17.30
   1  -1   6  315.07   12.80
   1  -1   6  279.37   12.80
   1  -1   6  330.77   12.90
   1  -1   6  320.37   13.00
   2  -1   6  350.06   26.60
   2  -1   6  383.76   15.30
  -3   1  -6   60.99    2.80
  -3   1  -6   55.99    2.70
  -3   1  -6   57.59    2.70
   3  -1   6   48.60    6.40
   3  -1   6   61.69    3.20
   3  -1   6   60.19    3.50
   3  -1   6   58.49    3.20
   3  -1   6   53.39    2.70
   3  -1   6   58.69    3.10
   3  -1   6   56.69    3.10
   3  -1   6   54.19    2.50
  -4   1  -6    1.80    0.40
  -4   1  -6    2.90    0.40
  -4   1  -6    2.80    0.50
   4  -1   6    2.80    0.30
   4  -1   6    2.20    0.80
   4  -1   6    2.00    0.40
   4  -1   6    1.60    0.60
   4  -1   6    2.50    0.50
  -5   1  -6  132.19    5.50
  -5   1  -6  125.89    5.30
   5  -1   6  121.99    6.00
   5  -1   6  119.99    5.40
   5  -1   6  120.19    5.40
   5  -1   6  117.59    5.20
   5  -1   6  120.79    5.70
   5  -1   6  120.39    5.30
   5  -1   6  126.49    5.30
   5  -1   6  126.39    5.90
  -6   1  -6    7.80    0.70
  -6   1  -6    7.90    0.80
  -6   1  -6    7.10    0.50
   6  -1   6    7.30    0.70
   6  -1   6    8.20    0.70
   6  -1   6    8.30    1.20
   6  -1   6    5.60    1.10
  -7   1  -6    1.90    0.30
  -8   1  -6   20.10    1.00
  -8   1  -6   20.80    1.20
   8  -1   6   20.60    1.10
   8  -1   6   19.10    1.10
   8  -1   6   21.60    1.10
   8  -1   6   22.50    1.20
   8   0  -6   90.89    4.00
  -8   0   6   96.29    4.00
  -7   0   6  319.17   13.00
   6   0  -6  736.13   38.00
  -6   0   6  706.33   28.60
   5   0  -6  671.13   34.50
  -5   0   6  623.04   26.20
   4   0  -6  209.58    8.30
   4   0  -6  216.18    8.60
   4   0  -6  201.98    8.80
   4   0  -6  226.88   18.20
   4   0  -6  190.38    8.70
  -4   0   6  215.88    8.70
  -4   0   6  203.78    8.30
  -4   0   6  202.48    8.50
   3   0  -6  262.77   18.80
  -3   0   6  256.97   10.60
  -3   0   6  268.57   11.00
  -3   0   6  257.77   10.60
   2   0  -6  690.63   33.70
  -2   0  -6   71.59    3.00
  -2   0  -6   69.69    3.20
   2   0   6   58.69    2.90
   2   0   6   66.69    3.30
   2   0   6   65.19    3.20
   2   0   6   61.39    2.90
  -3   0  -6  231.08    9.70
  -3   0  -6  231.18    9.60
   3   0   6  262.97   10.40
   3   0   6  233.18    9.70
   3   0   6  242.88   10.30
   3   0   6  253.97   10.00
   3   0   6  222.68    9.70
  -4   0  -6  198.08    8.40
  -4   0  -6  190.38    8.30
   4   0   6  212.28    8.70
   4   0   6  213.58    8.40
   4   0   6  193.88    8.50
   4   0   6  206.98    8.90
   4   0   6  222.58    9.10
  -5   0  -6   80.49    3.70
  -5   0  -6   85.39    4.00
  -5   0  -6   83.59    3.70
   5   0   6   86.59    3.90
   5   0   6   92.09    3.90
   5   0   6   83.99    5.20
   5   0   6   86.49    4.40
   5   0   6   85.39    3.70
   5   0   6   95.49    3.90
   5   0   6   89.09    3.90
   5   0   6   85.39    4.30
  -6   0  -6   18.20    1.10
  -6   0  -6   19.90    1.00
  -6   0  -6   18.10    1.20
  -6   0  -6   18.30    1.30
   6   0   6   18.40    1.10
   6   0   6   17.30    1.50
   6   0   6   16.00    0.90
   6   0   6   18.20    1.50
   6   0   6   19.00    1.60
   6   0   6   18.50    1.20
   6   0   6   17.80    1.20
  -7   0  -6    1.80    0.40
   7   0   6    2.10    0.40
   7   0   6    1.40    0.30
   7   0   6    2.60    0.70
   7   0   6    1.30    0.30
  -8   0  -6   10.70    0.70
  -8   0  -6   10.00    0.70
  -8   0  -6   11.80    0.60
   8   0   6   11.30    0.80
   8   0   6   10.30    0.70
   8   0   6   10.30    0.80
   8   0   6   10.80    0.80
  -9   0  -6    8.30    0.50
   9   0   6    8.70    0.50
  -7   1   6  525.05   21.10
   6  -1  -6  319.27   12.50
   6  -1  -6  319.17   20.90
   6  -1  -6  308.77   12.50
  -6   1   6  302.97   12.60
  -6   1   6  292.57   13.30
   5  -1  -6  289.27   11.60
   5  -1  -6  272.27   19.30
   5  -1  -6  283.87   11.40
  -5   1   6  293.37   11.70
  -5   1   6  283.07   12.20
  -5   1   6  267.87   11.50
   4  -1  -6  715.43   38.40
   3  -1  -6 1735.93   73.59
   1  -1  -6 1046.80   46.00
   0  -1  -6  288.57   18.60
   0   1   6  319.37   12.60
   2   1   6  408.76   16.50
   3   1   6  443.76   16.70
   3   1   6  365.26   16.10
  -4  -1  -6  149.49    6.20
  -4  -1  -6  154.88    6.30
   4   1   6  155.38    6.80
   4   1   6  159.48    6.90
   4   1   6  152.28    6.40
   4   1   6  139.19    6.30
   4   1   6  140.69    6.60
   4   1   6  154.68    6.30
  -5  -1  -6    1.70    0.50
  -5  -1  -6    2.80    0.50
  -5  -1  -6    2.70    0.40
   5   1   6    1.90    0.40
   5   1   6    1.80    0.60
   5   1   6    1.60    0.50
   5   1   6    2.60    0.50
  -6  -1  -6   65.79    3.20
  -6  -1  -6   65.69    3.30
  -6  -1  -6   62.69    2.90
  -6  -1  -6   63.39    2.80
   6   1   6   63.59    2.90
   6   1   6   62.69    3.00
   6   1   6   63.29    3.40
   6   1   6   61.29    2.90
   6   1   6   66.59    3.50
   6   1   6   64.09    3.30
   6   1   6   62.79    3.00
  -7  -1  -6  119.49    5.10
  -7  -1  -6  122.79    5.30
  -7  -1  -6  122.59    5.10
   7   1   6  125.49    5.30
   7   1   6  128.99    5.20
   7   1   6  121.59    5.20
   7   1   6  120.69    5.00
   7   1   6  122.69    5.60
   7   1   6  109.39    5.00
   7   1   6  127.19    5.20
  -8  -1  -6   22.60    1.20
  -8  -1  -6   24.70    1.20
  -8  -1  -6   22.30    1.30
   8   1   6   22.20    1.20
   8   1   6   21.90    1.20
   8   1   6   23.10    1.20
   8   1   6   21.30    1.10
   8   1   6   23.80    1.30
  -9  -1  -6    1.30    0.20
  -9  -1  -6    1.40    0.30
   9   1   6    1.20    0.20
  -7   2   6  204.48    8.90
   6  -2  -6  245.98   16.60
   5  -2  -6 1047.50   47.20
   4  -2  -6  897.51   41.10
   2  -2  -6  435.76   22.10
   2  -2  -6  441.56   17.50
   1  -2  -6  562.64   27.50
   0  -2  -6  819.82   37.00
  -1  -2  -6 1232.18   53.99
  -4  -2  -6    1.90    0.40
  -4  -2  -6    1.60    0.40
  -4  -2  -6    1.40    0.30
   4   2   6    1.30    0.30
   4   2   6    2.10    0.30
   4   2   6    1.60    0.60
  -7  -2  -6  142.49    6.10
  -7  -2  -6  142.19    5.80
  -7  -2  -6  141.39    6.00
   7   2   6  143.79    5.90
   7   2   6  144.49    5.90
   7   2   6  134.59    5.90
   7   2   6  142.89    6.00
  -8  -2  -6   68.99    2.80
  -8  -2  -6   65.69    3.00
  -8  -2  -6   63.89    3.00
   8   2   6   64.09    2.80
   8   2   6   70.29    3.00
   8   2   6   65.89    2.80
   8   2   6   62.79    2.80
   8   2   6   63.49    2.90
  -9  -2  -6   56.29    2.30
  -9  -2  -6   54.29    2.40
   9   2   6   56.39    2.40
   8  -3  -6   21.20    1.10
   8  -3  -6   22.20    1.10
  -8   3   6   22.00    1.00
  -8   3   6   23.00    1.10
   7  -3  -6  193.78    8.60
  -7   3   6  205.98    8.10
  -7   3   6  196.68    8.30
   6  -3  -6  208.98   14.40
   6  -3  -6  197.58    8.20
   6  -3  -6  200.38    8.10
  -6   3   6  196.98    9.00
   5  -3  -6  343.47   14.30
   5  -3  -6  363.96   20.10
   5  -3  -6  369.66   14.40
  -5   3   6  356.66   15.20
   4  -3  -6  207.28   14.10
   4  -3  -6  205.08    8.60
   4  -3  -6  221.48    8.80
  -4   3   6  209.08    8.60
  -4   3   6  213.38    8.50
  -4   3   6  198.18    9.30
   3  -3  -6  463.05   23.80
   3  -3  -6  456.85   18.40
   2  -3  -6 1053.49   46.10
   1  -3  -6 1328.67   56.69
   0  -3  -6 1890.81   78.99
  -1  -3  -6 2024.20   84.59
  -2  -3  -6  131.69    5.30
  -2  -3  -6  123.99    5.50
  -2  -3  -6  114.09   13.60
   2   3   6  120.09    5.30
   2   3   6  134.29    6.00
  -3  -3  -6  862.61   49.40
  -5  -3  -6  688.73   28.00
  -6  -3  -6  202.28    8.10
  -6  -3  -6  205.58    8.20
  -6  -3  -6  197.38    8.40
   6   3   6  199.68    8.20
   6   3   6  199.28    8.50
   6   3   6  183.98    7.90
   6   3   6  186.98    8.70
   6   3   6  182.48    8.00
  -7  -3  -6   46.50    2.30
  -7  -3  -6   47.40    2.40
  -7  -3  -6   49.99    2.20
   7   3   6   48.30    2.30
   7   3   6   49.50    2.40
   7   3   6   47.60    2.30
  -8  -3  -6   75.09    3.10
  -8  -3  -6   71.29    3.30
  -8  -3  -6   72.69    3.30
   8   3   6   74.19    3.30
   8   3   6   72.09    3.20
  -9  -3  -6    3.90    0.30
  -9  -3  -6    2.90    0.40
   9   3   6    3.20    0.30
   8  -4  -6   26.00    1.20
   8  -4  -6   24.50    1.10
  -8   4   6   25.30    1.10
  -8   4   6   24.40    1.10
   7  -4  -6   81.69    3.40
   7  -4  -6   74.39    3.30
   7  -4  -6   79.39    3.40
  -7   4   6   80.39    3.30
  -7   4   6   75.19    3.50
  -7   4   6   79.49    3.30
   6  -4  -6   45.10    2.10
   6  -4  -6   46.00    2.20
   6  -4  -6   30.40    6.80
   6  -4  -6   43.90    2.20
   6  -4  -6   44.90    2.00
   6  -4  -6   45.70    2.30
  -6   4   6   46.60    2.10
  -6   4   6   44.50    2.30
  -6   4   6   45.60    2.10
   5  -4  -6  144.79    6.00
   5  -4  -6  136.99    6.00
   5  -4  -6  148.49    6.10
   5  -4  -6  152.18    6.30
   5  -4  -6  139.99   11.10
   5  -4  -6  142.19    6.10
  -5   4   6  150.38    6.30
  -5   4   6  148.39    6.00
  -5   4   6  133.19    6.70
  -5   4   6  146.39    6.10
   4  -4  -6  463.75   22.80
   4  -4  -6  439.16   17.90
   3  -4  -6  578.74   27.30
   3  -4  -6  562.04   22.60
   2  -4  -6  558.64   26.80
   0  -4  -6  264.47   15.20
   0  -4  -6  249.68   10.00
   0   4   6  248.98    9.90
   0   4   6  219.08   10.20
  -1  -4  -6  403.66   16.80
  -1  -4  -6  446.26   22.50
  -2  -4  -6 1002.50   46.20
  -3  -4  -6  991.40   48.20
  -5  -4  -6   81.89    3.50
  -5  -4  -6   77.39    3.70
  -5  -4  -6   75.89    3.80
  -5  -4  -6   80.29    3.30
  -5  -4  -6   79.09    3.50
   5   4   6   76.69    3.60
   5   4   6   75.89    3.50
  -6  -4  -6  127.79    5.60
  -6  -4  -6  123.39    5.70
  -6  -4  -6  131.99    5.40
  -6  -4  -6  131.19    5.20
  -6  -4  -6  127.49    5.40
   6   4   6  121.59    6.10
   6   4   6  115.49    5.20
   6   4   6  127.09    5.50
  -7  -4  -6   33.30    1.60
  -7  -4  -6   33.10    1.80
  -7  -4  -6   34.00    2.00
  -7  -4  -6   32.90    1.80
   7   4   6   33.20    1.80
  -9  -4  -6    1.30    0.20
   9   4   6    0.60    0.20
   9   4   6    0.90    0.20
   9   4   6    0.90    0.20
   7  -5  -6    9.60    0.50
   7  -5  -6   10.50    0.60
   7  -5  -6   10.10    0.80
   7  -5  -6    9.70    0.60
   7  -5  -6    8.80    0.60
   7  -5  -6   10.00    0.60
  -7   5   6   10.10    0.60
  -7   5   6    9.90    0.70
  -7   5   6    9.20    0.70
   6  -5  -6   92.79    4.10
   6  -5  -6   88.89    4.00
   6  -5  -6   91.09    4.00
   6  -5  -6   91.89    4.00
  -6   5   6   95.99    3.90
  -6   5   6   93.59    4.20
   5  -5  -6  201.88    8.40
   5  -5  -6  212.68    8.50
   5  -5  -6  216.08    8.60
   5  -5  -6  199.88   11.60
  -5   5   6  210.48    8.50
  -5   5   6  202.68    9.20
   4  -5  -6   81.19    3.60
   4  -5  -6   80.69    3.60
   4  -5  -6   84.29    3.60
   4  -5  -6   88.69    3.80
   4  -5  -6   84.29    3.80
  -4   5   6   87.19    3.80
  -4   5   6   78.39    4.30
  -4   5   6   79.79    3.60
  -4   5   6   82.49    3.50
   3  -5  -6  401.46   20.30
   3  -5  -6  388.06   15.70
   2  -5  -6  408.16   16.60
   2  -5  -6  426.46   21.20
   1  -5  -6  501.85   24.50
   1  -5  -6  485.75   19.40
   1  -5  -6  478.85   19.40
   0  -5  -6  752.62   34.80
  -1  -5  -6 1038.20   47.10
  -2  -5  -6 1338.07   60.89
  -3  -5  -6  577.44   32.10
   3   5   6  524.05   22.40
  -4  -5  -6  459.55   33.40
  -5  -5  -6  131.99    5.40
  -5  -5  -6  126.09    5.20
  -5  -5  -6  125.29    5.70
   5   5   6  130.19    5.60
   5   5   6  123.09    5.50
   6   5   6  705.83   29.10
  -7  -5  -6   44.50    2.20
  -7  -5  -6   44.70    2.00
  -7  -5  -6   45.10    2.40
   7   5   6   45.10    2.30
  -8  -5  -6   11.70    0.90
  -8  -5  -6   12.90    0.80
   8   5   6   14.90    0.90
   7  -6  -6   84.59    3.70
   7  -6  -6   91.59    3.70
  -7   6   6   89.99    3.60
   6  -6  -6   43.70    2.00
   6  -6  -6   42.00    2.00
   6  -6  -6   41.20    1.90
   6  -6  -6   43.60    2.10
   6  -6  -6   43.50    2.00
   6  -6  -6   41.60    2.00
  -6   6   6   42.00    1.90
  -6   6   6   43.80    1.90
  -6   6   6   41.30    2.00
   5  -6  -6  122.39    5.30
   5  -6  -6  122.39    5.20
   5  -6  -6  123.39    5.30
   5  -6  -6  126.49    5.30
   5  -6  -6  129.49    5.40
  -5   6   6  122.49    5.30
  -5   6   6  127.09    5.20
  -5   6   6  118.89    5.10
   4  -6  -6  283.07   11.30
  -4   6   6  284.37   11.30
  -4   6   6  273.67   12.00
   3  -6  -6  531.45   28.90
   2  -6  -6  810.22   36.20
   1  -6  -6  591.54   28.30
   0  -6  -6 1038.10   46.30
  -1  -6  -6  965.40   44.50
  -2  -6  -6  675.63   33.60
  -2  -6  -6  657.13   26.30
   2   6   6  624.94   25.90
  -3  -6  -6  100.29    4.30
  -3  -6  -6  108.09    4.50
  -3  -6  -6  102.79    4.60
  -3  -6  -6   80.59   11.90
   3   6   6  102.59    4.60
   3   6   6   96.29    4.50
   3   6   6  104.79    4.30
   3   6   6   97.59    4.50
  -4  -6  -6  957.20   50.29
  -5  -6  -6  213.78    8.90
   5   6   6  209.58    8.70
   5   6   6  201.38    8.70
  -6  -6  -6    6.80    0.80
  -6  -6  -6    6.40    0.60
   6   6   6    6.20    0.60
   6   6   6    5.60    0.70
  -8  -6  -6  160.28    6.30
  -8  -6  -6  149.19    6.40
   8   6   6  150.88    6.20
   6  -7  -6   31.10    1.50
   6  -7  -6   30.10    1.60
   6  -7  -6   32.90    1.50
   6  -7  -6   32.20    1.40
   6  -7  -6   33.80    1.50
   6  -7  -6   31.60    1.50
  -6   7   6   31.10    1.40
   5  -7  -6   39.90    1.90
   5  -7  -6   37.80    2.00
   5  -7  -6   39.90    1.90
   5  -7  -6   39.70    1.80
   5  -7  -6   39.40    1.80
   5  -7  -6   38.80    1.90
  -5   7   6   36.20    1.80
  -5   7   6   40.00    1.80
  -5   7   6   38.80    1.70
   4  -7  -6  254.57   10.70
  -4   7   6  258.67   10.40
   3  -7  -6   74.99    3.40
   3  -7  -6   78.89    3.50
   3  -7  -6   74.09    3.40
   3  -7  -6   75.99    3.30
   3  -7  -6   79.39    3.50
   3  -7  -6   71.79    3.30
   3  -7  -6   73.69    3.40
   3  -7  -6   68.39    3.10
  -3   7   6   73.89    3.20
  -3   7   6   72.29    3.20
  -3   7   6   73.19    3.40
  -3   7   6   72.69    4.00
   2  -7  -6   85.39    3.80
   2  -7  -6   92.19    4.00
   2  -7  -6   85.29    3.80
   2  -7  -6   82.99    3.70
   2  -7  -6   87.19    3.80
   2  -7  -6   86.89    3.90
   2  -7  -6   93.69    4.00
   2  -7  -6   79.09    8.00
  -2   7   6   83.99    4.40
  -2   7   6   85.99    3.70
  -2   7   6   83.09    3.80
  -2   7   6   88.39    3.90
   1  -7  -6  244.98    9.80
   1  -7  -6  242.48    9.70
   1  -7  -6  235.08    9.60
   1  -7  -6  236.18    9.60
  -1   7   6  229.08   10.20
  -1   7   6  224.38    9.60
   0  -7  -6  371.56   15.30
   0  -7  -6  399.06   20.90
   0  -7  -6  379.16   15.30
  -1  -7  -6    5.40    5.60
  -1  -7  -6   15.80    1.20
  -1  -7  -6   17.30    1.00
  -1  -7  -6   16.50    1.10
  -1  -7  -6   13.40    1.00
   1   7   6   14.90    0.90
   1   7   6   17.30    1.20
  -2  -7  -6  626.64   25.30
  -2  -7  -6  646.64   32.80
  -3  -7  -6  247.58   10.10
  -3  -7  -6  246.78   10.00
  -3  -7  -6  237.48    9.60
  -3  -7  -6  245.68   26.40
   3   7   6  220.58   10.60
   3   7   6  232.88    9.90
   3   7   6  254.27   10.00
   3   7   6  242.68   10.10
  -4  -7  -6    3.50    0.60
  -4  -7  -6    3.10    0.50
  -4  -7  -6   -4.40   11.60
   4   7   6    2.10    0.50
  -5  -7  -6  814.92   52.39
  -7  -7  -6  130.39    5.70
  -7  -7  -6  140.49    5.50
   7   7   6  126.49    5.50
   7   7   6  139.39    5.60
  -8  -7  -6  103.89    4.50
   8   7   6  110.99    4.40
   5  -8  -6    5.00    0.50
   5  -8  -6    5.10    0.50
   5  -8  -6    4.70    0.40
   5  -8  -6    4.90    0.50
   5  -8  -6    5.80    0.50
  -5   8   6    5.80    0.40
  -4   8   6    1.80    0.40
  -4   8   6    1.90    0.30
   3  -8  -6    6.80    0.60
   3  -8  -6    9.30    0.70
   3  -8  -6    7.40    0.70
  -3   8   6    8.70    0.60
  -3   8   6    7.80    0.50
  -3   8   6    8.80    0.70
   2  -8  -6   97.09    4.30
   2  -8  -6   90.29    4.30
   2  -8  -6   93.79    4.30
   2  -8  -6   93.39    4.10
   2  -8  -6  102.59    4.10
   2  -8  -6   93.29    4.20
   2  -8  -6   94.29    4.10
  -2   8   6   93.69    4.20
  -2   8   6   93.69    4.00
   1  -8  -6    5.20    0.60
   1  -8  -6    4.40    0.40
   1  -8  -6    4.50    0.70
   1  -8  -6    5.80    0.60
   1  -8  -6    5.40    0.70
   1  -8  -6    4.60    0.60
  -1   8   6    5.50    1.50
  -1   8   6    4.50    0.50
   0  -8  -6  375.86   14.40
   0  -8  -6  340.67   18.80
   0   8   6  354.06   15.10
  -1  -8  -6  171.98    7.20
  -1  -8  -6  172.78    7.30
  -1  -8  -6  169.88   13.50
  -1  -8  -6  168.88    7.20
  -1  -8  -6  163.58    7.10
  -1  -8  -6  181.68    7.40
  -1  -8  -6  180.58    7.40
   1   8   6  182.48    7.10
   1   8   6  178.58    7.40
   1   8   6  166.48    8.30
   1   8   6  167.88    7.20
  -2  -8  -6    7.90    0.80
  -2  -8  -6    6.80    0.70
  -2  -8  -6    7.70    0.70
  -2  -8  -6    9.40    6.80
   2   8   6    7.30    0.70
   2   8   6    7.30    0.80
   2   8   6    7.50    0.60
   2   8   6    6.20    1.00
  -3  -8  -6  778.02   38.50
   4   8   6  375.66   15.50
   4   8   6  386.26   15.40
  -5  -8  -6  184.28    7.50
   5   8   6  179.78    7.50
  -6  -8  -6  118.29    5.20
   6   8   6  125.59    5.00
   6   8   6  116.59    5.00
  -7  -8  -6   11.80    0.80
   7   8   6   10.90    0.60
   7   8   6   11.00    0.70
   4  -9  -6    8.90    0.50
   4  -9  -6    9.20    0.70
   4  -9  -6    9.60    0.50
   4  -9  -6   10.10    0.60
   4  -9  -6    9.00    0.60
  -4   9   6   10.00    0.50
   3  -9  -6    0.90    0.30
   3  -9  -6    0.80    0.30
   3  -9  -6    1.50    0.30
   3  -9  -6    0.80    0.20
   3  -9  -6    1.20    0.30
   2  -9  -6  169.68    6.90
   2  -9  -6  161.98    6.80
   2  -9  -6  170.18    6.90
   2  -9  -6  170.78    7.00
   2  -9  -6  165.08    7.00
  -2   9   6  170.58    6.80
  -2   9   6  166.58    6.70
  -2   9   6  161.38    6.90
   1  -9  -6   81.99    3.60
   1  -9  -6   79.39    3.60
   1  -9  -6   79.09    3.60
   1  -9  -6   80.29    3.70
   1  -9  -6   81.49    3.50
   1  -9  -6   78.79    3.60
   1  -9  -6   77.79    3.40
  -1   9   6   80.39    3.40
  -1   9   6   80.69    3.40
  -1   9   6   74.29    3.50
   0  -9  -6   32.60    1.80
   0  -9  -6   29.90    1.60
   0  -9  -6   29.20    1.60
   0  -9  -6   31.10    1.60
   0   9   6   29.40    1.80
   0   9   6   30.70    1.50
  -1  -9  -6  413.76   16.40
  -1  -9  -6  410.26   16.50
   2   9   6  198.78    8.30
  -3  -9  -6  123.89    5.10
  -3  -9  -6  122.79    5.20
   3   9   6  110.89    5.20
   3   9   6  119.89    5.10
  -4  -9  -6  171.38    7.10
  -5  -9  -6   15.80    1.00
   5   9   6   17.50    1.00
  -6  -9  -6   18.50    1.00
   6   9   6   17.50    0.90
   2 -10  -6   40.30    1.90
   2 -10  -6   42.10    1.80
   2 -10  -6   43.20    1.90
   2 -10  -6   40.80    1.80
  -2  10   6   43.10    1.80
   1 -10  -6  148.09    6.20
   1 -10  -6  152.88    6.20
   1 -10  -6  149.29    6.10
   1 -10  -6  153.98    6.30
   1 -10  -6  152.08    6.20
   0 -10  -6   82.39    3.50
   0 -10  -6   81.09    3.70
   0 -10  -6   86.19    3.60
   0 -10  -6   79.79    3.50
   0  10   6   81.69    3.40
   0  10   6   76.39    3.50
   0  10   6   84.69    3.40
  -1 -10  -6   35.00    1.70
  -1 -10  -6   37.00    1.80
  -1 -10  -6   36.50    1.90
  -1 -10  -6   34.00    1.60
   1  10   6   36.30    1.60
   1  10   6   33.20    1.70
   1  10   6   37.30    1.70
  -2 -10  -6  179.48    7.30
  -2 -10  -6  197.08    7.60
  -2 -10  -6  160.68    7.20
  -3 -10  -6   73.79    3.30
  -3 -10  -6   76.29    3.30
   3  10   6   76.79    3.10
   3  10   6   75.69    3.20
  -4 -10  -6   15.90    0.90
  -4 -10  -6   15.00    0.70
  -4 -10  -6   15.70    0.90
  -4 -10  -6   15.20    1.00
   4  10   6   14.70    0.80
   4  10   6   15.00    0.70
  -2  -7   7  170.28    7.00
   1   7  -7   59.49    2.40
  -1  -7   7   55.19    2.60
  -1  -7   7   62.29    2.80
  -1  -7   7   57.69    2.60
  -1  -7   7   58.89    3.10
   0  -7   7  164.98    6.50
   0  -7   7  155.88    6.50
   0  -7   7  154.18    6.50
   0  -7   7  152.28    6.50
   3   6  -7  185.38    7.50
   3   6  -7  183.28    7.70
  -3  -6   7  184.48    7.80
  -3  -6   7  188.98    7.70
  -2  -6   7  362.86   14.80
   1   6  -7  210.68    8.60
   1   6  -7  210.58    8.40
  -1  -6   7  213.98    8.40
  -1  -6   7  203.08    8.80
  -1  -6   7  196.28    8.90
  -1  -6   7  220.78    9.00
  -1   6  -7  142.59    6.00
   1  -6   7  148.59    6.10
   1  -6   7  152.38    6.70
   1  -6   7  147.89    6.40
   1  -6   7  153.28    6.50
   1  -6   7  143.29    6.60
   1  -6   7  155.68    6.50
   2  -6   7   79.99    3.70
   2  -6   7   76.19    3.80
   2  -6   7   81.69    3.90
   2  -6   7   75.49    3.60
   2  -6   7   79.39    3.30
   3  -6   7    9.30    0.60
   3  -6   7    8.80    0.80
   3  -6   7    9.90    1.00
   3  -6   7    9.70    0.80
   4   5  -7  425.76   17.10
  -3  -5   7  317.37   14.20
  -3  -5   7  374.66   14.10
  -1   5  -7   83.39    4.30
   1  -5   7   89.29    3.80
   1  -5   7   80.99    4.20
   1  -5   7   82.29    4.60
   1  -5   7   89.19    4.50
   1  -5   7   92.99    4.30
   1  -5   7   90.59    4.40
  -2   5  -7  234.68    9.30
  -2   5  -7  223.38    9.10
   2  -5   7  245.68    9.80
   2  -5   7  218.28    9.10
   2  -5   7  214.38    9.10
   3  -5   7  838.52   33.10
   4  -5   7   29.10    1.40
   4  -5   7   31.20    1.90
   4  -5   7   29.40    1.40
   4  -5   7   30.70    1.80
   4  -5   7   29.70    1.60
   4  -5   7   31.10    1.50
   5  -5   7   42.70    1.90
   5  -5   7   39.60    2.00
   5  -5   7   42.30    1.90
   5  -5   7   42.00    2.10
   7   4  -7  120.69    5.10
  -7  -4   7  134.29    5.20
   6   4  -7  251.27   10.20
   5   4  -7  287.97   12.20
  -3  -4   7  472.65   19.10
  -2  -4   7  549.74   21.60
  -2  -4   7  503.75   21.50
   1   4  -7  302.57   11.70
   1   4  -7  287.57   11.80
  -1  -4   7  275.37   12.40
  -1  -4   7  256.87   12.70
  -1  -4   7  307.97   12.30
   0   4  -7  435.06   17.10
   0  -4   7  421.36   17.90
  -2   4  -7   49.50    2.30
   2  -4   7   54.89    3.40
   2  -4   7   55.49    3.10
   2  -4   7   46.80    2.80
   2  -4   7   56.99    3.00
   2  -4   7   53.79    2.50
   2  -4   7   49.40    2.30
   2  -4   7   48.50    2.30
  -3   4  -7  207.28    9.00
   3  -4   7  227.08    9.70
   3  -4   7  224.38    9.90
   3  -4   7  221.08    9.60
   3  -4   7  212.58    8.90
   3  -4   7  237.78   10.00
   3  -4   7  216.98    9.00
  -4   4  -7  329.27   13.20
   4  -4   7  332.87   13.70
   5  -4   7    2.90    0.80
   6  -4   7   39.40    1.80
   6  -4   7   40.40    1.70
   6  -4   7   41.20    1.70
   6  -4   7   41.00    2.10
   6  -4   7   36.30    1.90
   7   3  -7  134.99    5.60
   7   3  -7  137.39    5.70
  -7  -3   7  141.99    5.70
   6   3  -7  340.47   13.70
   5   3  -7  265.97   10.90
   4   3  -7  255.17   10.30
   4   3  -7  240.38   10.40
   3   3  -7  129.49    5.80
   3   3  -7  136.39    6.20
   3   3  -7  137.69    5.70
   3   3  -7  137.29    6.00
  -3  -3   7  142.69    6.00
  -3  -3   7  141.69    6.30
  -3  -3   7  137.99    5.90
  -2  -3   7  413.96   17.00
  -2  -3   7  418.56   17.20
  -2  -3   7  416.66   17.10
   0   3  -7  178.58    7.50
   0   3  -7  181.28    7.70
   0   3  -7  180.68    7.50
   0  -3   7  184.78    8.10
   0  -3   7  181.48    8.10
   0  -3   7  177.68    8.20
   0  -3   7  192.18    8.10
   0  -3   7  187.58    8.10
   0  -3   7  180.98    8.40
   0  -3   7  186.38    7.50
  -1   3  -7  368.16   14.70
  -1   3  -7  368.56   14.70
   1  -3   7  352.36   14.60
   1  -3   7  384.76   15.30
  -3   3  -7   25.90    1.40
  -3   3  -7   27.80    1.60
   3  -3   7   33.00    2.80
   3  -3   7   29.80    1.60
   3  -3   7   26.90    2.50
  -4   3  -7  185.98    7.90
  -4   3  -7  184.88    7.70
   4  -3   7  186.08    7.80
   4  -3   7  193.48    7.90
   4  -3   7  196.98    8.00
   4  -3   7  198.68    8.60
   4  -3   7  181.38    8.30
   4  -3   7  196.48    8.70
  -5   3  -7  149.49    6.00
  -5   3  -7  153.18    6.10
   5  -3   7  144.59    6.30
   5  -3   7  141.69    6.00
  -6   3  -7  153.68    6.20
   6  -3   7  152.48    6.70
   6  -3   7  162.48    6.50
   6  -3   7  146.39    6.20
   6  -3   7  160.68    6.80
   8   2  -7   73.79    3.10
  -8  -2   7   73.29    3.10
   7   2  -7  102.79    4.40
   7   2  -7  100.19    4.20
  -7  -2   7  103.59    4.40
  -7  -2   7  102.79    4.20
   6   2  -7   80.09    3.70
   6   2  -7   80.59    3.50
  -6  -2   7   80.99    3.70
  -6  -2   7   83.49    3.50
   5   2  -7   26.70    1.50
   5   2  -7   22.20    1.20
   5   2  -7   27.20    1.40
  -5  -2   7   23.90    1.30
  -5  -2   7   23.30    1.50
   4   2  -7  320.37   13.30
   4   2  -7  340.97   13.40
   4   2  -7  312.27   13.60
  -4  -2   7  332.97   13.10
   2   2  -7   41.40    1.90
   2   2  -7   39.70    2.30
   2   2  -7   42.50    2.20
   2   2  -7   40.40    2.00
  -2  -2   7   42.20    2.50
  -2  -2   7   42.30    2.40
  -2  -2   7   38.60    2.10
  -2  -2   7   38.70    2.30
  -1  -2   7  525.65   20.60
  -1  -2   7  484.55   20.70
  -1   2  -7  432.66   17.20
  -3   2  -7  425.56   16.50
   3  -2   7  402.66   16.50
   5  -2   7  274.27   11.00
   5  -2   7  273.27   11.30
  -6   2  -7  142.99    5.80
  -6   2  -7  141.99    5.90
   6  -2   7  143.39    6.10
   6  -2   7  142.49    6.50
   6  -2   7  138.59    6.50
   6  -2   7  152.38    6.00
   6  -2   7  138.39    5.90
  -7   2  -7   15.30    0.80
   7  -2   7   17.80    0.90
   7  -2   7   17.10    0.90
   7  -2   7   17.00    1.00
   7  -2   7   14.10    1.10
   7  -2   7   15.60    0.80
   8   1  -7   32.50    1.50
  -8  -1   7   31.80    1.50
  -8  -1   7   32.80    1.40
   7   1  -7    1.20    0.30
   7   1  -7    0.90    0.20
  -7  -1   7    1.10    0.30
  -7  -1   7    0.80    0.30
   6   1  -7   69.09    3.00
   6   1  -7   71.99    3.20
  -6  -1   7   67.99    3.10
  -6  -1   7   64.59    3.20
   4   1  -7    5.10    0.40
   4   1  -7    3.70    0.50
  -4  -1   7    4.10    0.50
   3   1  -7  247.08   10.60
   3   1  -7  245.68   10.50
  -3  -1   7  255.47   10.20
  -3  -1   7  243.48   10.00
  -3  -1   7  243.48   10.30
   1  -1   7  535.45   21.60
  -4   1  -7  412.96   16.50
   4  -1   7  411.56   16.90
  -5   1  -7  121.99    5.50
  -5   1  -7  123.69    5.30
  -5   1  -7  121.39    5.30
   5  -1   7  125.59    6.10
   5  -1   7  131.29    6.20
   5  -1   7  130.19    6.10
   5  -1   7  122.29    5.60
   5  -1   7  131.89    5.50
   5  -1   7  134.49    5.80
   5  -1   7  133.29    5.60
   5  -1   7  126.09    5.40
  -6   1  -7   86.99    3.90
  -6   1  -7   90.89    3.80
   6  -1   7   88.19    4.40
   6  -1   7   85.39    3.80
   6  -1   7   93.79    3.90
   6  -1   7   90.49    4.00
   6  -1   7   84.59    4.40
   6  -1   7   90.09    3.90
  -7   1  -7   36.70    1.70
  -7   1  -7   36.20    1.80
   7  -1   7   39.40    1.80
   7  -1   7   37.80    1.80
   7  -1   7   35.20    2.10
   7  -1   7   40.30    1.80
   7  -1   7   36.70    1.90
  -8   1  -7   96.69    3.90
   8  -1   7   95.29    4.00
   8  -1   7  102.09    4.00
   8  -1   7   93.59    4.10
   8  -1   7   97.99    4.00
   8   0  -7   19.50    1.00
  -8   0   7   20.10    1.00
   6   0  -7   25.70    1.40
   6   0  -7   22.90    1.20
  -6   0   7   22.10    1.30
  -6   0   7   21.50    1.10
  -6   0   7   25.10    1.40
   5   0  -7    7.30    0.60
   5   0  -7    7.60    0.70
   5   0  -7    8.80   13.50
  -5   0   7    5.90    0.50
  -5   0   7    6.00    0.70
  -5   0   7    5.40    0.60
   4   0  -7  517.85   33.60
   3   0  -7   11.30    1.10
   3   0  -7   13.30    0.90
   3   0  -7   11.60    0.90
   3   0  -7   13.30    0.90
  -3   0   7   10.90    0.60
   1   0  -7  292.97   12.60
  -1   0   7  297.57   12.60
  -1   0   7  303.17   12.50
  -1   0   7  330.47   12.80
  -1   0   7  331.17   12.80
   0   0   7  530.25   22.80
   0   0   7  608.64   23.00
   1   0   7  459.05   20.20
   1   0   7  511.95   20.00
   1   0   7  524.45   20.30
   2   0   7  732.13   29.30
  -3   0  -7  335.77   13.80
  -3   0  -7  343.37   13.90
   3   0   7  369.66   14.60
   3   0   7  364.56   15.30
   3   0   7  322.97   14.30
  -4   0  -7  288.37   12.00
  -4   0  -7  305.47   12.10
   4   0   7  299.57   12.40
   4   0   7  303.37   12.60
  -5   0  -7  201.38    8.30
  -5   0  -7  205.48    8.60
  -5   0  -7  196.88    8.20
   5   0   7  201.28    9.00
   5   0   7  212.18    9.10
   5   0   7  206.28    8.50
   5   0   7  203.48    8.50
   5   0   7  205.48    8.90
   5   0   7  196.48    8.50
   5   0   7  200.68    8.20
   5   0   7  204.28    8.40
  -6   0  -7  172.98    7.20
  -6   0  -7  175.88    7.30
  -6   0  -7  172.48    7.50
   6   0   7  181.28    7.50
   6   0   7  177.18    7.90
   6   0   7  185.28    7.40
   6   0   7  176.38    8.00
   6   0   7  183.38    7.40
   6   0   7  177.98    7.40
  -7   0  -7  151.48    6.40
  -7   0  -7  154.78    6.30
  -7   0  -7  151.18    6.50
   7   0   7  150.68    6.50
   7   0   7  164.08    6.40
   7   0   7  150.88    6.40
   7   0   7  161.98    6.50
   7   0   7  154.68    6.80
  -8   0  -7   30.10    1.30
   8   0   7   30.20    1.50
   8   0   7   28.60    1.50
   8   0   7   28.60    1.40
   8   0   7   28.40    1.40
   8  -1  -7   51.49    2.30
  -8   1   7   51.99    2.30
   7  -1  -7    2.60    0.40
  -7   1   7    2.10    0.40
  -7   1   7    1.80    0.30
  -7   1   7    1.70    0.40
   6  -1  -7  201.08   22.00
   6  -1  -7  235.88    9.50
  -6   1   7  243.08   10.00
  -6   1   7  241.98    9.70
   5  -1  -7   48.70    2.40
   5  -1  -7   48.90    2.20
   5  -1  -7   48.90   10.60
  -5   1   7   49.50    2.40
  -5   1   7   48.80    2.20
  -5   1   7   46.20    2.50
   4  -1  -7  215.68   18.60
  -4   1   7  217.08    9.00
  -4   1   7  218.28    8.70
  -4   1   7  219.28    9.00
  -4   1   7  199.58    9.50
  -4   1   7  223.38    8.90
   3  -1  -7  308.77   12.60
   3  -1  -7  300.87   12.30
   3  -1  -7  314.47   12.30
   3  -1  -7  296.67   21.50
  -3   1   7  286.77   12.30
   2  -1  -7  427.76   24.80
  -2   1   7  418.76   17.40
  -2   1   7  457.05   17.10
  -2   1   7  396.46   17.00
   1  -1  -7  234.78   18.80
   1  -1  -7  214.78    9.00
   1  -1  -7  216.78    8.80
  -1   1   7  209.48    8.70
  -1   1   7  216.98    9.10
  -1   1   7  195.48    8.80
  -1   1   7  201.88    8.50
  -1   1   7  234.18    9.00
  -1  -1  -7  211.38    8.70
  -1  -1  -7  224.98    8.60
   1   1   7  203.78    8.80
   1   1   7  223.08    9.00
   1   1   7  202.28    8.70
   1   1   7  220.88    9.10
  -2  -1  -7  237.58    9.30
  -2  -1  -7  238.68    9.40
   2   1   7  209.48    9.40
   2   1   7  233.88    9.90
   2   1   7  237.88    9.70
   3   1   7  318.47   13.30
   3   1   7  316.67   13.60
   3   1   7  352.86   13.80
  -4  -1  -7  166.28    6.90
  -4  -1  -7  174.08    7.10
  -4  -1  -7  164.58    6.80
  -4  -1  -7  173.28    7.30
   4   1   7  161.08    7.20
   4   1   7  168.28    7.00
   4   1   7  172.18    7.60
   4   1   7  158.78    7.10
   4   1   7  164.18    7.60
  -5  -1  -7  118.79    5.10
  -5  -1  -7  116.29    4.90
  -5  -1  -7  111.69    4.80
  -5  -1  -7  120.69    5.30
   5   1   7  116.79    5.50
   5   1   7  120.29    5.10
   5   1   7  112.79    5.00
   5   1   7  108.49    5.30
   5   1   7  119.39    5.00
   5   1   7  114.69    5.60
  -6  -1  -7   25.40    1.70
  -6  -1  -7   25.70    1.40
  -6  -1  -7   25.80    1.30
  -6  -1  -7   27.00    1.50
   6   1   7   25.90    2.00
   6   1   7   26.10    1.90
   6   1   7   25.30    1.50
   6   1   7   26.60    1.50
   6   1   7   26.90    1.40
   6   1   7   25.80    1.30
   7   1   7  314.67   12.80
  -8  -1  -7   54.09    2.60
  -8  -1  -7   59.49    2.50
  -8  -1  -7   61.89    2.70
   8   1   7   62.69    2.60
   8   1   7   58.39    2.60
   8   1   7   59.49    2.60
   7  -2  -7   17.50    1.00
  -7   2   7   16.10    1.10
  -7   2   7   18.20    1.00
  -7   2   7   17.40    0.90
   6  -2  -7   -0.80    8.70
  -6   2   7    7.80    0.60
  -6   2   7    7.10    0.70
   5  -2  -7  109.99    4.90
   5  -2  -7  107.69    4.50
   5  -2  -7   98.39   13.40
   5  -2  -7  113.99    4.80
  -5   2   7  100.19    5.50
  -5   2   7  114.29    4.80
  -5   2   7  116.29    4.70
  -5   2   7  115.19    5.00
  -5   2   7  107.39    4.80
   4  -2  -7  257.87   18.20
   4  -2  -7  275.57   10.80
   4  -2  -7  294.17   11.10
  -4   2   7  267.17   11.00
  -4   2   7  245.18   11.60
   3  -2  -7   26.00    1.30
   3  -2  -7   28.60    1.50
   3  -2  -7   18.80    7.90
  -3   2   7   25.20    1.50
  -3   2   7   26.90    2.00
  -3   2   7   26.10    1.70
  -3   2   7   29.20    1.60
  -3   2   7   25.70    1.40
   2  -2  -7  158.48    6.70
   2  -2  -7  168.88    6.60
   2  -2  -7  167.38    6.70
   2  -2  -7  164.68    6.40
   2  -2  -7  152.78   16.00
   2  -2  -7  152.08    6.80
  -2   2   7  159.18    6.90
  -2   2   7  161.38    6.50
  -2   2   7  158.68    6.70
  -2   2   7  158.68    7.20
  -2   2   7  158.78    6.70
  -2   2   7  155.18    6.70
   1  -2  -7   84.79   12.10
   1  -2  -7   97.59    4.10
   1  -2  -7   97.89    3.90
   1  -2  -7   95.39    4.00
   1  -2  -7   92.99    4.20
   1  -2  -7   94.19    4.00
  -1   2   7   96.19    4.10
  -1   2   7   86.39    4.10
  -1   2   7   94.59    4.50
  -1   2   7   92.09    4.40
  -1   2   7   94.49    3.90
  -1   2   7   84.89    4.00
   0  -2  -7   58.29    9.40
   0  -2  -7   57.19    2.50
   0  -2  -7   57.19    2.60
   0  -2  -7   55.29    2.40
   0  -2  -7   57.39    2.60
   0  -2  -7   54.59    2.70
   0   2   7   55.59    2.90
   0   2   7   52.19    2.60
   0   2   7   58.39    2.70
   0   2   7   55.59    3.00
   0   2   7   54.59    2.50
   0   2   7   51.89    2.30
  -1  -2  -7  389.96   16.10
   1   2   7  406.66   16.20
  -2  -2  -7  333.37   14.20
   2   2   7  348.37   13.90
   2   2   7  324.87   13.50
   3   2   7  288.57   11.80
   3   2   7  297.47   12.00
   3   2   7  272.97   11.50
  -4  -2  -7   56.79    2.70
  -4  -2  -7   58.79    2.90
  -4  -2  -7   58.79    2.70
  -4  -2  -7   56.29    2.50
   4   2   7   58.09    2.70
   4   2   7   58.29    3.30
   4   2   7   57.69    3.10
   4   2   7   50.99    2.60
   6   2   7  585.74   24.00
   6   2   7  624.94   24.90
  -7  -2  -7    5.70    0.60
  -7  -2  -7    6.10    0.60
   7   2   7    5.30    0.70
   7   2   7    5.70    0.60
   7   2   7    5.20    0.50
  -8  -2  -7   14.30    0.90
  -8  -2  -7   15.40    0.90
  -8  -2  -7   16.60    0.80
   8   2   7   14.80    0.80
   8   2   7   16.70    0.90
   8  -3  -7   35.00    1.60
   8  -3  -7   35.30    1.50
  -8   3   7   36.10    1.60
  -8   3   7   34.80    1.50
   7  -3  -7   10.70    0.70
   7  -3  -7   10.30    0.70
  -7   3   7   10.80    0.70
  -7   3   7   10.70    0.80
  -7   3   7   11.70    0.70
   6  -3  -7   18.60    8.40
   6  -3  -7   15.60    1.00
   6  -3  -7   15.80    1.10
  -6   3   7   16.00    0.90
  -6   3   7   15.70    1.10
  -6   3   7   15.10    1.00
   5  -3  -7   15.30    6.80
   5  -3  -7   19.20    1.30
   5  -3  -7   18.20    1.10
  -5   3   7   17.50    1.10
  -5   3   7   18.30    1.20
  -5   3   7   18.10    1.00
  -5   3   7   16.60    2.00
   4  -3  -7    2.80    0.50
   4  -3  -7   -1.30    5.60
   4  -3  -7    3.30    0.60
   4  -3  -7    2.40    0.30
  -4   3   7    3.20    0.60
  -4   3   7    2.70    0.80
  -4   3   7    2.50    0.40
   3  -3  -7    0.00    5.10
   3  -3  -7    6.80    0.70
  -3   3   7    6.60    0.60
   2  -3  -7    1.80    0.30
   2  -3  -7   10.80    5.50
  -2   3   7    2.30    0.40
  -2   3   7    1.50    0.50
  -2   3   7    1.30    0.30
   1  -3  -7  171.58    7.30
   1  -3  -7  157.08   13.20
   1  -3  -7  165.38    6.80
   1  -3  -7  176.68    6.70
   1  -3  -7  169.28    6.80
  -1   3   7  160.38    7.20
  -1   3   7  161.98    6.80
  -1   3   7  150.68    6.80
  -1   3   7  165.68    7.40
  -1   3   7  160.58    6.60
  -1   3   7  145.59    6.70
   0  -3  -7  308.47   12.20
   0  -3  -7  313.07   19.10
   0   3   7  283.67   12.00
   0   3   7  299.97   12.50
   0   3   7  282.57   12.00
  -1  -3  -7  534.85   28.70
   1   3   7  513.75   21.00
  -2  -3  -7   40.30   14.70
  -2  -3  -7   41.90    1.90
   2   3   7   33.50    1.90
   2   3   7   41.60    2.10
   2   3   7   39.30    2.10
  -5  -3  -7   42.30    2.20
  -5  -3  -7   41.10    2.10
  -5  -3  -7   40.80    2.40
  -5  -3  -7   44.60    2.00
   5   3   7   47.50    2.20
   5   3   7   41.20    2.20
   5   3   7   45.50    2.90
   5   3   7   40.40    2.50
  -6  -3  -7    2.20    0.40
  -6  -3  -7    1.90    0.50
  -6  -3  -7    1.70    0.40
   6   3   7    2.90    0.50
   6   3   7    2.10    0.40
   6   3   7    2.00    0.40
  -7  -3  -7  181.18    8.00
  -7  -3  -7  184.18    7.80
   7   3   7  197.08    7.70
   7   3   7  190.28    7.70
  -8  -3  -7  141.29    5.90
  -8  -3  -7  141.79    5.80
   8   3   7  137.19    5.80
   8   3   7  150.88    6.00
   7  -4  -7   24.40    1.30
   7  -4  -7   24.20    1.20
  -7   4   7   24.00    1.20
  -7   4   7   25.20    1.10
   6  -4  -7   18.90    1.30
   6  -4  -7   19.10    1.70
  -6   4   7   20.70    1.00
  -6   4   7   19.80    1.20
   5  -4  -7   38.00    1.90
   5  -4  -7   31.10    6.80
   5  -4  -7   43.80    2.20
   5  -4  -7   37.00    1.90
   5  -4  -7   42.60    2.00
  -5   4   7   39.40    1.90
  -5   4   7   40.20    1.90
  -5   4   7   39.10    2.10
   4  -4  -7   34.10    1.70
   4  -4  -7   35.20    1.90
   4  -4  -7   38.60    2.10
   4  -4  -7   35.30    1.80
   4  -4  -7   22.40    8.10
  -4   4   7   32.60    2.50
  -4   4   7   36.80    1.70
  -4   4   7   35.70    1.80
  -4   4   7   38.80    2.00
   3  -4  -7    2.10    4.90
   3  -4  -7    1.40    0.50
   3  -4  -7    0.60    0.30
   3  -4  -7    1.60    0.40
  -3   4   7    1.00    0.60
  -3   4   7    1.00    0.30
  -3   4   7    0.90    0.30
  -3   4   7    1.50    0.30
   2  -4  -7    1.90    0.30
   2  -4  -7    3.80    4.80
  -2   4   7    1.80    0.70
  -2   4   7    1.60    0.40
   1  -4  -7   94.49    4.00
   1  -4  -7   91.69    3.90
   1  -4  -7   90.49   12.80
   1  -4  -7   89.29    3.70
  -1   4   7   88.69    3.80
  -1   4   7   87.59    4.50
  -1   4   7   85.09    3.90
  -1   4   7   89.69    4.00
  -1   4   7   80.79    3.90
   0  -4  -7   64.19   11.90
   0  -4  -7   60.19    2.60
   0  -4  -7   60.19    2.80
   0   4   7   62.49    3.00
   0   4   7   54.79    2.70
   0   4   7   63.29    2.60
   0   4   7   57.79    2.80
  -1  -4  -7  401.76   16.00
  -1  -4  -7  439.46   30.30
  -1  -4  -7  378.26   15.70
   1   4   7  379.36   16.40
  -2  -4  -7  345.77   14.00
  -2  -4  -7  352.16   13.90
  -2  -4  -7  370.96   24.90
   2   4   7  331.17   14.40
   2   4   7  324.37   13.80
  -3  -4  -7   33.50    1.70
  -3  -4  -7   36.00    2.00
  -3  -4  -7   38.50    2.00
  -3  -4  -7   34.30    1.70
  -3  -4  -7   33.70    2.00
   3   4   7   31.80    1.80
   3   4   7   32.60    1.90
  -4  -4  -7   37.50    2.10
  -4  -4  -7   35.90    1.60
  -4  -4  -7   33.50    2.00
  -4  -4  -7   37.50    1.80
  -4  -4  -7   36.80    1.80
   4   4   7   34.60    1.90
   4   4   7   34.10    1.80
  -5  -4  -7   15.30    1.30
  -5  -4  -7   17.10    0.90
  -5  -4  -7   16.60    1.10
  -5  -4  -7   16.60    1.20
  -5  -4  -7   17.20    1.10
   5   4   7   16.10    1.00
   5   4   7   17.50    1.20
   5   4   7   14.40    1.60
   5   4   7   15.80    1.00
  -6  -4  -7   65.29    3.00
  -6  -4  -7   67.99    3.10
  -6  -4  -7   69.89    2.80
  -6  -4  -7   64.29    3.20
   6   4   7   61.59    4.20
   6   4   7   71.79    3.20
   6   4   7   59.89    2.80
  -7  -4  -7   13.70    1.00
  -7  -4  -7   16.00    1.00
  -7  -4  -7   14.50    0.80
   7   4   7   17.70    1.10
  -8  -4  -7    1.00    0.20
  -8  -4  -7    0.80    0.30
   8   4   7    0.90    0.30
   8   4   7    0.90    0.30
   7  -5  -7   23.70    1.10
   7  -5  -7   21.90    1.20
   7  -5  -7   24.50    1.10
  -7   5   7   23.10    1.10
  -7   5   7   23.40    1.10
   6  -5  -7   49.10    2.30
   6  -5  -7   43.40    2.10
   6  -5  -7   47.60    2.20
   6  -5  -7   47.30    2.10
  -6   5   7   45.90    2.10
  -6   5   7   44.40    2.20
  -6   5   7   46.50    2.10
   5  -5  -7   18.20    6.50
   5  -5  -7   18.60    1.00
   5  -5  -7   19.60    1.30
   5  -5  -7   21.10    1.10
   5  -5  -7   18.50    1.20
  -5   5   7   19.60    1.00
  -5   5   7   18.80    1.10
  -5   5   7   19.70    1.20
   4  -5  -7   46.60    2.30
   4  -5  -7   45.50    2.20
   4  -5  -7   46.10    2.30
   4  -5  -7   45.20    6.70
   4  -5  -7   43.00    2.10
  -4   5   7   43.80    2.20
  -4   5   7   50.59    2.30
  -4   5   7   45.90    2.40
   3  -5  -7   26.60    7.70
   3  -5  -7   25.00    1.40
   3  -5  -7   25.10    1.30
   3  -5  -7   22.70    1.30
   3  -5  -7   26.90    1.50
   3  -5  -7   25.80    1.60
  -3   5   7   23.10    2.00
  -3   5   7   27.30    1.30
  -3   5   7   25.00    1.40
  -3   5   7   27.40    1.60
   2  -5  -7  246.08   10.40
   2  -5  -7  254.67   16.10
   2  -5  -7  279.67   10.70
  -2   5   7  255.77   10.50
  -2   5   7  252.27   11.30
   1  -5  -7  196.78   13.70
   1  -5  -7  180.88    7.80
   1  -5  -7  206.78    8.30
  -1   5   7  190.08    8.80
  -1   5   7  192.18    8.10
  -1   5   7  198.18    8.00
  -1   5   7  203.68    8.30
   0  -5  -7   28.90    6.40
   0  -5  -7   21.40    1.10
   0  -5  -7   24.70    1.50
   0   5   7   21.70    1.80
   0   5   7   19.50    1.30
   0   5   7   25.30    1.50
   0   5   7   22.10    1.40
  -1  -5  -7  284.27   18.70
   1   5   7  278.27   12.10
  -2  -5  -7   30.40    1.60
  -2  -5  -7   33.60    1.90
  -2  -5  -7   33.20    1.60
  -2  -5  -7   37.10    9.50
  -2  -5  -7   28.50    1.30
   2   5   7   27.90    2.10
   2   5   7   30.00    1.50
   2   5   7   30.10    1.70
   2   5   7   29.90    1.70
   2   5   7   33.20    1.70
  -3  -5  -7   17.40    1.00
  -3  -5  -7    9.00   12.40
  -3  -5  -7   18.00    0.80
  -3  -5  -7   16.40    1.20
   3   5   7   16.30    1.20
   3   5   7   15.90    0.90
   3   5   7   18.00    1.10
  -4  -5  -7   59.89    2.60
  -4  -5  -7   63.09    2.80
  -4  -5  -7   60.99    3.10
   4   5   7   60.69    2.90
   4   5   7   57.49    2.80
  -5  -5  -7   20.70    1.00
  -5  -5  -7   18.70    1.40
  -5  -5  -7   20.00    1.20
   5   5   7   20.50    1.40
  -6  -5  -7   12.30    0.60
  -6  -5  -7   12.50    1.00
  -6  -5  -7   11.50    0.80
   6   5   7    9.70    0.70
   6   5   7   10.50    0.90
  -7  -5  -7   37.90    1.70
  -7  -5  -7   40.70    1.90
  -7  -5  -7   38.00    2.00
   7   5   7   38.80    2.00
  -8  -5  -7   68.69    3.00
   8   5   7   68.99    3.00
   6  -6  -7    3.30    0.40
   6  -6  -7    3.70    0.40
   6  -6  -7    4.10    0.40
   6  -6  -7    3.60    0.40
  -6   6   7    4.10    0.30
  -6   6   7    4.90    0.70
   5  -6  -7   31.20    1.60
   5  -6  -7   27.80    1.70
   5  -6  -7   27.70    1.40
   5  -6  -7   28.90    1.60
   5  -6  -7   30.80    1.50
   5  -6  -7   30.20    1.50
  -5   6   7   32.50    1.50
  -5   6   7   29.50    1.40
  -5   6   7   27.40    1.50
   4  -6  -7  224.58   13.80
   3  -6  -7  318.67   12.90
   3  -6  -7  322.67   17.40
   2  -6  -7   57.19    2.80
   2  -6  -7   52.59    2.50
   2  -6  -7   44.10    8.60
   2  -6  -7   54.69    2.50
   2  -6  -7   55.29    2.70
   2  -6  -7   53.29    2.50
  -2   6   7   55.39    2.60
  -2   6   7   56.39    2.50
  -2   6   7   56.89    2.80
  -2   6   7   53.99    3.30
   1  -6  -7  412.06   16.80
   1  -6  -7  440.96   22.80
   1  -6  -7  427.16   16.90
  -1   6   7  415.66   17.70
   0  -6  -7   29.50    1.60
   0  -6  -7   27.90    1.50
   0  -6  -7   30.20    1.80
   0  -6  -7   29.70    1.60
   0  -6  -7   25.70    6.70
   0   6   7   25.80    2.20
   0   6   7   31.70    1.50
   0   6   7   30.70    1.80
  -1  -6  -7   24.70    1.30
  -1  -6  -7   25.70    1.50
  -1  -6  -7   27.30    1.60
  -1  -6  -7   29.10    7.60
  -1  -6  -7   27.20    1.60
   1   6   7   29.60    1.60
   1   6   7   24.60    2.00
  -2  -6  -7   75.49    3.30
  -2  -6  -7   78.79    3.60
  -2  -6  -7   77.79    3.50
  -2  -6  -7   69.89   11.10
   2   6   7   76.79    3.50
   2   6   7   76.99    3.60
   2   6   7   72.09    3.50
   2   6   7   74.99    4.20
   2   6   7   80.29    3.30
  -3  -6  -7    3.90    0.50
  -3  -6  -7    7.00   11.30
   3   6   7    3.40    0.40
   3   6   7    2.80    0.50
   3   6   7    3.30    0.60
  -4  -6  -7   -4.10   16.50
  -4  -6  -7    1.70    0.50
   4   6   7    2.10    0.40
   4   6   7    2.10    0.30
  -5  -6  -7   63.19    2.80
  -5  -6  -7   61.19    3.10
   5   6   7   62.79    3.00
   5   6   7   60.69    2.90
  -6  -6  -7   59.49    2.70
   6   6   7   60.99    3.00
   6   6   7   60.19    2.90
  -7  -6  -7    1.60    0.40
  -8  -6  -7   13.80    0.80
   8   6   7   13.40    0.70
   8   6   7   13.90    0.80
   6  -7  -7  207.48    8.30
   5  -7  -7  108.79    4.80
   5  -7  -7  122.79    4.90
   5  -7  -7  120.79    5.00
   5  -7  -7  123.49    4.90
   5  -7  -7  117.89    4.90
  -5   7   7  118.29    4.80
  -5   7   7  112.89    5.00
  -5   7   7  120.99    4.80
   4  -7  -7   42.10    2.00
   4  -7  -7   43.40    2.10
   4  -7  -7   41.20    2.10
   4  -7  -7   40.30    2.00
   4  -7  -7   40.20    1.90
  -4   7   7   42.40    1.90
  -4   7   7   40.90    2.00
  -4   7   7   41.80    1.90
   2  -7  -7  243.38   14.90
   2  -7  -7  256.07   10.20
   2  -7  -7  258.87   10.30
  -2   7   7  249.08   11.00
   1  -7  -7   60.59    2.80
   1  -7  -7   57.39    2.70
   1  -7  -7   51.09    7.50
   1  -7  -7   57.79    2.80
   1  -7  -7   58.39    2.90
   1  -7  -7   52.39    2.70
  -1   7   7   58.69    2.60
  -1   7   7   62.59    2.70
  -1   7   7   54.89    3.30
  -1   7   7   57.69    2.80
   0  -7  -7    6.70    0.70
   0  -7  -7    8.60    5.80
   0  -7  -7    6.10    0.60
   0  -7  -7    5.60    0.60
   0  -7  -7    5.70    0.60
   0   7   7    5.70    0.50
   0   7   7    5.00    1.00
   0   7   7    5.30    0.60
   0   7   7    5.00    0.70
  -1  -7  -7  157.18    6.70
  -1  -7  -7  169.68    7.00
  -1  -7  -7  162.88    6.80
  -1  -7  -7  145.59   14.40
  -1  -7  -7  158.68    6.80
   1   7   7  156.68    6.70
   1   7   7  142.99    7.40
   1   7   7  178.78    7.00
  -2  -7  -7  246.48    9.70
  -2  -7  -7  198.78   18.60
   2   7   7  250.97    9.70
   2   7   7  227.78    9.60
   2   7   7  242.08    9.80
   2   7   7  215.98   10.40
  -3  -7  -7    6.10    9.90
   3   7   7    1.80    0.50
   3   7   7    1.10    0.50
   3   7   7    1.80    0.40
  -4  -7  -7   12.20   20.00
  -4  -7  -7   13.40    1.10
  -4  -7  -7   13.30    0.80
   4   7   7   13.40    1.00
   4   7   7   14.00    0.80
   4   7   7   14.10    1.00
  -5  -7  -7   10.60    0.80
  -5  -7  -7   12.80    1.00
   5   7   7   10.80    0.90
   5   7   7   11.40    0.90
  -6  -7  -7   12.70    0.70
  -6  -7  -7   13.20    1.00
   6   7   7   13.20    0.90
   6   7   7   12.10    0.80
  -7  -7  -7    0.80    0.30
  -7  -7  -7    0.50    0.20
   7   7   7    0.20    0.20
   5  -8  -7  264.27   10.50
   4  -8  -7  251.97   10.00
  -4   8   7  243.38   10.20
  -4   8   7  259.77   10.00
   3  -8  -7  237.48    9.60
   3  -8  -7  231.18    9.60
   3  -8  -7  232.18    9.70
  -3   8   7  257.57    9.70
   2  -8  -7    6.30    0.70
   2  -8  -7    6.30    0.70
   2  -8  -7    6.70    0.70
   2  -8  -7    6.70    0.90
   2  -8  -7    6.00    0.70
   2  -8  -7    6.10    0.60
  -2   8   7    6.60    0.60
   1  -8  -7  143.49    6.00
   1  -8  -7  136.69    5.90
   1  -8  -7  140.29    6.10
   1  -8  -7  139.29    5.80
   1  -8  -7  142.19    5.90
   1  -8  -7  138.19    5.80
  -1   8   7  139.99    5.90
  -1   8   7  141.89    6.00
  -1   8   7  142.29    5.80
   0  -8  -7  394.16   15.80
  -1  -8  -7   38.20    1.90
  -1  -8  -7   30.00    8.10
  -1  -8  -7   38.70    1.90
  -1  -8  -7   37.70    1.90
   1   8   7   37.80    2.00
   1   8   7   37.20    1.80
   1   8   7   37.20    1.90
  -2  -8  -7    0.80    0.30
  -2  -8  -7    1.20    0.30
   2   8   7    1.00    0.30
   2   8   7    0.80    0.30
   2   8   7    0.80    0.30
  -3  -8  -7   33.10    1.80
   3   8   7   31.40    2.00
   3   8   7   35.10    1.80
   3   8   7   35.30    1.60
  -4  -8  -7    1.40    0.40
   4   8   7    2.40    0.40
   4   8   7    1.90    0.30
   4   8   7    1.50    0.40
  -5  -8  -7   29.60    1.60
  -5  -8  -7   29.20    1.50
   5   8   7   27.90    1.50
   5   8   7   31.90    1.60
  -6  -8  -7   40.10    1.90
   6   8   7   38.40    1.90
   6   8   7   40.20    1.80
  -7  -8  -7    1.70    0.30
   7   8   7    1.10    0.20
   3  -9  -7   13.00    0.80
   3  -9  -7   12.00    0.70
   3  -9  -7   12.00    0.70
   3  -9  -7   12.80    0.80
   3  -9  -7   13.00    0.80
  -3   9   7   12.70    0.70
   2  -9  -7  123.09    5.20
   2  -9  -7  128.19    5.30
   2  -9  -7  130.99    5.40
   2  -9  -7  122.99    5.10
   2  -9  -7  126.79    5.20
   2  -9  -7  126.39    5.30
  -2   9   7  131.09    5.20
  -2   9   7  131.49    5.20
  -2   9   7  118.69    5.40
   1  -9  -7   38.50    1.80
   1  -9  -7   37.00    1.90
   1  -9  -7   38.90    1.80
   1  -9  -7   39.20    1.90
   1  -9  -7   38.20    2.10
   1  -9  -7   39.50    2.00
  -1   9   7   39.70    1.70
  -1   9   7   38.90    1.80
  -1   9   7   36.10    1.90
   0  -9  -7    2.00    0.30
   0  -9  -7    3.10    0.50
   0  -9  -7    2.20    0.30
   0  -9  -7    2.60    0.40
   0   9   7    3.30    0.40
   0   9   7    2.40    0.40
   0   9   7    3.20    0.50
  -1  -9  -7   39.50    2.00
  -1  -9  -7   38.60    1.90
  -1  -9  -7   39.20    1.80
   1   9   7   39.10    1.80
   1   9   7   38.30    1.80
   1   9   7   34.80    1.90
  -2  -9  -7   25.80    1.30
  -2  -9  -7   26.00    1.40
   2   9   7   24.70    1.50
   2   9   7   26.60    1.30
   2   9   7   26.60    1.40
  -3  -9  -7  105.49    4.50
  -3  -9  -7  106.39    4.60
   3   9   7  105.79    4.60
   3   9   7  106.39    4.40
   3   9   7   97.39    5.00
  -4  -9  -7  111.09    4.90
  -4  -9  -7  120.49    5.00
   4   9   7  110.79    4.70
   4   9   7  127.29    4.90
  -5  -9  -7   41.30    1.90
   5   9   7   42.40    1.90
   1 -10  -7   34.30    1.60
   1 -10  -7   32.90    1.50
   1 -10  -7   32.90    1.50
  -1  10   7   32.60    1.50
   0 -10  -7   34.20    1.60
   0 -10  -7   36.70    1.70
   0 -10  -7   35.20    1.60
   0 -10  -7   34.20    1.70
   0  10   7   37.60    1.60
   0  10   7   36.20    1.60
  -1 -10  -7  111.19    4.80
  -1 -10  -7  114.69    4.80
   1  10   7  111.19    4.60
  -2 -10  -7  115.59    4.80
  -2 -10  -7  116.59    4.90
   2  10   7  113.79    4.70
   2  10   7  108.69    4.60
  -3 -10  -7   29.90    1.40
   3  10   7   28.00    1.30
   3  10   7   28.50    1.30
  -4 -10  -7   13.80    0.70
   4  10   7   14.70    0.80
  -2  -6   8  336.67   13.40
   1   6  -8  109.19    4.30
  -1  -6   8  103.79    4.60
  -1  -6   8  116.29    4.70
  -1  -6   8  109.79    4.30
  -1  -6   8   96.29    4.60
  -1  -6   8  106.39    4.50
   0   6  -8   27.80    1.20
   0  -6   8   27.90    1.50
   0  -6   8   28.80    1.60
   0  -6   8   27.30    1.20
   0  -6   8   27.60    1.50
   0  -6   8   26.30    1.50
   1  -6   8   86.49    3.80
   1  -6   8   83.19    3.80
   1  -6   8   87.29    3.50
   1  -6   8   85.09    3.70
  -4  -5   8  177.78    7.10
   3   5  -8   36.80    1.70
   3   5  -8   35.30    1.60
   3   5  -8   35.00    2.10
  -3  -5   8   36.60    1.70
  -3  -5   8   37.80    1.90
   2   5  -8    1.60    0.30
   2   5  -8    1.20    0.20
  -2  -5   8    2.10    0.40
  -2  -5   8    2.10    0.40
  -2  -5   8    0.70    0.60
  -2  -5   8    1.60    0.50
   1   5  -8   53.39    2.50
   1   5  -8   55.69    2.30
   1   5  -8   53.59    2.30
  -1  -5   8   54.69    2.40
  -1  -5   8   59.19    3.10
  -1  -5   8   48.30    2.70
  -1  -5   8   48.40    2.70
  -1  -5   8   47.70    2.80
   0   5  -8  195.68    7.60
   0  -5   8  186.08    8.00
   0  -5   8  184.88    8.10
   0  -5   8  184.88    8.10
  -1   5  -8   10.20    0.60
  -1   5  -8   11.00    0.80
   1  -5   8   11.50    1.30
   1  -5   8   11.40    0.70
   1  -5   8   11.10    1.00
   1  -5   8    9.10    1.10
  -2   5  -8   74.79    3.10
   2  -5   8   74.89    3.70
   2  -5   8   73.09    3.50
   2  -5   8   75.79    3.20
   2  -5   8   74.79    3.50
   3  -5   8   14.10    0.80
   3  -5   8   12.00    1.00
   3  -5   8   12.90    1.10
   3  -5   8   13.10    1.00
   6   4  -8   39.50    1.80
  -6  -4   8   43.70    1.80
  -6  -4   8   42.10    1.90
   5   4  -8    3.50    0.30
  -5  -4   8    4.10    0.40
   4   4  -8   31.30    1.60
   4   4  -8   33.80    1.60
  -4  -4   8   34.80    1.60
  -3  -4   8    1.70    0.30
  -3  -4   8    2.10    0.50
   2   4  -8  119.19    4.80
   2   4  -8  116.19    5.10
  -2  -4   8  104.49    5.10
  -2  -4   8  108.19    5.30
  -2  -4   8  125.89    5.30
   1   4  -8   13.80    0.80
   1   4  -8   13.90    1.00
  -1  -4   8   13.90    1.00
  -1  -4   8   15.40    1.30
  -1  -4   8   12.50    1.50
   0   4  -8   25.30    1.30
   0   4  -8   24.20    1.50
   0   4  -8   24.40    1.30
   0  -4   8   22.70    1.80
   0  -4   8   26.80    1.50
   0  -4   8   30.70    2.10
   0  -4   8   25.50    1.80
   1  -4   8    7.20    0.50
   1  -4   8    7.40    1.00
   1  -4   8    7.40    0.50
   1  -4   8    6.70    1.10
  -2   4  -8   93.69    4.00
  -2   4  -8   95.19    3.80
   2  -4   8   81.59    4.80
   2  -4   8   83.99    4.10
   2  -4   8   90.19    3.80
   2  -4   8   89.19    3.80
   2  -4   8   99.99    5.00
  -3   4  -8  162.78    6.50
  -3   4  -8  164.08    6.70
   3  -4   8  161.78    7.00
   3  -4   8  162.48    6.60
   3  -4   8  165.78    6.60
   3  -4   8  151.38    7.60
   4  -4   8    2.60    0.70
   4  -4   8    1.60    0.30
   4  -4   8    1.90    0.50
   5  -4   8   69.69    2.90
   5  -4   8   70.79    3.00
   5  -4   8   66.79    3.10
   5  -4   8   70.89    2.90
   5  -4   8   68.49    3.10
   6   3  -8   92.49    3.90
   6   3  -8   90.19    3.90
  -6  -3   8   95.89    4.00
   5   3  -8   85.89    3.80
   5   3  -8   87.19    3.70
   5   3  -8   77.09    3.40
  -5  -3   8   87.99    3.80
   4   3  -8    1.00    0.20
   4   3  -8    0.50    0.30
   3   3  -8   16.00    1.20
   3   3  -8   16.10    1.00
   3   3  -8   16.50    1.00
  -3  -3   8   17.80    1.10
   2   3  -8   20.00    1.30
   2   3  -8   18.30    1.50
   2   3  -8   20.00    1.10
   2   3  -8   20.60    1.20
  -2  -3   8   20.30    1.20
  -2  -3   8   17.60    1.40
  -2  -3   8   21.00    1.50
   1   3  -8  232.48    9.40
   1   3  -8  235.98    9.80
  -1  -3   8  222.48    9.90
  -1  -3   8  227.78    9.90
  -1  -3   8  249.48    9.90
  -1  -3   8  240.18   10.00
  -1  -3   8  206.88    9.90
   0   3  -8   56.09    2.50
   0   3  -8   53.49    2.70
   0   3  -8   52.69    2.50
   0  -3   8   58.29    3.50
   0  -3   8   51.79    3.10
   0  -3   8   56.39    3.20
   0  -3   8   48.20    2.90
   0  -3   8   56.29    3.00
   0  -3   8   61.49    2.80
   0  -3   8   47.70    2.40
   0  -3   8   58.09    2.40
   0  -3   8   50.39    2.40
   0  -3   8   59.59    3.20
  -1   3  -8   77.79    3.50
  -1   3  -8   76.89    3.70
  -1   3  -8   81.39    3.50
   1  -3   8   83.79    4.20
   1  -3   8   79.29    3.60
   1  -3   8   77.89    3.50
   1  -3   8   78.39    4.10
   1  -3   8   92.49    4.70
   1  -3   8   78.69    4.30
   1  -3   8   92.79    4.40
   1  -3   8   85.39    3.80
   1  -3   8   86.09    4.20
   2  -3   8    2.30    0.90
  -3   3  -8   18.80    1.10
  -3   3  -8   18.80    1.00
   3  -3   8   20.10    1.90
   3  -3   8   19.30    1.60
   3  -3   8   17.50    1.60
   3  -3   8   18.80    1.10
   3  -3   8   21.80    1.30
   3  -3   8   18.00    1.10
  -4   3  -8    2.50    0.40
  -4   3  -8    2.60    0.30
   4  -3   8    2.40    0.80
   4  -3   8    3.20    0.50
   4  -3   8    2.70    0.40
   4  -3   8    3.30    0.60
   4  -3   8    1.40    0.70
   4  -3   8    2.80    0.70
  -5   3  -8   33.90    1.50
   5  -3   8   33.30    1.70
   5  -3   8   36.20    1.60
   5  -3   8   32.90    2.10
   5  -3   8   36.50    1.70
   5  -3   8   34.00    2.00
   5  -3   8   34.40    1.60
   6  -3   8    0.10    0.30
   6  -3   8    0.30    0.10
   6  -3   8    0.20    0.20
   6  -3   8    0.60    0.20
   7   2  -8  122.09    5.10
  -7  -2   8  128.59    5.20
   6   2  -8   36.70    1.70
   6   2  -8   35.30    1.80
  -6  -2   8   36.50    1.80
   5   2  -8   73.39    3.20
   5   2  -8   79.49    3.40
   5   2  -8   72.19    3.60
  -5  -2   8   80.59    3.60
   4   2  -8   77.39    3.70
   4   2  -8   80.99    3.70
   4   2  -8   84.59    3.60
   4   2  -8   81.49    3.40
  -4  -2   8   82.39    3.80
   3   2  -8  221.18    9.10
   3   2  -8  206.78    9.50
  -3  -2   8  222.68    9.00
   2   2  -8  277.47   11.90
  -2  -2   8  292.07   11.90
  -2  -2   8  278.87   11.70
   1   2  -8    6.10    0.70
   1   2  -8    4.50    0.50
   1   2  -8    6.40    0.60
   1   2  -8    5.00    0.70
  -1  -2   8    5.40    0.80
  -1  -2   8    5.90    0.90
  -1  -2   8    5.50    0.60
   0   2  -8   72.49    3.20
   0   2  -8   78.19    3.50
   0   2  -8   72.39    3.30
   0   2  -8   68.69    3.50
   0  -2   8   73.79    3.80
   0  -2   8   74.79    3.80
   0  -2   8   71.79    3.70
   0  -2   8   71.89    3.80
   0  -2   8   71.09    3.70
   0  -2   8   72.59    3.20
  -1   2  -8   77.59    3.40
  -1   2  -8   79.09    3.80
  -1   2  -8   77.99    3.50
   1  -2   8   85.19    4.20
   1  -2   8   79.89    4.00
   1  -2   8   77.39    4.00
   1  -2   8   81.39    3.70
   1  -2   8   77.79    4.00
   1  -2   8   80.49    3.40
   1  -2   8   82.79    4.20
  -2   2  -8    5.70    0.70
  -2   2  -8    5.90    0.50
  -2   2  -8    6.90    0.60
  -2   2  -8    6.60    0.70
   2  -2   8    5.00    1.00
   2  -2   8    7.00    1.10
   2  -2   8    5.40    0.40
   2  -2   8    6.60    1.00
   2  -2   8    7.70    0.70
  -3   2  -8   47.90    2.40
  -3   2  -8   48.80    2.50
  -3   2  -8   47.90    2.20
   3  -2   8   49.80    2.40
   3  -2   8   49.90    3.10
   3  -2   8   47.80    2.80
   3  -2   8   48.90    2.90
   3  -2   8   51.89    2.40
   3  -2   8   46.00    2.80
  -4   2  -8    8.00    0.70
   4  -2   8    8.20    1.10
   4  -2   8    6.20    1.00
   4  -2   8    8.90    0.70
   4  -2   8    8.70    0.70
   4  -2   8    6.90    1.20
  -5   2  -8   46.30    1.90
  -5   2  -8   45.10    2.10
   5  -2   8   41.40    2.60
   5  -2   8   39.40    2.20
   5  -2   8   43.90    2.10
   5  -2   8   39.70    1.90
   5  -2   8   44.10    2.20
   5  -2   8   43.90    2.00
   5  -2   8   43.40    2.50
  -6   2  -8   13.60    0.70
   6  -2   8   11.20    1.10
   6  -2   8   13.80    0.80
   6  -2   8   13.70    0.80
   6  -2   8   13.80    0.90
   6  -2   8   12.90    1.10
   6  -2   8   11.60    0.70
   7   1  -8   51.99    2.30
  -7  -1   8   51.29    2.20
  -7  -1   8   51.09    2.30
   6   1  -8  104.79    4.50
   6   1  -8  109.59    4.70
  -6  -1   8  106.89    4.50
   5   1  -8   84.69    3.90
   5   1  -8   88.89    3.80
  -5  -1   8   88.19    3.90
  -5  -1   8   83.89    3.70
   4   1  -8  261.47   10.80
  -4  -1   8  263.27   10.60
   3   1  -8   62.69    2.60
   3   1  -8   59.49    2.80
   3   1  -8   57.99    3.10
  -3  -1   8   59.79    2.90
  -3  -1   8   57.79    2.60
   2   1  -8   16.40    1.10
   2   1  -8   13.80    1.00
   2   1  -8   16.30    0.90
   2   1  -8   16.30    1.30
  -2  -1   8   14.90    0.90
   1   1  -8   71.39    3.20
   1   1  -8   72.09    3.10
  -1  -1   8   64.59    3.40
  -1  -1   8   69.09    3.30
  -1  -1   8   69.19    3.50
  -1  -1   8   74.69    3.50
   0   1  -8   85.99    3.70
   0   1  -8   87.09    4.90
   0   1  -8   90.29    3.60
   0  -1   8   80.09    4.10
   0  -1   8   85.59    3.80
   0  -1   8   84.99    4.10
   0  -1   8   82.49    4.10
   0  -1   8   84.99    4.20
   0  -1   8   77.89    4.00
  -1   1  -8   15.30    1.00
  -1   1  -8   15.90    1.20
  -1   1  -8   16.80    1.40
   1  -1   8   16.20    1.30
   1  -1   8   13.80    1.50
   1  -1   8   17.10    1.00
   1  -1   8   14.50    1.30
  -2   1  -8   63.79    2.90
  -2   1  -8   64.99    2.90
  -2   1  -8   65.59    3.20
  -2   1  -8   66.19    3.10
   2  -1   8   69.49    3.50
   2  -1   8   66.59    2.90
   2  -1   8   66.39    3.50
   2  -1   8   64.89    3.50
   2  -1   8   65.69    3.70
   2  -1   8   65.29    3.10
  -3   1  -8   10.70    1.00
  -3   1  -8   10.80    0.90
  -3   1  -8    9.60    0.70
   3  -1   8    8.90    1.20
   3  -1   8   10.30    0.90
   3  -1   8    9.00    1.30
   3  -1   8   10.70    1.20
   3  -1   8   10.00    0.70
   3  -1   8   11.10    1.20
   3  -1   8    9.90    0.70
  -4   1  -8    1.00    0.30
  -4   1  -8    1.30    0.40
  -4   1  -8    0.80    0.30
   4  -1   8    1.90    0.40
   4  -1   8    2.20    0.70
   4  -1   8    0.50    0.80
   4  -1   8    1.80    0.40
   4  -1   8    1.10    0.30
   4  -1   8    1.50    0.60
  -5   1  -8   26.50    1.40
  -5   1  -8   27.70    1.50
   5  -1   8   27.40    1.50
   5  -1   8   26.30    1.50
   5  -1   8   26.60    1.50
   5  -1   8   26.40    1.90
   5  -1   8   25.00    2.20
   5  -1   8   26.60    2.00
   6  -1   8    0.90    0.20
   6  -1   8    0.40    0.40
  -7   1  -8    0.90    0.20
   7  -1   8    0.50    0.20
   7  -1   8    0.60    0.20
   7  -1   8    0.90    0.20
   7  -1   8    0.40    0.30
   7   0  -8   84.59    3.50
  -7   0   8   84.69    3.50
  -7   0   8   77.39    3.60
   6   0  -8  227.58    9.30
  -6   0   8  234.78    9.50
  -5   0   8  239.18    9.80
   4   0  -8  164.48    7.00
   4   0  -8  168.38    6.60
   4   0  -8  169.78    6.90
  -4   0   8  157.88    6.90
  -4   0   8  161.98    7.00
   3   0  -8   69.99    3.30
   3   0  -8   72.39    3.10
   3   0  -8   61.09    3.40
   3   0  -8   71.69    3.20
  -3   0   8   64.29    3.00
   2   0  -8  351.86   15.00
   2   0  -8  373.86   14.70
   1   0  -8  344.17   13.50
  -1   0   8  310.37   13.80
  -1   0   8  325.27   13.60
  -1   0   8  347.27   13.30
  -1   0  -8  100.59    4.40
  -1   0  -8  108.19    4.20
  -1   0  -8   92.59    4.50
  -1   0  -8   95.99    4.10
   1   0   8  101.59    4.80
   1   0   8  100.69    5.20
   1   0   8   91.19    4.20
   1   0   8   95.89    4.60
   1   0   8   89.29    4.50
  -2   0  -8   27.50    1.50
  -2   0  -8   25.50    1.40
  -2   0  -8   25.60    1.70
  -2   0  -8   26.70    1.30
   2   0   8   23.50    1.80
   2   0   8   25.10    1.80
   2   0   8   25.40    1.70
   2   0   8   25.70    2.10
   2   0   8   25.70    1.50
  -3   0  -8  171.98    7.10
  -3   0  -8  181.38    7.60
  -3   0  -8  177.68    7.20
   3   0   8  169.48    7.60
   3   0   8  179.88    7.30
   3   0   8  171.48    7.30
   3   0   8  181.18    8.00
   3   0   8  175.08    7.90
   3   0   8  166.68    7.70
  -4   0  -8   24.00    1.30
  -4   0  -8   24.30    1.50
  -4   0  -8   24.30    1.60
  -4   0  -8   23.40    1.20
   4   0   8   21.50    1.60
   4   0   8   26.00    1.30
   4   0   8   23.40    1.40
   4   0   8   21.80    1.70
   4   0   8   24.10    1.40
   4   0   8   23.30    1.80
   4   0   8   22.10    1.90
  -5   0  -8    6.90    0.60
  -5   0  -8    8.30    0.60
  -5   0  -8    7.40    0.70
   5   0   8    6.20    0.70
   5   0   8    7.10    0.70
   5   0   8    6.60    0.90
   5   0   8    6.40    0.50
   5   0   8    8.10    0.60
   5   0   8    6.20    0.70
   5   0   8    8.30    1.00
  -6   0  -8    0.70    0.20
  -6   0  -8    0.70    0.30
   6   0   8    0.50    0.30
  -7   0  -8   20.40    1.20
  -7   0  -8   22.40    1.10
  -7   0  -8   22.90    1.10
   7   0   8   20.10    1.40
   7   0   8   24.50    1.20
   7   0   8   22.30    1.40
   7   0   8   25.60    1.20
   7   0   8   22.30    1.10
   7  -1  -8  115.49    4.80
  -7   1   8  123.59    4.80
  -7   1   8  106.79    4.80
  -6   1   8  163.28    6.80
   5  -1  -8  216.28   29.40
   5  -1  -8  220.58    9.00
  -5   1   8  234.68    9.30
  -5   1   8  215.38    8.90
   4  -1  -8  342.87   28.70
   3  -1  -8  256.47    9.70
  -3   1   8  224.48    9.70
  -3   1   8  247.88   10.00
   1  -1  -8  421.06   17.00
   0  -1  -8  118.89    5.00
   0  -1  -8  116.79    5.30
   0  -1  -8  115.59    5.10
   0  -1  -8  119.99    5.00
   0  -1  -8  130.79    5.10
   0   1   8  115.39    5.20
   0   1   8  120.79    5.30
   0   1   8  114.09    5.50
   0   1   8  112.59    5.20
   0   1   8  108.09    4.90
   1   1   8  431.06   17.60
   1   1   8  456.25   18.10
  -2  -1  -8  220.68    8.90
  -2  -1  -8  216.18    9.30
   2   1   8  216.68    9.60
   2   1   8  216.78    9.40
   2   1   8  217.18    9.20
  -3  -1  -8  102.79    4.40
  -3  -1  -8   99.69    4.30
   3   1   8  113.29    6.00
   3   1   8  100.49    4.70
   3   1   8   97.19    4.50
   3   1   8  105.29    5.00
   3   1   8  103.49    4.50
  -4  -1  -8   45.60    2.30
  -4  -1  -8   42.70    2.10
  -4  -1  -8   42.60    2.40
   4   1   8   41.10    2.30
   4   1   8   43.60    2.10
   4   1   8   39.40    2.30
   4   1   8   44.00    2.10
   4   1   8   42.90    2.70
   4   1   8   43.50    2.60
  -5  -1  -8   41.80    2.00
  -5  -1  -8   41.20    1.90
  -5  -1  -8   40.50    2.20
  -5  -1  -8   41.60    2.30
   5   1   8   41.70    2.10
   5   1   8   38.40    2.30
   5   1   8   41.30    2.60
   5   1   8   43.20    2.00
   5   1   8   42.80    2.60
   5   1   8   46.90    2.20
  -6  -1  -8   69.09    3.20
  -6  -1  -8   69.59    3.00
   6   1   8   63.89    3.00
   6   1   8   71.49    3.10
   6   1   8   70.99    3.20
   6   1   8   69.19    3.60
   6   1   8   72.39    3.20
  -8  -1  -8   34.00    1.50
   8   1   8   33.10    1.50
   7  -2  -8   60.09    2.60
   7  -2  -8   59.49    2.60
  -7   2   8   61.89    2.60
  -6   2   8  177.28    7.40
  -6   2   8  182.08    7.20
   5  -2  -8   34.30    1.80
   5  -2  -8   32.50    1.50
   5  -2  -8   24.20   12.80
  -5   2   8   30.90    1.80
  -5   2   8   36.10    1.60
  -5   2   8   31.80    1.70
  -5   2   8   37.00    1.80
   4  -2  -8  321.07   24.40
  -4   2   8  348.67   13.90
   3  -2  -8  497.05   29.70
  -3   2   8  487.05   19.70
   2  -2  -8  239.68    9.60
   2  -2  -8  225.68   21.20
   2  -2  -8  243.58    9.20
  -2   2   8  216.88    9.30
  -2   2   8  224.68    9.50
  -2   2   8  236.28    9.60
   1  -2  -8  530.25   21.40
   1   2   8  336.07   13.80
   1   2   8  333.27   13.50
  -2  -2  -8  103.79    4.80
  -2  -2  -8  108.59    4.60
  -2  -2  -8  101.09    4.60
  -2  -2  -8  106.79    4.40
  -2  -2  -8  111.69    4.50
   2   2   8  108.49    4.80
   2   2   8  107.59    4.80
   2   2   8   99.49    4.60
   2   2   8   91.99    4.40
   2   2   8  108.09    5.20
   2   2   8  101.69    4.50
  -3  -2  -8  273.07   11.70
   3   2   8  278.37   11.80
   3   2   8  272.17   11.50
   3   2   8  293.07   12.30
  -4  -2  -8   14.00    0.90
  -4  -2  -8   14.50    1.00
  -4  -2  -8   14.10    1.00
   4   2   8   15.00    1.30
   4   2   8   16.60    1.10
   4   2   8   13.20    0.90
   4   2   8   14.80    1.50
  -6  -2  -8   45.80    2.30
  -6  -2  -8   46.00    2.20
  -6  -2  -8   46.00    2.10
   6   2   8   45.40    2.20
   6   2   8   45.70    2.20
   6   2   8   45.10    2.60
   6   2   8   47.20    2.20
  -8  -2  -8  139.79    5.60
  -8  -2  -8  134.39    5.60
   8   2   8  142.89    5.70
   7  -3  -8   42.00    1.90
   7  -3  -8   44.10    1.90
  -7   3   8   44.60    1.90
  -7   3   8   44.00    1.80
   6  -3  -8  145.09    5.80
  -6   3   8  122.79    6.00
  -6   3   8  141.89    5.60
  -6   3   8  140.79    5.70
   5  -3  -8  378.16   23.70
  -5   3   8  374.76   15.70
  -5   3   8  409.96   15.80
   4  -3  -8  354.56   22.30
   4  -3  -8  352.06   13.80
  -4   3   8  351.36   14.20
  -4   3   8  316.17   16.40
   3  -3  -8  544.05   28.80
  -3   3   8  517.35   22.00
   2  -3  -8  581.44   30.30
  -2   3   8  521.15   22.50
   1  -3  -8  472.95   29.00
  -1   3   8  426.86   18.30
  -1   3   8  437.56   18.20
   0  -3  -8   80.69    3.90
   0  -3  -8   69.19   12.40
   0  -3  -8   85.39    3.80
   0  -3  -8   83.29    3.80
   0  -3  -8   92.99    3.80
   0   3   8   81.59    3.50
   0   3   8   82.69    4.30
   0   3   8   77.99    3.90
  -1  -3  -8  308.87   12.60
   1   3   8  314.77   12.40
   1   3   8  306.97   12.50
   1   3   8  311.37   13.10
   1   3   8  279.87   12.00
  -2  -3  -8    2.00    0.40
  -2  -3  -8    1.40    0.50
  -2  -3  -8    1.70    0.30
  -2  -3  -8    2.20    0.40
   2   3   8    1.30    0.40
  -4  -3  -8  125.19    4.90
  -4  -3  -8  118.99    5.10
  -4  -3  -8  124.69    5.10
  -4  -3  -8  119.09    5.30
  -4  -3  -8  110.99    5.40
   4   3   8  105.79    4.90
   4   3   8  117.49    5.50
   4   3   8  118.09    5.90
   4   3   8  125.29    5.20
  -7  -3  -8   67.09    3.10
  -7  -3  -8   67.89    3.30
  -7  -3  -8   72.39    3.00
   7   3   8   72.19    3.00
   7   3   8   70.89    3.10
   7   3   8   71.39    3.00
  -8  -3  -8   16.40    0.80
  -8  -3  -8   17.30    0.90
   8   3   8   16.90    0.90
   7  -4  -8  144.59    5.80
   7  -4  -8  143.89    5.70
  -7   4   8  136.99    5.70
   6  -4  -8  154.78    6.10
  -6   4   8  156.48    6.20
  -6   4   8  140.49    6.30
  -5   4   8  312.37   13.10
   4  -4  -8  292.47   19.50
   4  -4  -8  305.37   12.20
  -4   4   8  314.67   12.40
  -4   4   8  290.97   13.90
   3  -4  -8  364.76   13.90
   3  -4  -8  331.47   22.20
   3  -4  -8  337.47   13.60
  -3   4   8  344.07   13.80
  -3   4   8  324.27   14.70
   2  -4  -8  138.49    5.80
   2  -4  -8  117.29   14.10
   2  -4  -8  132.29    5.50
   2  -4  -8  134.29    5.70
  -2   4   8  135.39    5.70
  -2   4   8  127.09    5.70
  -2   4   8  138.79    5.60
   1  -4  -8  326.37   20.90
  -1   4   8  312.47   13.70
  -1   4   8  322.57   12.90
  -1   4   8  310.37   13.40
   0  -4  -8   18.30    8.90
   0   4   8   23.20    1.30
   0   4   8   18.00    1.70
   0   4   8   19.40    1.30
   0   4   8   19.50    1.30
   0   4   8   20.40    1.70
   0   4   8   20.10    1.10
  -1  -4  -8 2631.24  111.69
  -3  -4  -8  600.54   24.30
  -6  -4  -8   60.89    2.60
  -6  -4  -8   60.69    2.80
  -6  -4  -8   60.49    2.80
   6   4   8   61.39    2.90
   6   4   8   57.69    2.80
  -7  -4  -8   99.99    4.40
  -7  -4  -8   96.29    4.10
   7   4   8  102.89    4.30
  -8  -4  -8   85.99    3.60
   8   4   8   83.99    3.50
   8   4   8   88.09    3.60
   6  -5  -8   66.89    2.90
   6  -5  -8   68.09    3.00
  -6   5   8   68.19    2.90
  -6   5   8   68.89    2.80
   5  -5  -8  113.59    4.60
   5  -5  -8  110.69    4.60
   5  -5  -8  106.79    4.60
  -5   5   8  116.59    4.60
  -5   5   8  112.09    4.70
  -5   5   8  103.79    4.70
   4  -5  -8   88.99    3.80
   4  -5  -8   88.29    3.90
   4  -5  -8   85.99    3.70
   4  -5  -8   75.59   10.00
  -4   5   8   89.99    3.90
  -4   5   8   92.09    3.80
  -4   5   8   87.89    4.00
   3  -5  -8  266.17   10.70
   3  -5  -8  254.87   17.10
   3  -5  -8  256.17   10.50
  -3   5   8  261.57   12.30
   2  -5  -8    9.30    0.80
   2  -5  -8   -2.00    7.30
  -2   5   8   11.00    1.10
  -2   5   8   10.30    0.70
  -2   5   8    8.60    1.30
  -2   5   8   10.20    0.80
   1  -5  -8 2295.77   96.29
   0  -5  -8 1908.81   81.79
  -1  -5  -8  367.26   24.10
   1   5   8  348.87   14.10
   1   5   8  329.17   14.80
  -2  -5  -8 1245.68   60.19
  -4  -5  -8  293.27   12.20
  -5  -5  -8  197.38    8.40
  -5  -5  -8  198.58    7.90
   5   5   8  191.78    8.10
   5   5   8  202.48    8.30
  -6  -5  -8   73.59    3.30
  -6  -5  -8   73.69    3.40
  -6  -5  -8   72.19    3.00
   6   5   8   75.69    3.40
  -7  -5  -8  105.29    4.40
   7   5   8  106.09    4.50
  -8  -5  -8   63.99    2.80
   8   5   8   67.39    2.80
   8   5   8   64.99    2.70
   6  -6  -8   18.70    1.00
   6  -6  -8   19.00    0.90
   6  -6  -8   19.00    1.00
  -6   6   8   18.30    0.90
  -6   6   8   20.90    0.90
   5  -6  -8   80.39    3.40
   5  -6  -8   82.19    3.50
   5  -6  -8   83.69    3.40
   5  -6  -8   75.79    3.40
  -5   6   8   73.79    3.60
  -5   6   8   81.49    3.30
  -5   6   8   82.29    3.40
   4  -6  -8   11.50    0.70
   4  -6  -8   11.60    0.80
   4  -6  -8   10.20    0.70
  -4   6   8   10.40    0.80
  -4   6   8   10.90    0.80
  -4   6   8   10.50    0.80
   3  -6  -8  544.45   30.30
   2  -6  -8 1091.09   48.40
  -2   6   8 1089.69   44.00
   1  -6  -8  259.17   17.40
  -1   6   8  240.48   11.00
   0  -6  -8  575.84   30.40
   0  -6  -8  602.14   22.30
   0   6   8  544.65   22.50
   0   6   8  533.05   23.30
   1   6   8  417.06   17.70
  -2  -6  -8  214.08   22.30
  -2  -6  -8  206.98    8.10
   2   6   8  191.08    8.40
   2   6   8  199.28    8.10
  -3  -6  -8  262.57   31.40
  -3  -6  -8  322.17   12.60
   3   6   8  295.37   12.40
  -4  -6  -8   61.49    3.00
  -4  -6  -8   63.29    2.80
   4   6   8   60.39    2.90
   4   6   8   60.49    2.90
  -5  -6  -8   87.39    3.70
  -5  -6  -8   87.19    4.00
   5   6   8   82.49    3.80
   5   6   8   87.19    3.90
  -6  -6  -8  148.89    6.00
  -6  -6  -8  139.59    6.20
   6   6   8  144.79    6.10
  -7  -6  -8   65.89    3.10
  -7  -6  -8   72.49    3.00
   7   6   8   71.19    3.10
   5  -7  -8  133.09    5.30
   5  -7  -8  129.39    5.30
   5  -7  -8  119.89    5.20
   5  -7  -8  133.19    5.30
  -5   7   8  128.09    5.20
  -5   7   8  129.99    5.20
   4  -7  -8  342.17   13.20
  -4   7   8  320.17   13.30
   3  -7  -8  114.29    4.80
   3  -7  -8  122.19    4.90
   3  -7  -8  116.69    4.90
   3  -7  -8  117.09    5.00
   3  -7  -8  116.39    4.80
  -3   7   8  116.69    4.90
  -3   7   8  111.29    5.00
   2  -7  -8  495.05   27.70
   1  -7  -8  281.37   11.30
   1  -7  -8  272.57   22.80
   1  -7  -8  272.57   11.10
   0  -7  -8   87.79   13.00
   0  -7  -8   96.09    4.20
   0  -7  -8   83.39    3.80
   0  -7  -8   88.99    4.00
   0  -7  -8   85.99    3.90
   0  -7  -8   91.49    4.00
   0   7   8   93.39    4.00
   0   7   8   89.69    4.10
   0   7   8   94.09    3.90
  -1  -7  -8  448.76   25.80
  -1  -7  -8  424.96   17.30
   1   7   8  430.56   17.60
  -2  -7  -8  249.78   21.90
   2   7   8  245.18   10.50
   2   7   8  262.67   10.40
  -3  -7  -8  191.48   24.40
  -3  -7  -8  166.98    7.00
  -3  -7  -8  159.08    6.60
   3   7   8  152.28    6.90
   3   7   8  170.68    6.90
   3   7   8  166.98    6.70
   4   7   8  213.08    8.30
   4   7   8  187.28    8.60
  -6  -7  -8    6.90    0.70
  -6  -7  -8    7.20    0.50
   6   7   8    7.10    0.60
   6   7   8    6.90    0.50
  -7  -7  -8   26.10    1.40
   7   7   8   30.00    1.40
  -4   8   8  292.47   11.60
   3  -8  -8  241.08    9.90
  -3   8   8  253.47   10.00
   2  -8  -8   17.40    0.90
   2  -8  -8   19.40    1.20
   2  -8  -8   20.40    1.20
   2  -8  -8   22.90    1.40
   2  -8  -8   19.10    1.10
  -2   8   8   20.30    1.10
  -2   8   8   19.90    1.00
  -2   8   8   19.40    1.20
   1  -8  -8  219.28    8.90
   1  -8  -8  226.38    9.00
   1  -8  -8  219.08    8.90
  -1   8   8  209.98    9.10
  -1   8   8  223.38    9.00
   0  -8  -8  345.67   13.90
  -1  -8  -8  213.18    8.90
  -1  -8  -8  216.48    8.80
   1   8   8  202.28    8.80
  -2  -8  -8  115.79    4.90
   2   8   8  104.89    4.90
   2   8   8  116.69    4.90
   2   8   8  115.69    4.70
   3   8   8  312.27   12.60
  -4  -8  -8   29.10    1.60
   4   8   8   27.90    1.50
   4   8   8   31.30    1.50
  -5  -8  -8   44.90    2.10
  -5  -8  -8   42.30    2.00
   5   8   8   42.40    2.00
   5   8   8   45.80    2.00
  -6  -8  -8  125.69    5.40
   6   8   8  134.09    5.20
   6   8   8  119.09    5.10
   2  -9  -8   46.40    2.00
   2  -9  -8   47.00    2.10
   2  -9  -8   47.80    2.10
  -2   9   8   46.80    2.00
  -2   9   8   46.50    2.00
   1  -9  -8   85.69    3.50
   1  -9  -8   70.29    3.30
   1  -9  -8   78.59    3.40
  -1   9   8   78.59    3.30
  -1   9   8   78.59    3.30
   0  -9  -8   14.40    0.80
   0  -9  -8   14.90    0.80
   0   9   8   15.90    0.80
   0   9   8   16.90    0.90
  -1  -9  -8  129.49    5.20
   1   9   8  128.09    5.10
   1   9   8  134.29    5.20
   1   9   8  110.69    5.30
  -2  -9  -8   14.90    0.90
   2   9   8   14.40    0.80
   2   9   8   14.70    0.90
  -3  -9  -8   46.20    2.00
   3   9   8   39.50    1.90
   3   9   8   38.50    1.70
  -4  -9  -8  159.48    6.50
   0 -10  -8    2.00    0.30
   0  10   8    1.90    0.20
   0  10   8    2.10    0.30
  -1 -10  -8   17.40    1.00
  -1 -10  -8   16.70    1.00
   1  10   8   17.70    0.90
   1  10   8   16.90    0.80
  -2 -10  -8   93.49    3.90
  -2 -10  -8   93.59    3.90
   2  10   8   87.09    3.70
   2  10   8   92.99    3.80
   2   5  -9  111.29    4.60
   2   5  -9  107.49    4.50
  -2  -5   9  112.89    4.70
  -2  -5   9  111.99    4.50
  -1  -5   9  279.67   11.30
   0   5  -9  142.89    5.40
   0  -5   9  134.99    5.90
   0  -5   9  142.79    5.60
   0  -5   9  119.29    5.70
   1  -5   9  221.08    9.40
   1  -5   9  243.58    9.50
   4   4  -9  155.08    6.30
  -4  -4   9  161.38    6.30
  -4  -4   9  161.38    6.60
   2   4  -9  244.58    9.90
  -2  -4   9  239.48    9.90
  -1  -4   9  400.76   16.10
   0   4  -9  119.99    4.80
   0   4  -9  119.49    4.80
   0   4  -9  118.59    5.00
   0  -4   9  104.29    5.20
   0  -4   9  108.69    5.20
   0  -4   9  123.89    5.30
   0  -4   9  126.19    5.00
  -1   4  -9   84.19    3.50
  -1   4  -9   84.49    3.80
   1  -4   9   81.59    4.00
   1  -4   9   78.89    4.00
   1  -4   9   89.59    3.70
   1  -4   9   90.89    4.00
  -2   4  -9   22.40    1.10
   2  -4   9   21.40    1.20
   2  -4   9   22.50    1.40
   2  -4   9   21.80    1.50
   2  -4   9   19.80    1.40
   3  -4   9  104.19    4.20
   3  -4   9   95.69    4.30
   3  -4   9   97.59    4.50
  -5  -3   9  405.46   16.10
   3   3  -9  557.14   22.20
   2   3  -9  251.67   10.30
  -2  -3   9  258.57   10.40
  -2  -3   9  236.48   10.50
  -1  -3   9  365.26   14.90
   0  -3   9  256.27   11.00
   0  -3   9  227.48    9.50
   0  -3   9  238.08   10.10
   0  -3   9  239.38    9.50
   0  -3   9  230.88   10.10
  -1   3  -9  308.17   11.40
   1  -3   9  269.97   12.00
   1  -3   9  276.37   11.30
   1  -3   9  276.67   11.70
  -3   3  -9  193.58    8.10
  -3   3  -9  194.68    7.90
   3  -3   9  202.18    8.50
   3  -3   9  200.18    8.40
   3  -3   9  200.58    8.60
  -4   3  -9   87.39    3.60
   4  -3   9   89.49    3.70
   4  -3   9   87.99    3.80
   4  -3   9   87.49    4.00
   4  -3   9   91.39    3.70
   4  -3   9   87.39    3.90
   4  -3   9   89.29    4.20
   6   2  -9  118.99    4.80
   6   2  -9  114.59    4.70
   5   2  -9  435.76   18.10
  -5  -2   9  474.75   18.20
   4   2  -9  170.58    7.30
  -4  -2   9  181.98    7.40
   3   2  -9  339.17   13.80
   0  -2   9  324.47   13.60
   0  -2   9  327.47   13.60
   1  -2   9  252.57   10.90
   1  -2   9  260.37   10.90
   1  -2   9  255.87   11.00
   2  -2   9  335.07   14.00
  -3   2  -9  157.48    6.60
  -3   2  -9  159.88    6.30
  -3   2  -9  152.58    6.30
   3  -2   9  148.19    6.70
   3  -2   9  155.58    6.90
  -4   2  -9   40.30    2.00
   4  -2   9   42.90    2.00
   4  -2   9   40.10    2.30
   4  -2   9   39.80    2.70
   4  -2   9   39.40    2.20
   4  -2   9   43.30    2.10
  -5   2  -9   25.70    1.20
   5  -2   9   23.50    1.60
   5  -2   9   27.00    1.40
   5  -2   9   26.50    1.90
   5  -2   9   28.30    1.30
   5  -2   9   27.70    1.30
   6   1  -9   40.10    1.90
   6   1  -9   37.90    1.80
  -6  -1   9   42.50    1.90
   5   1  -9   69.09    3.10
   5   1  -9   70.59    3.20
   4   1  -9  156.38    6.30
   4   1  -9  151.68    6.40
   4   1  -9  143.49    6.10
  -4  -1   9  151.98    6.40
   3   1  -9  234.18    9.90
   3   1  -9  240.88   10.00
  -3  -1   9  249.97   10.10
   2   1  -9  211.18    8.50
   2   1  -9  186.28    8.90
  -2  -1   9  214.58    8.50
  -2  -1   9  194.58    8.60
  -2  -1   9  206.98    8.60
   1   1  -9   69.69    3.20
   1   1  -9   67.09    3.80
   1   1  -9   69.69    3.00
   1   1  -9   71.29    3.10
  -1  -1   9   58.69    3.50
  -1  -1   9   64.49    3.60
  -1  -1   9   69.79    3.20
   0   1  -9  404.86   16.70
   0  -1   9  385.36   16.90
   0  -1   9  430.66   17.30
   1  -1   9  348.77   16.00
  -2   1  -9  109.39    4.60
  -2   1  -9  105.49    5.00
  -2   1  -9  107.69    4.60
  -2   1  -9  112.99    4.90
   2  -1   9  106.69    4.60
   2  -1   9  116.19    5.20
   2  -1   9  110.89    5.10
   2  -1   9  115.49    4.80
   2  -1   9  107.29    5.30
   2  -1   9  102.69    5.20
  -3   1  -9   59.79    2.70
  -3   1  -9   63.79    2.80
  -3   1  -9   61.39    3.00
   3  -1   9   65.19    3.30
   3  -1   9   63.39    3.00
   3  -1   9   64.59    3.50
   3  -1   9   64.59    3.30
   3  -1   9   64.49    3.00
  -4   1  -9  334.47   13.20
   4  -1   9  326.27   13.70
  -5   1  -9  237.38    9.60
  -5   1  -9  241.48    9.40
   5  -1   9  219.48    9.40
   5  -1   9  247.18   10.10
   5  -1   9  234.58    9.80
  -6   1  -9   48.50    2.10
   6  -1   9   48.40    2.50
   6  -1   9   51.89    2.20
   6  -1   9   46.00    2.20
   6  -1   9   50.29    2.20
   6   0  -9   18.30    0.90
   6   0  -9   21.10    1.10
  -6   0   9   21.20    1.00
  -6   0   9   21.60    1.10
   5   0  -9  135.49    5.80
   5   0  -9  134.79    5.60
  -5   0   9  137.89    5.80
  -5   0   9  135.49    5.80
  -4   0   9  296.57   11.90
   3   0  -9   81.99    3.90
   3   0  -9   91.19    3.60
   3   0  -9   92.49    3.80
  -3   0   9   81.39    3.70
  -3   0   9   89.99    4.00
   2   0  -9  453.15   17.40
   2   0  -9  410.56   17.80
  -1   0   9  786.52   31.60
   0   0   9  467.65   19.60
   0   0   9  449.56   19.40
   0   0   9  511.45   19.40
  -1   0  -9  236.58   10.10
   1   0   9  249.18   10.20
   1   0   9  226.28   10.00
   1   0   9  232.78   10.30
   1   0   9  245.68   10.20
   2   0   9  595.54   24.40
   4   0   9  247.78    9.80
   4   0   9  252.67   10.60
   4   0   9  241.98   10.30
   4   0   9  242.08   10.20
   4   0   9  243.48   10.10
  -5   0  -9   51.49    2.30
  -5   0  -9   52.49    2.50
  -5   0  -9   50.89    2.30
   5   0   9   49.99    2.30
   5   0   9   60.19    3.50
   5   0   9   56.29    2.70
   5   0   9   50.09    2.60
  -6   0  -9  166.18    7.00
  -6   0  -9  169.88    6.80
   6   0   9  178.88    7.30
   6   0   9  163.68    6.80
  -7   0  -9    8.40    0.50
   7   0   9    9.30    0.50
   7   0   9    9.10    0.50
   7   0   9    9.30    0.60
   7  -1  -9   25.10    1.20
  -7   1   9   26.10    1.20
  -6   1   9  190.28    7.50
  -6   1   9  179.18    7.50
   5  -1  -9   81.89    3.70
   5  -1  -9   81.69    3.50
  -5   1   9   79.69    3.60
   4  -1  -9  204.78    8.50
  -4   1   9  202.18    8.40
  -4   1   9  202.68    8.50
   2  -1  -9  510.35   20.60
   1  -1  -9  207.28    9.50
   1  -1  -9  242.68    9.20
   1  -1  -9  231.68    9.20
  -1   1   9  237.28    9.40
  -1   1   9  201.08    9.50
  -1   1   9  215.38    9.00
   0  -1  -9  434.06   17.10
   0  -1  -9  420.56   17.40
   0   1   9  430.16   16.90
   0   1   9  406.96   17.60
  -2  -1  -9  328.87   13.90
   2   1   9  336.67   13.90
   2   1   9  339.17   14.30
   2   1   9  329.27   13.50
  -3  -1  -9   88.59    3.90
  -3  -1  -9   90.99    4.10
  -3  -1  -9   91.09    4.30
  -3  -1  -9   87.49    3.80
   3   1   9   88.59    4.40
   3   1   9   87.39    4.20
   3   1   9   88.59    4.70
   3   1   9   97.09    4.00
  -5  -1  -9  117.89    5.20
  -5  -1  -9  112.39    5.50
  -5  -1  -9  119.79    5.00
   5   1   9  132.79    5.20
   5   1   9  120.89    5.60
   5   1   9  125.09    5.20
  -6  -1  -9   40.20    1.90
  -6  -1  -9   40.50    1.90
  -6  -1  -9   39.10    2.00
   6   1   9   42.50    2.00
   6   1   9   46.00    2.00
   6   1   9   44.20    2.40
   6   1   9   44.20    2.00
  -7  -1  -9   28.20    1.30
  -7  -1  -9   28.30    1.30
   7   1   9   29.20    1.40
   7   1   9   30.60    1.40
   7   1   9   30.10    1.30
   7  -2  -9    3.00    0.30
  -7   2   9    3.60    0.30
   6  -2  -9   13.90    0.80
   6  -2  -9   12.90    0.80
  -6   2   9   12.60    0.80
  -6   2   9   14.20    0.80
   5  -2  -9   50.19    2.20
   5  -2  -9   55.79    2.70
   5  -2  -9   46.40    2.10
  -5   2   9   51.89    2.40
  -5   2   9   51.99    2.80
   4  -2  -9   39.70    2.00
   4  -2  -9   37.70    1.80
  -4   2   9   36.20    2.00
  -4   2   9   40.00    1.90
   3  -2  -9   17.00    1.10
  -3   2   9   15.20    1.20
  -3   2   9   18.30    1.30
   2  -2  -9  168.38    7.20
   2  -2  -9  174.08    7.00
   2  -2  -9  175.18    6.80
  -2   2   9  164.18    7.10
  -2   2   9  166.78    7.20
  -1   2   9  278.77   11.90
   0  -2  -9  200.08    7.50
   0  -2  -9  191.28    7.80
   0   2   9  183.38    7.80
   0   2   9  178.28    7.70
   0   2   9  174.88    8.30
  -1  -2  -9   60.69    3.20
  -1  -2  -9   65.39    2.70
  -1  -2  -9   65.19    2.80
  -1  -2  -9   64.39    3.00
  -1  -2  -9   62.69    3.00
   1   2   9   60.39    3.00
   1   2   9   66.89    3.00
   1   2   9   57.09    3.40
   1   2   9   58.39    2.80
   1   2   9   60.79    2.80
  -2  -2  -9  398.76   16.90
  -2  -2  -9  424.76   17.10
   2   2   9  411.06   16.60
   2   2   9  427.36   17.50
  -3  -2  -9  322.17   13.30
   3   2   9  307.07   12.70
   3   2   9  321.57   13.70
  -4  -2  -9  127.59    5.20
  -4  -2  -9  121.69    5.80
  -4  -2  -9  130.99    5.40
  -4  -2  -9  129.89    5.50
   4   2   9  128.39    5.80
   4   2   9  120.89    6.10
   4   2   9  111.99    5.40
   4   2   9  136.09    5.50
  -5  -2  -9   36.10    1.80
  -5  -2  -9   36.70    1.70
  -5  -2  -9   36.00    1.90
   5   2   9   35.10    1.80
   5   2   9   34.60    2.20
   5   2   9   39.70    1.90
  -6  -2  -9   62.39    2.80
  -6  -2  -9   57.99    2.80
  -6  -2  -9   64.99    2.70
   6   2   9   64.99    2.80
   6   2   9   63.99    3.20
   6   2   9   63.69    2.80
   6   2   9   61.69    2.70
   6  -3  -9    0.90    0.20
  -6   3   9    1.00    0.20
   5  -3  -9   16.20    0.90
   5  -3  -9   18.70    1.10
  -5   3   9   17.70    1.00
  -5   3   9   18.00    1.10
  -5   3   9   20.00    1.10
   4  -3  -9  129.09    5.50
   4  -3  -9  136.69    5.80
  -4   3   9  138.19    5.70
  -4   3   9  134.49    5.80
  -4   3   9  138.29    5.50
   3  -3  -9  159.28    6.60
   3  -3  -9  136.19   21.10
   3  -3  -9  155.58    6.40
  -3   3   9  160.78    6.60
  -3   3   9  153.78    6.30
  -3   3   9  150.38    6.60
   2  -3  -9   25.90   13.00
   2  -3  -9   38.50    1.90
   2  -3  -9   34.60    1.80
  -2   3   9   35.80    1.70
  -2   3   9   39.30    1.90
   1  -3  -9   12.70    0.90
   1  -3  -9    4.40   14.90
   1  -3  -9   12.40    0.80
   1  -3  -9   13.20    0.60
  -1   3   9   10.40    0.70
  -1   3   9   12.10    0.90
  -1   3   9   11.90    0.90
   0  -3  -9  199.58    8.30
   0  -3  -9  209.58    8.00
   0   3   9  189.58    8.30
  -1  -3  -9  274.37   11.80
  -1  -3  -9  282.47   11.10
   1   3   9  249.08   11.70
  -2  -3  -9  115.89    4.90
  -2  -3  -9  114.99    5.00
  -2  -3  -9  118.69    4.90
  -2  -3  -9  122.09    4.70
  -2  -3  -9  103.69    5.20
   2   3   9  108.59    5.70
   2   3   9  113.19    5.00
   2   3   9  113.19    4.90
   2   3   9  113.09    5.10
  -3  -3  -9    7.30    0.90
  -3  -3  -9    5.60    0.60
  -3  -3  -9    7.60    0.70
  -3  -3  -9    5.70    0.50
   3   3   9    7.00    0.50
   3   3   9    7.40    0.80
   3   3   9    5.20    0.80
   3   3   9    6.10    1.10
  -4  -3  -9    1.30    0.70
  -4  -3  -9    2.30    0.30
  -4  -3  -9    1.50    0.40
   4   3   9    1.60    0.40
   4   3   9    2.10    0.60
  -6  -3  -9   20.00    1.10
  -6  -3  -9   19.90    1.10
  -6  -3  -9   20.40    1.00
   6   3   9   19.50    1.10
   6   3   9   19.80    1.10
   6   3   9   19.10    1.10
  -7  -3  -9   20.40    1.10
  -7  -3  -9   21.40    1.00
   7   3   9   20.40    1.10
   7   3   9   22.50    1.10
   6  -4  -9   57.99    2.50
   6  -4  -9   59.69    2.50
  -6   4   9   59.59    2.50
  -6   4   9   58.39    2.50
   5  -4  -9  100.09    4.30
   5  -4  -9  103.89    4.40
  -5   4   9  105.89    4.40
  -5   4   9  108.39    4.30
   4  -4  -9    1.30    0.20
   4  -4  -9    1.10    0.30
  -4   4   9    0.90    0.30
  -4   4   9    1.00    0.20
  -4   4   9    1.20    0.30
   3  -4  -9    8.90    0.80
   3  -4  -9   29.90   14.60
  -3   4   9    9.70    0.60
  -3   4   9    9.40    0.80
  -3   4   9    7.90    0.70
  -3   4   9    8.70    0.80
   2  -4  -9   32.60    1.70
   2  -4  -9   28.30   10.40
  -2   4   9   35.50    1.80
  -2   4   9   32.40    1.50
  -2   4   9   27.00    1.80
  -2   4   9   29.30    1.70
   1  -4  -9  112.29   16.10
   1  -4  -9  117.79    5.10
  -1   4   9  115.79    5.10
  -1   4   9  112.39    4.80
  -1   4   9  121.69    5.10
   0  -4  -9   57.69   13.50
   0  -4  -9   60.99    2.80
   0   4   9   56.99    2.80
   0   4   9   58.59    2.50
   0   4   9   52.79    3.30
   0   4   9   60.09    2.80
  -1  -4  -9   11.10    0.60
  -1  -4  -9    9.70    0.70
   1   4   9   10.10    0.90
   1   4   9   11.40    1.40
  -2  -4  -9    0.80    0.40
  -2  -4  -9    1.10    0.30
  -2  -4  -9    1.70    0.30
   2   4   9    1.20    0.40
  -3  -4  -9  468.15   18.80
  -3  -4  -9  469.65   18.50
   3   4   9  448.96   19.50
  -4  -4  -9  146.29    6.20
  -4  -4  -9  148.49    6.00
  -4  -4  -9  151.98    5.80
  -4  -4  -9  138.69    6.00
   4   4   9  131.09    5.90
   4   4   9  150.48    6.20
   4   4   9  134.39    7.00
  -5  -4  -9  316.07   13.30
  -5  -4  -9  346.27   13.50
  -6  -4  -9  102.29    4.40
  -6  -4  -9  103.99    4.30
   6   4   9  107.19    4.40
   6   4   9  101.09    4.20
   6   4   9   99.59    4.30
  -7  -4  -9   10.80    0.70
  -7  -4  -9   11.40    0.60
   7   4   9   11.40    0.70
   6  -5  -9   22.90    1.10
   6  -5  -9   24.80    1.10
  -6   5   9   23.40    1.10
  -6   5   9   23.80    1.00
   5  -5  -9   57.89    2.50
   5  -5  -9   61.09    2.60
  -5   5   9   63.49    2.70
  -5   5   9   62.09    2.60
   4  -5  -9    8.50    0.60
  -4   5   9    8.30    0.70
  -4   5   9    9.80    0.60
   3  -5  -9   37.00    1.80
   3  -5  -9   35.80   11.20
  -3   5   9   35.80    1.70
  -3   5   9   37.60    1.90
  -3   5   9   35.50    2.10
   2  -5  -9   13.80    8.00
  -2   5   9   10.50    0.80
  -2   5   9    9.10    0.80
  -2   5   9    9.50    0.70
  -2   5   9    8.70    0.70
   1  -5  -9    3.30    0.40
   1  -5  -9    3.70    0.60
   1  -5  -9   -4.00    8.30
  -1   5   9    2.90    0.50
   0  -5  -9    9.10    0.60
   0  -5  -9   10.20   10.60
   0   5   9    9.50    0.80
   0   5   9    9.20    0.60
   0   5   9    8.60    0.80
   0   5   9    8.10    0.80
   0   5   9    9.50    1.20
  -1  -5  -9  310.37   28.10
   1   5   9  272.97   12.80
   1   5   9  304.87   11.70
  -2  -5  -9   88.09    3.70
  -2  -5  -9   86.89    4.00
   2   5   9   85.19    3.80
   2   5   9   84.09    3.90
   2   5   9   78.29    4.60
   3   5   9  477.25   20.30
  -4  -5  -9  201.68    8.40
  -4  -5  -9  199.18    7.90
   4   5   9  191.38    8.10
  -5  -5  -9    1.80    0.30
  -5  -5  -9    2.10    0.50
  -5  -5  -9    1.80    0.40
   5   5   9    1.30    0.40
  -6  -5  -9   60.29    2.90
  -6  -5  -9   62.79    2.80
   6   5   9   67.19    2.90
  -7  -5  -9   21.00    1.10
   7   5   9   22.00    1.10
   5  -6  -9    6.40    0.50
   5  -6  -9    6.30    0.50
  -5   6   9    5.70    0.40
  -5   6   9    6.30    0.40
   4  -6  -9    2.90    0.30
   4  -6  -9    2.40    0.40
  -4   6   9    2.90    0.30
  -4   6   9    2.60    0.40
  -4   6   9    3.10    0.40
   3  -6  -9   30.80    1.80
  -3   6   9   30.10    1.70
  -3   6   9   34.30    1.90
   2  -6  -9   11.00    0.80
  -2   6   9    9.70    0.90
  -2   6   9   10.60    0.70
  -2   6   9   12.50    0.90
   1  -6  -9   54.29    2.60
   1  -6  -9   52.29    2.40
  -1   6   9   54.39    2.40
  -1   6   9   51.69    2.50
  -1   6   9   56.99    2.70
  -1   6   9   52.79    2.70
   0  -6  -9   23.90    9.70
   0  -6  -9   15.50    1.10
   0  -6  -9   14.40    0.80
   0   6   9   13.80    1.00
   0   6   9   14.60    1.00
  -1  -6  -9   68.39    2.90
  -1  -6  -9   71.59    3.30
  -1  -6  -9   49.60   13.20
   1   6   9   67.89    3.00
   1   6   9   66.89    3.20
   1   6   9   69.89    3.20
  -2  -6  -9   32.70   18.90
  -2  -6  -9   40.70    2.10
  -2  -6  -9   43.40    1.90
   2   6   9   39.30    2.10
   2   6   9   39.00    2.00
   2   6   9   36.80    1.80
  -3  -6  -9   67.29    2.90
  -3  -6  -9   68.19    3.20
   3   6   9   66.99    3.10
   3   6   9   66.19    3.10
  -4  -6  -9    6.90    0.90
  -4  -6  -9    7.30    0.60
   4   6   9    6.40    0.70
  -5  -6  -9   18.80    1.20
  -5  -6  -9   20.40    1.00
   5   6   9   16.90    1.00
   5   6   9   19.40    1.20
  -6  -6  -9   33.80    1.50
  -6  -6  -9   32.30    1.70
   6   6   9   33.90    1.70
  -7  -6  -9    0.20    0.10
   7   6   9    0.50    0.20
   4  -7  -9   52.49    2.30
   4  -7  -9   54.49    2.40
  -4   7   9   58.29    2.30
  -4   7   9   53.09    2.30
   3  -7  -9    2.50    0.30
   3  -7  -9    2.60    0.40
   3  -7  -9    1.70    0.30
   3  -7  -9    2.20    0.30
   2  -7  -9   34.60    1.70
   2  -7  -9   36.30    1.80
   2  -7  -9   34.70    1.70
  -2   7   9   36.10    1.60
  -2   7   9   33.20    1.80
  -2   7   9   35.60    1.70
   1  -7  -9    5.80    0.60
   1  -7  -9    6.30    0.50
  -1   7   9    6.20    0.60
  -1   7   9    5.50    0.60
  -1   7   9    5.80    0.50
   0  -7  -9    2.30    0.40
   0   7   9    2.90    0.40
   0   7   9    1.70    0.40
   0   7   9    2.50    0.50
  -1  -7  -9   49.90    2.70
  -1  -7  -9   57.89    2.60
   1   7   9   55.79    2.60
   1   7   9   53.69    2.40
   1   7   9   48.10    2.60
   1   7   9   55.99    2.60
  -2  -7  -9    3.90    0.60
   2   7   9    5.50    0.60
   2   7   9    4.60    0.60
  -3  -7  -9   71.29    3.00
  -3  -7  -9   66.99    3.50
   3   7   9   74.49    3.40
   3   7   9   70.39    3.20
  -4  -7  -9   23.70    1.40
  -4  -7  -9   23.20    1.10
   4   7   9   23.80    1.40
   4   7   9   22.80    1.30
  -5  -7  -9   11.10    0.60
  -5  -7  -9   12.70    0.80
   5   7   9   10.50    0.70
   5   7   9    9.70    0.60
  -6  -7  -9    3.10    0.40
  -6  -7  -9    3.70    0.30
   6   7   9    4.30    0.50
   3  -8  -9    1.00    0.20
  -3   8   9    1.10    0.20
   2  -8  -9    8.60    0.50
   2  -8  -9    8.80    0.70
   2  -8  -9    8.90    0.70
  -2   8   9    9.20    0.60
  -2   8   9   10.20    0.60
   1  -8  -9   29.40    1.50
   1  -8  -9   29.60    1.40
  -1   8   9   31.10    1.40
  -1   8   9   30.10    1.50
  -1   8   9   26.80    1.50
   0  -8  -9    9.00    0.80
   0  -8  -9    8.70    0.70
   0   8   9    8.20    0.60
   0   8   9    9.40    0.80
   0   8   9    7.80    0.70
  -1  -8  -9   50.49    2.30
   1   8   9   51.19    2.30
   1   8   9   47.10    2.30
   2   8   9    0.50    0.20
   2   8   9    0.50    0.20
  -3  -8  -9    3.90    0.50
   3   8   9    3.70    0.50
  -4  -8  -9    6.70    0.60
   4   8   9    6.70    0.50
   4   8   9    6.80    0.50
  -5  -8  -9    0.70    0.20
   5   8   9    0.40    0.20
   5   8   9    0.30    0.20
   1  -9  -9   51.29    2.20
   1  -9  -9   47.00    2.10
  -1   9   9   50.09    2.10
  -1   9   9   49.60    2.10
   0  -9  -9   51.39    2.30
   0   9   9   49.99    2.10
   0   9   9   49.80    2.20
  -1  -9  -9   44.90    1.90
   1   9   9   43.80    1.90
   1   9   9   45.00    2.00
  -2  -9  -9    3.70    0.40
   2   9   9    3.30    0.40
  -3  -9  -9   13.20    0.80
  -3  -9  -9   13.60    0.80
   3   9   9   13.70    0.80
  -4  -9  -9    1.00    0.20
  -4  -9  -9    1.00    0.20
   4   9   9    1.10    0.20
   1   4 -10   35.80    1.50
  -1  -4  10   35.80    1.60
   0   4 -10   71.39    3.00
   0  -4  10   81.89    3.70
   0  -4  10   71.59    3.10
   0  -4  10   66.89    3.20
  -1   4 -10    7.40    0.40
   3   3 -10    1.40    0.20
  -3  -3  10    1.60    0.20
   2   3 -10   15.70    0.80
   2   3 -10   16.20    0.80
  -2  -3  10   15.00    1.00
   1   3 -10    7.40    0.50
   1   3 -10    7.50    0.50
   1   3 -10    8.10    0.70
  -1  -3  10    7.10    0.80
  -1  -3  10    8.80    0.60
   0   3 -10   10.80    0.60
   0   3 -10    9.30    0.70
   0   3 -10   10.40    0.60
   0  -3  10   11.10    0.70
   0  -3  10    8.60    0.90
   0  -3  10    9.70    0.90
  -1   3 -10   76.39    3.50
  -1   3 -10   79.59    3.30
   1  -3  10   84.09    3.40
   1  -3  10   81.89    3.80
   1  -3  10   77.19    3.60
   1  -3  10   77.29    3.70
  -2   3 -10   40.10    1.70
   2  -3  10   40.40    1.80
   2  -3  10   38.50    2.00
   2  -3  10   41.20    2.10
   2  -3  10   35.70    1.70
   2  -3  10   38.10    2.10
   2  -3  10   43.30    1.90
  -3   3 -10   24.90    1.00
   3  -3  10   22.90    1.50
   3  -3  10   22.30    1.30
   3  -3  10   23.80    1.30
   3  -3  10   23.90    1.20
   4   2 -10    9.70    0.60
  -4  -2  10   10.90    0.70
   3   2 -10    5.10    0.40
   3   2 -10    4.60    0.50
  -3  -2  10    5.30    0.50
  -3  -2  10    4.10    0.50
   2   2 -10    3.30    0.60
   2   2 -10    4.10    0.50
   2   2 -10    3.60    0.40
  -2  -2  10    4.20    0.60
  -2  -2  10    3.90    0.50
   1   2 -10   25.20    1.50
   1   2 -10   27.40    1.40
   1   2 -10   27.70    1.30
  -1  -2  10   26.70    1.40
  -1  -2  10   25.80    1.70
  -1  -2  10   25.60    1.60
  -1  -2  10   24.80    1.20
  -1  -2  10   27.50    1.50
   0   2 -10    0.30    0.20
   0   2 -10    1.10    0.30
   0  -2  10   -0.10    0.30
   0  -2  10    0.50    0.20
   0  -2  10    0.80    0.30
  -1   2 -10    4.70    0.40
   1  -2  10    3.80    0.40
   1  -2  10    5.30    0.70
   1  -2  10    4.70    0.60
   1  -2  10    5.00    0.60
   1  -2  10    4.00    0.50
  -2   2 -10   25.70    1.20
  -2   2 -10   24.50    1.20
  -2   2 -10   24.30    1.30
   2  -2  10   24.60    1.50
   2  -2  10   23.50    1.60
   2  -2  10   24.50    1.20
   2  -2  10   24.30    1.60
   2  -2  10   24.80    1.20
   2  -2  10   26.20    1.40
  -3   2 -10   12.30    0.70
  -3   2 -10   12.80    0.80
  -3   2 -10   13.50    0.70
   3  -2  10   13.00    0.70
   3  -2  10   12.60    0.80
   3  -2  10   14.80    0.90
   3  -2  10   12.80    1.00
   3  -2  10   13.40    1.00
   3  -2  10   13.00    1.00
  -4   2 -10   27.00    1.20
   4  -2  10   28.90    1.40
   4  -2  10   31.50    1.60
   4  -2  10   25.80    1.60
   5   1 -10   67.99    3.00
   5   1 -10   66.69    2.90
  -5  -1  10   75.69    3.00
   4   1 -10   21.60    1.10
   4   1 -10   20.20    1.10
  -4  -1  10   21.40    1.20
   3   1 -10    5.60    0.50
   3   1 -10    5.20    0.40
   3   1 -10    4.60    0.60
   2   1 -10  123.09    5.10
   2   1 -10  115.19    5.00
   2   1 -10  108.29    5.00
  -2  -1  10  122.59    5.10
   1   1 -10  177.28    7.40
  -1  -1  10  177.78    7.30
  -1  -1  10  158.38    7.30
   0   1 -10    9.50    0.70
   0   1 -10    9.30    0.80
   0   1 -10   10.60    0.70
   0  -1  10   11.40    0.70
   0  -1  10   11.00    0.90
  -1   1 -10    3.20    0.40
  -1   1 -10    3.80    0.70
  -1   1 -10    3.80    0.50
   1  -1  10    3.20    0.70
   1  -1  10    4.60    0.60
   1  -1  10    2.50    0.60
  -2   1 -10    8.60    0.60
  -2   1 -10    8.60    0.70
   2  -1  10   11.20    1.20
   2  -1  10    8.70    0.90
   2  -1  10    8.10    0.50
  -3   1 -10   74.99    3.40
  -3   1 -10   73.89    3.40
  -3   1 -10   77.39    3.30
   3  -1  10   81.79    3.60
   3  -1  10   81.79    3.50
   3  -1  10   76.29    3.60
   3  -1  10   78.39    3.80
   3  -1  10   79.19    3.40
   3  -1  10   72.99    3.50
  -4   1 -10   12.80    0.70
  -4   1 -10   11.60    0.70
  -4   1 -10   11.80    0.80
   4  -1  10   13.20    0.80
   4  -1  10   12.70    1.10
   4  -1  10   14.00    0.80
   4  -1  10   11.90    1.00
   4  -1  10   12.60    0.80
  -5   1 -10   10.80    0.60
   5  -1  10   10.30    0.60
   5  -1  10    9.60    0.80
   5  -1  10   11.10    0.70
   5  -1  10   11.10    0.60
   5   0 -10   18.60    0.90
   5   0 -10   18.70    1.00
  -5   0  10   20.90    1.10
   4   0 -10   77.89    3.60
   4   0 -10   83.99    3.50
  -4   0  10   83.79    3.80
   3   0 -10  339.87   13.70
   2   0 -10   83.89    3.90
   2   0 -10   89.49    3.90
   2   0 -10   90.79    3.90
   2   0 -10   90.29    3.70
  -2   0  10   90.39    4.00
   1   0 -10   39.20    2.10
   1   0 -10   41.60    2.00
   1   0 -10   42.40    1.90
  -1   0  10   43.40    2.10
   0   0 -10    0.90    0.30
   0   0 -10    1.00    0.20
   0   0 -10    0.60    0.30
   0   0  10    0.90    0.30
   0   0  10    0.30    0.20
  -1   0 -10   48.50    2.30
  -1   0 -10   45.10    2.10
  -1   0 -10   44.80    2.20
   1   0  10   45.60    2.20
   1   0  10   46.60    2.50
   1   0  10   48.80    2.40
   1   0  10   43.80    2.30
  -2   0 -10   28.40    1.60
  -2   0 -10   28.70    1.50
  -2   0 -10   29.00    1.40
   2   0  10   33.50    1.50
   2   0  10   28.60    1.60
   2   0  10   30.10    1.80
   2   0  10   28.20    1.80
  -3   0 -10    9.90    0.70
  -3   0 -10    9.30    0.80
  -3   0 -10    8.00    0.80
   3   0  10    9.00    1.00
   3   0  10    9.10    0.60
   3   0  10    9.30    1.00
   3   0  10    8.90    0.90
   3   0  10    8.70    0.70
  -4   0 -10  170.48    6.90
  -4   0 -10  163.28    7.00
   4   0  10  170.28    7.00
   4   0  10  173.38    7.60
  -5   0 -10    6.20    0.40
  -5   0 -10    6.10    0.60
  -5   0 -10    6.00    0.40
   5   0  10    5.80    0.50
   5   0  10    6.20    0.70
   5   0  10    5.50    0.50
   5   0  10    5.50    0.50
  -6   0 -10    3.50    0.30
   6   0  10    3.80    0.30
   6   0  10    4.10    0.40
   6  -1 -10    6.00    0.40
  -6   1  10    6.20    0.50
   5  -1 -10  153.08    6.20
   5  -1 -10  142.89    6.00
  -5   1  10  153.68    6.30
  -5   1  10  156.68    6.20
   4  -1 -10  176.18    7.30
  -4   1  10  172.48    7.20
  -4   1  10  178.98    7.30
   3  -1 -10    9.80    0.70
  -3   1  10   10.00    0.80
  -3   1  10    8.90    0.70
   2  -1 -10    3.70    0.50
   2  -1 -10    3.10    0.30
  -2   1  10    2.60    0.50
  -2   1  10    3.10    0.40
   1  -1 -10   15.50    1.00
   1  -1 -10   15.10    1.00
   1  -1 -10   16.00    0.80
  -1   1  10   15.20    1.10
  -1   1  10   13.90    0.80
   0  -1 -10  200.18    8.80
   0  -1 -10  223.38    8.80
  -1  -1 -10  190.88    7.80
   1   1  10  182.28    7.70
   1   1  10  175.48    7.80
   1   1  10  186.58    7.70
   1   1  10  190.58    8.00
  -2  -1 -10  146.79    6.00
  -2  -1 -10  143.49    6.20
  -2  -1 -10  147.09    6.10
   2   1  10  146.49    6.10
   2   1  10  145.39    6.40
   2   1  10  140.99    6.10
  -3  -1 -10   58.79    2.80
  -3  -1 -10   59.69    2.70
   3   1  10   59.19    3.10
   3   1  10   64.29    2.80
  -4  -1 -10   78.59    3.60
  -4  -1 -10   79.79    3.40
  -4  -1 -10   81.99    3.50
   4   1  10   80.89    3.90
   4   1  10   80.09    3.50
   4   1  10   84.19    3.40
   4   1  10   74.89    3.40
  -5  -1 -10   13.00    0.90
  -5  -1 -10   12.00    0.70
  -5  -1 -10   12.00    0.70
   5   1  10   13.50    0.80
   5   1  10   11.70    1.00
   5   1  10   12.50    0.80
   5   1  10   12.50    0.70
  -6  -1 -10    1.40    0.20
  -6  -1 -10    1.80    0.20
   6   1  10    2.10    0.30
   6   1  10    1.60    0.20
   6   1  10    1.50    0.30
   5  -2 -10   62.29    2.80
  -5   2  10   66.69    2.80
  -5   2  10   61.59    2.80
   4  -2 -10   72.39    3.00
   4  -2 -10   71.99    3.20
  -4   2  10   69.69    3.20
  -4   2  10   75.89    3.20
   3  -2 -10    5.40    0.60
   3  -2 -10    6.40    0.50
  -3   2  10    5.90    0.60
  -3   2  10    5.70    0.60
   0  -2 -10    7.50    0.70
   0  -2 -10    7.90    0.70
   0   2  10    7.70    0.80
   0   2  10    6.10    1.10
   0   2  10    7.60    0.60
  -1  -2 -10  187.68    7.30
  -1  -2 -10  175.08    7.30
   1   2  10  168.68    7.30
   1   2  10  172.38    7.20
   1   2  10  161.08    7.90
   1   2  10  176.18    7.30
  -2  -2 -10  270.57   10.50
   2   2  10  262.77   10.70
   2   2  10  237.88   10.30
  -3  -2 -10   89.09    4.10
  -3  -2 -10   94.39    4.00
  -3  -2 -10   96.09    3.90
   3   2  10   88.39    4.30
   3   2  10   99.09    4.20
  -4  -2 -10   21.30    1.10
  -4  -2 -10   20.50    1.20
  -4  -2 -10   19.20    1.30
   4   2  10   22.10    2.10
   4   2  10   22.30    1.30
  -5  -2 -10    1.70    0.30
  -5  -2 -10    2.30    0.40
  -5  -2 -10    2.10    0.40
   5   2  10    2.00    0.50
   5   2  10    2.50    0.30
   5   2  10    2.60    0.40
   5   2  10    2.00    0.40
  -6  -2 -10   31.60    1.40
  -6  -2 -10   30.70    1.50
   6   2  10   33.70    1.50
   6   2  10   33.30    1.50
   6   2  10   31.70    1.50
   6  -3 -10  111.89    4.50
   5  -3 -10    7.50    0.50
  -5   3  10    6.30    0.50
  -5   3  10    7.00    0.50
  -4   3  10  237.58    9.60
   2  -3 -10   13.30    0.80
   2  -3 -10   13.30    0.90
  -2   3  10   12.10    0.90
  -1   3  10  205.18    8.50
   0   3  10  279.67   12.90
  -1  -3 -10  231.78    9.70
  -1  -3 -10  237.68    9.90
   1   3  10  250.27   10.00
   1   3  10  236.48    9.70
  -2  -3 -10  110.89    4.80
  -2  -3 -10  117.99    4.60
  -2  -3 -10  117.29    4.80
  -2  -3 -10  112.89    5.00
   2   3  10  113.09    5.00
   2   3  10  116.09    7.10
   2   3  10  103.29    4.70
  -3  -3 -10   20.30    1.10
  -3  -3 -10   17.60    1.20
  -3  -3 -10   16.90    1.10
  -3  -3 -10   19.50    1.00
   3   3  10   17.20    1.20
  -4  -3 -10    8.40    0.70
  -4  -3 -10    8.50    0.70
  -4  -3 -10   10.00    0.60
   4   3  10    9.60    0.80
  -5  -3 -10   31.80    1.70
  -5  -3 -10   32.50    1.50
  -5  -3 -10   28.30    1.60
   5   3  10   32.50    1.60
   5   3  10   33.50    1.60
   5   3  10   35.10    1.90
  -6  -3 -10  121.19    5.20
  -6  -3 -10  125.59    5.10
   6   3  10  126.49    5.10
   6   3  10  127.79    5.10
   6   3  10  128.39    5.10
   4  -4 -10    9.70    0.80
  -4   4  10    9.80    0.70
  -4   4  10    7.40    0.70
  -3   4  10  176.38    7.30
   0  -4 -10  211.48    8.80
   0   4  10  208.88    8.70
  -1  -4 -10   44.10    2.00
  -1  -4 -10   41.70    2.20
   1   4  10   41.10    2.10
   1   4  10   41.90    2.20
  -2  -4 -10   86.09    3.50
  -2  -4 -10   84.19    3.90
  -2  -4 -10   89.59    3.70
   2   4  10   80.69    3.70
   2   4  10   88.19    3.90
  -3  -4 -10  106.29    5.40
  -3  -4 -10  109.79    4.30
  -3  -4 -10  107.29    4.50
   3   4  10  108.99    4.70
   3   4  10   96.79    4.40
  -4  -4 -10  219.08    9.10
  -5  -4 -10   17.70    0.80
  -5  -4 -10   17.10    1.10
   5   4  10   18.30    1.00
   5   4  10   18.20    1.00
  -6  -4 -10    9.70    0.60
  -6  -4 -10    9.80    0.50
   6   4  10   10.10    0.60
   5  -5 -10  140.39    5.60
  -4   5  10  222.98    8.80
  -3   5  10  213.48    8.90
  -3   5  10  215.98    8.60
  -2   5  10  181.78    7.30
  -2   5  10  180.48    7.50
   1  -5 -10   20.00    1.20
  -1   5  10   20.00    1.30
  -1   5  10   20.90    1.20
  -1   5  10   19.60    1.10
   0  -5 -10   60.79    2.60
   0  -5 -10   59.99    2.80
   0   5  10   57.89    2.80
   0   5  10   61.19    2.80
  -1  -5 -10  103.59    4.30
  -1  -5 -10  102.59    4.50
   1   5  10   98.39    4.50
   1   5  10  101.19    4.50
  -3  -5 -10   15.60    0.90
  -3  -5 -10   13.60    1.20
   3   5  10   14.10    1.00
   3   5  10   14.10    0.90
  -4  -5 -10    1.30    0.30
  -4  -5 -10    1.50    0.40
   4   5  10    0.80    0.30
  -5  -5 -10  121.59    5.40
  -5  -5 -10  129.69    5.30
   5   5  10  123.89    5.20
   5   5  10  136.49    5.40
  -6  -5 -10   28.20    1.40
   6   5  10   30.30    1.40
   4  -6 -10   71.49    3.00
   4  -6 -10   70.89    3.00
   4  -6 -10   72.09    3.00
  -4   6  10   70.29    3.00
  -4   6  10   66.59    2.80
   3  -6 -10   11.50    0.70
   3  -6 -10   12.30    0.70
  -3   6  10   12.20    0.80
  -3   6  10   11.80    0.60
   2  -6 -10   42.00    2.00
   2  -6 -10   44.30    1.90
  -2   6  10   41.80    1.90
  -2   6  10   44.80    2.10
  -1   6  10   79.59    3.50
  -1   6  10   78.99    3.30
  -1  -6 -10  176.48    7.10
  -1  -6 -10  183.78    7.50
   1   6  10  176.38    7.40
   1   6  10  172.78    7.40
  -2  -6 -10   13.70    0.80
   2   6  10   15.10    1.10
   2   6  10   12.20    0.90
   4   6  10  355.36   14.10
  -5  -6 -10   21.90    1.30
  -5  -6 -10   23.50    1.10
   5   6  10   24.00    1.20
  -6  -6 -10   75.79    3.20
   6   6  10   80.29    3.30
   3  -7 -10   27.50    1.20
   3  -7 -10   29.20    1.40
   3  -7 -10   27.20    1.30
  -3   7  10   28.70    1.30
   2  -7 -10  365.46   14.40
   0  -7 -10   39.20    1.80
   0  -7 -10   39.90    1.90
   0   7  10   39.80    1.90
   0   7  10   37.20    1.70
   0   7  10   35.50    2.00
   1   7  10  305.17   12.30
  -3  -7 -10   82.59    3.70
   3   7  10   80.29    3.60
   3   7  10   85.89    3.60
  -4  -7 -10   89.99    3.90
   4   7  10   92.79    3.80
   4   7  10   86.39    3.70
  -5  -7 -10   84.89    3.80
   5   7  10   93.29    3.80
   2  -8 -10   11.00    0.60
  -2   8  10   10.30    0.50
  -2   8  10   11.10    0.60
   1  -8 -10   69.49    3.00
   1  -8 -10   70.89    2.90
  -1   8  10   67.59    2.90
  -1   8  10   74.49    3.00
   0  -8 -10  135.49    5.40
   0   8  10  124.39    5.30
  -1  -8 -10   16.90    0.90
   1   8  10   16.40    0.90
  -2  -8 -10   60.29    2.60
   2   8  10   62.89    2.60
   2   8  10   52.19    2.50
  -3  -8 -10   53.79    2.40
   3   8  10   50.29    2.30
   3   8  10   52.79    2.30
  -4  -8 -10   29.10    1.30
   4   8  10   26.90    1.30
   4   8  10   26.90    1.20
   1   2 -11  105.89    4.30
   1   2 -11  104.89    4.30
  -1  -2  11  107.99    4.40
   0   2 -11   39.10    1.70
   0   2 -11   40.70    1.80
   0  -2  11   41.20    1.90
  -1   2 -11   72.29    2.90
  -1   2 -11   73.59    2.90
   1  -2  11   63.79    3.00
   1  -2  11   75.79    3.10
   2  -2  11   15.20    0.80
   2  -2  11   19.00    0.90
  -3  -1  11  133.39    5.50
   2   1 -11  151.88    6.00
  -2  -1  11  150.28    6.20
   0   1 -11   58.79    2.40
   0   1 -11   59.09    2.50
   0   1 -11   57.69    2.90
   0  -1  11   55.59    2.40
   0  -1  11   53.59    2.50
   0  -1  11   58.59    2.60
  -1   1 -11  279.27   11.30
   2  -1  11  256.07   10.40
  -3   1 -11  114.69    4.70
  -3   1 -11  120.69    4.80
   3  -1  11  108.09    4.90
   3  -1  11  125.89    4.90
   3  -1  11  119.39    4.80
   3  -1  11  117.79    4.80
   4   0 -11   79.09    3.30
   4   0 -11   77.09    3.40
  -4   0  11   83.59    3.40
   3   0 -11  344.27   13.70
   2   0 -11   50.89    2.30
  -2   0  11   51.69    2.40
  -1   0  11  148.59    6.00
  -1   0  11  138.49    6.00
   0   0 -11  266.67   10.90
  -1   0 -11  271.27   11.40
   1   0  11  289.37   11.30
  -2   0 -11   99.99    4.50
  -2   0 -11  104.79    4.30
   2   0  11  106.59    4.40
   2   0  11  102.79    4.20
   2   0  11  103.99    4.50
   2   0  11  103.49    4.40
  -3   0 -11   25.00    1.20
  -3   0 -11   28.60    1.70
  -3   0 -11   26.60    1.20
   3   0  11   27.20    1.40
   3   0  11   24.40    1.50
   3   0  11   27.10    1.30
   3   0  11   27.70    1.50
  -4   0 -11  147.69    6.20
   4   0  11  149.49    6.50
   4   0  11  164.38    6.30
   4   0  11  161.28    6.30
   4  -1 -11   11.30    0.70
   4  -1 -11   10.60    0.60
  -4   1  11   11.60    0.70
   3  -1 -11   11.30    0.80
   3  -1 -11   11.70    0.70
  -3   1  11   12.20    0.80
   2  -1 -11   54.19    2.50
   2  -1 -11   54.79    2.40
  -2   1  11   56.59    2.60
   1  -1 -11  236.68    9.50
  -1   1  11  229.98    9.50
   0  -1 -11  190.08    8.20
   0   1  11  203.78    8.60
   0   1  11  201.68    8.60
  -1  -1 -11   33.50    1.80
  -1  -1 -11   35.20    1.70
   1   1  11   34.40    1.70
   1   1  11   38.20    1.80
  -2  -1 -11  144.69    6.40
   2   1  11  152.28    6.40
   2   1  11  155.28    6.30
   2   1  11  164.08    6.40
  -3  -1 -11   94.29    4.40
  -3  -1 -11  103.79    4.20
  -3  -1 -11  103.29    4.30
   3   1  11   94.19    4.20
   3   1  11  102.59    4.40
   3   1  11  107.39    4.40
   3   1  11  106.39    4.20
  -4  -1 -11  160.38    6.50
  -5  -1 -11   52.09    2.20
  -5  -1 -11   49.20    2.20
   5   1  11   56.29    2.30
   5   1  11   56.29    2.30
   4  -2 -11   30.80    1.50
  -4   2  11   28.70    1.30
  -4   2  11   30.80    1.50
   3  -2 -11  173.28    6.90
   3  -2 -11  171.28    7.00
  -3   2  11  162.68    6.90
  -3   2  11  176.08    7.10
  -2   2  11  347.17   13.80
   1  -2 -11  214.88    8.90
  -1   2  11  216.78    8.70
   0  -2 -11  237.88    9.70
   0   2  11  234.78    9.50
  -1  -2 -11  129.19    6.10
  -1  -2 -11  138.29    5.70
   1   2  11  136.49    5.60
  -2  -2 -11  381.76   15.30
  -3  -2 -11  166.28    6.90
  -4  -2 -11   60.39    2.50
  -4  -2 -11   58.69    2.60
   4   2  11   56.29    2.70
   4   2  11   64.79    2.70
   4   2  11   63.49    2.60
  -5  -2 -11  148.69    6.10
   4  -3 -11  139.89    5.70
  -4   3  11  143.79    5.70
  -4   3  11  135.09    5.70
   3  -3 -11  163.98    6.90
  -3   3  11  180.88    7.00
   2  -3 -11  165.18    6.80
  -2   3  11  161.78    7.00
  -2   3  11  164.28    6.70
   1  -3 -11   39.10    2.00
  -1   3  11   37.80    2.00
  -1   3  11   44.80    2.10
   0  -3 -11  239.68    9.60
   0   3  11  228.38    9.50
  -1  -3 -11  195.08    7.80
  -1  -3 -11  199.08    8.20
  -2  -3 -11   43.40    2.20
  -2  -3 -11   44.20    1.80
   2   3  11   41.10    2.50
  -4  -3 -11   18.90    1.00
  -4  -3 -11   19.60    0.90
   4   3  11   20.00    1.10
   4   3  11   19.70    1.10
  -5  -3 -11   44.40    1.80
  -5  -3 -11   41.70    1.90
   5   3  11   40.50    1.90
   5   3  11   47.20    2.00
   5   3  11   44.50    2.00
   5   3  11   43.80    1.90
   4  -4 -11   23.90    1.20
  -4   4  11   25.00    1.20
   3  -4 -11    1.20    0.30
  -3   4  11    0.80    0.20
  -3   4  11    1.20    0.30
   2  -4 -11   24.90    1.40
   2  -4 -11   23.80    1.10
  -2   4  11   26.50    1.30
  -2   4  11   25.30    1.30
   1  -4 -11   60.49    2.80
   1  -4 -11   60.99    2.80
  -1   4  11   61.69    2.90
  -1   4  11   64.19    2.80
   0  -4 -11   11.00    0.80
   0  -4 -11   11.20    0.70
   0   4  11   11.00    0.80
   0   4  11   10.30    0.70
  -1  -4 -11  165.98    6.70
   1   4  11  154.58    6.50
   1   4  11  157.68    7.00
  -2  -4 -11   43.30    2.20
  -2  -4 -11   42.60    2.00
   2   4  11   46.00    2.20
  -3  -4 -11   86.69    4.00
  -3  -4 -11   91.59    3.90
   3   4  11   96.99    4.10
  -4  -4 -11   92.79    4.00
   4   4  11   95.39    4.00
   4   4  11   95.99    4.10
  -5  -4 -11   32.10    1.50
   5   4  11   35.00    1.60
   5   4  11   33.20    1.50
   4  -5 -11    2.80    0.30
   4  -5 -11    3.60    0.30
  -4   5  11    3.70    0.30
   3  -5 -11    8.70    0.60
   3  -5 -11    7.60    0.50
  -3   5  11    9.10    0.60
   2  -5 -11    0.30    0.20
   2  -5 -11    0.30    0.20
  -2   5  11    0.40    0.20
   1  -5 -11   48.90    2.40
  -1   5  11   48.60    2.30
  -1   5  11   43.40    2.20
   0  -5 -11   14.70    1.00
   0  -5 -11   14.20    0.70
   0   5  11   13.50    0.90
   0   5  11   13.90    0.90
  -1  -5 -11   52.79    2.80
  -1  -5 -11   55.39    2.50
   1   5  11   56.39    2.70
   1   5  11   57.49    2.50
  -2  -5 -11   41.30    2.00
  -2  -5 -11   41.80    1.90
   2   5  11   37.90    1.80
   2   5  11   37.00    2.00
  -3  -5 -11    1.60    0.40
  -3  -5 -11    2.40    0.30
   3   5  11    1.80    0.40
  -4  -5 -11    7.80    0.60
  -4  -5 -11    7.60    0.50
   4   5  11    7.50    0.50
   4   5  11    8.30    0.60
  -5  -5 -11   66.09    2.90
   5   5  11   69.89    2.90
   3  -6 -11    0.80    0.20
   3  -6 -11    1.00    0.20
   2  -6 -11    1.10    0.20
  -2   6  11    0.60    0.20
   1  -6 -11   14.30    0.80
   1  -6 -11   14.20    0.90
  -1   6  11   14.70    0.90
  -1   6  11   14.00    0.80
   0  -6 -11   32.90    1.60
   0  -6 -11   35.90    1.70
   0   6  11   36.20    1.70
   0   6  11   34.20    1.70
  -1  -6 -11    1.90    0.40
   1   6  11    2.50    0.40
   1   6  11    2.40    0.40
  -2  -6 -11    2.10    0.30
  -2  -6 -11    2.10    0.40
   2   6  11    1.90    0.30
   2   6  11    2.20    0.30
  -3  -6 -11  117.29    5.10
  -3  -6 -11  122.19    4.90
   3   6  11  125.49    5.10
  -4  -6 -11  135.09    5.50
  -4  -6 -11  130.39    5.60
   4   6  11  142.49    5.60
   2  -7 -11   21.70    1.10
   2  -7 -11   21.90    1.00
  -2   7  11   21.60    1.00
   1  -7 -11    4.00    0.40
   1  -7 -11    4.40    0.40
  -1   7  11    3.70    0.40
   0  -7 -11   11.60    0.80
   0   7  11   12.10    0.70
  -1  -7 -11   48.10    2.20
   1   7  11   46.30    2.10
   1   7  11   46.60    2.10
   2   7  11  191.98    7.80
  -3  -7 -11   95.49    3.90
   3   7  11   83.69    3.70
   3   7  11   88.59    3.70
  -1  -8 -11   15.80    0.80
   1   8  11   15.90    0.80
   2   0 -12    6.20    0.40
  -2   0  12    6.50    0.40
  -2   0  12    5.20    0.50
  -1   0  12    4.00    0.40
  -1   0  12    5.20    0.40
   0   0 -12    1.00    0.20
   0   0  12    1.00    0.20
   0   0  12    0.80    0.20
   0   0  12    0.80    0.20
   0   0  12    0.80    0.10
  -1   0 -12    3.30    0.30
  -1   0 -12    3.60    0.30
   1   0  12    3.20    0.40
   1   0  12    3.00    0.30
  -2   0 -12    0.90    0.20
  -2   0 -12    0.90    0.10
   2   0  12    0.80    0.20
   2   0  12    1.20    0.20
  -2   1  12  101.29    4.20
  -1   1  12   67.49    2.90
   0  -1 -12    9.50    0.60
   0   1  12    9.50    0.60
  -1  -1 -12   10.40    0.50
  -1  -1 -12   10.10    0.60
   1   1  12   10.40    0.60
  -2  -1 -12    0.80    0.20
   2   1  12    0.60    0.20
  -3  -1 -12    2.30    0.20
  -3  -1 -12    2.10    0.20
   3   1  12    2.00    0.30
   3   1  12    2.20    0.30
   3  -2 -12  102.49    4.40
  -3   2  12  109.59    4.40
   2  -2 -12    0.60    0.20
  -2   2  12    0.70    0.20
   1  -2 -12    1.40    0.20
   1  -2 -12    1.60    0.30
  -1   2  12    1.00    0.30
   0  -2 -12    2.60    0.30
   0   2  12    3.70    0.40
  -1  -2 -12    7.20    0.50
   1   2  12    8.80    0.60
  -2  -2 -12    3.00    0.20
  -2  -2 -12    2.90    0.30
   2   2  12    2.40    0.30
  -3  -2 -12    3.50    0.20
  -3  -2 -12    4.00    0.30
   3   2  12    3.40    0.40
   3   2  12    3.50    0.30
   3  -3 -12    5.10    0.40
  -3   3  12    4.00    0.40
   2  -3 -12    3.00    0.40
   2  -3 -12    3.10    0.20
  -2   3  12    3.10    0.40
   1  -3 -12   73.29    3.00
  -1   3  12   73.79    3.20
   0  -3 -12   22.40    1.10
   0  -3 -12   21.10    1.20
   0   3  12   22.50    1.20
  -1  -3 -12    1.00    0.20
  -1  -3 -12    0.90    0.30
   1   3  12    1.20    0.30
  -2  -3 -12  100.79    4.20
   2   3  12  105.29    4.40
  -3  -3 -12    1.60    0.30
   3   3  12    1.70    0.30
  -2   4  12  184.18    7.20
  -2   4  12  171.08    7.20
   1  -4 -12   23.30    1.00
   1  -4 -12   23.70    1.20
  -1   4  12   25.10    1.20
   0  -4 -12  181.18    7.40
  -1  -4 -12   27.90    1.40
  -1  -4 -12   28.00    1.30
   1   4  12   29.90    1.50
  -2  -4 -12   95.09    4.30
  -2  -4 -12  102.59    4.20
   2   4  12  108.89    4.40
  -2   5  12  134.09    5.40
   1  -5 -12   18.00    1.00
  -1   5  12   18.10    0.90
  -1   5  12   17.50    0.90
   0  -5 -12  122.09    5.10
   0   5  12  116.09    4.90
   0   5  12  128.29    5.10
  -2  -5 -12    1.20    0.20
  -2  -5 -12    0.70    0.20
   2   5  12    1.00    0.20
  -3  -5 -12    3.20    0.30
   3   5  12    3.50    0.40
   3   5  12    3.00    0.50
   0  -6 -12    1.20    0.20
   0   6  12    0.80    0.20
   0   6  12    1.10    0.20
  -1  -6 -12   21.30    1.10
   1   6  12   20.30    1.00
  -2  -6 -12   45.50    2.10
   2   6  12   48.80    2.10
   0   0   0    0.00    0.00

_computing_structure_solution     'SHELXT 2018/2 (Sheldrick, 2018)'
;
_shelx_hkl_checksum                50932
_olex2_submission_special_instructions  'No special instructions were received'
